# Supplementary material for: Inverse ceria-nickel catalyst for enhanced C–O bond hydrogenolysis of biomass and polyether
Source: Nat Commun. 2024 Sep 30;15:8444. doi: 10.1038/s41467-024-52704-9 (PMC11443077; doi:10.1038/s41467-024-52704-9)
Supplement: Supplementary file 3 — Source Data [file 41467_2024_52704_MOESM3_ESM.zip]

Archive with 30 entries (30 files):
- Fig. 3a.xlsx
- Fig. 3b.xlsx
- Fig. 4a.xlsx
- Fig. 4b.xlsx
- Fig. 4c.xlsx
- Fig. 4d.xlsx
- Supplementary Figure 1.xlsx
- Supplementary Figure 2.xlsx
- Supplementary Figure 3.xlsx
- Supplementary Figure 4.xlsx
- Supplementary Figure 5.xlsx
- Supplementary Figure 6.xlsx
- Supplementary Figure 7a.xlsx
- Supplementary Figure 7b.xlsx
- Supplementary Figure 8a.xlsx
- Supplementary Figure 8b.xlsx
- Supplementary Figure 8c.xlsx
- Supplementary Figure 8d.xlsx
- Supplementary Figure 14a.xlsx
- Supplementary Figure 14b.xlsx
- Supplementary Figure 14c.xlsx
- Supplementary Figure 16.xlsx
- Supplementary Figure 18.xlsx
- Supplementary Table S2.xlsx
- Fig. 1a.xlsx
- Fig. 1b.xlsx
- Fig. 1c.xlsx
- Fig. 2a.xlsx
- Fig. 2b.xlsx
- Fig. 2c.xlsx
