# Supplementary material for: Inverse ceria-nickel catalyst for enhanced C–O bond hydrogenolysis of biomass and polyether
Source: Nat Commun. 2024 Sep 30;15:8444. doi: 10.1038/s41467-024-52704-9 (PMC11443077; doi:10.1038/s41467-024-52704-9)
Supplement: Supplementary file 3 — Source Data [file 41467_2024_52704_MOESM3_ESM.zip › Fig. 3a.xlsx]

## Sheet: 4CeOx-Ni
FT-IR spectra of THFA adsorbed 4CeOx/Ni
Wavenumber (cm-1)	Intensity
599.845	0.01555
601.774	0.00872
603.703	0.01083
605.631	0.0248
607.56	0.02668
609.489	0.02473
611.418	0.02272
613.346	0.01987
615.275	0.01765
617.204	0.01424
619.133	0.01094
621.061	0.01007
622.99	0.01075
624.919	0.01016
626.848	0.00969
628.777	0.01008
630.705	0.00996
632.634	0.00939
634.563	0.00907
636.491	0.00843
638.42	0.0068
640.349	0.00472
642.278	0.0032
644.207	0.00278
646.135	0.00257
648.064	0.00185
649.993	0.000865587
651.922	-5.80926e-05
653.85	-0.00176
655.779	-0.00293
657.708	-0.000898561
659.637	0.00282
661.565	0.00643
663.494	0.00943
665.423	0.01169
667.352	0.01317
669.28	0.01372
671.209	0.01347
673.138	0.01257
675.067	0.01086
676.995	0.00826
678.924	0.00488
680.853	0.00124
682.782	-0.000200477
684.711	0.00121
686.639	0.0025
688.568	0.00311
690.497	0.00345
692.426	0.0035
694.354	0.00319
696.283	0.00273
698.212	0.00249
700.141	0.0025
702.069	0.00251
703.998	0.00249
705.927	0.00268
707.856	0.00323
709.784	0.00368
711.713	0.00375
713.642	0.00356
715.571	0.00335
717.5	0.00309
719.428	0.00256
721.357	0.00181
723.286	0.00116
725.215	0.000933122
727.143	0.000975776
729.072	0.00103
731.001	0.000966295
732.93	0.00092441
734.858	0.00114
736.787	0.00147
738.716	0.00167
740.645	0.00175
742.573	0.00186
744.502	0.00198
746.431	0.00197
748.36	0.00183
750.288	0.00173
752.217	0.00171
754.146	0.00153
756.075	0.00116
758.004	0.000789976
759.932	0.00062566
761.861	0.000691872
763.79	0.00082201
765.719	0.000922448
767.647	0.001
769.576	0.00108
771.505	0.00114
773.434	0.00112
775.362	0.00101
777.291	0.000814656
779.22	0.000579017
781.149	0.000346917
783.077	0.000171303
785.006	0.000103699
786.935	8.80303e-05
788.864	8.5201e-05
790.793	0.000130923
792.721	0.000233385
794.65	0.000347679
796.579	0.000469184
798.508	0.000593042
800.436	0.000672591
802.365	0.000696484
804.294	0.000678666
806.223	0.000646976
808.151	0.000604725
810.08	0.00051321
812.009	0.000371272
813.938	0.000209901
815.866	8.40846e-05
817.795	9.67568e-06
819.724	-3.45586e-05
821.653	-4.86922e-05
823.581	-2.25444e-05
825.51	8.87497e-06
827.439	1.25947e-05
829.368	-4.38995e-06
831.297	-2.2347e-05
833.225	1.59752e-06
835.154	5.25544e-05
837.083	9.0733e-05
839.011	0.000121341
840.94	0.0001423
842.869	0.000155133
844.798	0.000159776
846.727	0.000156593
848.655	0.000137542
850.584	0.000109833
852.513	7.78427e-05
854.442	4.56561e-05
856.37	1.43338e-05
858.299	4.59564e-06
860.228	3.12613e-05
862.157	5.29345e-05
864.085	5.47798e-05
866.014	5.4156e-05
867.943	4.99197e-05
869.872	5.31035e-05
871.801	5.98126e-05
873.729	6.28369e-05
875.658	5.81388e-05
877.587	6.27387e-05
879.516	8.10906e-05
881.444	0.00010685
883.373	0.00012655
885.302	0.000140336
887.231	0.000162739
889.159	0.000194106
891.088	0.00022251
893.017	0.000244043
894.946	0.000263779
896.874	0.000278213
898.803	0.00027278
900.732	0.000243006
902.661	0.000203977
904.59	0.000171845
906.518	0.000146036
908.447	0.000118919
910.376	9.54101e-05
912.304	8.4832e-05
914.233	8.53787e-05
916.162	8.84903e-05
918.091	0.000103584
920.019	0.000129572
921.948	0.000152384
923.877	0.000166848
925.806	0.00017704
927.735	0.000179325
929.663	0.000173193
931.592	0.000166609
933.521	0.000171054
935.45	0.000177051
937.378	0.000182849
939.307	0.000203772
941.236	0.000242955
943.165	0.000285667
945.093	0.000324118
947.022	0.000335338
948.951	0.000304179
950.88	0.000280614
952.808	0.00029937
954.737	0.000313636
956.666	0.00029984
958.595	0.000299966
960.524	0.00034919
962.452	0.000414006
964.381	0.000471372
966.31	0.000518071
968.239	0.000534983
970.167	0.000519181
972.096	0.000507926
974.025	0.000522474
975.954	0.00055576
977.882	0.0006193
979.811	0.000693061
981.74	0.000747436
983.669	0.000802861
985.597	0.000863945
987.526	0.000916304
989.455	0.000970904
991.384	0.00103
993.312	0.00107
995.241	0.00108
997.17	0.00107
999.099	0.00107
1001.03	0.00107
1002.96	0.00105
1004.88	0.000996401
1006.81	0.00091222
1008.74	0.000817454
1010.67	0.000739888
1012.6	0.000665282
1014.53	0.000594917
1016.46	0.000551424
1018.39	0.000504667
1020.32	0.000467281
1022.24	0.000491959
1024.17	0.000557564
1026.1	0.000643228
1028.03	0.000804757
1029.96	0.00105
1031.89	0.00127
1033.82	0.00145
1035.74	0.00169
1037.67	0.00199
1039.6	0.00223
1041.53	0.00244
1043.46	0.0027
1045.39	0.00298
1047.32	0.00323
1049.25	0.00346
1051.17	0.00368
1053.1	0.00396
1055.03	0.00429
1056.96	0.00448
1058.89	0.00445
1060.82	0.00432
1062.75	0.0042
1064.68	0.00399
1066.61	0.00366
1068.53	0.00337
1070.46	0.00317
1072.39	0.00291
1074.32	0.00254
1076.25	0.00217
1078.18	0.00191
1080.11	0.00176
1082.04	0.0016
1083.96	0.00137
1085.89	0.00116
1087.82	0.00105
1089.75	0.00104
1091.68	0.00108
1093.61	0.00116
1095.54	0.00129
1097.47	0.00142
1099.39	0.00149
1101.32	0.0015
1103.25	0.00146
1105.18	0.00141
1107.11	0.00133
1109.04	0.00119
1110.97	0.00103
1112.9	0.000904292
1114.83	0.000796894
1116.75	0.000711144
1118.68	0.000659542
1120.61	0.000615513
1122.54	0.000545551
1124.47	0.000453501
1126.4	0.000380004
1128.33	0.000359159
1130.26	0.000370835
1132.18	0.000379107
1134.11	0.00037259
1136.04	0.000361975
1137.97	0.000346479
1139.9	0.000319833
1141.83	0.000298774
1143.76	0.000294716
1145.68	0.0003065
1147.61	0.000322805
1149.54	0.000339554
1151.47	0.000368814
1153.4	0.000415163
1155.33	0.000469427
1157.26	0.000518899
1159.19	0.000551141
1161.12	0.000559967
1163.04	0.000542194
1164.97	0.000492526
1166.9	0.000428831
1168.83	0.00037492
1170.76	0.00031734
1172.69	0.00025196
1174.62	0.000200382
1176.55	0.0001763
1178.47	0.000171478
1180.4	0.000174146
1182.33	0.000202421
1184.26	0.000262053
1186.19	0.00031093
1188.12	0.00032764
1190.05	0.000352389
1191.97	0.000414958
1193.9	0.000482067
1195.83	0.000509255
1197.76	0.000495802
1199.69	0.000509878
1201.62	0.000586325
1203.55	0.00067991
1205.48	0.000753468
1207.4	0.000804947
1209.33	0.000828774
1211.26	0.000807572
1213.19	0.000749434
1215.12	0.000690217
1217.05	0.00065361
1218.98	0.000612447
1220.91	0.000522527
1222.84	0.000409833
1224.76	0.000338167
1226.69	0.000340075
1228.62	0.000377014
1230.55	0.000403861
1232.48	0.000426322
1234.41	0.000451388
1236.34	0.000463665
1238.27	0.000463233
1240.19	0.000469834
1242.12	0.000481168
1244.05	0.00047382
1245.98	0.000436946
1247.91	0.000378319
1249.84	0.000339916
1251.77	0.000352064
1253.69	0.000383466
1255.62	0.000408487
1257.55	0.000424923
1259.48	0.000438202
1261.41	0.000454802
1263.34	0.000475184
1265.27	0.000497302
1267.2	0.000513471
1269.12	0.000512919
1271.05	0.000494699
1272.98	0.000460831
1274.91	0.000409566
1276.84	0.000360157
1278.77	0.000325886
1280.7	0.000277756
1282.63	0.000205693
1284.56	0.000135384
1286.48	8.71079e-05
1288.41	6.19433e-05
1290.34	5.29069e-05
1292.27	5.11574e-05
1294.2	4.95358e-05
1296.13	5.71365e-05
1298.06	8.71141e-05
1299.99	0.000126476
1301.91	0.000153347
1303.84	0.000165243
1305.77	0.000165339
1307.7	0.000153458
1309.63	0.000135705
1311.56	0.000120422
1313.49	0.000102612
1315.42	7.70772e-05
1317.35	4.77032e-05
1319.27	2.1824e-05
1321.2	8.40996e-06
1323.13	1.28516e-05
1325.06	2.26805e-05
1326.99	2.25246e-05
1328.92	1.60563e-05
1330.85	1.9665e-05
1332.78	4.8559e-05
1334.7	7.05578e-05
1336.63	3.23654e-05
1338.56	-4.64521e-05
1340.49	-0.000111409
1342.42	-9.18727e-05
1344.35	0.000109864
1346.28	0.000533949
1348.2	0.00114
1350.13	0.00182
1352.06	0.00251
1353.99	0.00312
1355.92	0.00361
1357.85	0.00389
1359.78	0.00395
1361.71	0.00373
1363.63	0.00324
1365.56	0.0026
1367.49	0.00192
1369.42	0.00131
1371.35	0.000852343
1373.28	0.000552771
1375.21	0.000362978
1377.14	0.000248512
1379.07	0.0001917
1380.99	0.000169428
1382.92	0.00015267
1384.85	0.000138592
1386.78	0.000141863
1388.71	0.000177905
1390.64	0.000263163
1392.57	0.000399359
1394.49	0.000564076
1396.42	0.000715702
1398.35	0.000818935
1400.28	0.000871242
1402.21	0.000883864
1404.14	0.000863381
1406.07	0.000807339
1408	0.000714351
1409.92	0.00061151
1411.85	0.000528671
1413.78	0.000465707
1415.71	0.000423667
1417.64	0.000413313
1419.57	0.00042641
1421.5	0.000434771
1423.43	0.000416047
1425.36	0.000373428
1427.28	0.000331644
1429.21	0.000311086
1431.14	0.000306667
1433.07	0.000301083
1435	0.000288923
1436.93	0.000287776
1438.86	0.000312804
1440.79	0.000360783
1442.71	0.00042326
1444.64	0.000483106
1446.57	0.0005204
1448.5	0.00053801
1450.43	0.000549648
1452.36	0.00055214
1454.29	0.00054333
1456.21	0.000526298
1458.14	0.000493663
1460.07	0.000439483
1462	0.000380398
1463.93	0.000344936
1465.86	0.000352237
1467.79	0.000390243
1469.72	0.000429627
1471.65	0.000450101
1473.57	0.000447565
1475.5	0.000433618
1477.43	0.000404901
1479.36	0.000339491
1481.29	0.000240255
1483.22	0.000154526
1485.15	0.000141633
1487.08	0.000212938
1489	0.000357394
1490.93	0.000551406
1492.86	0.000742554
1494.79	0.000881826
1496.72	0.00095067
1498.65	0.00096081
1500.58	0.000923545
1502.51	0.000842943
1504.43	0.000733476
1506.36	0.00063971
1508.29	0.000608832
1510.22	0.000657194
1512.15	0.000778061
1514.08	0.000935852
1516.01	0.00109
1517.94	0.00119
1519.87	0.00121
1521.79	0.00116
1523.72	0.00107
1525.65	0.000971326
1527.58	0.000830686
1529.51	0.000659709
1531.44	0.000534475
1533.37	0.000539243
1535.3	0.000675858
1537.22	0.000866064
1539.15	0.00105
1541.08	0.00121
1543.01	0.00135
1544.94	0.00145
1546.87	0.00147
1548.8	0.00142
1550.72	0.00133
1552.65	0.00124
1554.58	0.00113
1556.51	0.000988202
1558.44	0.000888407
1560.37	0.000876267
1562.3	0.000939957
1564.23	0.00101
1566.15	0.00104
1568.08	0.00104
1570.01	0.00104
1571.94	0.00101
1573.87	0.000921944
1575.8	0.000807382
1577.73	0.000748034
1579.66	0.000760411
1581.59	0.00079302
1583.51	0.000804498
1585.44	0.000800248
1587.37	0.000815708
1589.3	0.000854795
1591.23	0.000876597
1593.16	0.000861354
1595.09	0.000822643
1597.02	0.000769675
1598.94	0.000691173
1600.87	0.000583073
1602.8	0.000466849
1604.73	0.000365206
1606.66	0.000284525
1608.59	0.000234943
1610.52	0.000230957
1612.44	0.000272834
1614.37	0.000352985
1616.3	0.000457447
1618.23	0.000573615
1620.16	0.000686794
1622.09	0.000763043
1624.02	0.000770142
1625.95	0.000726162
1627.88	0.000686411
1629.8	0.000661818
1631.73	0.000638807
1633.66	0.000615809
1635.59	0.00060536
1637.52	0.000611628
1639.45	0.000624335
1641.38	0.000631166
1643.31	0.000645709
1645.23	0.000687397
1647.16	0.000730506
1649.09	0.000734336
1651.02	0.000710772
1652.95	0.000720721
1654.88	0.000778793
1656.81	0.00082429
1658.73	0.000819314
1660.66	0.000753185
1662.59	0.000637378
1664.52	0.000506859
1666.45	0.000406976
1668.38	0.000350128
1670.31	0.000321799
1672.24	0.000302568
1674.17	0.000277146
1676.09	0.000259305
1678.02	0.000269343
1679.95	0.000320488
1681.88	0.000405296
1683.81	0.000500352
1685.74	0.000573273
1687.67	0.000593909
1689.6	0.000577699
1691.52	0.000608533
1693.45	0.000715045
1695.38	0.000831582
1697.31	0.00091184
1699.24	0.000969344
1701.17	0.001
1703.1	0.000992998
1705.03	0.00094491
1706.95	0.000884631
1708.88	0.000832436
1710.81	0.000759917
1712.74	0.000632693
1714.67	0.000464351
1716.6	0.000314106
1718.53	0.000248134
1720.46	0.000247585
1722.38	0.000261209
1724.31	0.000289768
1726.24	0.000333602
1728.17	0.000358956
1730.1	0.000354054
1732.03	0.000329337
1733.96	0.000294709
1735.89	0.00024998
1737.82	0.000192096
1739.74	0.000140166
1741.67	0.00012534
1743.6	0.000158257
1745.53	0.00022529
1747.46	0.000303123
1749.39	0.000361564
1751.32	0.000394177
1753.24	0.000414258
1755.17	0.000429687
1757.1	0.000433238
1759.03	0.000411316
1760.96	0.000361353
1762.89	0.000296883
1764.82	0.000241243
1766.75	0.000210943
1768.67	0.000205557
1770.6	0.000207778
1772.53	0.000200125
1774.46	0.000182828
1776.39	0.00016212
1778.32	0.000146456
1780.25	0.0001502
1782.18	0.000175773
1784.11	0.000204989
1786.03	0.000223216
1787.96	0.00023094
1789.89	0.000237198
1791.82	0.000244121
1793.75	0.000240783
1795.68	0.000221632
1797.61	0.0001905
1799.54	0.000152769
1801.46	0.000115194
1803.39	7.95002e-05
1805.32	5.04096e-05
1807.25	3.67071e-05
1809.18	3.53821e-05
1811.11	3.22021e-05
1813.04	2.24687e-05
1814.96	1.09214e-05
1816.89	3.02607e-06
1818.82	-4.68808e-07
1820.75	-1.24805e-06
1822.68	1.63577e-06
1824.61	4.75754e-06
1826.54	2.17557e-06
1828.47	-3.02107e-06
1830.39	-2.15558e-06
1832.32	9.99142e-06
1834.25	2.62298e-05
1836.18	3.92125e-05
1838.11	4.79893e-05
1840.04	5.41213e-05
1841.97	5.77157e-05
1843.9	5.80778e-05
1845.83	5.69003e-05
1847.75	5.54744e-05
1849.68	5.14488e-05
1851.61	4.30004e-05
1853.54	3.04253e-05
1855.47	1.98174e-05
1857.4	1.85862e-05
1859.33	2.35385e-05
1861.26	2.48734e-05
1863.18	2.22283e-05
1865.11	1.87712e-05
1867.04	1.53341e-05
1868.97	1.02234e-05
1870.9	4.78419e-06
1872.83	6.21521e-06
1874.76	1.31885e-05
1876.69	1.90196e-05
1878.61	2.33596e-05
1880.54	2.74544e-05
1882.47	3.12183e-05
1884.4	3.42707e-05
1886.33	3.56839e-05
1888.26	3.68067e-05
1890.19	3.85104e-05
1892.12	4.02122e-05
1894.04	4.01438e-05
1895.97	3.63679e-05
1897.9	3.23969e-05
1899.83	3.03431e-05
1901.76	2.77618e-05
1903.69	2.27459e-05
1905.62	1.47e-05
1907.55	4.95944e-06
1909.47	1.42801e-06
1911.4	8.59987e-06
1913.33	2.17746e-05
1915.26	3.46427e-05
1917.19	4.56001e-05
1919.12	5.47395e-05
1921.05	5.99444e-05
1922.98	5.93898e-05
1924.9	5.59678e-05
1926.83	4.95877e-05
1928.76	4.03376e-05
1930.69	2.76416e-05
1932.62	1.22972e-05
1934.55	-5.209e-07
1936.48	-2.72214e-06
1938.41	2.36958e-06
1940.34	6.71398e-06
1942.26	6.44152e-06
1944.19	5.12463e-06
1946.12	5.22806e-06
1948.05	4.52012e-06
1949.98	6.03516e-07
1951.91	-5.68289e-06
1953.84	-4.94319e-06
1955.77	8.3266e-06
1957.69	2.5585e-05
1959.62	3.93284e-05
1961.55	4.81518e-05
1963.48	5.33095e-05
1965.41	5.81376e-05
1967.34	5.82335e-05
1969.27	5.42811e-05
1971.19	5.11507e-05
1973.12	4.40438e-05
1975.05	3.17989e-05
1976.98	1.81897e-05
1978.91	7.20776e-06
1980.84	7.1027e-06
1982.77	1.40769e-05
1984.7	1.65189e-05
1986.62	1.23751e-05
1988.55	7.22775e-06
1990.48	7.80508e-06
1992.41	1.12243e-05
1994.34	6.40528e-06
1996.27	5.25029e-06
1998.2	1.39405e-05
2000.13	2.32178e-05
2002.06	3.01338e-05
2003.98	3.5988e-05
2005.91	4.26395e-05
2007.84	4.50774e-05
2009.77	4.35608e-05
2011.7	3.98412e-05
2013.63	3.4859e-05
2015.56	3.23454e-05
2017.48	3.03051e-05
2019.41	2.34595e-05
2021.34	1.49333e-05
2023.27	1.36849e-05
2025.2	1.74898e-05
2027.13	1.82743e-05
2029.06	1.46682e-05
2030.99	1.17128e-05
2032.91	1.09768e-05
2034.84	7.07826e-06
2036.77	3.18724e-06
2038.7	1.31751e-06
2040.63	1.39244e-06
2042.56	1.87086e-06
2044.49	5.69496e-07
2046.42	-9.85918e-08
2048.34	1.13097e-06
2050.27	1.64122e-06
2052.2	1.81527e-06
2054.13	1.55476e-06
2056.06	4.53673e-07
2057.99	2.03262e-07
2059.92	2.22208e-06
2061.85	5.13175e-06
2063.78	6.69562e-06
2065.7	6.79353e-06
2067.63	7.37512e-06
2069.56	9.48714e-06
2071.49	1.33034e-05
2073.42	1.74237e-05
2075.35	2.02435e-05
2077.28	2.11402e-05
2079.21	1.9993e-05
2081.13	1.80145e-05
2083.06	1.70583e-05
2084.99	1.72816e-05
2086.92	1.76527e-05
2088.85	1.63145e-05
2090.78	1.16135e-05
2092.71	5.33085e-06
2094.64	1.53711e-06
2096.56	2.68424e-06
2098.49	8.40313e-06
2100.42	1.54311e-05
2102.35	2.1929e-05
2104.28	2.85075e-05
2106.21	3.5081e-05
2108.14	4.0232e-05
2110.07	4.36613e-05
2111.99	3.86047e-05
2113.92	3.44433e-05
2115.85	3.68421e-05
2117.78	3.05548e-05
2119.71	2.03915e-05
2121.64	2.05891e-05
2123.57	3.01799e-05
2125.5	4.14092e-05
2127.43	5.01288e-05
2129.35	5.55467e-05
2131.28	5.77712e-05
2133.21	5.6313e-05
2135.14	4.99445e-05
2137.07	4.27591e-05
2139	3.35384e-05
2140.93	2.65312e-05
2142.86	2.13361e-05
2144.78	9.9504e-06
2146.71	7.08314e-06
2148.64	1.76444e-05
2150.57	2.91885e-05
2152.5	3.87056e-05
2154.43	5.00276e-05
2156.36	5.71322e-05
2158.28	5.90287e-05
2160.21	5.98274e-05
2162.14	5.86741e-05
2164.07	5.47803e-05
2166	4.71853e-05
2167.93	3.89815e-05
2169.86	2.90323e-05
2171.79	2.23011e-05
2173.72	1.95595e-05
2175.64	1.57761e-05
2177.57	1.28566e-05
2179.5	1.84681e-05
2181.43	2.75502e-05
2183.36	3.08539e-05
2185.29	3.07515e-05
2187.22	3.22214e-05
2189.14	3.22391e-05
2191.07	2.95453e-05
2193	2.74845e-05
2194.93	2.67179e-05
2196.86	2.05413e-05
2198.79	1.52554e-05
2200.72	8.43481e-06
2202.65	2.33729e-06
2204.57	2.81572e-06
2206.5	8.31713e-06
2208.43	1.17438e-05
2210.36	1.27362e-05
2212.29	1.30426e-05
2214.22	1.40916e-05
2216.15	1.45198e-05
2218.08	1.37066e-05
2220.01	1.25668e-05
2221.93	1.11678e-05
2223.86	9.18561e-06
2225.79	9.74989e-06
2227.72	1.35647e-05
2229.65	1.88627e-05
2231.58	2.12746e-05
2233.51	2.39558e-05
2235.43	3.0728e-05
2237.36	3.45553e-05
2239.29	4.32213e-05
2241.22	6.65098e-05
2243.15	9.20591e-05
2245.08	0.000109536
2247.01	0.000116333
2248.94	0.000116657
2250.86	0.000117402
2252.79	0.000120781
2254.72	0.000118132
2256.65	0.000102391
2258.58	8.10072e-05
2260.51	6.39528e-05
2262.44	4.85613e-05
2264.37	3.21981e-05
2266.3	2.71201e-05
2268.22	3.11138e-05
2270.15	2.83022e-05
2272.08	2.02538e-05
2274.01	8.72684e-06
2275.94	2.75888e-07
2277.87	1.71592e-06
2279.8	8.62312e-06
2281.73	1.38349e-05
2283.66	1.57236e-05
2285.58	1.78265e-05
2287.51	1.99998e-05
2289.44	2.08208e-05
2291.37	2.2577e-05
2293.3	2.52298e-05
2295.23	2.6035e-05
2297.16	2.39779e-05
2299.08	2.10413e-05
2301.01	2.29756e-05
2302.94	2.0659e-05
2304.87	1.91084e-05
2306.8	3.14558e-05
2308.73	4.13328e-05
2310.66	4.57152e-05
2312.59	4.67806e-05
2314.51	4.67488e-05
2316.44	4.56532e-05
2318.37	3.66164e-05
2320.3	2.74716e-05
2322.23	3.27242e-05
2324.16	4.08647e-05
2326.09	4.49893e-05
2328.02	5.03019e-05
2329.95	4.36281e-05
2331.87	4.18659e-05
2333.8	6.60241e-05
2335.73	8.24832e-05
2337.66	9.06858e-05
2339.59	8.28078e-05
2341.52	2.45611e-05
2343.45	-7.98843e-05
2345.38	-0.00012045
2347.3	2.3734e-05
2349.23	0.000330308
2351.16	0.000683084
2353.09	0.000965313
2355.02	0.00116
2356.95	0.00128
2358.88	0.00132
2360.8	0.00129
2362.73	0.00117
2364.66	0.000976585
2366.59	0.000707605
2368.52	0.000380565
2370.45	7.78749e-05
2372.38	-7.53927e-05
2374.31	-5.77294e-05
2376.24	3.14799e-05
2378.16	9.55108e-05
2380.09	0.000100531
2382.02	8.62614e-05
2383.95	6.33315e-05
2385.88	4.63527e-05
2387.81	2.98342e-05
2389.74	1.54542e-05
2391.66	1.09357e-05
2393.59	1.49163e-05
2395.52	1.77955e-05
2397.45	8.64312e-06
2399.38	-1.17695e-06
2401.31	6.04911e-06
2403.24	1.94436e-05
2405.17	2.46364e-05
2407.09	2.79941e-05
2409.02	3.36628e-05
2410.95	5.19685e-05
2412.88	8.54121e-05
2414.81	0.000123275
2416.74	0.000166837
2418.67	0.000216616
2420.6	0.000252261
2422.53	0.000265821
2424.45	0.00025899
2426.38	0.000235811
2428.31	0.000212358
2430.24	0.000190217
2432.17	0.000161451
2434.1	0.000127323
2436.03	0.000104236
2437.95	9.36654e-05
2439.88	8.82032e-05
2441.81	8.36058e-05
2443.74	8.79882e-05
2445.67	9.91112e-05
2447.6	9.46947e-05
2449.53	8.05434e-05
2451.46	6.34382e-05
2453.39	4.03527e-05
2455.31	3.12071e-05
2457.24	4.28029e-05
2459.17	5.95049e-05
2461.1	7.99146e-05
2463.03	0.000102513
2464.96	0.000116133
2466.89	0.000115652
2468.82	0.000102786
2470.74	8.2917e-05
2472.67	5.4808e-05
2474.6	4.36006e-05
2476.53	7.96074e-05
2478.46	0.000142403
2480.39	0.000203504
2482.32	0.000252303
2484.25	0.00028822
2486.18	0.000306146
2488.1	0.000308988
2490.03	0.000306306
2491.96	0.000290606
2493.89	0.000252454
2495.82	0.000193063
2497.75	0.000120148
2499.68	5.25575e-05
2501.6	2.82423e-05
2503.53	4.97522e-05
2505.46	7.67126e-05
2507.39	8.91402e-05
2509.32	8.60443e-05
2511.25	6.86732e-05
2513.18	4.21324e-05
2515.11	2.5992e-05
2517.03	3.64922e-05
2518.96	6.28855e-05
2520.89	8.77844e-05
2522.82	0.000104255
2524.75	0.000111455
2526.68	0.000118389
2528.61	0.000134763
2530.54	0.000156044
2532.47	0.000168866
2534.39	0.000165116
2536.32	0.000146485
2538.25	0.000109899
2540.18	5.4868e-05
2542.11	7.00435e-06
2544.04	1.95529e-05
2545.97	7.29666e-05
2547.89	0.000123857
2549.82	0.000172214
2551.75	0.000225468
2553.68	0.000276386
2555.61	0.000314672
2557.54	0.00033309
2559.47	0.000332056
2561.4	0.000308823
2563.32	0.000260769
2565.25	0.000184765
2567.18	9.16431e-05
2569.11	2.52037e-05
2571.04	2.90796e-05
2572.97	5.68723e-05
2574.9	7.65857e-05
2576.83	9.9261e-05
2578.76	0.000136268
2580.68	0.000182764
2582.61	0.000230847
2584.54	0.000270992
2586.47	0.000294441
2588.4	0.000293364
2590.33	0.000272776
2592.26	0.000253281
2594.18	0.000258949
2596.11	0.000292551
2598.04	0.000342625
2599.97	0.000383225
2601.9	0.000397639
2603.83	0.000392548
2605.76	0.000391577
2607.69	0.000393093
2609.61	0.000364961
2611.54	0.000304086
2613.47	0.00026131
2615.4	0.000239313
2617.33	0.000229638
2619.26	0.000243432
2621.19	0.000273307
2623.12	0.000293858
2625.05	0.000298705
2626.97	0.000292434
2628.9	0.000269317
2630.83	0.000231942
2632.76	0.000208138
2634.69	0.000197748
2636.62	0.000178512
2638.55	0.000174758
2640.47	0.000215194
2642.4	0.000255509
2644.33	0.000276344
2646.26	0.000278019
2648.19	0.000254642
2650.12	0.000230257
2652.05	0.00022208
2653.98	0.000221647
2655.91	0.000225335
2657.83	0.000234949
2659.76	0.000258175
2661.69	0.000287429
2663.62	0.000303846
2665.55	0.000305591
2667.48	0.000286742
2669.41	0.000239878
2671.34	0.000181595
2673.26	0.000128211
2675.19	0.000103098
2677.12	0.000132642
2679.05	0.000192074
2680.98	0.000246296
2682.91	0.000286513
2684.84	0.000314064
2686.77	0.000335602
2688.7	0.000344588
2690.62	0.000327439
2692.55	0.000288589
2694.48	0.000228038
2696.41	0.00014749
2698.34	8.84257e-05
2700.27	0.000104312
2702.2	0.000202004
2704.12	0.00032041
2706.05	0.000406528
2707.98	0.000449953
2709.91	0.000461124
2711.84	0.00045698
2713.77	0.000435153
2715.7	0.000382811
2717.63	0.000304532
2719.55	0.00021987
2721.48	0.000136538
2723.41	6.39111e-05
2725.34	3.19333e-05
2727.27	6.03953e-05
2729.2	0.000131705
2731.13	0.000200661
2733.06	0.000244461
2734.99	0.000265107
2736.91	0.000270556
2738.84	0.000260576
2740.77	0.000235016
2742.7	0.000200011
2744.63	0.000159113
2746.56	0.000119401
2748.49	7.91438e-05
2750.41	3.85434e-05
2752.34	1.1343e-05
2754.27	1.52792e-05
2756.2	5.87143e-05
2758.13	0.000114634
2760.06	0.000155092
2761.99	0.000181893
2763.92	0.00019512
2765.84	0.000196606
2767.77	0.000202893
2769.7	0.000220866
2771.63	0.000240024
2773.56	0.00024046
2775.49	0.000214366
2777.42	0.000190115
2779.35	0.000201359
2781.28	0.000238608
2783.2	0.000269461
2785.13	0.000287365
2787.06	0.000318157
2788.99	0.000354471
2790.92	0.000392072
2792.85	0.000448666
2794.78	0.000507524
2796.7	0.000544802
2798.63	0.000543811
2800.56	0.000508878
2802.49	0.000474211
2804.42	0.000459949
2806.35	0.000466744
2808.28	0.000463736
2810.21	0.000428264
2812.14	0.000380114
2814.06	0.000347804
2815.99	0.000313466
2817.92	0.000277218
2819.85	0.00026285
2821.78	0.000249669
2823.71	0.000220756
2825.64	0.000180052
2827.57	0.000142504
2829.49	0.000142061
2831.42	0.000187662
2833.35	0.000253682
2835.28	0.000316254
2837.21	0.000360658
2839.14	0.000384551
2841.07	0.000394712
2842.99	0.000385594
2844.92	0.000362145
2846.85	0.000347576
2848.78	0.000325762
2850.71	0.000273302
2852.64	0.000197775
2854.57	0.000115451
2856.5	6.20613e-05
2858.43	4.70112e-05
2860.35	3.10112e-05
2862.28	1.87341e-05
2864.21	2.42586e-05
2866.14	3.19359e-05
2868.07	3.89923e-05
2870	4.45897e-05
2871.93	4.37086e-05
2873.86	4.98827e-05
2875.78	5.14242e-05
2877.71	4.47417e-05
2879.64	4.66442e-05
2881.57	4.24677e-05
2883.5	3.91739e-05
2885.43	3.57629e-05
2887.36	2.18829e-05
2889.29	9.24515e-06
2891.22	1.29015e-05
2893.14	3.31793e-05
2895.07	5.70493e-05
2897	7.30374e-05
2898.93	7.57097e-05
2900.86	8.06087e-05
2902.79	9.36116e-05
2904.72	0.000114721
2906.64	0.000135272
2908.57	0.00013741
2910.5	0.000132077
2912.43	0.000116115
2914.36	9.13948e-05
2916.29	7.27121e-05
2918.22	8.16784e-05
2920.15	0.000114366
2922.07	0.000134104
2924	0.000135153
2925.93	0.000134869
2927.86	0.000143397
2929.79	0.000157306
2931.72	0.000159259
2933.65	0.000146418
2935.58	0.00012709
2937.51	9.65931e-05
2939.43	6.21055e-05
2941.36	4.15921e-05
2943.29	3.63818e-05
2945.22	4.02186e-05
2947.15	3.8515e-05
2949.08	3.31417e-05
2951.01	3.69778e-05
2952.93	3.97415e-05
2954.86	2.4382e-05
2956.79	2.57334e-05
2958.72	5.5845e-05
2960.65	6.90084e-05
2962.58	9.01382e-05
2964.51	0.000113541
2966.44	0.000126757
2968.36	0.000140902
2970.29	0.000147312
2972.22	0.000145126
2974.15	0.000134347
2976.08	0.000122129
2978.01	0.000109378
2979.94	8.78364e-05
2981.87	7.33932e-05
2983.8	9.13187e-05
2985.72	0.00010924
2987.65	0.000101679
2989.58	0.000125017
2991.51	0.00015221
2993.44	0.000155731
2995.37	0.0001515
2997.3	0.000131407
2999.22	0.000107719
3001.15	8.52383e-05
3003.08	7.54887e-05
3005.01	9.66736e-05
3006.94	0.000129535
3008.87	0.00016021
3010.8	0.000207473
3012.73	0.000268978
3014.66	0.000325793
3016.58	0.000365429
3018.51	0.000389536
3020.44	0.000424068
3022.37	0.000468252
3024.3	0.000494462
3026.23	0.000523507
3028.16	0.000581388
3030.09	0.000657231
3032.01	0.000719553
3033.94	0.000741693
3035.87	0.0007411
3037.8	0.000727827
3039.73	0.000673081
3041.66	0.000555571
3043.59	0.000399761
3045.51	0.000268226
3047.44	0.000197493
3049.37	0.000160931
3051.3	0.000134094
3053.23	0.000140435
3055.16	0.000205033
3057.09	0.000305624
3059.02	0.000424537
3060.95	0.000554799
3062.87	0.000670381
3064.8	0.000735424
3066.73	0.00074716
3068.66	0.000722304
3070.59	0.000677582
3072.52	0.000626507
3074.45	0.000567313
3076.38	0.000490028
3078.3	0.000388922
3080.23	0.000265358
3082.16	0.000127097
3084.09	5.18574e-05
3086.02	0.000127249
3087.95	0.000313971
3089.88	0.000514341
3091.81	0.00067249
3093.74	0.000783781
3095.66	0.000840828
3097.59	0.000823175
3099.52	0.000777537
3101.45	0.000768858
3103.38	0.000766899
3105.31	0.000712526
3107.24	0.000589035
3109.16	0.000437621
3111.09	0.00036839
3113.02	0.000438405
3114.95	0.000552322
3116.88	0.000605717
3118.81	0.000625284
3120.74	0.000678957
3122.67	0.00071879
3124.59	0.000728613
3126.52	0.000777187
3128.45	0.000872943
3130.38	0.000930906
3132.31	0.000913332
3134.24	0.000835073
3136.17	0.000716669
3138.1	0.000582018
3140.03	0.000451815
3141.95	0.00031311
3143.88	0.000183905
3145.81	0.000146493
3147.74	0.000189222
3149.67	0.000212561
3151.6	0.000210849
3153.53	0.000200863
3155.45	0.000183097
3157.38	0.000181644
3159.31	0.000197756
3161.24	0.00021059
3163.17	0.000211166
3165.1	0.000194322
3167.03	0.000162428
3168.96	0.000137955
3170.89	0.00013871
3172.81	0.000154694
3174.74	0.000155784
3176.67	0.000132353
3178.6	9.5167e-05
3180.53	4.75004e-05
3182.46	1.1413e-05
3184.39	1.26582e-05
3186.32	2.47879e-05
3188.24	2.44051e-05
3190.17	5.43728e-06
3192.1	-2.81043e-05
3194.03	-4.68371e-05
3195.96	-6.24479e-06
3197.89	7.77321e-05
3199.82	0.000145535
3201.74	0.000197323
3203.67	0.000233245
3205.6	0.000251535
3207.53	0.000249247
3209.46	0.00023677
3211.39	0.000222475
3213.32	0.000197873
3215.25	0.000155697
3217.18	9.41393e-05
3219.1	3.67836e-05
3221.03	2.16823e-05
3222.96	5.77706e-05
3224.89	0.000100427
3226.82	0.00010642
3228.75	8.63348e-05
3230.68	6.09735e-05
3232.61	7.78328e-05
3234.53	0.000141802
3236.46	0.000227656
3238.39	0.000313505
3240.32	0.000402596
3242.25	0.000502902
3244.18	0.00058432
3246.11	0.00062787
3248.04	0.000637639
3249.96	0.000602829
3251.89	0.000515428
3253.82	0.00040578
3255.75	0.000295016
3257.68	0.000200906
3259.61	0.000150882
3261.54	0.000116584
3263.47	7.54299e-05
3265.39	4.61188e-05
3267.32	4.73476e-05
3269.25	4.24508e-05
3271.18	-1.05818e-06
3273.11	1.89552e-06
3275.04	8.02754e-05
3276.97	0.000165283
3278.9	0.000237595
3280.82	0.000311949
3282.75	0.000370232
3284.68	0.00041726
3286.61	0.000459689
3288.54	0.000468773
3290.47	0.000442961
3292.4	0.000377178
3294.33	0.00028494
3296.26	0.000172303
3298.18	8.19622e-05
3300.11	7.8892e-05
3302.04	0.000110211
3303.97	0.000114075
3305.9	0.000123901
3307.83	0.000148461
3309.76	0.000170285
3311.68	0.000206186
3313.61	0.000232244
3315.54	0.000225193
3317.47	0.000202561
3319.4	0.000166894
3321.33	0.000134999
3323.26	0.000101027
3325.19	5.78153e-05
3327.11	-1.50805e-05
3329.04	-6.1449e-05
3330.97	-2.29947e-05
3332.9	6.09661e-05
3334.83	0.000135127
3336.76	0.000175682
3338.69	0.000208429
3340.62	0.000253085
3342.55	0.000298492
3344.47	0.000316857
3346.4	0.000319999
3348.33	0.000288415
3350.26	0.000228858
3352.19	0.000143321
3354.12	4.74062e-05
3356.05	6.11859e-05
3357.97	0.000177499
3359.9	0.000287538
3361.83	0.000362522
3363.76	0.00040736
3365.69	0.000432957
3367.62	0.000450829
3369.55	0.000454275
3371.48	0.000418331
3373.41	0.000367309
3375.33	0.000286289
3377.26	0.000186384
3379.19	8.07201e-05
3381.12	2.77765e-05
3383.05	7.35509e-05
3384.98	0.000141283
3386.91	0.000152886
3388.84	0.000134241
3390.76	0.000176176
3392.69	0.000257758
3394.62	0.000348539
3396.55	0.000446916
3398.48	0.000523976
3400.41	0.000581925
3402.34	0.000620305
3404.26	0.000621717
3406.19	0.000594411
3408.12	0.000559998
3410.05	0.000495254
3411.98	0.000358726
3413.91	0.000187803
3415.84	9.64133e-05
3417.77	0.000121297
3419.7	0.000168839
3421.62	0.000202702
3423.55	0.000234508
3425.48	0.000278326
3427.41	0.000325467
3429.34	0.000347028
3431.27	0.000362828
3433.2	0.000427015
3435.12	0.000518935
3437.05	0.000593823
3438.98	0.000623935
3440.91	0.000623013
3442.84	0.000620834
3444.77	0.000638091
3446.7	0.000688599
3448.63	0.00073842
3450.56	0.000752998
3452.48	0.000725492
3454.41	0.000636583
3456.34	0.0005054
3458.27	0.000427715
3460.2	0.000491994
3462.13	0.000667102
3464.06	0.000832986
3465.99	0.000910423
3467.91	0.00090063
3469.84	0.000881197
3471.77	0.000924929
3473.7	0.00102
3475.63	0.00106
3477.56	0.000994786
3479.49	0.000823576
3481.42	0.000616485
3483.34	0.000457013
3485.27	0.000368297
3487.2	0.000364129
3489.13	0.00038003
3491.06	0.000331172
3492.99	0.000266882
3494.92	0.000226349
3496.85	0.000226182
3498.78	0.000266257
3500.7	0.000334522
3502.63	0.000412396
3504.56	0.000500572
3506.49	0.000590383
3508.42	0.000712928
3510.35	0.000851848
3512.28	0.000926184
3514.2	0.000918048
3516.13	0.000880956
3518.06	0.0009042
3519.99	0.000981083
3521.92	0.00101
3523.85	0.000962105
3525.78	0.000865274
3527.71	0.000761859
3529.64	0.000682595
3531.56	0.000607715
3533.49	0.000503738
3535.42	0.000377829
3537.35	0.0002623
3539.28	0.000169625
3541.21	0.000116251
3543.14	0.000143656
3545.07	0.000249532
3546.99	0.000351633
3548.92	0.000400815
3550.85	0.000395059
3552.78	0.000344621
3554.71	0.000313581
3556.64	0.000342687
3558.57	0.000410011
3560.49	0.000509565
3562.42	0.000666788
3564.35	0.000916103
3566.28	0.00128
3568.21	0.00175
3570.14	0.0022
3572.07	0.0025
3574	0.00261
3575.93	0.00251
3577.85	0.00229
3579.78	0.00197
3581.71	0.00161
3583.64	0.00127
3585.57	0.001
3587.5	0.000806597
3589.43	0.00066157
3591.36	0.00058553
3593.28	0.000605895
3595.21	0.000691855
3597.14	0.000734191
3599.07	0.000717174
3601	0.000698302
3602.93	0.000696718
3604.86	0.000721219
3606.78	0.000736813
3608.71	0.000739525
3610.64	0.0007677
3612.57	0.000811141
3614.5	0.000784326
3616.43	0.000708317
3618.36	0.000636056
3620.29	0.00055811
3622.22	0.000493665
3624.14	0.000489633
3626.07	0.000584788
3628	0.000759961
3629.93	0.000969164
3631.86	0.0012
3633.79	0.00139
3635.72	0.00147
3637.65	0.00144
3639.57	0.0013
3641.5	0.00109
3643.43	0.000895924
3645.36	0.000712786
3647.29	0.000525235
3649.22	0.000365118
3651.15	0.000255331
3653.08	0.00019223
3655	0.000213383
3656.93	0.000395115
3658.86	0.000699376
3660.79	0.000983495
3662.72	0.00117
3664.65	0.00125
3666.58	0.00122
3668.51	0.00114
3670.43	0.00106
3672.36	0.000952744
3674.29	0.000816286
3676.22	0.000667694
3678.15	0.000575419
3680.08	0.000619476
3682.01	0.000819749
3683.94	0.00112
3685.86	0.00138
3687.79	0.00156
3689.72	0.00172
3691.65	0.00184
3693.58	0.00185
3695.51	0.00178
3697.44	0.00164
3699.37	0.00141
3701.3	0.00114
3703.22	0.000874255
3705.15	0.000681693
3707.08	0.000546372
3709.01	0.000387987
3710.94	0.000223186
3712.87	0.000186787
3714.8	0.000344691
3716.72	0.00063278
3718.65	0.00088588
3720.58	0.00103
3722.51	0.00105
3724.44	0.00103
3726.37	0.00105
3728.3	0.00103
3730.23	0.000925213
3732.16	0.000732769
3734.08	0.000462212
3736.01	0.00016093
3737.94	2.3858e-05
3739.87	0.000254568
3741.8	0.000695214
3743.73	0.00112
3745.66	0.00149
3747.59	0.00183
3749.51	0.00208
3751.44	0.00226
3753.37	0.00234
3755.3	0.00227
3757.23	0.00218
3759.16	0.0021
3761.09	0.00193
3763.01	0.00169
3764.94	0.00154
3766.87	0.00157
3768.8	0.00162
3770.73	0.00158
3772.66	0.00148
3774.59	0.00135
3776.52	0.00119
3778.45	0.00101
3780.37	0.000828922
3782.3	0.000752013
3784.23	0.000830175
3786.16	0.000949734
3788.09	0.001
3790.02	0.00098652
3791.95	0.000910925
3793.88	0.000815999
3795.8	0.000779269
3797.73	0.000771602
3799.66	0.000738054
3801.59	0.000708415
3803.52	0.000712312
3805.45	0.000708785
3807.38	0.000658647
3809.3	0.000586677
3811.23	0.000532822
3813.16	0.000493362
3815.09	0.000444697
3817.02	0.000346412
3818.95	0.0001868
3820.88	4.15235e-05
3822.81	6.6041e-05
3824.74	0.000282834
3826.66	0.000625091
3828.59	0.00101
3830.52	0.00136
3832.45	0.00163
3834.38	0.00182
3836.31	0.00195
3838.24	0.00201
3840.17	0.00199
3842.09	0.00189
3844.02	0.00169
3845.95	0.00142
3847.88	0.00112
3849.81	0.000901064
3851.74	0.000819794
3853.67	0.000827353
3855.6	0.000827761
3857.52	0.000789464
3859.45	0.00075756
3861.38	0.000792757
3863.31	0.000876291
3865.24	0.000947508
3867.17	0.000980326
3869.1	0.00102
3871.03	0.00112
3872.95	0.00133
3874.88	0.0016
3876.81	0.00183
3878.74	0.00199
3880.67	0.00211
3882.6	0.00219
3884.53	0.00219
3886.46	0.00212
3888.39	0.00204
3890.31	0.00194
3892.24	0.0018
3894.17	0.00164
3896.1	0.00152
3898.03	0.0015
3899.96	0.00154
3901.89	0.00158
3903.82	0.00152
3905.74	0.00136
3907.67	0.00119
3909.6	0.00108
3911.53	0.00101
3913.46	0.000975894
3915.39	0.00103
3917.32	0.00119
3919.24	0.00138
3921.17	0.00152
3923.1	0.0016
3925.03	0.00162
3926.96	0.00159
3928.89	0.00145
3930.82	0.00119
3932.75	0.000859654
3934.68	0.000538314
3936.6	0.000331877
3938.53	0.000235831
3940.46	0.000212487
3942.39	0.000256644
3944.32	0.000340696
3946.25	0.000431381
3948.18	0.000569664
3950.11	0.00079962
3952.03	0.00105
3953.96	0.00122
3955.89	0.00125
3957.82	0.00116
3959.75	0.00108
3961.68	0.00106
3963.61	0.00111
3965.53	0.00118
3967.46	0.00121
3969.39	0.00118
3971.32	0.00109
3973.25	0.000992774
3975.18	0.000914268
3977.11	0.000855285
3979.04	0.000738421
3980.97	0.000522761
3982.89	0.000206203
3984.82	-6.9888e-05
3986.75	-2.05675e-05
3988.68	7.05613e-05
3990.61	0.000118124
3992.54	8.60991e-05
3994.47	0.000417327
3996.39	0.000963766

## Sheet: 96CeOx-Ni
FT-IR spectra of THFA adsorbed 96CeOx/Ni
Wavenumber (cm-1)	Intensity
599.845	4.68895e-05
601.774	1.11598e-06
603.703	3.8619e-06
605.631	2.85286e-05
607.56	3.72167e-05
609.489	1.49865e-05
611.418	1.11361e-08
613.346	2.67966e-05
615.275	9.37293e-05
617.204	7.20338e-05
619.133	1.74645e-05
621.061	2.30349e-05
622.99	6.80904e-05
624.919	6.68557e-05
626.848	2.27185e-05
628.777	3.54063e-07
630.705	2.14169e-05
632.634	6.48157e-05
634.563	4.51563e-05
636.491	3.86937e-06
638.42	3.32312e-05
640.349	0.000107641
642.278	2.81286e-05
644.207	1.00307e-05
646.135	6.13688e-05
648.064	8.4446e-05
649.993	5.6577e-05
651.922	1.30653e-05
653.85	2.92925e-06
655.779	5.16482e-06
657.708	6.12048e-06
659.637	1.05423e-05
661.565	3.48537e-05
663.494	5.93402e-05
665.423	3.80723e-05
667.352	5.73704e-06
669.28	2.9346e-06
671.209	1.47056e-05
673.138	1.5321e-05
675.067	6.43521e-06
676.995	3.84878e-06
678.924	9.66248e-06
680.853	4.95612e-05
682.782	0.00012358
684.711	0.000107991
686.639	2.9165e-05
688.568	2.35029e-06
690.497	8.72042e-07
692.426	1.53882e-07
694.354	6.66067e-06
696.283	1.25583e-06
698.212	4.63257e-06
700.141	5.53108e-06
702.069	2.83168e-07
703.998	1.68975e-07
705.927	7.58552e-08
707.856	7.65928e-07
709.784	2.33827e-06
711.713	8.03456e-07
713.642	1.06956e-06
715.571	1.978e-07
717.5	4.10929e-06
719.428	3.30354e-06
721.357	3.36989e-06
723.286	1.21498e-05
725.215	2.8932e-06
727.143	7.39943e-07
729.072	8.60187e-06
731.001	1.84292e-05
732.93	3.01477e-05
734.858	3.37868e-05
736.787	1.00702e-05
738.716	6.48923e-07
740.645	1.13797e-05
742.573	7.06381e-05
744.502	0.000142131
746.431	0.000188699
748.36	0.000177931
750.288	9.88205e-05
752.217	3.61885e-05
754.146	2.73732e-05
756.075	5.55544e-05
758.004	8.46086e-05
759.932	9.42e-05
761.861	0.000119308
763.79	0.000158831
765.719	0.000182937
767.647	0.000203768
769.576	0.000269755
771.505	0.000358018
773.434	0.000331604
775.362	0.00026072
777.291	0.000314051
779.22	0.000398533
781.149	0.000327776
783.077	0.000240948
785.006	0.000242658
786.935	0.000279297
788.864	0.000330435
790.793	0.000363543
792.721	0.000329731
794.65	0.000309027
796.579	0.000344363
798.508	0.000330722
800.436	0.000210055
802.365	8.16166e-05
804.294	1.06832e-05
806.223	7.25269e-06
808.151	7.13556e-05
810.08	0.000182621
812.009	0.000297517
813.938	0.000374011
815.866	0.000404477
817.795	0.00041071
819.724	0.000458125
821.653	0.000507997
823.581	0.000424338
825.51	0.000278851
827.439	0.000185722
829.368	0.000116773
831.297	5.26582e-05
833.225	2.14393e-05
835.154	1.79659e-05
837.083	1.66608e-05
839.011	6.92693e-06
840.94	3.14645e-06
842.869	4.89049e-06
844.798	3.06707e-06
846.727	1.52733e-08
848.655	3.13271e-08
850.584	2.03276e-06
852.513	7.58782e-06
854.442	5.49375e-06
856.37	8.09432e-07
858.299	6.76292e-05
860.228	0.000283223
862.157	0.000480759
864.085	0.000542206
866.014	0.000537006
867.943	0.000507812
869.872	0.000450818
871.801	0.000325118
873.729	0.000155998
875.658	5.06541e-05
877.587	2.00988e-05
879.516	1.92635e-05
881.444	3.52732e-05
883.373	7.94788e-05
885.302	0.000159019
887.231	0.000270255
889.159	0.000411311
891.088	0.000566682
893.017	0.000726621
894.946	0.000890871
896.874	0.00103
898.803	0.00109
900.732	0.00103
902.661	0.00090326
904.59	0.000796465
906.518	0.000689258
908.447	0.00050262
910.376	0.000246387
912.304	4.62217e-05
914.233	1.26097e-05
916.162	0.000199001
918.091	0.000472886
920.019	0.000563137
921.948	0.000421402
923.877	0.000257008
925.806	0.000213507
927.735	0.000294745
929.663	0.000454559
931.592	0.000618684
933.521	0.000731134
935.45	0.000752146
937.378	0.000683422
939.307	0.000595795
941.236	0.000533772
943.165	0.000464737
945.093	0.000373236
947.022	0.000298563
948.951	0.000267608
950.88	0.000297386
952.808	0.00042117
954.737	0.000637464
956.666	0.000861747
958.595	0.00101
960.524	0.00105
962.452	0.000992925
964.381	0.000894889
966.31	0.000803551
968.239	0.000761458
970.167	0.000794853
972.096	0.00093623
974.025	0.0013
975.954	0.0021
977.882	0.00362
979.811	0.00608
981.74	0.00937
983.669	0.01289
985.597	0.01602
987.526	0.01811
989.455	0.01853
991.384	0.01742
993.312	0.0157
995.241	0.01429
997.17	0.01366
999.099	0.01392
1001.03	0.01512
1002.96	0.01701
1004.88	0.01895
1006.81	0.02047
1008.74	0.0215
1010.67	0.02213
1012.6	0.02215
1014.53	0.02128
1016.46	0.01984
1018.39	0.01824
1020.32	0.01666
1022.24	0.01549
1024.17	0.0151
1026.1	0.01561
1028.03	0.01723
1029.96	0.02008
1031.89	0.02419
1033.82	0.02972
1035.74	0.03657
1037.67	0.04432
1039.6	0.0527
1041.53	0.06096
1043.46	0.06774
1045.39	0.07224
1047.32	0.07518
1049.25	0.07746
1051.17	0.07948
1053.1	0.08167
1055.03	0.08418
1056.96	0.08711
1058.89	0.09082
1060.82	0.09547
1062.75	0.10096
1064.68	0.10689
1066.61	0.11209
1068.53	0.1152
1070.46	0.11603
1072.39	0.11512
1074.32	0.11244
1076.25	0.1071
1078.18	0.09925
1080.11	0.09097
1082.04	0.08361
1083.96	0.07679
1085.89	0.07037
1087.82	0.06539
1089.75	0.0622
1091.68	0.06006
1093.61	0.059
1095.54	0.05933
1097.47	0.06077
1099.39	0.06339
1101.32	0.06749
1103.25	0.07283
1105.18	0.07903
1107.11	0.08549
1109.04	0.09082
1110.97	0.09376
1112.9	0.09371
1114.83	0.09023
1116.75	0.08309
1118.68	0.07295
1120.61	0.06142
1122.54	0.05019
1124.47	0.04025
1126.4	0.03212
1128.33	0.02602
1130.26	0.02145
1132.18	0.01748
1134.11	0.0137
1136.04	0.01021
1137.97	0.0072
1139.9	0.00478
1141.83	0.00305
1143.76	0.00192
1145.68	0.00123
1147.61	0.000806257
1149.54	0.000543928
1151.47	0.000361723
1153.4	0.000233082
1155.33	0.000152438
1157.26	0.00010597
1159.19	8.03624e-05
1161.12	6.9663e-05
1163.04	7.01694e-05
1164.97	7.87543e-05
1166.9	9.98523e-05
1168.83	0.000144771
1170.76	0.000223631
1172.69	0.000352115
1174.62	0.000554446
1176.55	0.000852336
1178.47	0.00124
1180.4	0.00165
1182.33	0.00199
1184.26	0.00224
1186.19	0.00231
1188.12	0.00216
1190.05	0.00182
1191.97	0.00136
1193.9	0.000917378
1195.83	0.000572573
1197.76	0.000336812
1199.69	0.000187074
1201.62	9.68705e-05
1203.55	4.2843e-05
1205.48	1.28309e-05
1207.4	9.29473e-07
1209.33	1.09303e-06
1211.26	4.9236e-06
1213.19	7.48763e-06
1215.12	7.00041e-06
1217.05	3.53736e-06
1218.98	6.68328e-07
1220.91	7.887e-08
1222.84	2.93576e-06
1224.76	1.36515e-05
1226.69	3.73304e-05
1228.62	7.87164e-05
1230.55	0.000139605
1232.48	0.000221006
1234.41	0.000327803
1236.34	0.000442835
1238.27	0.000534262
1240.19	0.000609849
1242.12	0.000701887
1244.05	0.000821606
1245.98	0.000966954
1247.91	0.00114
1249.84	0.00131
1251.77	0.00144
1253.69	0.00149
1255.62	0.00142
1257.55	0.00127
1259.48	0.00114
1261.41	0.00106
1263.34	0.00103
1265.27	0.00109
1267.2	0.00121
1269.12	0.00138
1271.05	0.00156
1272.98	0.00171
1274.91	0.00182
1276.84	0.00192
1278.77	0.00199
1280.7	0.00203
1282.63	0.00204
1284.56	0.00199
1286.48	0.00189
1288.41	0.00172
1290.34	0.00148
1292.27	0.00123
1294.2	0.00103
1296.13	0.000952499
1298.06	0.000986297
1299.99	0.00106
1301.91	0.00106
1303.84	0.000915564
1305.77	0.000640377
1307.7	0.000323944
1309.63	8.15507e-05
1311.56	5.36203e-07
1313.49	1.32969e-05
1315.42	6.29347e-06
1317.35	5.95917e-06
1319.27	5.80502e-05
1321.2	0.000118591
1323.13	0.000162598
1325.06	0.000198984
1326.99	0.00022672
1328.92	0.000234397
1330.85	0.000216263
1332.78	0.000185398
1334.7	0.000160557
1336.63	0.000137776
1338.56	8.499e-05
1340.49	1.48673e-05
1342.42	5.65874e-06
1344.35	4.44854e-05
1346.28	7.87945e-05
1348.2	0.000115054
1350.13	0.000172665
1352.06	0.000249826
1353.99	0.000336969
1355.92	0.000409877
1357.85	0.000425263
1359.78	0.000373674
1361.71	0.000339695
1363.63	0.000411856
1365.56	0.000514909
1367.49	0.000526671
1369.42	0.000463867
1371.35	0.000356064
1373.28	0.00022627
1375.21	0.000136839
1377.14	8.81607e-05
1379.07	4.77299e-05
1380.99	1.53433e-05
1382.92	2.99258e-09
1384.85	2.90152e-05
1386.78	0.000133691
1388.71	0.00027488
1390.64	0.000420497
1392.57	0.000604542
1394.49	0.000813416
1396.42	0.000931178
1398.35	0.000897372
1400.28	0.000764669
1402.21	0.000631922
1404.14	0.000509235
1406.07	0.000354955
1408	0.000219454
1409.92	0.00012894
1411.85	6.2825e-05
1413.78	2.39904e-05
1415.71	1.29218e-05
1417.64	1.19194e-05
1419.57	2.55479e-06
1421.5	1.63738e-06
1423.43	1.30152e-05
1425.36	3.95918e-05
1427.28	6.76634e-05
1429.21	7.25763e-05
1431.14	7.91718e-05
1433.07	8.48583e-05
1435	6.24457e-05
1436.93	4.66164e-05
1438.86	6.49763e-05
1440.79	8.13672e-05
1442.71	6.30915e-05
1444.64	2.60379e-05
1446.57	2.43566e-06
1448.5	7.89521e-07
1450.43	3.28266e-06
1452.36	7.85541e-06
1454.29	2.35086e-05
1456.21	5.41551e-05
1458.14	3.41915e-05
1460.07	1.33122e-06
1462	1.74503e-06
1463.93	4.21975e-06
1465.86	2.31693e-05
1467.79	0.000390243
1469.72	0.000429627
1471.65	0.000450101
1473.57	0.000447565
1475.5	0.000433618
1477.43	0.000404901
1479.36	0.000339491
1481.29	0.000240255
1483.22	0.000154526
1485.15	0.000141633
1487.08	0.000212938
1489	0.000357394
1490.93	0.000551406
1492.86	0.000742554
1494.79	0.000881826
1496.72	0.00095067
1498.65	0.00096081
1500.58	0.000923545
1502.51	0.000842943
1504.43	0.000733476
1506.36	0.00063971
1508.29	0.000608832
1510.22	0.000657194
1512.15	0.000778061
1514.08	0.000935852
1516.01	0.00109
1517.94	0.00119
1519.87	0.00121
1521.79	0.00116
1523.72	0.00107
1525.65	0.000971326
1527.58	0.000830686
1529.51	0.000659709
1531.44	0.000534475
1533.37	0.000539243
1535.3	0.000675858
1537.22	0.000866064
1539.15	0.00105
1541.08	0.00121
1543.01	0.00135
1544.94	0.00145
1546.87	0.00147
1548.8	0.00142
1550.72	0.00133
1552.65	0.00124
1554.58	0.00113
1556.51	0.000988202
1558.44	0.000888407
1560.37	0.000876267
1562.3	0.000939957
1564.23	0.00101
1566.15	0.00104
1568.08	0.00104
1570.01	0.00104
1571.94	0.00101
1573.87	0.000921944
1575.8	0.000807382
1577.73	0.000748034
1579.66	0.000760411
1581.59	0.00079302
1583.51	0.000804498
1585.44	0.000800248
1587.37	0.000815708
1589.3	0.000854795
1591.23	0.000876597
1593.16	0.000861354
1595.09	0.000822643
1597.02	0.000769675
1598.94	0.000691173
1600.87	0.000583073
1602.8	0.000466849
1604.73	0.000365206
1606.66	0.000284525
1608.59	0.000234943
1610.52	0.000230957
1612.44	0.000272834
1614.37	0.000352985
1616.3	0.000457447
1618.23	0.000573615
1620.16	0.000686794
1622.09	0.000763043
1624.02	0.000770142
1625.95	0.000726162
1627.88	0.000686411
1629.8	0.000661818
1631.73	0.000638807
1633.66	0.000615809
1635.59	0.00060536
1637.52	0.000611628
1639.45	0.000624335
1641.38	0.000631166
1643.31	0.000645709
1645.23	0.000687397
1647.16	0.000730506
1649.09	0.000734336
1651.02	0.000710772
1652.95	0.000720721
1654.88	0.000778793
1656.81	0.00082429
1658.73	0.000819314
1660.66	0.000753185
1662.59	0.000637378
1664.52	0.000506859
1666.45	0.000406976
1668.38	0.000350128
1670.31	0.000321799
1672.24	0.000302568
1674.17	0.000277146
1676.09	0.000259305
1678.02	0.000269343
1679.95	0.000320488
1681.88	0.000405296
1683.81	0.000500352
1685.74	0.000573273
1687.67	0.000593909
1689.6	0.000577699
1691.52	0.000608533
1693.45	0.000715045
1695.38	0.000831582
1697.31	0.00091184
1699.24	0.000969344
1701.17	0.001
1703.1	0.000992998
1705.03	0.00094491
1706.95	0.000884631
1708.88	0.000832436
1710.81	0.000759917
1712.74	0.000632693
1714.67	0.000464351
1716.6	0.000314106
1718.53	0.000248134
1720.46	0.000247585
1722.38	0.000261209
1724.31	0.000289768
1726.24	0.000333602
1728.17	0.000358956
1730.1	0.000354054
1732.03	0.000329337
1733.96	0.000294709
1735.89	0.00024998
1737.82	0.000192096
1739.74	0.000140166
1741.67	0.00012534
1743.6	0.000158257
1745.53	0.00022529
1747.46	0.000303123
1749.39	0.000361564
1751.32	0.000394177
1753.24	0.000414258
1755.17	0.000429687
1757.1	0.000433238
1759.03	0.000411316
1760.96	0.000361353
1762.89	0.000296883
1764.82	0.000241243
1766.75	0.000210943
1768.67	0.000205557
1770.6	0.000207778
1772.53	0.000200125
1774.46	0.000182828
1776.39	0.00016212
1778.32	0.000146456
1780.25	0.0001502
1782.18	0.000175773
1784.11	0.000204989
1786.03	0.000223216
1787.96	0.00023094
1789.89	0.000237198
1791.82	0.000244121
1793.75	0.000240783
1795.68	0.000221632
1797.61	0.0001905
1799.54	0.000152769
1801.46	0.000115194
1803.39	7.95002e-05
1805.32	5.04096e-05
1807.25	3.67071e-05
1809.18	3.53821e-05
1811.11	3.22021e-05
1813.04	2.24687e-05
1814.96	1.09214e-05
1816.89	3.02607e-06
1818.82	-4.68808e-07
1820.75	-1.24805e-06
1822.68	1.63577e-06
1824.61	4.75754e-06
1826.54	2.17557e-06
1828.47	-3.02107e-06
1830.39	-2.15558e-06
1832.32	9.99142e-06
1834.25	2.62298e-05
1836.18	3.92125e-05
1838.11	4.79893e-05
1840.04	5.41213e-05
1841.97	5.77157e-05
1843.9	5.80778e-05
1845.83	5.69003e-05
1847.75	5.54744e-05
1849.68	5.14488e-05
1851.61	4.30004e-05
1853.54	3.04253e-05
1855.47	1.98174e-05
1857.4	1.85862e-05
1859.33	2.35385e-05
1861.26	2.48734e-05
1863.18	2.22283e-05
1865.11	1.87712e-05
1867.04	1.53341e-05
1868.97	1.02234e-05
1870.9	4.78419e-06
1872.83	6.21521e-06
1874.76	1.31885e-05
1876.69	1.90196e-05
1878.61	2.33596e-05
1880.54	2.74544e-05
1882.47	3.12183e-05
1884.4	3.42707e-05
1886.33	3.56839e-05
1888.26	3.68067e-05
1890.19	3.85104e-05
1892.12	4.02122e-05
1894.04	4.01438e-05
1895.97	3.63679e-05
1897.9	3.23969e-05
1899.83	3.03431e-05
1901.76	2.77618e-05
1903.69	2.27459e-05
1905.62	1.47e-05
1907.55	4.95944e-06
1909.47	1.42801e-06
1911.4	8.59987e-06
1913.33	2.17746e-05
1915.26	3.46427e-05
1917.19	4.56001e-05
1919.12	5.47395e-05
1921.05	5.99444e-05
1922.98	5.93898e-05
1924.9	5.59678e-05
1926.83	4.95877e-05
1928.76	4.03376e-05
1930.69	2.76416e-05
1932.62	1.22972e-05
1934.55	-5.209e-07
1936.48	-2.72214e-06
1938.41	2.36958e-06
1940.34	6.71398e-06
1942.26	6.44152e-06
1944.19	5.12463e-06
1946.12	5.22806e-06
1948.05	4.52012e-06
1949.98	6.03516e-07
1951.91	-5.68289e-06
1953.84	-4.94319e-06
1955.77	8.3266e-06
1957.69	2.5585e-05
1959.62	3.93284e-05
1961.55	4.81518e-05
1963.48	5.33095e-05
1965.41	5.81376e-05
1967.34	5.82335e-05
1969.27	5.42811e-05
1971.19	5.11507e-05
1973.12	4.40438e-05
1975.05	3.17989e-05
1976.98	1.81897e-05
1978.91	7.20776e-06
1980.84	7.1027e-06
1982.77	1.40769e-05
1984.7	1.65189e-05
1986.62	1.23751e-05
1988.55	7.22775e-06
1990.48	7.80508e-06
1992.41	1.12243e-05
1994.34	6.40528e-06
1996.27	5.25029e-06
1998.2	1.39405e-05
2000.13	2.32178e-05
2002.06	3.01338e-05
2003.98	3.5988e-05
2005.91	4.26395e-05
2007.84	4.50774e-05
2009.77	4.35608e-05
2011.7	3.98412e-05
2013.63	3.4859e-05
2015.56	3.23454e-05
2017.48	3.03051e-05
2019.41	2.34595e-05
2021.34	1.49333e-05
2023.27	1.36849e-05
2025.2	1.74898e-05
2027.13	1.82743e-05
2029.06	1.46682e-05
2030.99	1.17128e-05
2032.91	1.09768e-05
2034.84	7.07826e-06
2036.77	3.18724e-06
2038.7	1.31751e-06
2040.63	1.39244e-06
2042.56	1.87086e-06
2044.49	5.69496e-07
2046.42	-9.85918e-08
2048.34	1.13097e-06
2050.27	1.64122e-06
2052.2	1.81527e-06
2054.13	1.55476e-06
2056.06	4.53673e-07
2057.99	2.03262e-07
2059.92	2.22208e-06
2061.85	5.13175e-06
2063.78	6.69562e-06
2065.7	6.79353e-06
2067.63	7.37512e-06
2069.56	9.48714e-06
2071.49	1.33034e-05
2073.42	1.74237e-05
2075.35	2.02435e-05
2077.28	2.11402e-05
2079.21	1.9993e-05
2081.13	1.80145e-05
2083.06	1.70583e-05
2084.99	1.72816e-05
2086.92	1.76527e-05
2088.85	1.63145e-05
2090.78	1.16135e-05
2092.71	5.33085e-06
2094.64	1.53711e-06
2096.56	2.68424e-06
2098.49	8.40313e-06
2100.42	1.54311e-05
2102.35	2.1929e-05
2104.28	2.85075e-05
2106.21	3.5081e-05
2108.14	4.0232e-05
2110.07	4.36613e-05
2111.99	3.86047e-05
2113.92	3.44433e-05
2115.85	3.68421e-05
2117.78	3.05548e-05
2119.71	2.03915e-05
2121.64	2.05891e-05
2123.57	3.01799e-05
2125.5	4.14092e-05
2127.43	5.01288e-05
2129.35	5.55467e-05
2131.28	5.77712e-05
2133.21	5.6313e-05
2135.14	4.99445e-05
2137.07	4.27591e-05
2139	3.35384e-05
2140.93	2.65312e-05
2142.86	2.13361e-05
2144.78	9.9504e-06
2146.71	7.08314e-06
2148.64	1.76444e-05
2150.57	2.91885e-05
2152.5	3.87056e-05
2154.43	5.00276e-05
2156.36	5.71322e-05
2158.28	5.90287e-05
2160.21	5.98274e-05
2162.14	5.86741e-05
2164.07	5.47803e-05
2166	4.71853e-05
2167.93	3.89815e-05
2169.86	2.90323e-05
2171.79	2.23011e-05
2173.72	1.95595e-05
2175.64	1.57761e-05
2177.57	1.28566e-05
2179.5	1.84681e-05
2181.43	2.75502e-05
2183.36	3.08539e-05
2185.29	3.07515e-05
2187.22	3.22214e-05
2189.14	3.22391e-05
2191.07	2.95453e-05
2193	2.74845e-05
2194.93	2.67179e-05
2196.86	2.05413e-05
2198.79	1.52554e-05
2200.72	8.43481e-06
2202.65	2.33729e-06
2204.57	2.81572e-06
2206.5	8.31713e-06
2208.43	1.17438e-05
2210.36	1.27362e-05
2212.29	1.30426e-05
2214.22	1.40916e-05
2216.15	1.45198e-05
2218.08	1.37066e-05
2220.01	1.25668e-05
2221.93	1.11678e-05
2223.86	9.18561e-06
2225.79	9.74989e-06
2227.72	1.35647e-05
2229.65	1.88627e-05
2231.58	2.12746e-05
2233.51	2.39558e-05
2235.43	3.0728e-05
2237.36	3.45553e-05
2239.29	4.32213e-05
2241.22	6.65098e-05
2243.15	9.20591e-05
2245.08	0.000109536
2247.01	0.000116333
2248.94	0.000116657
2250.86	0.000117402
2252.79	0.000120781
2254.72	0.000118132
2256.65	0.000102391
2258.58	8.10072e-05
2260.51	6.39528e-05
2262.44	4.85613e-05
2264.37	3.21981e-05
2266.3	2.71201e-05
2268.22	3.11138e-05
2270.15	2.83022e-05
2272.08	2.02538e-05
2274.01	8.72684e-06
2275.94	2.75888e-07
2277.87	1.71592e-06
2279.8	8.62312e-06
2281.73	1.38349e-05
2283.66	1.57236e-05
2285.58	1.78265e-05
2287.51	1.99998e-05
2289.44	2.08208e-05
2291.37	2.2577e-05
2293.3	2.52298e-05
2295.23	2.6035e-05
2297.16	2.39779e-05
2299.08	2.10413e-05
2301.01	2.29756e-05
2302.94	2.0659e-05
2304.87	1.91084e-05
2306.8	3.14558e-05
2308.73	4.13328e-05
2310.66	4.57152e-05
2312.59	4.67806e-05
2314.51	4.67488e-05
2316.44	4.56532e-05
2318.37	3.66164e-05
2320.3	2.74716e-05
2322.23	3.27242e-05
2324.16	4.08647e-05
2326.09	4.49893e-05
2328.02	5.03019e-05
2329.95	4.36281e-05
2331.87	4.18659e-05
2333.8	6.60241e-05
2335.73	8.24832e-05
2337.66	9.06858e-05
2339.59	8.28078e-05
2341.52	2.45611e-05
2343.45	-7.98843e-05
2345.38	-0.00012045
2347.3	2.3734e-05
2349.23	0.000330308
2351.16	0.000683084
2353.09	0.000965313
2355.02	0.00116
2356.95	0.00128
2358.88	0.00132
2360.8	0.00129
2362.73	0.00117
2364.66	0.000976585
2366.59	0.000707605
2368.52	0.000380565
2370.45	7.78749e-05
2372.38	-7.53927e-05
2374.31	-5.77294e-05
2376.24	3.14799e-05
2378.16	9.55108e-05
2380.09	0.000100531
2382.02	8.62614e-05
2383.95	6.33315e-05
2385.88	4.63527e-05
2387.81	2.98342e-05
2389.74	1.54542e-05
2391.66	1.09357e-05
2393.59	1.49163e-05
2395.52	1.77955e-05
2397.45	8.64312e-06
2399.38	-1.17695e-06
2401.31	6.04911e-06
2403.24	1.94436e-05
2405.17	2.46364e-05
2407.09	2.79941e-05
2409.02	3.36628e-05
2410.95	5.19685e-05
2412.88	8.54121e-05
2414.81	0.000123275
2416.74	0.000166837
2418.67	0.000216616
2420.6	0.000252261
2422.53	0.000265821
2424.45	0.00025899
2426.38	0.000235811
2428.31	0.000212358
2430.24	0.000190217
2432.17	0.000161451
2434.1	0.000127323
2436.03	0.000104236
2437.95	9.36654e-05
2439.88	8.82032e-05
2441.81	8.36058e-05
2443.74	8.79882e-05
2445.67	9.91112e-05
2447.6	9.46947e-05
2449.53	8.05434e-05
2451.46	6.34382e-05
2453.39	4.03527e-05
2455.31	3.12071e-05
2457.24	4.28029e-05
2459.17	5.95049e-05
2461.1	7.99146e-05
2463.03	0.000102513
2464.96	0.000116133
2466.89	0.000115652
2468.82	0.000102786
2470.74	8.2917e-05
2472.67	5.4808e-05
2474.6	4.36006e-05
2476.53	7.96074e-05
2478.46	0.000142403
2480.39	0.000203504
2482.32	0.000252303
2484.25	0.00028822
2486.18	0.000306146
2488.1	0.000308988
2490.03	0.000306306
2491.96	0.000290606
2493.89	0.000252454
2495.82	0.000193063
2497.75	0.000120148
2499.68	5.25575e-05
2501.6	2.82423e-05
2503.53	4.97522e-05
2505.46	7.67126e-05
2507.39	8.91402e-05
2509.32	8.60443e-05
2511.25	6.86732e-05
2513.18	4.21324e-05
2515.11	2.5992e-05
2517.03	3.64922e-05
2518.96	6.28855e-05
2520.89	8.77844e-05
2522.82	0.000104255
2524.75	0.000111455
2526.68	0.000118389
2528.61	0.000134763
2530.54	0.000156044
2532.47	0.000168866
2534.39	0.000165116
2536.32	0.000146485
2538.25	0.000109899
2540.18	5.4868e-05
2542.11	7.00435e-06
2544.04	1.95529e-05
2545.97	7.29666e-05
2547.89	0.000123857
2549.82	0.000172214
2551.75	0.000225468
2553.68	0.000276386
2555.61	0.000314672
2557.54	0.00033309
2559.47	0.000332056
2561.4	0.000308823
2563.32	0.000260769
2565.25	0.000184765
2567.18	9.16431e-05
2569.11	2.52037e-05
2571.04	2.90796e-05
2572.97	5.68723e-05
2574.9	7.65857e-05
2576.83	9.9261e-05
2578.76	0.000136268
2580.68	0.000182764
2582.61	0.000230847
2584.54	0.000270992
2586.47	0.000294441
2588.4	0.000293364
2590.33	0.000272776
2592.26	0.000253281
2594.18	0.000258949
2596.11	0.000292551
2598.04	0.000342625
2599.97	0.000383225
2601.9	0.000397639
2603.83	0.000392548
2605.76	0.000391577
2607.69	0.000393093
2609.61	0.000364961
2611.54	0.000304086
2613.47	0.00026131
2615.4	0.000239313
2617.33	0.000229638
2619.26	0.000243432
2621.19	0.000273307
2623.12	0.000293858
2625.05	0.000298705
2626.97	0.000292434
2628.9	0.000269317
2630.83	0.000231942
2632.76	0.000208138
2634.69	0.000197748
2636.62	0.000178512
2638.55	0.000174758
2640.47	0.000215194
2642.4	0.000255509
2644.33	0.000276344
2646.26	0.000278019
2648.19	0.000254642
2650.12	0.000230257
2652.05	0.00022208
2653.98	0.000221647
2655.91	0.000225335
2657.83	0.000234949
2659.76	0.000258175
2661.69	0.000287429
2663.62	0.000303846
2665.55	0.000305591
2667.48	0.000286742
2669.41	0.000239878
2671.34	0.000181595
2673.26	0.000128211
2675.19	0.000103098
2677.12	0.000132642
2679.05	0.000192074
2680.98	0.000246296
2682.91	0.000286513
2684.84	0.000314064
2686.77	0.000335602
2688.7	0.000344588
2690.62	0.000327439
2692.55	0.000288589
2694.48	0.000228038
2696.41	0.00014749
2698.34	8.84257e-05
2700.27	0.000104312
2702.2	0.000202004
2704.12	0.00032041
2706.05	0.000406528
2707.98	0.000449953
2709.91	0.000461124
2711.84	0.00045698
2713.77	0.000435153
2715.7	0.000382811
2717.63	0.000304532
2719.55	0.00021987
2721.48	0.000136538
2723.41	6.39111e-05
2725.34	3.19333e-05
2727.27	6.03953e-05
2729.2	0.000131705
2731.13	0.000200661
2733.06	0.000244461
2734.99	0.000265107
2736.91	0.000270556
2738.84	0.000260576
2740.77	0.000235016
2742.7	0.000200011
2744.63	0.000159113
2746.56	0.000119401
2748.49	7.91438e-05
2750.41	3.85434e-05
2752.34	1.1343e-05
2754.27	1.52792e-05
2756.2	5.87143e-05
2758.13	0.000114634
2760.06	0.000155092
2761.99	0.000181893
2763.92	0.00019512
2765.84	0.000196606
2767.77	0.000202893
2769.7	0.000220866
2771.63	0.000240024
2773.56	0.00024046
2775.49	0.000214366
2777.42	0.000190115
2779.35	0.000201359
2781.28	0.000238608
2783.2	0.000269461
2785.13	0.000287365
2787.06	0.000318157
2788.99	0.000354471
2790.92	0.000392072
2792.85	0.000448666
2794.78	0.000507524
2796.7	0.000544802
2798.63	0.000543811
2800.56	0.000508878
2802.49	0.000474211
2804.42	0.000459949
2806.35	0.000466744
2808.28	0.000463736
2810.21	0.000428264
2812.14	0.000380114
2814.06	0.000347804
2815.99	0.000313466
2817.92	0.000277218
2819.85	0.00026285
2821.78	0.000249669
2823.71	0.000220756
2825.64	0.000180052
2827.57	0.000142504
2829.49	0.000142061
2831.42	0.000187662
2833.35	0.000253682
2835.28	0.000316254
2837.21	0.000360658
2839.14	0.000384551
2841.07	0.000394712
2842.99	0.000385594
2844.92	0.000362145
2846.85	0.000347576
2848.78	0.000325762
2850.71	0.000273302
2852.64	0.000197775
2854.57	0.000115451
2856.5	6.20613e-05
2858.43	4.70112e-05
2860.35	3.10112e-05
2862.28	1.87341e-05
2864.21	2.42586e-05
2866.14	3.19359e-05
2868.07	3.89923e-05
2870	4.45897e-05
2871.93	4.37086e-05
2873.86	4.98827e-05
2875.78	5.14242e-05
2877.71	4.47417e-05
2879.64	4.66442e-05
2881.57	4.24677e-05
2883.5	3.91739e-05
2885.43	3.57629e-05
2887.36	2.18829e-05
2889.29	9.24515e-06
2891.22	1.29015e-05
2893.14	3.31793e-05
2895.07	5.70493e-05
2897	7.30374e-05
2898.93	7.57097e-05
2900.86	8.06087e-05
2902.79	9.36116e-05
2904.72	0.000114721
2906.64	0.000135272
2908.57	0.00013741
2910.5	0.000132077
2912.43	0.000116115
2914.36	9.13948e-05
2916.29	7.27121e-05
2918.22	8.16784e-05
2920.15	0.000114366
2922.07	0.000134104
2924	0.000135153
2925.93	0.000134869
2927.86	0.000143397
2929.79	0.000157306
2931.72	0.000159259
2933.65	0.000146418
2935.58	0.00012709
2937.51	9.65931e-05
2939.43	6.21055e-05
2941.36	4.15921e-05
2943.29	3.63818e-05
2945.22	4.02186e-05
2947.15	3.8515e-05
2949.08	3.31417e-05
2951.01	3.69778e-05
2952.93	3.97415e-05
2954.86	2.4382e-05
2956.79	2.57334e-05
2958.72	5.5845e-05
2960.65	6.90084e-05
2962.58	9.01382e-05
2964.51	0.000113541
2966.44	0.000126757
2968.36	0.000140902
2970.29	0.000147312
2972.22	0.000145126
2974.15	0.000134347
2976.08	0.000122129
2978.01	0.000109378
2979.94	8.78364e-05
2981.87	7.33932e-05
2983.8	9.13187e-05
2985.72	0.00010924
2987.65	0.000101679
2989.58	0.000125017
2991.51	0.00015221
2993.44	0.000155731
2995.37	0.0001515
2997.3	0.000131407
2999.22	0.000107719
3001.15	8.52383e-05
3003.08	7.54887e-05
3005.01	9.66736e-05
3006.94	0.000129535
3008.87	0.00016021
3010.8	0.000207473
3012.73	0.000268978
3014.66	0.000325793
3016.58	0.000365429
3018.51	0.000389536
3020.44	0.000424068
3022.37	0.000468252
3024.3	0.000494462
3026.23	0.000523507
3028.16	0.000581388
3030.09	0.000657231
3032.01	0.000719553
3033.94	0.000741693
3035.87	0.0007411
3037.8	0.000727827
3039.73	0.000673081
3041.66	0.000555571
3043.59	0.000399761
3045.51	0.000268226
3047.44	0.000197493
3049.37	0.000160931
3051.3	0.000134094
3053.23	0.000140435
3055.16	0.000205033
3057.09	0.000305624
3059.02	0.000424537
3060.95	0.000554799
3062.87	0.000670381
3064.8	0.000735424
3066.73	0.00074716
3068.66	0.000722304
3070.59	0.000677582
3072.52	0.000626507
3074.45	0.000567313
3076.38	0.000490028
3078.3	0.000388922
3080.23	0.000265358
3082.16	0.000127097
3084.09	5.18574e-05
3086.02	0.000127249
3087.95	0.000313971
3089.88	0.000514341
3091.81	0.00067249
3093.74	0.000783781
3095.66	0.000840828
3097.59	0.000823175
3099.52	0.000777537
3101.45	0.000768858
3103.38	0.000766899
3105.31	0.000712526
3107.24	0.000589035
3109.16	0.000437621
3111.09	0.00036839
3113.02	0.000438405
3114.95	0.000552322
3116.88	0.000605717
3118.81	0.000625284
3120.74	0.000678957
3122.67	0.00071879
3124.59	0.000728613
3126.52	0.000777187
3128.45	0.000872943
3130.38	0.000930906
3132.31	0.000913332
3134.24	0.000835073
3136.17	0.000716669
3138.1	0.000582018
3140.03	0.000451815
3141.95	0.00031311
3143.88	0.000183905
3145.81	0.000146493
3147.74	0.000189222
3149.67	0.000212561
3151.6	0.000210849
3153.53	0.000200863
3155.45	0.000183097
3157.38	0.000181644
3159.31	0.000197756
3161.24	0.00021059
3163.17	0.000211166
3165.1	0.000194322
3167.03	0.000162428
3168.96	0.000137955
3170.89	0.00013871
3172.81	0.000154694
3174.74	0.000155784
3176.67	0.000132353
3178.6	9.5167e-05
3180.53	4.75004e-05
3182.46	1.1413e-05
3184.39	1.26582e-05
3186.32	2.47879e-05
3188.24	2.44051e-05
3190.17	5.43728e-06
3192.1	-2.81043e-05
3194.03	-4.68371e-05
3195.96	-6.24479e-06
3197.89	7.77321e-05
3199.82	0.000145535
3201.74	0.000197323
3203.67	0.000233245
3205.6	0.000251535
3207.53	0.000249247
3209.46	0.00023677
3211.39	0.000222475
3213.32	0.000197873
3215.25	0.000155697
3217.18	9.41393e-05
3219.1	3.67836e-05
3221.03	2.16823e-05
3222.96	5.77706e-05
3224.89	0.000100427
3226.82	0.00010642
3228.75	8.63348e-05
3230.68	6.09735e-05
3232.61	7.78328e-05
3234.53	0.000141802
3236.46	0.000227656
3238.39	0.000313505
3240.32	0.000402596
3242.25	0.000502902
3244.18	0.00058432
3246.11	0.00062787
3248.04	0.000637639
3249.96	0.000602829
3251.89	0.000515428
3253.82	0.00040578
3255.75	0.000295016
3257.68	0.000200906
3259.61	0.000150882
3261.54	0.000116584
3263.47	7.54299e-05
3265.39	4.61188e-05
3267.32	4.73476e-05
3269.25	4.24508e-05
3271.18	-1.05818e-06
3273.11	1.89552e-06
3275.04	8.02754e-05
3276.97	0.000165283
3278.9	0.000237595
3280.82	0.000311949
3282.75	0.000370232
3284.68	0.00041726
3286.61	0.000459689
3288.54	0.000468773
3290.47	0.000442961
3292.4	0.000377178
3294.33	0.00028494
3296.26	0.000172303
3298.18	8.19622e-05
3300.11	7.8892e-05
3302.04	0.000110211
3303.97	0.000114075
3305.9	0.000123901
3307.83	0.000148461
3309.76	0.000170285
3311.68	0.000206186
3313.61	0.000232244
3315.54	0.000225193
3317.47	0.000202561
3319.4	0.000166894
3321.33	0.000134999
3323.26	0.000101027
3325.19	5.78153e-05
3327.11	-1.50805e-05
3329.04	-6.1449e-05
3330.97	-2.29947e-05
3332.9	6.09661e-05
3334.83	0.000135127
3336.76	0.000175682
3338.69	0.000208429
3340.62	0.000253085
3342.55	0.000298492
3344.47	0.000316857
3346.4	0.000319999
3348.33	0.000288415
3350.26	0.000228858
3352.19	0.000143321
3354.12	4.74062e-05
3356.05	6.11859e-05
3357.97	0.000177499
3359.9	0.000287538
3361.83	0.000362522
3363.76	0.00040736
3365.69	0.000432957
3367.62	0.000450829
3369.55	0.000454275
3371.48	0.000418331
3373.41	0.000367309
3375.33	0.000286289
3377.26	0.000186384
3379.19	8.07201e-05
3381.12	2.77765e-05
3383.05	7.35509e-05
3384.98	0.000141283
3386.91	0.000152886
3388.84	0.000134241
3390.76	0.000176176
3392.69	0.000257758
3394.62	0.000348539
3396.55	0.000446916
3398.48	0.000523976
3400.41	0.000581925
3402.34	0.000620305
3404.26	0.000621717
3406.19	0.000594411
3408.12	0.000559998
3410.05	0.000495254
3411.98	0.000358726
3413.91	0.000187803
3415.84	9.64133e-05
3417.77	0.000121297
3419.7	0.000168839
3421.62	0.000202702
3423.55	0.000234508
3425.48	0.000278326
3427.41	0.000325467
3429.34	0.000347028
3431.27	0.000362828
3433.2	0.000427015
3435.12	0.000518935
3437.05	0.000593823
3438.98	0.000623935
3440.91	0.000623013
3442.84	0.000620834
3444.77	0.000638091
3446.7	0.000688599
3448.63	0.00073842
3450.56	0.000752998
3452.48	0.000725492
3454.41	0.000636583
3456.34	0.0005054
3458.27	0.000427715
3460.2	0.000491994
3462.13	0.000667102
3464.06	0.000832986
3465.99	0.000910423
3467.91	0.00090063
3469.84	0.000881197
3471.77	0.000924929
3473.7	0.00102
3475.63	0.00106
3477.56	0.000994786
3479.49	0.000823576
3481.42	0.000616485
3483.34	0.000457013
3485.27	0.000368297
3487.2	0.000364129
3489.13	0.00038003
3491.06	0.000331172
3492.99	0.000266882
3494.92	0.000226349
3496.85	0.000226182
3498.78	0.000266257
3500.7	0.000334522
3502.63	0.000412396
3504.56	0.000500572
3506.49	0.000590383
3508.42	0.000712928
3510.35	0.000851848
3512.28	0.000926184
3514.2	0.000918048
3516.13	0.000880956
3518.06	0.0009042
3519.99	0.000981083
3521.92	0.00101
3523.85	0.000962105
3525.78	0.000865274
3527.71	0.000761859
3529.64	0.000682595
3531.56	0.000607715
3533.49	0.000503738
3535.42	0.000377829
3537.35	0.0002623
3539.28	0.000169625
3541.21	0.000116251
3543.14	0.000143656
3545.07	0.000249532
3546.99	0.000351633
3548.92	0.000400815
3550.85	0.000395059
3552.78	0.000344621
3554.71	0.000313581
3556.64	0.000342687
3558.57	0.000410011
3560.49	0.000509565
3562.42	0.000666788
3564.35	0.000916103
3566.28	0.00128
3568.21	0.00175
3570.14	0.0022
3572.07	0.0025
3574	0.00261
3575.93	0.00251
3577.85	0.00229
3579.78	0.00197
3581.71	0.00161
3583.64	0.00127
3585.57	0.001
3587.5	0.000806597
3589.43	0.00066157
3591.36	0.00058553
3593.28	0.000605895
3595.21	0.000691855
3597.14	0.000734191
3599.07	0.000717174
3601	0.000698302
3602.93	0.000696718
3604.86	0.000721219
3606.78	0.000736813
3608.71	0.000739525
3610.64	0.0007677
3612.57	0.000811141
3614.5	0.000784326
3616.43	0.000708317
3618.36	0.000636056
3620.29	0.00055811
3622.22	0.000493665
3624.14	0.000489633
3626.07	0.000584788
3628	0.000759961
3629.93	0.000969164
3631.86	0.0012
3633.79	0.00139
3635.72	0.00147
3637.65	0.00144
3639.57	0.0013
3641.5	0.00109
3643.43	0.000895924
3645.36	0.000712786
3647.29	0.000525235
3649.22	0.000365118
3651.15	0.000255331
3653.08	0.00019223
3655	0.000213383
3656.93	0.000395115
3658.86	0.000699376
3660.79	0.000983495
3662.72	0.00117
3664.65	0.00125
3666.58	0.00122
3668.51	0.00114
3670.43	0.00106
3672.36	0.000952744
3674.29	0.000816286
3676.22	0.000667694
3678.15	0.000575419
3680.08	0.000619476
3682.01	0.000819749
3683.94	0.00112
3685.86	0.00138
3687.79	0.00156
3689.72	0.00172
3691.65	0.00184
3693.58	0.00185
3695.51	0.00178
3697.44	0.00164
3699.37	0.00141
3701.3	0.00114
3703.22	0.000874255
3705.15	0.000681693
3707.08	0.000546372
3709.01	0.000387987
3710.94	0.000223186
3712.87	0.000186787
3714.8	0.000344691
3716.72	0.00063278
3718.65	0.00088588
3720.58	0.00103
3722.51	0.00105
3724.44	0.00103
3726.37	0.00105
3728.3	0.00103
3730.23	0.000925213
3732.16	0.000732769
3734.08	0.000462212
3736.01	0.00016093
3737.94	2.3858e-05
3739.87	0.000254568
3741.8	0.000695214
3743.73	0.00112
3745.66	0.00149
3747.59	0.00183
3749.51	0.00208
3751.44	0.00226
3753.37	0.00234
3755.3	0.00227
3757.23	0.00218
3759.16	0.0021
3761.09	0.00193
3763.01	0.00169
3764.94	0.00154
3766.87	0.00157
3768.8	0.00162
3770.73	0.00158
3772.66	0.00148
3774.59	0.00135
3776.52	0.00119
3778.45	0.00101
3780.37	0.000828922
3782.3	0.000752013
3784.23	0.000830175
3786.16	0.000949734
3788.09	0.001
3790.02	0.00098652
3791.95	0.000910925
3793.88	0.000815999
3795.8	0.000779269
3797.73	0.000771602
3799.66	0.000738054
3801.59	0.000708415
3803.52	0.000712312
3805.45	0.000708785
3807.38	0.000658647
3809.3	0.000586677
3811.23	0.000532822
3813.16	0.000493362
3815.09	0.000444697
3817.02	0.000346412
3818.95	0.0001868
3820.88	4.15235e-05
3822.81	6.6041e-05
3824.74	0.000282834
3826.66	0.000625091
3828.59	0.00101
3830.52	0.00136
3832.45	0.00163
3834.38	0.00182
3836.31	0.00195
3838.24	0.00201
3840.17	0.00199
3842.09	0.00189
3844.02	0.00169
3845.95	0.00142
3847.88	0.00112
3849.81	0.000901064
3851.74	0.000819794
3853.67	0.000827353
3855.6	0.000827761
3857.52	0.000789464
3859.45	0.00075756
3861.38	0.000792757
3863.31	0.000876291
3865.24	0.000947508
3867.17	0.000980326
3869.1	0.00102
3871.03	0.00112
3872.95	0.00133
3874.88	0.0016
3876.81	0.00183
3878.74	0.00199
3880.67	0.00211
3882.6	0.00219
3884.53	0.00219
3886.46	0.00212
3888.39	0.00204
3890.31	0.00194
3892.24	0.0018
3894.17	0.00164
3896.1	0.00152
3898.03	0.0015
3899.96	0.00154
3901.89	0.00158
3903.82	0.00152
3905.74	0.00136
3907.67	0.00119
3909.6	0.00108
3911.53	0.00101
3913.46	0.000975894
3915.39	0.00103
3917.32	0.00119
3919.24	0.00138
3921.17	0.00152
3923.1	0.0016
3925.03	0.00162
3926.96	0.00159
3928.89	0.00145
3930.82	0.00119
3932.75	0.000859654
3934.68	0.000538314
3936.6	0.000331877
3938.53	0.000235831
3940.46	0.000212487
3942.39	0.000256644
3944.32	0.000340696
3946.25	0.000431381
3948.18	0.000569664
3950.11	0.00079962
3952.03	0.00105
3953.96	0.00122
3955.89	0.00125
3957.82	0.00116
3959.75	0.00108
3961.68	0.00106
3963.61	0.00111
3965.53	0.00118
3967.46	0.00121
3969.39	0.00118
3971.32	0.00109
3973.25	0.000992774
3975.18	0.000914268
3977.11	0.000855285
3979.04	0.000738421
3980.97	0.000522761
3982.89	0.000206203
3984.82	-6.9888e-05
3986.75	-2.05675e-05
3988.68	7.05613e-05
3990.61	0.000118124
3992.54	8.60991e-05
3994.47	0.000417327
3996.39	0.000963766

## Sheet: THFA
FT-IR spectra of THFA molecule
Wavenumber (cm-1)	Intensity
599.753	2.01206
601.682	2.01339
603.61	2.01459
605.539	2.01209
607.467	2.00777
609.395	2.01041
611.324	2.01956
613.252	2.02471
615.181	2.02152
617.109	2.01639
619.038	2.01631
620.966	2.01817
622.895	2.02061
624.823	2.02186
626.752	2.02437
628.68	2.02839
630.609	2.0351
632.537	2.0377
634.466	2.03397
636.394	2.03025
638.322	2.0354
640.251	2.03749
642.179	2.03839
644.108	2.03701
646.036	2.03257
647.965	2.03746
649.893	2.03803
651.822	2.03671
653.75	2.03791
655.679	2.04066
657.607	2.04164
659.536	2.04375
661.464	2.04843
663.393	2.05062
665.321	2.04936
667.25	2.04553
669.178	2.04191
671.106	2.04225
673.035	2.04612
674.963	2.0485
676.892	2.04626
678.82	2.04127
680.749	2.03754
682.677	2.03677
684.606	2.03693
686.534	2.03659
688.463	2.03714
690.391	2.03914
692.32	2.04065
694.248	2.04072
696.177	2.04066
698.105	2.0409
700.033	2.04108
701.962	2.0423
703.89	2.04513
705.819	2.04714
707.747	2.04539
709.676	2.04074
711.604	2.03702
713.533	2.03587
715.461	2.03596
717.39	2.03629
719.318	2.03643
721.247	2.03554
723.175	2.03345
725.104	2.03133
727.032	2.03088
728.96	2.03103
730.889	2.03066
732.817	2.03045
734.746	2.03031
736.674	2.03016
738.603	2.03031
740.531	2.0307
742.46	2.03135
744.388	2.03167
746.317	2.03102
748.245	2.02964
750.174	2.02816
752.102	2.02738
754.03	2.02795
755.959	2.02942
757.888	2.03021
759.816	2.03028
761.744	2.03115
763.673	2.03271
765.601	2.03347
767.53	2.03346
769.458	2.03385
771.387	2.03358
773.315	2.03304
775.244	2.03282
777.172	2.03393
779.101	2.03582
781.029	2.03666
782.957	2.0361
784.886	2.03542
786.814	2.03529
788.743	2.03633
790.671	2.03876
792.6	2.04189
794.528	2.04585
796.457	2.0518
798.385	2.06048
800.314	2.07133
802.242	2.08308
804.171	2.09593
806.099	2.11074
808.028	2.12626
809.956	2.14027
811.885	2.15169
813.813	2.1596
815.741	2.16235
817.67	2.15919
819.598	2.15178
821.527	2.14219
823.455	2.13155
825.384	2.12093
827.312	2.11129
829.241	2.10342
831.169	2.09774
833.098	2.09347
835.026	2.08955
836.955	2.08626
838.883	2.0848
840.812	2.0857
842.74	2.0885
844.668	2.09272
846.597	2.09801
848.525	2.10383
850.454	2.10935
852.382	2.11364
854.311	2.11589
856.239	2.11562
858.168	2.11311
860.096	2.10952
862.025	2.10627
863.953	2.10457
865.882	2.10508
867.81	2.10741
869.739	2.11072
871.667	2.11494
873.596	2.12026
875.524	2.12528
877.452	2.12754
879.381	2.12571
881.309	2.11993
883.238	2.11122
885.166	2.1014
887.095	2.09262
889.023	2.0864
890.952	2.0835
892.88	2.08459
894.809	2.08911
896.737	2.09457
898.665	2.0985
900.594	2.09976
902.523	2.09861
904.451	2.09708
906.379	2.09756
908.308	2.10135
910.236	2.10897
912.165	2.12031
914.093	2.1352
916.022	2.15353
917.95	2.17334
919.879	2.19013
921.807	2.19954
923.736	2.20009
925.664	2.19349
927.592	2.18295
929.521	2.17114
931.449	2.15918
933.378	2.14738
935.306	2.13619
937.235	2.12587
939.163	2.11599
941.092	2.10678
943.02	2.10001
944.949	2.09637
946.877	2.0943
948.806	2.09234
950.734	2.09043
952.663	2.08919
954.591	2.08913
956.519	2.0899
958.448	2.09107
960.376	2.09363
962.305	2.09939
964.233	2.10975
966.162	2.12495
968.09	2.14361
970.019	2.16279
971.947	2.17941
973.876	2.19267
975.804	2.20419
977.733	2.21535
979.661	2.2256
981.59	2.23333
983.518	2.23711
985.447	2.23637
987.375	2.23173
989.303	2.22542
991.232	2.2198
993.16	2.21535
995.089	2.21165
997.017	2.20899
998.946	2.20708
1000.87	2.20484
1002.8	2.20232
1004.73	2.20086
1006.66	2.20118
1008.59	2.20266
1010.52	2.20472
1012.45	2.20786
1014.37	2.21349
1016.3	2.22358
1018.23	2.24013
1020.16	2.26364
1022.09	2.29162
1024.02	2.3195
1025.94	2.3438
1027.87	2.36471
1029.8	2.38556
1031.73	2.40966
1033.66	2.438
1035.59	2.46871
1037.52	2.49765
1039.44	2.52146
1041.37	2.53923
1043.3	2.55087
1045.23	2.55634
1047.16	2.55703
1049.09	2.55423
1051.01	2.54906
1052.94	2.54253
1054.87	2.53469
1056.8	2.52606
1058.73	2.51902
1060.66	2.51568
1062.59	2.51643
1064.51	2.52017
1066.44	2.52502
1068.37	2.52866
1070.3	2.52892
1072.23	2.52413
1074.16	2.51294
1076.08	2.49475
1078.01	2.47055
1079.94	2.44186
1081.87	2.41077
1083.8	2.3802
1085.73	2.35202
1087.65	2.32736
1089.58	2.30753
1091.51	2.29328
1093.44	2.28492
1095.37	2.2825
1097.3	2.28449
1099.23	2.28794
1101.15	2.28984
1103.08	2.28789
1105.01	2.28109
1106.94	2.26936
1108.87	2.25356
1110.8	2.23589
1112.72	2.21805
1114.65	2.20062
1116.58	2.18424
1118.51	2.16972
1120.44	2.1573
1122.37	2.1461
1124.3	2.13512
1126.22	2.12416
1128.15	2.11262
1130.08	2.10013
1132.01	2.08808
1133.94	2.07802
1135.87	2.06979
1137.8	2.06276
1139.72	2.05725
1141.65	2.05305
1143.58	2.04926
1145.51	2.04583
1147.44	2.04345
1149.37	2.04239
1151.3	2.04225
1153.22	2.04259
1155.15	2.04332
1157.08	2.04498
1159.01	2.04793
1160.94	2.05161
1162.87	2.05566
1164.79	2.06072
1166.72	2.06702
1168.65	2.07455
1170.58	2.0837
1172.51	2.09417
1174.44	2.10525
1176.37	2.11676
1178.29	2.12839
1180.22	2.13891
1182.15	2.14622
1184.08	2.14884
1186.01	2.14634
1187.94	2.13897
1189.86	2.12862
1191.79	2.11766
1193.72	2.10722
1195.65	2.09759
1197.58	2.08931
1199.51	2.08322
1201.43	2.07932
1203.36	2.07676
1205.29	2.07558
1207.22	2.07585
1209.15	2.07719
1211.08	2.07947
1213.01	2.0825
1214.93	2.08589
1216.86	2.08972
1218.79	2.09412
1220.72	2.09845
1222.65	2.10201
1224.58	2.10457
1226.51	2.10611
1228.43	2.10669
1230.36	2.10653
1232.29	2.10602
1234.22	2.1058
1236.15	2.10627
1238.08	2.10719
1240	2.10803
1241.93	2.10837
1243.86	2.10779
1245.79	2.10595
1247.72	2.10283
1249.65	2.0987
1251.58	2.09369
1253.5	2.08816
1255.43	2.08297
1257.36	2.07885
1259.29	2.07608
1261.22	2.07464
1263.15	2.07393
1265.07	2.07367
1267	2.07414
1268.93	2.07508
1270.86	2.07613
1272.79	2.07752
1274.72	2.07946
1276.64	2.08193
1278.57	2.085
1280.5	2.0886
1282.43	2.09199
1284.36	2.09412
1286.29	2.09459
1288.22	2.09409
1290.14	2.09355
1292.07	2.09351
1294	2.09399
1295.93	2.09441
1297.86	2.09425
1299.79	2.09356
1301.71	2.09267
1303.64	2.09181
1305.57	2.0911
1307.5	2.09055
1309.43	2.0903
1311.36	2.09046
1313.29	2.09087
1315.21	2.09124
1317.14	2.09144
1319.07	2.09204
1321	2.09301
1322.93	2.0935
1324.86	2.09338
1326.79	2.093
1328.71	2.09225
1330.64	2.09076
1332.57	2.08842
1334.5	2.08524
1336.43	2.08064
1338.36	2.07391
1340.28	2.06597
1342.21	2.06212
1344.14	2.0746
1346.07	2.081
1348	2.07672
1349.93	2.08555
1351.86	2.11357
1353.78	2.14019
1355.71	2.16121
1357.64	2.17473
1359.57	2.17941
1361.5	2.17506
1363.43	2.16543
1365.35	2.15501
1367.28	2.14546
1369.21	2.13869
1371.14	2.13576
1373.07	2.1359
1375	2.13913
1376.92	2.14345
1378.85	2.14537
1380.78	2.14435
1382.71	2.14183
1384.64	2.1389
1386.57	2.13689
1388.5	2.13791
1390.42	2.14105
1392.35	2.14349
1394.28	2.14589
1396.21	2.14981
1398.14	2.15403
1400.07	2.1584
1401.99	2.16207
1403.92	2.16349
1405.85	2.16445
1407.78	2.16553
1409.71	2.16526
1411.64	2.16443
1413.57	2.16417
1415.49	2.16312
1417.42	2.1595
1419.35	2.15629
1421.28	2.15622
1423.21	2.15597
1425.14	2.15495
1427.07	2.1537
1428.99	2.15202
1430.92	2.15202
1432.85	2.15316
1434.78	2.15294
1436.71	2.155
1438.64	2.16344
1440.57	2.17432
1442.49	2.18517
1444.42	2.19538
1446.35	2.20253
1448.28	2.20711
1450.21	2.21132
1452.13	2.21505
1454.06	2.21649
1455.99	2.2162
1457.92	2.22027
1459.85	2.22714
1461.78	2.22587
1463.71	2.21347
1465.63	2.19756
1467.56	2.18361
1469.49	2.16826
1471.42	2.14985
1473.35	2.13414
1475.28	2.12425
1477.21	2.11713
1479.13	2.11026
1481.06	2.10327
1482.99	2.09754
1484.92	2.09264
1486.85	2.08717
1488.78	2.08139
1490.7	2.07737
1492.63	2.07468
1494.56	2.0695
1496.49	2.06308
1498.42	2.06043
1500.35	2.06118
1502.28	2.06105
1504.2	2.05641
1506.13	2.05078
1508.06	2.0517
1509.99	2.05508
1511.92	2.05531
1513.85	2.05372
1515.78	2.05221
1517.7	2.05209
1519.63	2.05128
1521.56	2.05002
1523.49	2.05106
1525.42	2.0514
1527.35	2.05112
1529.27	2.05156
1531.2	2.05031
1533.13	2.04922
1535.06	2.0516
1536.99	2.05141
1538.92	2.04657
1540.85	2.04612
1542.77	2.04967
1544.7	2.05122
1546.63	2.05124
1548.56	2.05058
1550.49	2.05035
1552.42	2.05081
1554.34	2.05057
1556.27	2.04684
1558.2	2.04082
1560.13	2.04332
1562.06	2.05008
1563.99	2.0508
1565.91	2.04825
1567.84	2.04549
1569.77	2.04489
1571.7	2.0475
1573.63	2.04738
1575.56	2.04445
1577.49	2.04507
1579.41	2.04723
1581.34	2.04678
1583.27	2.04542
1585.2	2.045
1587.13	2.04548
1589.06	2.04622
1590.98	2.04682
1592.91	2.04723
1594.84	2.04763
1596.77	2.04808
1598.7	2.04837
1600.63	2.04857
1602.56	2.04898
1604.48	2.0496
1606.41	2.05008
1608.34	2.05076
1610.27	2.05244
1612.2	2.05425
1614.13	2.05369
1616.06	2.0524
1617.98	2.05561
1619.91	2.05953
1621.84	2.05926
1623.77	2.05895
1625.7	2.06095
1627.63	2.06315
1629.55	2.06625
1631.48	2.0684
1633.41	2.06616
1635.34	2.06379
1637.27	2.06789
1639.2	2.0739
1641.12	2.07667
1643.05	2.07597
1644.98	2.07295
1646.91	2.07309
1648.84	2.07742
1650.77	2.07601
1652.7	2.07002
1654.62	2.07328
1656.55	2.08008
1658.48	2.08095
1660.41	2.07739
1662.34	2.07417
1664.27	2.07416
1666.19	2.07338
1668.12	2.06906
1670.05	2.06637
1671.98	2.06663
1673.91	2.06491
1675.84	2.06338
1677.77	2.06471
1679.69	2.06461
1681.62	2.05964
1683.55	2.05306
1685.48	2.05365
1687.41	2.05753
1689.34	2.05801
1691.27	2.05738
1693.19	2.05571
1695.12	2.05335
1697.05	2.0535
1698.98	2.05325
1700.91	2.05399
1702.84	2.0566
1704.77	2.056
1706.69	2.05556
1708.62	2.05781
1710.55	2.06029
1712.48	2.0615
1714.41	2.061
1716.34	2.0595
1718.26	2.06063
1720.19	2.06484
1722.12	2.06684
1724.05	2.06642
1725.98	2.06611
1727.91	2.0654
1729.84	2.06369
1731.76	2.05989
1733.69	2.05563
1735.62	2.05586
1737.55	2.05618
1739.48	2.05403
1741.41	2.05375
1743.33	2.0553
1745.26	2.05625
1747.19	2.05573
1749.12	2.05439
1751.05	2.05449
1752.98	2.05622
1754.9	2.05677
1756.83	2.05638
1758.76	2.05652
1760.69	2.05614
1762.62	2.05685
1764.55	2.05912
1766.48	2.06016
1768.4	2.05992
1770.33	2.05872
1772.26	2.0581
1774.19	2.06004
1776.12	2.06143
1778.05	2.05983
1779.97	2.05664
1781.9	2.05381
1783.83	2.05143
1785.76	2.04972
1787.69	2.04871
1789.62	2.04658
1791.55	2.04413
1793.47	2.04442
1795.4	2.04597
1797.33	2.04581
1799.26	2.04449
1801.19	2.0437
1803.12	2.04365
1805.05	2.0435
1806.97	2.0428
1808.9	2.04168
1810.83	2.04112
1812.76	2.0417
1814.69	2.04225
1816.62	2.04202
1818.54	2.04209
1820.47	2.04272
1822.4	2.04276
1824.33	2.04213
1826.26	2.04203
1828.19	2.04175
1830.12	2.04189
1832.04	2.0434
1833.97	2.04401
1835.9	2.04336
1837.83	2.04346
1839.76	2.04423
1841.69	2.04348
1843.61	2.04173
1845.54	2.04183
1847.47	2.04267
1849.4	2.04256
1851.33	2.04221
1853.26	2.04194
1855.18	2.04182
1857.11	2.04175
1859.04	2.04171
1860.97	2.04181
1862.9	2.04225
1864.83	2.04241
1866.76	2.0412
1868.68	2.03989
1870.61	2.04061
1872.54	2.04188
1874.47	2.04228
1876.4	2.04259
1878.33	2.04299
1880.26	2.0432
1882.18	2.04329
1884.11	2.04344
1886.04	2.04335
1887.97	2.0425
1889.9	2.04215
1891.83	2.04285
1893.75	2.04301
1895.68	2.04303
1897.61	2.04338
1899.54	2.04322
1901.47	2.04272
1903.4	2.04254
1905.33	2.04293
1907.25	2.04325
1909.18	2.04305
1911.11	2.04278
1913.04	2.0427
1914.97	2.04236
1916.9	2.04159
1918.82	2.04196
1920.75	2.04269
1922.68	2.04232
1924.61	2.04212
1926.54	2.04204
1928.47	2.04166
1930.39	2.04125
1932.32	2.04092
1934.25	2.04081
1936.18	2.04095
1938.11	2.04147
1940.04	2.04178
1941.97	2.04135
1943.89	2.04106
1945.82	2.04108
1947.75	2.04116
1949.68	2.04131
1951.61	2.04115
1953.54	2.04094
1955.46	2.04121
1957.39	2.04194
1959.32	2.0423
1961.25	2.04195
1963.18	2.04129
1965.11	2.04021
1967.04	2.03931
1968.96	2.03956
1970.89	2.04039
1972.82	2.04079
1974.75	2.04066
1976.68	2.04021
1978.61	2.03977
1980.54	2.03962
1982.46	2.03984
1984.39	2.04018
1986.32	2.04051
1988.25	2.04093
1990.18	2.04102
1992.11	2.04073
1994.04	2.04062
1995.96	2.04045
1997.89	2.04014
1999.82	2.03992
2001.75	2.0398
2003.68	2.03974
2005.61	2.03967
2007.53	2.03956
2009.46	2.03943
2011.39	2.03939
2013.32	2.03964
2015.25	2.03999
2017.18	2.04016
2019.11	2.0399
2021.03	2.03941
2022.96	2.03921
2024.89	2.03932
2026.82	2.03938
2028.75	2.03936
2030.68	2.0394
2032.6	2.03933
2034.53	2.03907
2036.46	2.03898
2038.39	2.03915
2040.32	2.03937
2042.25	2.03966
2044.17	2.03994
2046.1	2.04018
2048.03	2.04063
2049.96	2.04119
2051.89	2.0414
2053.82	2.04112
2055.75	2.04072
2057.67	2.04051
2059.6	2.04056
2061.53	2.04083
2063.46	2.04107
2065.39	2.04116
2067.32	2.04142
2069.24	2.04176
2071.17	2.04189
2073.1	2.04194
2075.03	2.04223
2076.96	2.04259
2078.89	2.04262
2080.82	2.04232
2082.74	2.0422
2084.67	2.04258
2086.6	2.04316
2088.53	2.04344
2090.46	2.04336
2092.39	2.04315
2094.32	2.04294
2096.24	2.0428
2098.17	2.04265
2100.1	2.0422
2102.03	2.04146
2103.96	2.04109
2105.89	2.04121
2107.81	2.04095
2109.74	2.04042
2111.67	2.04048
2113.6	2.04086
2115.53	2.04077
2117.46	2.04007
2119.39	2.03915
2121.31	2.03862
2123.24	2.03888
2125.17	2.03916
2127.1	2.03881
2129.03	2.0385
2130.96	2.03873
2132.88	2.03917
2134.81	2.03946
2136.74	2.03947
2138.67	2.03936
2140.6	2.03933
2142.53	2.03926
2144.45	2.03899
2146.38	2.03878
2148.31	2.03905
2150.24	2.03948
2152.17	2.03958
2154.1	2.0395
2156.03	2.03941
2157.95	2.03924
2159.88	2.03914
2161.81	2.03914
2163.74	2.03907
2165.67	2.0391
2167.6	2.03935
2169.53	2.03941
2171.45	2.0391
2173.38	2.03884
2175.31	2.03879
2177.24	2.03861
2179.17	2.03845
2181.1	2.03846
2183.02	2.03833
2184.95	2.03804
2186.88	2.03776
2188.81	2.03772
2190.74	2.03797
2192.67	2.0381
2194.59	2.03816
2196.52	2.03849
2198.45	2.03893
2200.38	2.03924
2202.31	2.0392
2204.24	2.03886
2206.17	2.03855
2208.09	2.03851
2210.02	2.03883
2211.95	2.03923
2213.88	2.03905
2215.81	2.0385
2217.74	2.03857
2219.66	2.03931
2221.59	2.03973
2223.52	2.03964
2225.45	2.03935
2227.38	2.03945
2229.31	2.03995
2231.24	2.04001
2233.16	2.03937
2235.09	2.03866
2237.02	2.03818
2238.95	2.03823
2240.88	2.03893
2242.81	2.03962
2244.74	2.03992
2246.66	2.04007
2248.59	2.04002
2250.52	2.03966
2252.45	2.03947
2254.38	2.03942
2256.31	2.03941
2258.24	2.03942
2260.16	2.03935
2262.09	2.03915
2264.02	2.03886
2265.95	2.03868
2267.88	2.03877
2269.8	2.03884
2271.73	2.03871
2273.66	2.03859
2275.59	2.03852
2277.52	2.03846
2279.45	2.03857
2281.38	2.03886
2283.3	2.03916
2285.23	2.03938
2287.16	2.03957
2289.09	2.03978
2291.02	2.04006
2292.95	2.04053
2294.88	2.0413
2296.8	2.04205
2298.73	2.0424
2300.66	2.04236
2302.59	2.04208
2304.52	2.0417
2306.45	2.04163
2308.38	2.04224
2310.3	2.04297
2312.23	2.04273
2314.16	2.04151
2316.09	2.04074
2318.02	2.04105
2319.95	2.0413
2321.87	2.04028
2323.8	2.03887
2325.73	2.03875
2327.66	2.03936
2329.59	2.03831
2331.52	2.03509
2333.45	2.03196
2335.37	2.03066
2337.3	2.03123
2339.23	2.03332
2341.16	2.03667
2343.09	2.03999
2345.02	2.04052
2346.94	2.03828
2348.87	2.03701
2350.8	2.03818
2352.73	2.03941
2354.66	2.03895
2356.59	2.03792
2358.51	2.03765
2360.44	2.03794
2362.37	2.03724
2364.3	2.03513
2366.23	2.03405
2368.16	2.03552
2370.09	2.03842
2372.01	2.04107
2373.94	2.04239
2375.87	2.04244
2377.8	2.04187
2379.73	2.04105
2381.66	2.04014
2383.59	2.03927
2385.51	2.03854
2387.44	2.03819
2389.37	2.03835
2391.3	2.03872
2393.23	2.03899
2395.16	2.03891
2397.08	2.03836
2399.01	2.03761
2400.94	2.03722
2402.87	2.03775
2404.8	2.03887
2406.73	2.03955
2408.66	2.03939
2410.58	2.03879
2412.51	2.03833
2414.44	2.03832
2416.37	2.03832
2418.3	2.03786
2420.23	2.03714
2422.15	2.03696
2424.08	2.0375
2426.01	2.038
2427.94	2.03825
2429.87	2.03839
2431.8	2.03819
2433.72	2.03767
2435.65	2.03728
2437.58	2.03723
2439.51	2.03723
2441.44	2.03729
2443.37	2.03761
2445.3	2.03789
2447.22	2.03808
2449.15	2.0384
2451.08	2.03834
2453.01	2.03765
2454.94	2.03739
2456.87	2.03784
2458.8	2.03797
2460.72	2.03761
2462.65	2.03732
2464.58	2.03722
2466.51	2.03736
2468.44	2.03783
2470.37	2.0384
2472.29	2.0385
2474.22	2.03826
2476.15	2.03832
2478.08	2.03823
2480.01	2.03746
2481.94	2.03667
2483.86	2.03678
2485.79	2.03759
2487.72	2.03809
2489.65	2.03776
2491.58	2.03699
2493.51	2.03643
2495.44	2.03628
2497.36	2.0364
2499.29	2.03689
2501.22	2.03764
2503.15	2.03806
2505.08	2.0378
2507.01	2.03728
2508.93	2.03724
2510.86	2.03777
2512.79	2.03822
2514.72	2.03837
2516.65	2.03854
2518.58	2.0388
2520.51	2.03877
2522.43	2.03846
2524.36	2.03828
2526.29	2.03832
2528.22	2.03835
2530.15	2.03825
2532.08	2.03821
2534.01	2.03841
2535.93	2.0384
2537.86	2.03786
2539.79	2.03735
2541.72	2.03718
2543.65	2.03721
2545.58	2.03756
2547.51	2.03789
2549.43	2.03786
2551.36	2.03781
2553.29	2.03794
2555.22	2.03818
2557.15	2.03822
2559.07	2.03782
2561	2.03722
2562.93	2.03686
2564.86	2.03694
2566.79	2.03697
2568.72	2.03655
2570.65	2.03618
2572.57	2.0361
2574.5	2.03612
2576.43	2.03622
2578.36	2.03658
2580.29	2.03737
2582.22	2.03771
2584.15	2.03689
2586.07	2.03606
2588	2.03626
2589.93	2.03705
2591.86	2.03762
2593.79	2.03763
2595.72	2.03744
2597.64	2.03736
2599.57	2.03766
2601.5	2.03852
2603.43	2.03894
2605.36	2.03805
2607.29	2.03672
2609.22	2.03641
2611.14	2.03699
2613.07	2.03743
2615	2.03774
2616.93	2.03794
2618.86	2.03785
2620.79	2.03777
2622.72	2.03766
2624.64	2.03775
2626.57	2.03856
2628.5	2.03942
2630.43	2.04001
2632.36	2.04045
2634.29	2.04052
2636.21	2.04061
2638.14	2.0409
2640.07	2.04095
2642	2.04067
2643.93	2.0404
2645.86	2.04043
2647.78	2.04051
2649.71	2.04038
2651.64	2.04055
2653.57	2.04104
2655.5	2.04104
2657.43	2.04078
2659.36	2.04093
2661.28	2.04113
2663.21	2.0413
2665.14	2.04189
2667.07	2.04279
2669	2.04359
2670.93	2.04404
2672.86	2.04399
2674.78	2.04365
2676.71	2.04343
2678.64	2.04359
2680.57	2.04383
2682.5	2.04397
2684.43	2.04444
2686.35	2.04521
2688.28	2.04575
2690.21	2.046
2692.14	2.04619
2694.07	2.04645
2696	2.0467
2697.93	2.0467
2699.85	2.04677
2701.78	2.04735
2703.71	2.04821
2705.64	2.04886
2707.57	2.04899
2709.5	2.04864
2711.42	2.04815
2713.35	2.04757
2715.28	2.04699
2717.21	2.04658
2719.14	2.046
2721.07	2.04548
2722.99	2.04546
2724.92	2.04529
2726.85	2.04471
2728.78	2.04429
2730.71	2.04427
2732.64	2.04449
2734.57	2.04486
2736.49	2.04558
2738.42	2.04664
2740.35	2.04725
2742.28	2.04713
2744.21	2.04706
2746.14	2.04741
2748.07	2.04793
2749.99	2.04842
2751.92	2.04895
2753.85	2.04903
2755.78	2.04809
2757.71	2.04721
2759.64	2.04739
2761.56	2.04795
2763.49	2.0486
2765.42	2.04984
2767.35	2.05139
2769.28	2.05239
2771.21	2.0527
2773.14	2.05303
2775.06	2.05403
2776.99	2.05565
2778.92	2.05728
2780.85	2.05889
2782.78	2.06116
2784.71	2.06412
2786.64	2.06694
2788.56	2.06939
2790.49	2.07175
2792.42	2.07396
2794.35	2.07624
2796.28	2.07929
2798.2	2.08308
2800.13	2.087
2802.06	2.09072
2803.99	2.09448
2805.92	2.09906
2807.85	2.10448
2809.78	2.11029
2811.7	2.11671
2813.63	2.12354
2815.56	2.13044
2817.49	2.13814
2819.42	2.14665
2821.35	2.15513
2823.28	2.16395
2825.2	2.17416
2827.13	2.18583
2829.06	2.1984
2830.99	2.21167
2832.92	2.22549
2834.85	2.23964
2836.78	2.25457
2838.7	2.27032
2840.63	2.28624
2842.56	2.30231
2844.49	2.31851
2846.42	2.33493
2848.34	2.35195
2850.27	2.36902
2852.2	2.38543
2854.13	2.40115
2856.06	2.41614
2857.99	2.43085
2859.92	2.44584
2861.84	2.46012
2863.77	2.4728
2865.7	2.4842
2867.63	2.49407
2869.56	2.50147
2871.49	2.50524
2873.42	2.50434
2875.34	2.49906
2877.27	2.49061
2879.2	2.48012
2881.13	2.46834
2883.06	2.45495
2884.99	2.4403
2886.91	2.42616
2888.84	2.4135
2890.77	2.40225
2892.7	2.39243
2894.63	2.38419
2896.56	2.37824
2898.49	2.3753
2900.41	2.3751
2902.34	2.3768
2904.27	2.37941
2906.2	2.38265
2908.13	2.38676
2910.06	2.39085
2911.99	2.39443
2913.91	2.39882
2915.84	2.40399
2917.77	2.40861
2919.7	2.41296
2921.63	2.41778
2923.56	2.42258
2925.48	2.42646
2927.41	2.42924
2929.34	2.43144
2931.27	2.43307
2933.2	2.43382
2935.13	2.43448
2937.05	2.4357
2938.98	2.43688
2940.91	2.43789
2942.84	2.43955
2944.77	2.4418
2946.7	2.44306
2948.63	2.44239
2950.55	2.4405
2952.48	2.43767
2954.41	2.4334
2956.34	2.42839
2958.27	2.42407
2960.2	2.42041
2962.12	2.41707
2964.05	2.41504
2965.98	2.41524
2967.91	2.41698
2969.84	2.41859
2971.77	2.41875
2973.7	2.41643
2975.62	2.41036
2977.55	2.39985
2979.48	2.38472
2981.41	2.36501
2983.34	2.3409
2985.27	2.31314
2987.2	2.2837
2989.12	2.25442
2991.05	2.22615
2992.98	2.19939
2994.91	2.17441
2996.84	2.15207
2998.77	2.13328
3000.69	2.1177
3002.62	2.10427
3004.55	2.093
3006.48	2.08403
3008.41	2.07682
3010.34	2.07041
3012.26	2.06422
3014.19	2.05845
3016.12	2.05403
3018.05	2.05141
3019.98	2.04967
3021.91	2.04763
3023.84	2.04515
3025.76	2.04268
3027.69	2.04119
3029.62	2.04097
3031.55	2.04076
3033.48	2.03993
3035.41	2.0391
3037.34	2.03826
3039.26	2.03732
3041.19	2.03678
3043.12	2.03645
3045.05	2.03574
3046.98	2.03498
3048.91	2.03467
3050.83	2.03472
3052.76	2.0352
3054.69	2.03643
3056.62	2.03755
3058.55	2.0375
3060.48	2.0368
3062.41	2.03626
3064.33	2.03584
3066.26	2.03569
3068.19	2.0362
3070.12	2.03719
3072.05	2.03831
3073.98	2.03942
3075.91	2.04006
3077.83	2.04035
3079.76	2.04108
3081.69	2.04203
3083.62	2.0429
3085.55	2.04403
3087.47	2.0452
3089.4	2.04617
3091.33	2.04719
3093.26	2.04854
3095.19	2.05026
3097.12	2.05175
3099.05	2.05259
3100.97	2.05326
3102.9	2.05431
3104.83	2.05566
3106.76	2.05703
3108.69	2.05855
3110.62	2.06046
3112.55	2.0626
3114.47	2.06478
3116.4	2.06677
3118.33	2.06798
3120.26	2.0687
3122.19	2.06998
3124.12	2.07198
3126.05	2.0741
3127.97	2.07621
3129.9	2.07873
3131.83	2.0817
3133.76	2.08456
3135.69	2.08684
3137.61	2.08868
3139.54	2.09046
3141.47	2.09228
3143.4	2.09431
3145.33	2.09683
3147.26	2.09942
3149.19	2.10159
3151.11	2.10381
3153.04	2.10643
3154.97	2.10924
3156.9	2.11214
3158.83	2.11524
3160.76	2.11845
3162.69	2.12194
3164.61	2.12539
3166.54	2.12825
3168.47	2.13124
3170.4	2.13488
3172.33	2.13817
3174.26	2.14078
3176.18	2.1433
3178.11	2.14604
3180.04	2.14936
3181.97	2.15336
3183.9	2.15751
3185.83	2.16158
3187.76	2.1657
3189.68	2.16964
3191.61	2.1735
3193.54	2.17747
3195.47	2.18112
3197.4	2.18466
3199.33	2.18855
3201.26	2.19241
3203.18	2.19598
3205.11	2.1994
3207.04	2.20286
3208.97	2.20642
3210.9	2.21026
3212.83	2.21452
3214.75	2.21917
3216.68	2.22408
3218.61	2.22881
3220.54	2.23297
3222.47	2.23657
3224.4	2.23994
3226.32	2.24351
3228.25	2.24735
3230.18	2.25137
3232.11	2.25546
3234.04	2.25945
3235.97	2.26367
3237.9	2.26831
3239.82	2.27294
3241.75	2.2774
3243.68	2.28169
3245.61	2.2856
3247.54	2.28905
3249.47	2.29244
3251.39	2.29642
3253.32	2.30074
3255.25	2.30479
3257.18	2.30894
3259.11	2.31323
3261.04	2.31684
3262.97	2.31984
3264.89	2.32305
3266.82	2.32696
3268.75	2.3316
3270.68	2.3358
3272.61	2.33888
3274.54	2.34179
3276.47	2.34502
3278.39	2.34825
3280.32	2.35122
3282.25	2.35381
3284.18	2.35642
3286.11	2.35956
3288.04	2.36323
3289.96	2.36713
3291.89	2.37099
3293.82	2.37482
3295.75	2.37838
3297.68	2.38098
3299.61	2.38289
3301.53	2.38561
3303.46	2.38911
3305.39	2.39245
3307.32	2.39571
3309.25	2.39871
3311.18	2.40096
3313.11	2.40256
3315.03	2.40407
3316.96	2.40665
3318.89	2.4103
3320.82	2.41314
3322.75	2.41458
3324.68	2.41601
3326.61	2.41828
3328.53	2.42106
3330.46	2.42352
3332.39	2.42545
3334.32	2.4278
3336.25	2.43061
3338.18	2.43264
3340.1	2.43408
3342.03	2.43595
3343.96	2.43798
3345.89	2.43949
3347.82	2.44136
3349.75	2.44433
3351.68	2.44725
3353.6	2.44894
3355.53	2.45008
3357.46	2.4519
3359.39	2.454
3361.32	2.4555
3363.25	2.45673
3365.18	2.45816
3367.1	2.45992
3369.03	2.46166
3370.96	2.46274
3372.89	2.46327
3374.82	2.46411
3376.74	2.4657
3378.67	2.4673
3380.6	2.4681
3382.53	2.46817
3384.46	2.46774
3386.39	2.46799
3388.32	2.46988
3390.24	2.47248
3392.17	2.47403
3394.1	2.47449
3396.03	2.47497
3397.96	2.47595
3399.89	2.47613
3401.82	2.47525
3403.74	2.47385
3405.67	2.47334
3407.6	2.47353
3409.53	2.47311
3411.46	2.47202
3413.39	2.47127
3415.32	2.47128
3417.24	2.47179
3419.17	2.4719
3421.1	2.47079
3423.03	2.46914
3424.96	2.46803
3426.89	2.46762
3428.81	2.46673
3430.74	2.46464
3432.67	2.46272
3434.6	2.46215
3436.53	2.4613
3438.46	2.45851
3440.39	2.45484
3442.31	2.45194
3444.24	2.44935
3446.17	2.44619
3448.1	2.44371
3450.03	2.44228
3451.96	2.44036
3453.88	2.4372
3455.81	2.43336
3457.74	2.42947
3459.67	2.42525
3461.6	2.42132
3463.53	2.41847
3465.45	2.41579
3467.38	2.4123
3469.31	2.40809
3471.24	2.4031
3473.17	2.39731
3475.1	2.3915
3477.03	2.38653
3478.95	2.38187
3480.88	2.37679
3482.81	2.37202
3484.74	2.36728
3486.67	2.3616
3488.6	2.35607
3490.53	2.35159
3492.45	2.34741
3494.38	2.34262
3496.31	2.33714
3498.24	2.33147
3500.17	2.32529
3502.1	2.31835
3504.02	2.31216
3505.95	2.30717
3507.88	2.30144
3509.81	2.29451
3511.74	2.28765
3513.67	2.28149
3515.59	2.2756
3517.52	2.26981
3519.45	2.26464
3521.38	2.25963
3523.31	2.25405
3525.24	2.24825
3527.17	2.2426
3529.09	2.23719
3531.02	2.23185
3532.95	2.22647
3534.88	2.22116
3536.81	2.21583
3538.74	2.21035
3540.66	2.20555
3542.59	2.20171
3544.52	2.19711
3546.45	2.19127
3548.38	2.18584
3550.31	2.18121
3552.24	2.17696
3554.16	2.17281
3556.09	2.16843
3558.02	2.1642
3559.95	2.1604
3561.88	2.15683
3563.81	2.15295
3565.74	2.14807
3567.66	2.1431
3569.59	2.1391
3571.52	2.13524
3573.45	2.1314
3575.38	2.12798
3577.31	2.12456
3579.23	2.12108
3581.16	2.11807
3583.09	2.11528
3585.02	2.11192
3586.95	2.1087
3588.88	2.10709
3590.8	2.10534
3592.73	2.10169
3594.66	2.09772
3596.59	2.09468
3598.52	2.09142
3600.45	2.08797
3602.38	2.08561
3604.3	2.08364
3606.23	2.08095
3608.16	2.07866
3610.09	2.07748
3612.02	2.07574
3613.95	2.07294
3615.88	2.06916
3617.8	2.06493
3619.73	2.06303
3621.66	2.06367
3623.59	2.06385
3625.52	2.06161
3627.45	2.05688
3629.38	2.05418
3631.3	2.05468
3633.23	2.05403
3635.16	2.05211
3637.09	2.05032
3639.02	2.04916
3640.95	2.04883
3642.87	2.04877
3644.8	2.04765
3646.73	2.04492
3648.66	2.04253
3650.59	2.0433
3652.52	2.04522
3654.45	2.04415
3656.37	2.04245
3658.3	2.04292
3660.23	2.04315
3662.16	2.04255
3664.09	2.04273
3666.01	2.04333
3667.94	2.04276
3669.87	2.04246
3671.8	2.04334
3673.73	2.04175
3675.66	2.04016
3677.59	2.04169
3679.51	2.0426
3681.44	2.04286
3683.37	2.04344
3685.3	2.0431
3687.23	2.04139
3689.16	2.04052
3691.09	2.04135
3693.01	2.04173
3694.94	2.04123
3696.87	2.041
3698.8	2.04037
3700.73	2.03863
3702.66	2.03792
3704.59	2.03876
3706.51	2.03936
3708.44	2.03986
3710.37	2.04065
3712.3	2.04154
3714.23	2.042
3716.16	2.04131
3718.08	2.04073
3720.01	2.04136
3721.94	2.04251
3723.87	2.0433
3725.8	2.04377
3727.73	2.04452
3729.66	2.04441
3731.58	2.0432
3733.51	2.04244
3735.44	2.04277
3737.37	2.04483
3739.3	2.04719
3741.23	2.04822
3743.15	2.04828
3745.08	2.04976
3747.01	2.04992
3748.94	2.04516
3750.87	2.04112
3752.8	2.04172
3754.72	2.04235
3756.65	2.04014
3758.58	2.038
3760.51	2.03869
3762.44	2.04008
3764.37	2.03972
3766.3	2.03899
3768.22	2.03806
3770.15	2.03715
3772.08	2.03736
3774.01	2.03806
3775.94	2.03883
3777.87	2.03897
3779.8	2.03895
3781.72	2.03922
3783.65	2.0391
3785.58	2.0398
3787.51	2.04137
3789.44	2.04215
3791.37	2.04179
3793.29	2.04031
3795.22	2.03866
3797.15	2.03873
3799.08	2.03912
3801.01	2.03928
3802.94	2.04154
3804.86	2.04207
3806.79	2.04084
3808.72	2.04167
3810.65	2.04231
3812.58	2.04088
3814.51	2.03893
3816.44	2.03961
3818.36	2.04131
3820.29	2.04072
3822.22	2.04145
3824.15	2.04267
3826.08	2.04172
3828.01	2.04117
3829.93	2.04169
3831.86	2.04274
3833.79	2.04383
3835.72	2.0435
3837.65	2.04289
3839.58	2.04324
3841.51	2.04254
3843.43	2.04089
3845.36	2.04063
3847.29	2.04162
3849.22	2.04232
3851.15	2.04118
3853.08	2.03992
3855.01	2.04249
3856.93	2.04454
3858.86	2.04351
3860.79	2.04184
3862.72	2.04096
3864.65	2.04172
3866.58	2.04347
3868.5	2.04376
3870.43	2.04339
3872.36	2.04265
3874.29	2.0419
3876.22	2.04314
3878.15	2.04347
3880.07	2.04222
3882	2.04176
3883.93	2.04102
3885.86	2.04131
3887.79	2.04351
3889.72	2.04377
3891.65	2.04286
3893.57	2.04335
3895.5	2.04346
3897.43	2.04218
3899.36	2.04176
3901.29	2.0426
3903.22	2.04239
3905.14	2.04169
3907.07	2.04136
3909	2.04054
3910.93	2.03974
3912.86	2.03997
3914.79	2.04072
3916.72	2.04138
3918.64	2.04203
3920.57	2.04243
3922.5	2.04183
3924.43	2.04084
3926.36	2.04115
3928.29	2.04206
3930.22	2.04175
3932.14	2.04061
3934.07	2.04011
3936	2.04047
3937.93	2.04113
3939.86	2.04122
3941.79	2.04057
3943.72	2.04063
3945.64	2.04101
3947.57	2.04059
3949.5	2.04042
3951.43	2.04071
3953.36	2.04038
3955.28	2.03969
3957.21	2.03978
3959.14	2.04033
3961.07	2.04038
3963	2.04021
3964.93	2.04019
3966.86	2.03982
3968.78	2.03889
3970.71	2.03818
3972.64	2.0383
3974.57	2.03842
3976.5	2.03794
3978.43	2.03751
3980.36	2.03757
3982.28	2.0381
3984.21	2.03887
3986.14	2.03949
3988.07	2.03972
3990	2.03945
3991.93	2.0392
3993.86	2.0393
3995.78	2.03937
3997.71	2.00043
