# Supplementary material for: Inverse ceria-nickel catalyst for enhanced C–O bond hydrogenolysis of biomass and polyether
Source: Nat Commun. 2024 Sep 30;15:8444. doi: 10.1038/s41467-024-52704-9 (PMC11443077; doi:10.1038/s41467-024-52704-9)
Supplement: Supplementary file 3 — Source Data [file 41467_2024_52704_MOESM3_ESM.zip › Fig. 3b.xlsx]

## Sheet: CeOx-Ni
THFA on Ni10/CeO2(111)	Energy (eV)
C-1	-1.81
C-TS-1	-1.53
C-2	-2.72
C-TS-2	-1.57
C-3	-2.15
THFA on C10O19/Ni(111)	Energy (eV)
I-1	-2.5
I-TS-1	-1.41
I-2	-2.28
