# Supplementary material for: Inverse ceria-nickel catalyst for enhanced C–O bond hydrogenolysis of biomass and polyether
Source: Nat Commun. 2024 Sep 30;15:8444. doi: 10.1038/s41467-024-52704-9 (PMC11443077; doi:10.1038/s41467-024-52704-9)
Supplement: Supplementary file 3 — Source Data [file 41467_2024_52704_MOESM3_ESM.zip › Fig. 4a.xlsx]

## Sheet: Sheet1
FT-IR for 4CeOx/Ni in D2 flow
Temperature	50oC		60oC		70oC		80oC		90oC		100oC		110oC		120oC		130oC		140oC		150oC		160oC		17oC		180oC		190oC		200oC
	Wavenumber (cm-1)	Intensity	Wavenumber (cm-1)	Intensity	Wavenumber (cm-1)	Intensity	Wavenumber (cm-1)	Intensity	Wavenumber (cm-1)	Intensity	Wavenumber (cm-1)	Intensity	Wavenumber (cm-1)	Intensity	Wavenumber (cm-1)	Intensity	Wavenumber (cm-1)	Intensity	Wavenumber (cm-1)	Intensity	Wavenumber (cm-1)	Intensity	Wavenumber (cm-1)	Intensity	Wavenumber (cm-1)	Intensity	Wavenumber (cm-1)	Intensity	Wavenumber (cm-1)	Intensity	Wavenumber (cm-1)	Intensity
	1198.08	86.2538	1198.08	86.4846	1198.08	87.0355	1198.08	87.0355	1198.08	87.8071	1198.08	88.417	1198.08	89.2409	1198.08	90.71	1198.08	92.5558	1198.08	94.5771	1198.08	96.2857	1198.08	97.8244	1198.08	99.158	1198.08	100.834	1198.08	101.985	1198.08	103.32
	1198.56	86.2677	1198.56	86.4925	1198.56	87.0529	1198.56	87.0529	1198.56	87.8099	1198.56	88.4295	1198.56	89.2588	1198.56	90.6936	1198.56	92.5575	1198.56	94.5802	1198.56	96.3049	1198.56	97.8235	1198.56	99.132	1198.56	100.828	1198.56	101.976	1198.56	103.286
	1199.04	86.2766	1199.04	86.5046	1199.04	87.0718	1199.04	87.0718	1199.04	87.8208	1199.04	88.4451	1199.04	89.2776	1199.04	90.6828	1199.04	92.5561	1199.04	94.5874	1199.04	96.3264	1199.04	97.8218	1199.04	99.1077	1199.04	100.83	1199.04	101.97	1199.04	103.247
	1199.53	86.2828	1199.53	86.5212	1199.53	87.0913	1199.53	87.0913	1199.53	87.8377	1199.53	88.4626	1199.53	89.2977	1199.53	90.6793	1199.53	92.5548	1199.53	94.5996	1199.53	96.3474	1199.53	97.8204	1199.53	99.09	1199.53	100.84	1199.53	101.969	1199.53	103.211
	1200.01	86.2883	1200.01	86.5404	1200.01	87.1102	1200.01	87.1102	1200.01	87.8566	1200.01	88.4805	1200.01	89.3191	1200.01	90.683	1200.01	92.5548	1200.01	94.6158	1200.01	96.3642	1200.01	97.8199	1200.01	99.0808	1200.01	100.852	1200.01	101.97	1200.01	103.18
	1200.49	86.2945	1200.49	86.5595	1200.49	87.1283	1200.49	87.1283	1200.49	87.8732	1200.49	88.4971	1200.49	89.3409	1200.49	90.6928	1200.49	92.556	1200.49	94.6334	1200.49	96.3729	1200.49	97.8209	1200.49	99.0789	1200.49	100.862	1200.49	101.973	1200.49	103.159
	1200.97	86.3023	1200.97	86.5763	1200.97	87.1457	1200.97	87.1457	1200.97	87.8847	1200.97	88.5114	1200.97	89.3619	1200.97	90.7066	1200.97	92.5568	1200.97	94.6492	1200.97	96.3711	1200.97	97.8239	1200.97	99.0811	1200.97	100.865	1200.97	101.974	1200.97	103.148
	1201.45	86.3118	1201.45	86.59	1201.45	87.1635	1201.45	87.1635	1201.45	87.8912	1201.45	88.5236	1201.45	89.3812	1201.45	90.7223	1201.45	92.5548	1201.45	94.6604	1201.45	96.3579	1201.45	97.8292	1201.45	99.0835	1201.45	100.859	1201.45	101.972	1201.45	103.147
	1201.94	86.3227	1201.94	86.602	1201.94	87.1822	1201.94	87.1822	1201.94	87.895	1201.94	88.5341	1201.94	89.3979	1201.94	90.7377	1201.94	92.5483	1201.94	94.665	1201.94	96.3348	1201.94	97.8362	1201.94	99.0822	1201.94	100.843	1201.94	101.967	1201.94	103.153
	1202.42	86.3343	1202.42	86.6146	1202.42	87.2018	1202.42	87.2018	1202.42	87.9004	1202.42	88.5433	1202.42	89.4107	1202.42	90.7505	1202.42	92.536	1202.42	94.6617	1202.42	96.3043	1202.42	97.8434	1202.42	99.0741	1202.42	100.818	1202.42	101.958	1202.42	103.162
	1202.9	86.3454	1202.9	86.6305	1202.9	87.2212	1202.9	87.2212	1202.9	87.911	1202.9	88.5511	1202.9	89.4181	1202.9	90.7585	1202.9	92.5177	1202.9	94.6498	1202.9	96.2693	1202.9	97.8487	1202.9	99.0573	1202.9	100.785	1202.9	101.945	1202.9	103.168
	1203.38	86.3545	1203.38	86.6513	1203.38	87.2386	1203.38	87.2386	1203.38	87.9293	1203.38	88.5565	1203.38	89.418	1203.38	90.7601	1203.38	92.4945	1203.38	94.6288	1203.38	96.2322	1203.38	97.8492	1203.38	99.0311	1203.38	100.746	1203.38	101.927	1203.38	103.165
	1203.87	86.3603	1203.87	86.6768	1203.87	87.2522	1203.87	87.2522	1203.87	87.9546	1203.87	88.5584	1203.87	89.4083	1203.87	90.7537	1203.87	92.4682	1203.87	94.5992	1203.87	96.1947	1203.87	97.8428	1203.87	98.996	1203.87	100.7	1203.87	101.9	1203.87	103.151
	1204.35	86.3617	1204.35	86.7044	1204.35	87.2612	1204.35	87.2612	1204.35	87.9839	1204.35	88.556	1204.35	89.3875	1204.35	90.7391	1204.35	92.4412	1204.35	94.5622	1204.35	96.158	1204.35	97.8289	1204.35	98.954	1204.35	100.652	1204.35	101.865	1204.35	103.123
	1204.83	86.3582	1204.83	86.7305	1204.83	87.2659	1204.83	87.2659	1204.83	88.013	1204.83	88.5494	1204.83	89.3561	1204.83	90.7171	1204.83	92.416	1204.83	94.5206	1204.83	96.1231	1204.83	97.8084	1204.83	98.9088	1204.83	100.603	1204.83	101.819	1204.83	103.084
	1205.31	86.3508	1205.31	86.7507	1205.31	87.2679	1205.31	87.2679	1205.31	88.0374	1205.31	88.5396	1205.31	89.3167	1205.31	90.6893	1205.31	92.3948	1205.31	94.4785	1205.31	96.0915	1205.31	97.7843	1205.31	98.8653	1205.31	100.558	1205.31	101.766	1205.31	103.039
	1205.79	86.3417	1205.79	86.7617	1205.79	87.2691	1205.79	87.2691	1205.79	88.0545	1205.79	88.5285	1205.79	89.2738	1205.79	90.658	1205.79	92.3791	1205.79	94.4406	1205.79	96.0651	1205.79	97.76	1205.79	98.8287	1205.79	100.523	1205.79	101.71	1205.79	102.997
	1206.28	86.3338	1206.28	86.762	1206.28	87.2714	1206.28	87.2714	1206.28	88.0635	1206.28	88.5178	1206.28	89.2335	1206.28	90.6261	1206.28	92.3697	1206.28	94.4115	1206.28	96.0459	1206.28	97.7382	1206.28	98.8036	1206.28	100.501	1206.28	101.659	1206.28	102.965
	1206.76	86.3305	1206.76	86.752	1206.76	87.2753	1206.76	87.2753	1206.76	88.0653	1206.76	88.5085	1206.76	89.2015	1206.76	90.5957	1206.76	92.3665	1206.76	94.3938	1206.76	96.0356	1206.76	97.7204	1206.76	98.7926	1206.76	100.492	1206.76	101.62	1206.76	102.948
	1207.24	86.3346	1207.24	86.7344	1207.24	87.2804	1207.24	87.2804	1207.24	88.0623	1207.24	88.501	1207.24	89.1823	1207.24	90.5694	1207.24	92.3687	1207.24	94.3885	1207.24	96.0352	1207.24	97.7064	1207.24	98.7959	1207.24	100.497	1207.24	101.597	1207.24	102.951
	1207.72	86.3475	1207.72	86.713	1207.72	87.2859	1207.72	87.2859	1207.72	88.0569	1207.72	88.4946	1207.72	89.1785	1207.72	90.5491	1207.72	92.3752	1207.72	94.3941	1207.72	96.045	1207.72	97.695	1207.72	98.8112	1207.72	100.512	1207.72	101.592	1207.72	102.971
	1208.2	86.3693	1208.2	86.6922	1208.2	87.2907	1208.2	87.2907	1208.2	88.0509	1208.2	88.4891	1208.2	89.1898	1208.2	90.5366	1208.2	92.3844	1208.2	94.4078	1208.2	96.0642	1208.2	97.6851	1208.2	98.8349	1208.2	100.532	1208.2	101.604	1208.2	103.005
	1208.69	86.3984	1208.69	86.6762	1208.69	87.2949	1208.69	87.2949	1208.69	88.0457	1208.69	88.4843	1208.69	89.2139	1208.69	90.5332	1208.69	92.3946	1208.69	94.4263	1208.69	96.0914	1208.69	97.6765	1208.69	98.8625	1208.69	100.553	1208.69	101.629	1208.69	103.047
	1209.17	86.432	1209.17	86.668	1209.17	87.2991	1209.17	87.2991	1209.17	88.0423	1209.17	88.4808	1209.17	89.2471	1209.17	90.5395	1209.17	92.4038	1209.17	94.4467	1209.17	96.125	1209.17	97.6703	1209.17	98.8906	1209.17	100.571	1209.17	101.661	1209.17	103.09
	1209.65	86.467	1209.65	86.6692	1209.65	87.3043	1209.65	87.3043	1209.65	88.041	1209.65	88.4798	1209.65	89.2845	1209.65	90.5543	1209.65	92.4101	1209.65	94.4668	1209.65	96.1628	1209.65	97.6686	1209.65	98.9165	1209.65	100.584	1209.65	101.695	1209.65	103.13
	1210.13	86.5005	1210.13	86.6797	1210.13	87.3113	1210.13	87.3113	1210.13	88.0425	1210.13	88.4819	1210.13	89.3211	1210.13	90.5754	1210.13	92.4119	1210.13	94.4854	1210.13	96.2022	1210.13	97.6728	1210.13	98.9389	1210.13	100.592	1210.13	101.728	1210.13	103.162
	1210.62	86.5299	1210.62	86.6981	1210.62	87.32	1210.62	87.32	1210.62	88.0471	1210.62	88.487	1210.62	89.3524	1210.62	90.5993	1210.62	92.4086	1210.62	94.5013	1210.62	96.2399	1210.62	97.6834	1210.62	98.9568	1210.62	100.594	1210.62	101.758	1210.62	103.187
	1211.1	86.5535	1211.1	86.7222	1211.1	87.3289	1211.1	87.3289	1211.1	88.0543	1211.1	88.4938	1211.1	89.3745	1211.1	90.6218	1211.1	92.4007	1211.1	94.5132	1211.1	96.2724	1211.1	97.6986	1211.1	98.9697	1211.1	100.593	1211.1	101.783	1211.1	103.206
	1211.58	86.57	1211.58	86.7488	1211.58	87.3352	1211.58	87.3352	1211.58	88.0632	1211.58	88.5003	1211.58	89.3849	1211.58	90.6395	1211.58	92.39	1211.58	94.5197	1211.58	96.2958	1211.58	97.7152	1211.58	98.9768	1211.58	100.588	1211.58	101.804	1211.58	103.22
	1212.06	86.579	1212.06	86.7745	1212.06	87.3363	1212.06	87.3363	1212.06	88.072	1212.06	88.5042	1212.06	89.3828	1212.06	90.6506	1212.06	92.3797	1212.06	94.5194	1212.06	96.3072	1212.06	97.7294	1212.06	98.9777	1212.06	100.582	1212.06	101.821	1212.06	103.235
	1212.54	86.58	1212.54	86.7961	1212.54	87.3297	1212.54	87.3297	1212.54	88.0783	1212.54	88.5039	1212.54	89.3689	1212.54	90.6551	1212.54	92.3728	1212.54	94.512	1212.54	96.305	1212.54	97.7385	1212.54	98.9724	1212.54	100.577	1212.54	101.834	1212.54	103.252
	1213.03	86.5733	1213.03	86.8109	1213.03	87.3146	1213.03	87.3146	1213.03	88.0799	1213.03	88.4991	1213.03	89.3463	1213.03	90.655	1213.03	92.3717	1213.03	94.4985	1213.03	96.2897	1213.03	97.7416	1213.03	98.962	1213.03	100.575	1213.03	101.842	1213.03	103.273
	1213.51	86.5593	1213.51	86.8168	1213.51	87.2915	1213.51	87.2915	1213.51	88.075	1213.51	88.4907	1213.51	89.319	1213.51	90.6532	1213.51	92.377	1213.51	94.4813	1213.51	96.2634	1213.51	97.7397	1213.51	98.9482	1213.51	100.575	1213.51	101.845	1213.51	103.298
	1213.99	86.5387	1213.99	86.8128	1213.99	87.2627	1213.99	87.2627	1213.99	88.0627	1213.99	88.4802	1213.99	89.2918	1213.99	90.6523	1213.99	92.387	1213.99	94.4636	1213.99	96.2293	1213.99	97.7351	1213.99	98.9329	1213.99	100.577	1213.99	101.843	1213.99	103.323
	1214.47	86.5126	1214.47	86.7991	1214.47	87.2309	1214.47	87.2309	1214.47	88.0434	1214.47	88.4691	1214.47	89.2685	1214.47	90.6533	1214.47	92.3982	1214.47	94.4485	1214.47	96.1911	1214.47	97.7297	1214.47	98.9178	1214.47	100.578	1214.47	101.836	1214.47	103.344
	1214.95	86.4824	1214.95	86.7773	1214.95	87.1994	1214.95	87.1994	1214.95	88.018	1214.95	88.4581	1214.95	89.2517	1214.95	90.6558	1214.95	92.4061	1214.95	94.4379	1214.95	96.1519	1214.95	97.7242	1214.95	98.9034	1214.95	100.574	1214.95	101.823	1214.95	103.355
	1215.44	86.4497	1215.44	86.7502	1215.44	87.1706	1215.44	87.1706	1215.44	87.9884	1215.44	88.4466	1215.44	89.242	1215.44	90.658	1215.44	92.4066	1215.44	94.4318	1215.44	96.1141	1215.44	97.7173	1215.44	98.8894	1215.44	100.562	1215.44	101.804	1215.44	103.352
	1215.92	86.4166	1215.92	86.7212	1215.92	87.1467	1215.92	87.1467	1215.92	87.9565	1215.92	88.4334	1215.92	89.238	1215.92	90.6574	1215.92	92.3968	1215.92	94.4286	1215.92	96.0792	1215.92	97.706	1215.92	98.8749	1215.92	100.54	1215.92	101.78	1215.92	103.335
	1216.4	86.385	1216.4	86.6941	1216.4	87.128	1216.4	87.128	1216.4	87.9248	1216.4	88.4169	1216.4	89.2366	1216.4	90.6517	1216.4	92.3761	1216.4	94.4254	1216.4	96.0482	1216.4	97.6871	1216.4	98.8588	1216.4	100.507	1216.4	101.753	1216.4	103.304
	1216.88	86.3571	1216.88	86.6713	1216.88	87.1142	1216.88	87.1142	1216.88	87.8955	1216.88	88.3961	1216.88	89.2343	1216.88	90.6394	1216.88	92.3457	1216.88	94.4186	1216.88	96.021	1216.88	97.6586	1216.88	98.8397	1216.88	100.467	1216.88	101.725	1216.88	103.263
	1217.37	86.3346	1217.37	86.6543	1217.37	87.1035	1217.37	87.1035	1217.37	87.8703	1217.37	88.3707	1217.37	89.2273	1217.37	90.62	1217.37	92.3085	1217.37	94.4056	1217.37	95.9971	1217.37	97.6202	1217.37	98.8169	1217.37	100.423	1217.37	101.698	1217.37	103.218
	1217.85	86.3186	1217.85	86.6425	1217.85	87.0938	1217.85	87.0938	1217.85	87.8503	1217.85	88.3417	1217.85	89.2131	1217.85	90.5938	1217.85	92.2677	1217.85	94.3847	1217.85	95.9749	1217.85	97.5744	1217.85	98.7892	1217.85	100.379	1217.85	101.672	1217.85	103.172
	1218.33	86.3089	1218.33	86.6343	1218.33	87.0826	1218.33	87.0826	1218.33	87.8356	1218.33	88.3112	1218.33	89.1907	1218.33	90.5616	1218.33	92.2269	1218.33	94.3558	1218.33	95.9525	1218.33	97.525	1218.33	98.7556	1218.33	100.339	1218.33	101.648	1218.33	103.129
	1218.81	86.3051	1218.81	86.6274	1218.81	87.0686	1218.81	87.0686	1218.81	87.8252	1218.81	88.2818	1218.81	89.1611	1218.81	90.5247	1218.81	92.1891	1218.81	94.3208	1218.81	95.9275	1218.81	97.4769	1218.81	98.7154	1218.81	100.302	1218.81	101.624	1218.81	103.087
	1219.29	86.3058	1219.29	86.6204	1219.29	87.052	1219.29	87.052	1219.29	87.8175	1219.29	88.2566	1219.29	89.1272	1219.29	90.4852	1219.29	92.1568	1219.29	94.2835	1219.29	95.8984	1219.29	97.4346	1219.29	98.6695	1219.29	100.272	1219.29	101.601	1219.29	103.047
	1219.78	86.3097	1219.78	86.613	1219.78	87.0346	1219.78	87.0346	1219.78	87.8105	1219.78	88.2386	1219.78	89.0934	1219.78	90.4463	1219.78	92.1325	1219.78	94.2486	1219.78	95.8651	1219.78	97.4014	1219.78	98.6205	1219.78	100.249	1219.78	101.578	1219.78	103.006
	1220.26	86.3157	1220.26	86.6065	1220.26	87.0197	1220.26	87.0197	1220.26	87.8033	1220.26	88.2301	1220.26	89.0647	1220.26	90.4121	1220.26	92.1178	1220.26	94.222	1220.26	95.8294	1220.26	97.379	1220.26	98.5737	1220.26	100.234	1220.26	101.554	1220.26	102.966
	1220.74	86.3233	1220.74	86.6028	1220.74	87.011	1220.74	87.011	1220.74	87.7959	1220.74	88.2325	1220.74	89.0458	1220.74	90.3872	1220.74	92.1138	1220.74	94.2083	1220.74	95.7949	1220.74	97.3673	1220.74	98.5358	1220.74	100.23	1220.74	101.534	1220.74	102.928
	1221.22	86.3329	1221.22	86.6036	1221.22	87.0116	1221.22	87.0116	1221.22	87.7899	1221.22	88.2458	1221.22	89.0398	1221.22	90.3755	1221.22	92.1204	1221.22	94.2106	1221.22	95.7657	1221.22	97.3648	1221.22	98.5134	1221.22	100.24	1221.22	101.518	1221.22	102.897
	1221.7	86.3452	1221.7	86.6093	1221.7	87.0225	1221.7	87.0225	1221.7	87.7875	1221.7	88.2684	1221.7	89.0475	1221.7	90.379	1221.7	92.136	1221.7	94.2287	1221.7	95.7455	1221.7	97.3692	1221.7	98.5104	1221.7	100.262	1221.7	101.508	1221.7	102.875
	1222.19	86.3606	1222.19	86.6183	1222.19	87.0427	1222.19	87.0427	1222.19	87.7909	1222.19	88.2973	1222.19	89.0671	1222.19	90.3964	1222.19	92.1573	1222.19	94.259	1222.19	95.7358	1222.19	97.3775	1222.19	98.5265	1222.19	100.293	1222.19	101.504	1222.19	102.863
	1222.67	86.3792	1222.67	86.6281	1222.67	87.0692	1222.67	87.0692	1222.67	87.8011	1222.67	88.3286	1222.67	89.0944	1222.67	90.4236	1222.67	92.1803	1222.67	94.2947	1222.67	95.7356	1222.67	97.3871	1222.67	98.5562	1222.67	100.324	1222.67	101.504	1222.67	102.86
	1223.15	86.4003	1223.15	86.6354	1223.15	87.0976	1223.15	87.0976	1223.15	87.8171	1223.15	88.3581	1223.15	89.1235	1223.15	90.4539	1223.15	92.2005	1223.15	94.3274	1223.15	95.7418	1223.15	97.3953	1223.15	98.59	1223.15	100.347	1223.15	101.502	1223.15	102.861
	1223.63	86.4225	1223.63	86.638	1223.63	87.1241	1223.63	87.1241	1223.63	87.836	1223.63	88.3824	1223.63	89.1483	1223.63	90.4801	1223.63	92.2146	1223.63	94.3493	1223.63	95.7501	1223.63	97.4008	1223.63	98.6173	1223.63	100.353	1223.63	101.496	1223.63	102.86
	1224.12	86.4441	1224.12	86.6357	1224.12	87.1457	1224.12	87.1457	1224.12	87.854	1224.12	88.3993	1224.12	89.164	1224.12	90.4962	1224.12	92.2207	1224.12	94.3554	1224.12	95.7567	1224.12	97.4034	1224.12	98.6296	1224.12	100.338	1224.12	101.483	1224.12	102.853
	1224.6	86.4635	1224.6	86.63	1224.6	87.1613	1224.6	87.1613	1224.6	87.8669	1224.6	88.4085	1224.6	89.1678	1224.6	90.4996	1224.6	92.2192	1224.6	94.3446	1224.6	95.7597	1224.6	97.4035	1224.6	98.6237	1224.6	100.302	1224.6	101.464	1224.6	102.838
	1225.08	86.48	1225.08	86.6242	1225.08	87.1717	1225.08	87.1717	1225.08	87.8726	1225.08	88.4112	1225.08	89.1597	1225.08	90.4912	1225.08	92.2122	1225.08	94.3207	1225.08	95.7593	1225.08	97.4024	1225.08	98.6026	1225.08	100.255	1225.08	101.442	1225.08	102.817
	1225.56	86.4937	1225.56	86.6214	1225.56	87.1786	1225.56	87.1786	1225.56	87.871	1225.56	88.4095	1225.56	89.1427	1225.56	90.4759	1225.56	92.2031	1225.56	94.2906	1225.56	95.758	1225.56	97.4013	1225.56	98.5751	1225.56	100.206	1225.56	101.422	1225.56	102.793
	1226.04	86.5052	1226.04	86.624	1226.04	87.184	1226.04	87.184	1226.04	87.8647	1226.04	88.406	1226.04	89.1218	1226.04	90.46	1226.04	92.1955	1226.04	94.2622	1226.04	95.759	1226.04	97.4004	1226.04	98.5518	1226.04	100.168	1226.04	101.409	1226.04	102.772
	1226.53	86.5153	1226.53	86.6325	1226.53	87.1896	1226.53	87.1896	1226.53	87.8576	1226.53	88.4031	1226.53	89.1029	1226.53	90.4504	1226.53	92.1925	1226.53	94.2417	1226.53	95.765	1226.53	97.3994	1226.53	98.5424	1226.53	100.147	1226.53	101.406	1226.53	102.759
	1227.01	86.5248	1227.01	86.6461	1227.01	87.1967	1227.01	87.1967	1227.01	87.8543	1227.01	88.4028	1227.01	89.0917	1227.01	90.4517	1227.01	92.196	1227.01	94.2325	1227.01	95.7776	1227.01	97.3969	1227.01	98.5519	1227.01	100.147	1227.01	101.412	1227.01	102.755
	1227.49	86.5337	1227.49	86.6628	1227.49	87.206	1227.49	87.206	1227.49	87.8577	1227.49	88.4066	1227.49	89.0923	1227.49	90.4657	1227.49	92.2066	1227.49	94.234	1227.49	95.7962	1227.49	97.3915	1227.49	98.5796	1227.49	100.164	1227.49	101.425	1227.49	102.76
	1227.97	86.5414	1227.97	86.6807	1227.97	87.2177	1227.97	87.2177	1227.97	87.8692	1227.97	88.4158	1227.97	89.1062	1227.97	90.4908	1227.97	92.2238	1227.97	94.2426	1227.97	95.8192	1227.97	97.3824	1227.97	98.6196	1227.97	100.191	1227.97	101.44	1227.97	102.771
	1228.45	86.547	1228.45	86.6985	1228.45	87.2317	1228.45	87.2317	1228.45	87.8874	1228.45	88.4311	1228.45	89.1324	1228.45	90.5231	1228.45	92.2457	1228.45	94.2534	1228.45	95.844	1228.45	97.3697	1228.45	98.6631	1228.45	100.219	1228.45	101.453	1228.45	102.784
	1228.94	86.5495	1228.94	86.7157	1228.94	87.2474	1228.94	87.2474	1228.94	87.9093	1228.94	88.4527	1228.94	89.1668	1228.94	90.5571	1228.94	92.2698	1228.94	94.2616	1228.94	95.868	1228.94	97.3548	1228.94	98.7011	1228.94	100.242	1228.94	101.459	1228.94	102.796
	1229.42	86.5485	1229.42	86.7321	1229.42	87.2636	1229.42	87.2636	1229.42	87.9308	1229.42	88.4795	1229.42	89.2038	1229.42	90.5872	1229.42	92.2931	1229.42	94.2643	1229.42	95.8888	1229.42	97.3398	1229.42	98.7268	1229.42	100.257	1229.42	101.458	1229.42	102.804
	1229.9	86.5439	1229.9	86.7472	1229.9	87.2785	1229.9	87.2785	1229.9	87.9482	1229.9	88.5092	1229.9	89.237	1229.9	90.6092	1229.9	92.3128	1229.9	94.2607	1229.9	95.9044	1229.9	97.3267	1229.9	98.737	1229.9	100.261	1229.9	101.451	1229.9	102.806
	1230.38	86.5365	1230.38	86.7603	1230.38	87.2898	1230.38	87.2898	1230.38	87.959	1230.38	88.5382	1230.38	89.261	1230.38	90.6208	1230.38	92.3263	1230.38	94.2517	1230.38	95.9133	1230.38	97.317	1230.38	98.7319	1230.38	100.258	1230.38	101.438	1230.38	102.8
	1230.86	86.5273	1230.86	86.7704	1230.86	87.2958	1230.86	87.2958	1230.86	87.9624	1230.86	88.5624	1230.86	89.2728	1230.86	90.6218	1230.86	92.3321	1230.86	94.2396	1230.86	95.9141	1230.86	97.3112	1230.86	98.7138	1230.86	100.248	1230.86	101.42	1230.86	102.787
	1231.35	86.518	1231.35	86.7767	1231.35	87.2954	1231.35	87.2954	1231.35	87.9599	1231.35	88.5782	1231.35	89.272	1231.35	90.614	1231.35	92.3299	1231.35	94.2265	1231.35	95.9064	1231.35	97.3088	1231.35	98.6866	1231.35	100.233	1231.35	101.399	1231.35	102.769
	1231.83	86.5097	1231.83	86.7794	1231.83	87.2892	1231.83	87.2892	1231.83	87.9542	1231.83	88.5832	1231.83	89.2609	1231.83	90.6002	1231.83	92.3203	1231.83	94.214	1231.83	95.8904	1231.83	97.3087	1231.83	98.6537	1231.83	100.215	1231.83	101.375	1231.83	102.746
	1232.31	86.5032	1232.31	86.78	1232.31	87.2791	1232.31	87.2791	1232.31	87.949	1232.31	88.577	1232.31	89.2433	1232.31	90.5836	1232.31	92.305	1232.31	94.2027	1232.31	95.8679	1232.31	97.3093	1232.31	98.6178	1232.31	100.193	1232.31	101.347	1232.31	102.722
	1232.79	86.4988	1232.79	86.7807	1232.79	87.2674	1232.79	87.2674	1232.79	87.9479	1232.79	88.5613	1232.79	89.2233	1232.79	90.5666	1232.79	92.2858	1232.79	94.1922	1232.79	95.8416	1232.79	97.3093	1232.79	98.5808	1232.79	100.168	1232.79	101.318	1232.79	102.7
	1233.28	86.4964	1233.28	86.784	1233.28	87.2571	1233.28	87.2571	1233.28	87.9531	1233.28	88.5389	1233.28	89.2042	1233.28	90.5505	1233.28	92.2645	1233.28	94.1818	1233.28	95.8149	1233.28	97.3075	1233.28	98.5439	1233.28	100.142	1233.28	101.287	1233.28	102.682
	1233.76	86.4959	1233.76	86.7912	1233.76	87.2501	1233.76	87.2501	1233.76	87.9653	1233.76	88.514	1233.76	89.1877	1233.76	90.5355	1233.76	92.2426	1233.76	94.171	1233.76	95.7908	1233.76	97.3032	1233.76	98.5084	1233.76	100.114	1233.76	101.257	1233.76	102.669
	1234.24	86.4971	1234.24	86.8023	1234.24	87.2479	1234.24	87.2479	1234.24	87.9832	1234.24	88.4902	1234.24	89.1745	1234.24	90.5211	1234.24	92.2215	1234.24	94.1596	1234.24	95.7716	1234.24	97.296	1234.24	98.4758	1234.24	100.089	1234.24	101.23	1234.24	102.661
	1234.72	86.5007	1234.72	86.8158	1234.72	87.2511	1234.72	87.2511	1234.72	88.0041	1234.72	88.4713	1234.72	89.1648	1234.72	90.507	1234.72	92.2024	1234.72	94.1486	1234.72	95.7585	1234.72	97.2866	1234.72	98.4485	1234.72	100.066	1234.72	101.207	1234.72	102.658
	1235.2	86.5079	1235.2	86.8295	1235.2	87.2602	1235.2	87.2602	1235.2	88.0247	1235.2	88.46	1235.2	89.1593	1235.2	90.4939	1235.2	92.1869	1235.2	94.1395	1235.2	95.7515	1235.2	97.276	1235.2	98.4289	1235.2	100.047	1235.2	101.19	1235.2	102.656
	1235.68	86.5203	1235.68	86.8409	1235.68	87.2756	1235.68	87.2756	1235.68	88.0422	1235.68	88.4583	1235.68	89.1597	1235.68	90.4831	1235.68	92.1769	1235.68	94.1343	1235.68	95.7497	1235.68	97.2663	1235.68	98.4194	1235.68	100.033	1235.68	101.181	1235.68	102.653
	1236.17	86.5396	1236.17	86.8491	1236.17	87.2976	1236.17	87.2976	1236.17	88.0551	1236.17	88.4674	1236.17	89.1679	1236.17	90.4766	1236.17	92.1742	1236.17	94.1348	1236.17	95.7523	1236.17	97.2598	1236.17	98.4217	1236.17	100.025	1236.17	101.18	1236.17	102.649
	1236.65	86.5665	1236.65	86.8543	1236.65	87.3254	1236.65	87.3254	1236.65	88.064	1236.65	88.4869	1236.65	89.1853	1236.65	90.4761	1236.65	92.1801	1236.65	94.1421	1236.65	95.7588	1236.65	97.2583	1236.65	98.4356	1236.65	100.021	1236.65	101.19	1236.65	102.643
	1237.13	86.6006	1237.13	86.8577	1237.13	87.3573	1237.13	87.3573	1237.13	88.0707	1237.13	88.515	1237.13	89.2117	1237.13	90.482	1237.13	92.1946	1237.13	94.1558	1237.13	95.7688	1237.13	97.2628	1237.13	98.4591	1237.13	100.023	1237.13	101.21	1237.13	102.638
	1237.61	86.6396	1237.61	86.8608	1237.61	87.3903	1237.61	87.3903	1237.61	88.0777	1237.61	88.5484	1237.61	89.2448	1237.61	90.4932	1237.61	92.2166	1237.61	94.174	1237.61	95.7816	1237.61	97.2726	1237.61	98.4879	1237.61	100.029	1237.61	101.239	1237.61	102.633
	1238.1	86.68	1238.1	86.8647	1238.1	87.4204	1238.1	87.4204	1238.1	88.0875	1238.1	88.5827	1238.1	89.2803	1238.1	90.5072	1238.1	92.2437	1238.1	94.194	1238.1	95.7963	1238.1	97.2854	1238.1	98.5167	1238.1	100.038	1238.1	101.273	1238.1	102.628
	1238.58	86.718	1238.58	86.8696	1238.58	87.4436	1238.58	87.4436	1238.58	88.1008	1238.58	88.6132	1238.58	89.3132	1238.58	90.5209	1238.58	92.2725	1238.58	94.2125	1238.58	95.811	1238.58	97.2983	1238.58	98.5402	1238.58	100.049	1238.58	101.308	1238.58	102.622
	1239.06	86.7501	1239.06	86.875	1239.06	87.4578	1239.06	87.4578	1239.06	88.1169	1239.06	88.6364	1239.06	89.3393	1239.06	90.5323	1239.06	92.3	1239.06	94.2269	1239.06	95.8237	1239.06	97.3085	1239.06	98.5544	1239.06	100.057	1239.06	101.339	1239.06	102.613
	1239.54	86.7747	1239.54	86.8807	1239.54	87.4631	1239.54	87.4631	1239.54	88.1338	1239.54	88.6504	1239.54	89.3569	1239.54	90.541	1239.54	92.3233	1239.54	94.2365	1239.54	95.8324	1239.54	97.3146	1239.54	98.5577	1239.54	100.061	1239.54	101.359	1239.54	102.599
	1240.03	86.7925	1240.03	86.8871	1240.03	87.4621	1240.03	87.4621	1240.03	88.1489	1240.03	88.6562	1240.03	89.3668	1240.03	90.549	1240.03	92.3408	1240.03	94.2423	1240.03	95.8361	1240.03	97.317	1240.03	98.5516	1240.03	100.06	1240.03	101.367	1240.03	102.581
	1240.51	86.8062	1240.51	86.8957	1240.51	87.4593	1240.51	87.4593	1240.51	88.1602	1240.51	88.6564	1240.51	89.372	1240.51	90.5593	1240.51	92.3519	1240.51	94.2475	1240.51	95.8355	1240.51	97.318	1240.51	98.5399	1240.51	100.054	1240.51	101.362	1240.51	102.562
	1240.99	86.82	1240.99	86.9086	1240.99	87.4592	1240.99	87.4592	1240.99	88.1673	1240.99	88.6549	1240.99	89.3761	1240.99	90.5755	1240.99	92.357	1240.99	94.2556	1240.99	95.8329	1240.99	97.3202	1240.99	98.5275	1240.99	100.046	1240.99	101.346	1240.99	102.547
	1241.47	86.8377	1241.47	86.9284	1241.47	87.4647	1241.47	87.4647	1241.47	88.1715	1241.47	88.6553	1241.47	89.382	1241.47	90.5994	1241.47	92.3575	1241.47	94.2698	1241.47	95.8315	1241.47	97.3261	1241.47	98.5188	1241.47	100.041	1241.47	101.325	1241.47	102.541
	1241.95	86.8624	1241.95	86.9567	1241.95	87.4766	1241.95	87.4766	1241.95	88.1756	1241.95	88.6598	1241.95	89.3909	1241.95	90.6306	1241.95	92.3554	1241.95	94.2914	1241.95	95.8347	1241.95	97.3363	1241.95	98.5167	1241.95	100.043	1241.95	101.304	1241.95	102.548
	1242.43	86.8945	1242.43	86.9939	1242.43	87.4936	1242.43	87.4936	1242.43	88.1828	1242.43	88.6687	1242.43	89.4023	1242.43	90.6659	1242.43	92.3531	1242.43	94.3189	1242.43	95.845	1242.43	97.3497	1242.43	98.5216	1242.43	100.053	1242.43	101.285	1242.43	102.569
	1242.92	86.9327	1242.92	87.0389	1242.92	87.5134	1242.92	87.5134	1242.92	88.1961	1242.92	88.6807	1242.92	89.4149	1242.92	90.7006	1242.92	92.3532	1242.92	94.3485	1242.92	95.863	1242.92	97.364	1242.92	98.5318	1242.92	100.072	1242.92	101.271	1242.92	102.6
	1243.4	86.9741	1243.4	87.0891	1243.4	87.5337	1243.4	87.5337	1243.4	88.2169	1243.4	88.6939	1243.4	89.4273	1243.4	90.7296	1243.4	92.3581	1243.4	94.3745	1243.4	95.8874	1243.4	97.3764	1243.4	98.5448	1243.4	100.096	1243.4	101.262	1243.4	102.635
	1243.88	87.0153	1243.88	87.1416	1243.88	87.5537	1243.88	87.5537	1243.88	88.2451	1243.88	88.7064	1243.88	89.439	1243.88	90.7493	1243.88	92.3693	1243.88	94.3912	1243.88	95.9153	1243.88	97.385	1243.88	98.5579	1243.88	100.12	1243.88	101.255	1243.88	102.668
	1244.36	87.0535	1244.36	87.1936	1244.36	87.5743	1244.36	87.5743	1244.36	88.2789	1244.36	88.7171	1244.36	89.4509	1244.36	90.7592	1244.36	92.3867	1244.36	94.3945	1244.36	95.9429	1244.36	97.3898	1244.36	98.5692	1244.36	100.138	1244.36	101.25	1244.36	102.691
	1244.85	87.0872	1244.85	87.2427	1244.85	87.597	1244.85	87.597	1244.85	88.3156	1244.85	88.7263	1244.85	89.4642	1244.85	90.7617	1244.85	92.4088	1244.85	94.3837	1244.85	95.9666	1244.85	97.3924	1244.85	98.578	1244.85	100.148	1244.85	101.247	1244.85	102.702
	1245.33	87.1164	1245.33	87.2872	1245.33	87.6231	1245.33	87.6231	1245.33	88.3524	1245.33	88.7352	1245.33	89.4797	1245.33	90.7616	1245.33	92.433	1245.33	94.3613	1245.33	95.9839	1245.33	97.3956	1245.33	98.5845	1245.33	100.148	1245.33	101.247	1245.33	102.7
	1245.81	87.1423	1245.81	87.3262	1245.81	87.6531	1245.81	87.6531	1245.81	88.387	1245.81	88.7452	1245.81	89.4977	1245.81	90.7645	1245.81	92.456	1245.81	94.3334	1245.81	95.994	1245.81	97.4021	1245.81	98.5897	1245.81	100.141	1245.81	101.251	1245.81	102.688
	1246.29	87.1662	1246.29	87.3593	1246.29	87.6856	1246.29	87.6856	1246.29	88.4182	1246.29	88.7582	1246.29	89.5173	1246.29	90.7754	1246.29	92.4754	1246.29	94.3076	1246.29	95.9979	1246.29	97.4137	1246.29	98.5944	1246.29	100.134	1246.29	101.261	1246.29	102.671
	1246.77	87.1893	1246.77	87.3865	1246.77	87.7184	1246.77	87.7184	1246.77	88.4457	1246.77	88.7753	1246.77	89.537	1246.77	90.7968	1246.77	92.4897	1246.77	94.2914	1246.77	95.9976	1246.77	97.4303	1246.77	98.5993	1246.77	100.131	1246.77	101.277	1246.77	102.655
	1247.26	87.2119	1247.26	87.4086	1247.26	87.7491	1247.26	87.7491	1247.26	88.4695	1247.26	88.7972	1247.26	89.5558	1247.26	90.8281	1247.26	92.4992	1247.26	94.2897	1247.26	95.995	1247.26	97.4501	1247.26	98.6046	1247.26	100.138	1247.26	101.298	1247.26	102.644
	1247.74	87.2331	1247.74	87.4264	1247.74	87.7764	1247.74	87.7764	1247.74	88.49	1247.74	88.8239	1247.74	89.5729	1247.74	90.8654	1247.74	92.5047	1247.74	94.3036	1247.74	95.9914	1247.74	97.4697	1247.74	98.6097	1247.74	100.154	1247.74	101.321	1247.74	102.638
	1248.22	87.2511	1248.22	87.441	1248.22	87.8	1248.22	87.8	1248.22	88.5068	1248.22	88.8543	1248.22	89.5879	1248.22	90.902	1248.22	92.5073	1248.22	94.3291	1248.22	95.9863	1248.22	97.4845	1248.22	98.6137	1248.22	100.178	1248.22	101.342	1248.22	102.637
	1248.7	87.2634	1248.7	87.4528	1248.7	87.8203	1248.7	87.8203	1248.7	88.5189	1248.7	88.8865	1248.7	89.6004	1248.7	90.9307	1248.7	92.5071	1248.7	94.3586	1248.7	95.9772	1248.7	97.4898	1248.7	98.6146	1248.7	100.201	1248.7	101.354	1248.7	102.638
	1249.18	87.2677	1249.18	87.4617	1249.18	87.8377	1249.18	87.8377	1249.18	88.5248	1249.18	88.9174	1249.18	89.6089	1249.18	90.9446	1249.18	92.503	1249.18	94.3824	1249.18	95.9604	1249.18	97.4816	1249.18	98.6103	1249.18	100.215	1249.18	101.355	1249.18	102.637
	1249.67	87.2621	1249.67	87.4661	1249.67	87.8517	1249.67	87.8517	1249.67	88.523	1249.67	88.9432	1249.67	89.611	1249.67	90.9395	1249.67	92.4932	1249.67	94.3917	1249.67	95.9327	1249.67	97.4574	1249.67	98.5987	1249.67	100.21	1249.67	101.34	1249.67	102.631
	1250.15	87.2463	1250.15	87.4644	1250.15	87.8607	1250.15	87.8607	1250.15	88.5127	1250.15	88.96	1250.15	89.6042	1250.15	90.9153	1250.15	92.4762	1250.15	94.3818	1250.15	95.8923	1250.15	97.4171	1250.15	98.5786	1250.15	100.184	1250.15	101.308	1250.15	102.619
	1250.63	87.2215	1250.63	87.4551	1250.63	87.8629	1250.63	87.8629	1250.63	88.494	1250.63	88.965	1250.63	89.5869	1250.63	90.8756	1250.63	92.4518	1250.63	94.3533	1250.63	95.8413	1250.63	97.3637	1250.63	98.5506	1250.63	100.135	1250.63	101.262	1250.63	102.602
	1251.11	87.1907	1251.11	87.4381	1251.11	87.8565	1251.11	87.8565	1251.11	88.4688	1251.11	88.957	1251.11	89.5599	1251.11	90.8276	1251.11	92.4223	1251.11	94.3126	1251.11	95.785	1251.11	97.303	1251.11	98.5175	1251.11	100.073	1251.11	101.207	1251.11	102.585
	1251.6	87.1581	1251.6	87.4152	1251.6	87.8418	1251.6	87.8418	1251.6	88.4398	1251.6	88.9373	1251.6	89.5268	1251.6	90.7802	1251.6	92.3915	1251.6	94.2699	1251.6	95.7316	1251.6	97.243	1251.6	98.484	1251.6	100.007	1251.6	101.151	1251.6	102.571
	1252.08	87.1284	1252.08	87.3901	1252.08	87.821	1252.08	87.821	1252.08	88.4104	1252.08	88.9091	1252.08	89.4938	1252.08	90.7409	1252.08	92.3644	1252.08	94.2361	1252.08	95.6901	1252.08	97.1919	1252.08	98.4556	1252.08	99.9498	1252.08	101.101	1252.08	102.568
	1252.56	87.1057	1252.56	87.367	1252.56	87.7977	1252.56	87.7977	1252.56	88.3836	1252.56	88.8767	1252.56	89.4679	1252.56	90.7149	1252.56	92.3451	1252.56	94.2193	1252.56	95.6675	1252.56	97.1562	1252.56	98.4367	1252.56	99.9129	1252.56	101.064	1252.56	102.579
	1253.04	87.0928	1253.04	87.3498	1253.04	87.7761	1253.04	87.7761	1253.04	88.3614	1253.04	88.8444	1253.04	89.4549	1253.04	90.703	1253.04	92.3358	1253.04	94.2224	1253.04	95.6669	1253.04	97.139	1253.04	98.4295	1253.04	99.9018	1253.04	101.044	1253.04	102.608
	1253.52	87.0902	1253.52	87.3407	1253.52	87.7594	1253.52	87.7594	1253.52	88.3442	1253.52	88.8156	1253.52	89.457	1253.52	90.7021	1253.52	92.3357	1253.52	94.2426	1253.52	95.6861	1253.52	97.1394	1253.52	98.433	1253.52	99.9163	1253.52	101.042	1253.52	102.652
	1254.01	87.0966	1254.01	87.3396	1254.01	87.7488	1254.01	87.7488	1254.01	88.3313	1254.01	88.7918	1254.01	89.4727	1254.01	90.7069	1254.01	92.3421	1254.01	94.2725	1254.01	95.7185	1254.01	97.1526	1254.01	98.4438	1254.01	99.9507	1254.01	101.056	1254.01	102.707
	1254.49	87.1088	1254.49	87.3443	1254.49	87.7434	1254.49	87.7434	1254.49	88.321	1254.49	88.7734	1254.49	89.4969	1254.49	90.711	1254.49	92.3507	1254.49	94.3031	1254.49	95.7544	1254.49	97.1716	1254.49	98.4564	1254.49	99.9956	1254.49	101.079	1254.49	102.765
	1254.97	87.1226	1254.97	87.3512	1254.97	87.7407	1254.97	87.7407	1254.97	88.3115	1254.97	88.7593	1254.97	89.5227	1254.97	90.7095	1254.97	92.3574	1254.97	94.3261	1254.97	95.7842	1254.97	97.1891	1254.97	98.4659	1254.97	100.04	1254.97	101.106	1254.97	102.816
	1255.45	87.1341	1255.45	87.3567	1255.45	87.738	1255.45	87.738	1255.45	88.301	1255.45	88.7481	1255.45	89.5431	1255.45	90.6995	1255.45	92.3587	1255.45	94.3361	1255.45	95.8	1255.45	97.1994	1255.45	98.4684	1255.45	100.074	1255.45	101.129	1255.45	102.853
	1255.93	87.1395	1255.93	87.3582	1255.93	87.7328	1255.93	87.7328	1255.93	88.2885	1255.93	88.7384	1255.93	89.5532	1255.93	90.6806	1255.93	92.3525	1255.93	94.3315	1255.93	95.798	1255.93	97.1993	1255.93	98.462	1255.93	100.09	1255.93	101.144	1255.93	102.867
	1256.42	87.1367	1256.42	87.3546	1256.42	87.7242	1256.42	87.7242	1256.42	88.2733	1256.42	88.7289	1256.42	89.5508	1256.42	90.654	1256.42	92.3376	1256.42	94.3132	1256.42	95.7778	1256.42	97.1883	1256.42	98.4465	1256.42	100.084	1256.42	101.147	1256.42	102.855
	1256.9	87.1249	1256.9	87.3461	1256.9	87.7123	1256.9	87.7123	1256.9	88.2551	1256.9	88.7188	1256.9	89.5361	1256.9	90.6217	1256.9	92.3134	1256.9	94.2832	1256.9	95.7424	1256.9	97.1676	1256.9	98.4227	1256.9	100.055	1256.9	101.137	1256.9	102.815
	1257.38	87.1052	1257.38	87.3339	1257.38	87.698	1257.38	87.698	1257.38	88.2342	1257.38	88.7074	1257.38	89.5111	1257.38	90.5858	1257.38	92.2798	1257.38	94.2431	1257.38	95.6963	1257.38	97.1392	1257.38	98.3913	1257.38	100.005	1257.38	101.113	1257.38	102.749
	1257.86	87.0801	1257.86	87.3197	1257.86	87.6828	1257.86	87.6828	1257.86	88.2109	1257.86	88.6943	1257.86	89.4786	1257.86	90.548	1257.86	92.2375	1257.86	94.1936	1257.86	95.6445	1257.86	97.105	1257.86	98.353	1257.86	99.937	1257.86	101.073	1257.86	102.662
	1258.35	87.0537	1258.35	87.3054	1258.35	87.668	1258.35	87.668	1258.35	88.1864	1258.35	88.6795	1258.35	89.4418	1258.35	90.51	1258.35	92.1887	1258.35	94.1352	1258.35	95.5913	1258.35	97.067	1258.35	98.3087	1258.35	99.856	1258.35	101.02	1258.35	102.56
	1258.83	87.0309	1258.83	87.293	1258.83	87.6546	1258.83	87.6546	1258.83	88.1625	1258.83	88.6642	1258.83	89.4036	1258.83	90.4741	1258.83	92.137	1258.83	94.0696	1258.83	95.5405	1258.83	97.0271	1258.83	98.2605	1258.83	99.7681	1258.83	100.956	1258.83	102.452
	1259.31	87.0166	1259.31	87.2848	1259.31	87.644	1259.31	87.644	1259.31	88.1418	1259.31	88.65	1259.31	89.3674	1259.31	90.4428	1259.31	92.0876	1259.31	94.0001	1259.31	95.495	1259.31	96.9876	1259.31	98.2119	1259.31	99.6809	1259.31	100.885	1259.31	102.347
	1259.79	87.0153	1259.79	87.2832	1259.79	87.6372	1259.79	87.6372	1259.79	88.1274	1259.79	88.6395	1259.79	89.3361	1259.79	90.4187	1259.79	92.0458	1259.79	93.9326	1259.79	95.4567	1259.79	96.9511	1259.79	98.1671	1259.79	99.6018	1259.79	100.814	1259.79	102.254
	1260.27	87.0294	1260.27	87.2903	1260.27	87.6356	1260.27	87.6356	1260.27	88.1221	1260.27	88.6352	1260.27	89.3125	1260.27	90.4039	1260.27	92.0157	1260.27	93.8736	1260.27	95.4267	1260.27	96.9202	1260.27	98.1303	1260.27	99.5369	1260.27	100.75	1260.27	102.177
	1260.76	87.0596	1260.76	87.3079	1260.76	87.6402	1260.76	87.6402	1260.76	88.1281	1260.76	88.639	1260.76	89.2982	1260.76	90.3992	1260.76	91.9988	1260.76	93.8293	1260.76	95.4051	1260.76	96.8962	1260.76	98.1037	1260.76	99.4894	1260.76	100.699	1260.76	102.121
	1261.24	87.1046	1261.24	87.3371	1261.24	87.6518	1261.24	87.6518	1261.24	88.1465	1261.24	88.6518	1261.24	89.2938	1261.24	90.4041	1261.24	91.994	1261.24	93.8029	1261.24	95.3907	1261.24	96.879	1261.24	98.0868	1261.24	99.4592	1261.24	100.664	1261.24	102.082
	1261.72	87.1624	1261.72	87.3778	1261.72	87.6708	1261.72	87.6708	1261.72	88.1774	1261.72	88.6734	1261.72	89.2984	1261.72	90.4171	1261.72	91.9979	1261.72	93.7939	1261.72	95.3819	1261.72	96.8668	1261.72	98.0762	1261.72	99.4425	1261.72	100.645	1261.72	102.058
	1262.2	87.2309	1262.2	87.4297	1262.2	87.6977	1262.2	87.6977	1262.2	88.2198	1262.2	88.7028	1262.2	89.3108	1262.2	90.4367	1262.2	92.0067	1262.2	93.7992	1262.2	95.3769	1262.2	96.8568	1262.2	98.0664	1262.2	99.4334	1262.2	100.637	1262.2	102.043
	1262.68	87.3087	1262.68	87.4919	1262.68	87.7333	1262.68	87.7333	1262.68	88.2725	1262.68	88.739	1262.68	89.3297	1262.68	90.462	1262.68	92.0176	1262.68	93.8133	1262.68	95.3743	1262.68	96.8465	1262.68	98.0521	1262.68	99.4256	1262.68	100.633	1262.68	102.03
	1263.17	87.3953	1263.17	87.5636	1263.17	87.7786	1263.17	87.7786	1263.17	88.3334	1263.17	88.7807	1263.17	89.3546	1263.17	90.4925	1263.17	92.0295	1263.17	93.8313	1263.17	95.3738	1263.17	96.8343	1263.17	98.0293	1263.17	99.4135	1263.17	100.626	1263.17	102.016
	1263.65	87.4904	1263.65	87.6441	1263.65	87.8347	1263.65	87.8347	1263.65	88.4005	1263.65	88.8267	1263.65	89.3856	1263.65	90.5284	1263.65	92.0428	1263.65	93.8493	1263.65	95.3753	1263.65	96.8203	1263.65	97.9968	1263.65	99.3937	1263.65	100.607	1263.65	101.997
	1264.13	87.5936	1264.13	87.7323	1264.13	87.9022	1264.13	87.9022	1264.13	88.4713	1264.13	88.8758	1264.13	89.423	1264.13	90.5689	1264.13	92.0587	1264.13	93.8656	1264.13	95.379	1264.13	96.8055	1264.13	97.9561	1264.13	99.3654	1264.13	100.574	1264.13	101.972
	1264.61	87.7031	1264.61	87.8262	1264.61	87.9804	1264.61	87.9804	1264.61	88.5429	1264.61	88.9264	1264.61	89.4669	1264.61	90.6122	1264.61	92.0773	1264.61	93.88	1264.61	95.3845	1264.61	96.7913	1264.61	97.9102	1264.61	99.3292	1264.61	100.525	1264.61	101.943
	1265.1	87.8157	1265.1	87.923	1265.1	88.0669	1265.1	88.0669	1265.1	88.6122	1265.1	88.9764	1265.1	89.5164	1265.1	90.6552	1265.1	92.0976	1265.1	93.8933	1265.1	95.3909	1265.1	96.7787	1265.1	97.8633	1265.1	99.2874	1265.1	100.464	1265.1	101.909
	1265.58	87.9273	1265.58	88.0192	1265.58	88.1579	1265.58	88.1579	1265.58	88.6771	1265.58	89.024	1265.58	89.5693	1265.58	90.6941	1265.58	92.1169	1265.58	93.9062	1265.58	95.3966	1265.58	96.7679	1265.58	97.8194	1265.58	99.2427	1265.58	100.396	1265.58	101.871
	1266.06	88.0336	1266.06	88.1111	1266.06	88.2488	1266.06	88.2488	1266.06	88.7362	1266.06	89.0676	1266.06	89.623	1266.06	90.7259	1266.06	92.1326	1266.06	93.9195	1266.06	95.4001	1266.06	96.7583	1266.06	97.7818	1266.06	99.1981	1266.06	100.329	1266.06	101.83
	1266.54	88.1312	1266.54	88.1961	1266.54	88.3349	1266.54	88.3349	1266.54	88.7899	1266.54	89.1072	1266.54	89.675	1266.54	90.7495	1266.54	92.1434	1266.54	93.9331	1266.54	95.401	1266.54	96.7495	1266.54	97.7529	1266.54	99.1563	1266.54	100.271	1266.54	101.79
	1267.02	88.218	1267.02	88.2726	1267.02	88.4131	1267.02	88.4131	1267.02	88.8396	1267.02	89.1434	1267.02	89.7232	1267.02	90.7661	1267.02	92.1499	1267.02	93.9472	1267.02	95.3995	1267.02	96.7411	1267.02	97.7341	1267.02	99.1198	1267.02	100.227	1267.02	101.752
	1267.51	88.2932	1267.51	88.3408	1267.51	88.4818	1267.51	88.4818	1267.51	88.8872	1267.51	89.1779	1267.51	89.7666	1267.51	90.7787	1267.51	92.1552	1267.51	93.9613	1267.51	95.3971	1267.51	96.7335	1267.51	97.7253	1267.51	99.0902	1267.51	100.202	1267.51	101.72
	1267.99	88.3571	1267.99	88.4014	1267.99	88.5405	1267.99	88.5405	1267.99	88.9339	1267.99	89.2116	1267.99	89.8044	1267.99	90.7903	1267.99	92.1627	1267.99	93.9745	1267.99	95.3946	1267.99	96.7268	1267.99	97.7245	1267.99	99.0679	1267.99	100.194	1267.99	101.695
	1268.47	88.4095	1268.47	88.4548	1268.47	88.5893	1268.47	88.5893	1268.47	88.979	1268.47	89.2442	1268.47	89.8353	1268.47	90.8028	1268.47	92.1744	1268.47	93.985	1268.47	95.392	1268.47	96.72	1268.47	97.7276	1268.47	99.0518	1268.47	100.199	1268.47	101.68
	1268.95	88.4498	1268.95	88.5006	1268.95	88.6275	1268.95	88.6275	1268.95	89.0202	1268.95	89.2732	1268.95	89.8572	1268.95	90.8151	1268.95	92.1897	1268.95	93.9896	1268.95	95.3873	1268.95	96.7107	1268.95	97.7285	1268.95	99.0392	1268.95	100.209	1268.95	101.671
	1269.43	88.4773	1269.43	88.5369	1269.43	88.6537	1269.43	88.6537	1269.43	89.0532	1269.43	89.2947	1269.43	89.8672	1269.43	90.8238	1269.43	92.2043	1269.43	93.9842	1269.43	95.3772	1269.43	96.6951	1269.43	97.7202	1269.43	99.0268	1269.43	100.216	1269.43	101.666
	1269.92	88.4914	1269.92	88.5617	1269.92	88.6662	1269.92	88.6662	1269.92	89.074	1269.92	89.3046	1269.92	89.8631	1269.92	90.824	1269.92	92.212	1269.92	93.9651	1269.92	95.3583	1269.92	96.6695	1269.92	97.6971	1269.92	99.0112	1269.92	100.213	1269.92	101.659
	1270.4	88.493	1270.4	88.5735	1270.4	88.664	1270.4	88.664	1270.4	89.08	1270.4	89.2999	1270.4	89.8439	1270.4	90.8115	1270.4	92.2065	1270.4	93.9303	1270.4	95.3289	1270.4	96.6316	1270.4	97.6569	1270.4	98.9909	1270.4	100.194	1270.4	101.647
	1270.88	88.4848	1270.88	88.5722	1270.88	88.6479	1270.88	88.6479	1270.88	89.0708	1270.88	89.2801	1270.88	89.8119	1270.88	90.7848	1270.88	92.1844	1270.88	93.8809	1270.88	95.2899	1270.88	96.5829	1270.88	97.602	1270.88	98.9668	1270.88	100.161	1270.88	101.629
	1271.36	88.4707	1271.36	88.5599	1271.36	88.6214	1271.36	88.6214	1271.36	89.0486	1271.36	89.2477	1271.36	89.7717	1271.36	90.7457	1271.36	92.1469	1271.36	93.8218	1271.36	95.2453	1271.36	96.5284	1271.36	97.5395	1271.36	98.9422	1271.36	100.12	1271.36	101.608
	1271.85	88.4547	1271.85	88.5396	1271.85	88.5895	1271.85	88.5895	1271.85	89.0168	1271.85	89.2071	1271.85	89.7295	1271.85	90.6989	1271.85	92.0989	1271.85	93.7603	1271.85	95.2012	1271.85	96.4759	1271.85	97.4793	1271.85	98.9218	1271.85	100.081	1271.85	101.588
	1272.33	88.4392	1272.33	88.5147	1272.33	88.558	1272.33	88.558	1272.33	88.9787	1272.33	89.1634	1272.33	89.691	1272.33	90.6504	1272.33	92.0481	1272.33	93.7045	1272.33	95.1633	1272.33	96.4336	1272.33	97.4308	1272.33	98.91	1272.33	100.051	1272.33	101.575
	1272.81	88.4245	1272.81	88.487	1272.81	88.5312	1272.81	88.5312	1272.81	88.9365	1272.81	89.1203	1272.81	89.6594	1272.81	90.6055	1272.81	92.0015	1272.81	93.6609	1272.81	95.1351	1272.81	96.4069	1272.81	97.4003	1272.81	98.909	1272.81	100.039	1272.81	101.573
	1273.29	88.4084	1273.29	88.4569	1273.29	88.5108	1273.29	88.5108	1273.29	88.8905	1273.29	89.0798	1273.29	89.6345	1273.29	90.5673	1273.29	91.9635	1273.29	93.6325	1273.29	95.1173	1273.29	96.3977	1273.29	97.3894	1273.29	98.9182	1273.29	100.046	1273.29	101.583
	1273.77	88.3879	1273.77	88.4231	1273.77	88.4958	1273.77	88.4958	1273.77	88.8405	1273.77	89.0423	1273.77	89.6133	1273.77	90.536	1273.77	91.9348	1273.77	93.6184	1273.77	95.1074	1273.77	96.4032	1273.77	97.3949	1273.77	98.9346	1273.77	100.07	1273.77	101.604
	1274.26	88.3605	1274.26	88.3841	1274.26	88.4828	1274.26	88.4828	1274.26	88.7864	1274.26	89.0071	1274.26	89.5914	1274.26	90.5098	1274.26	91.9127	1274.26	93.6148	1274.26	95.1013	1274.26	96.4179	1274.26	97.4111	1274.26	98.9537	1274.26	100.105	1274.26	101.632
	1274.74	88.3254	1274.74	88.3393	1274.74	88.4679	1274.74	88.4679	1274.74	88.7296	1274.74	88.9734	1274.74	89.5649	1274.74	90.4858	1274.74	91.8929	1274.74	93.616	1274.74	95.0954	1274.74	96.4352	1274.74	97.4315	1274.74	98.9712	1274.74	100.143	1274.74	101.662
	1275.22	88.2845	1275.22	88.2901	1275.22	88.4475	1275.22	88.4475	1275.22	88.6728	1275.22	88.9414	1275.22	89.5322	1275.22	90.4614	1275.22	91.8715	1275.22	93.6163	1275.22	95.0868	1275.22	96.4497	1275.22	97.4507	1275.22	98.9841	1275.22	100.177	1275.22	101.692
	1275.7	88.2413	1275.7	88.239	1275.7	88.4198	1275.7	88.4198	1275.7	88.6201	1275.7	88.9116	1275.7	89.4937	1275.7	90.4347	1275.7	91.8459	1275.7	93.6113	1275.7	95.0747	1275.7	96.4575	1275.7	97.4651	1275.7	98.9912	1275.7	100.204	1275.7	101.719
	1276.18	88.2	1276.18	88.1898	1276.18	88.3844	1276.18	88.3844	1276.18	88.5744	1276.18	88.8847	1276.18	89.4519	1276.18	90.405	1276.18	91.8158	1276.18	93.5981	1276.18	95.0587	1276.18	96.4568	1276.18	97.4723	1276.18	98.9923	1276.18	100.221	1276.18	101.743
	1276.67	88.1635	1276.67	88.1454	1276.67	88.3424	1276.67	88.3424	1276.67	88.5371	1276.67	88.8601	1276.67	89.4089	1276.67	90.3723	1276.67	91.7817	1276.67	93.5754	1276.67	95.0382	1276.67	96.446	1276.67	97.4698	1276.67	98.9876	1276.67	100.226	1276.67	101.763
	1277.15	88.1327	1277.15	88.107	1277.15	88.2951	1277.15	88.2951	1277.15	88.5067	1277.15	88.8359	1277.15	89.3659	1277.15	90.337	1277.15	91.7448	1277.15	93.5425	1277.15	95.0115	1277.15	96.4234	1277.15	97.4548	1277.15	98.9766	1277.15	100.221	1277.15	101.778
	1277.63	88.1064	1277.63	88.0738	1277.63	88.2438	1277.63	88.2438	1277.63	88.4794	1277.63	88.8088	1277.63	89.3222	1277.63	90.2995	1277.63	91.7052	1277.63	93.4994	1277.63	94.9759	1277.63	96.3868	1277.63	97.4239	1277.63	98.9579	1277.63	100.205	1277.63	101.788
	1278.11	88.0818	1278.11	88.0436	1278.11	88.1896	1278.11	88.1896	1278.11	88.4507	1278.11	88.7752	1278.11	89.2758	1278.11	90.2601	1278.11	91.6624	1278.11	93.4465	1278.11	94.9284	1278.11	96.3345	1278.11	97.3746	1278.11	98.9301	1278.11	100.18	1278.11	101.79
	1278.59	88.0562	1278.59	88.0134	1278.59	88.133	1278.59	88.133	1278.59	88.4168	1278.59	88.7323	1278.59	89.2245	1278.59	90.2193	1278.59	91.6155	1278.59	93.3852	1278.59	94.8681	1278.59	96.2665	1278.59	97.3071	1278.59	98.8924	1278.59	100.146	1278.59	101.782
	1279.08	88.0278	1279.08	87.9814	1279.08	88.0752	1279.08	88.0752	1279.08	88.3764	1279.08	88.6794	1279.08	89.1678	1279.08	90.1773	1279.08	91.5641	1279.08	93.3179	1279.08	94.7967	1279.08	96.1857	1279.08	97.2254	1279.08	98.8458	1279.08	100.105	1279.08	101.764
	1279.56	87.9965	1279.56	87.9472	1279.56	88.0177	1279.56	88.0177	1279.56	88.331	1279.56	88.6182	1279.56	89.1073	1279.56	90.1349	1279.56	91.509	1279.56	93.248	1279.56	94.719	1279.56	96.0982	1279.56	97.1371	1279.56	98.7935	1279.56	100.059	1279.56	101.736
	1280.04	87.9637	1280.04	87.9125	1280.04	87.9627	1280.04	87.9627	1280.04	88.2843	1280.04	88.5528	1280.04	89.0473	1280.04	90.0928	1280.04	91.4527	1280.04	93.1798	1280.04	94.6422	1280.04	96.0123	1280.04	97.052	1280.04	98.7402	1280.04	100.013	1280.04	101.702
	1280.52	87.9319	1280.52	87.8799	1280.52	87.9129	1280.52	87.9129	1280.52	88.2409	1280.52	88.4885	1280.52	88.993	1280.52	90.052	1280.52	91.3986	1280.52	93.1175	1280.52	94.5734	1280.52	95.936	1280.52	96.9793	1280.52	98.6912	1280.52	99.9697	1280.52	101.664
	1281.01	87.9035	1281.01	87.8523	1281.01	87.8707	1281.01	87.8707	1281.01	88.2052	1281.01	88.4311	1281.01	88.9496	1281.01	90.0137	1281.01	91.3506	1281.01	93.0643	1281.01	94.518	1281.01	95.8749	1281.01	96.9253	1281.01	98.6508	1281.01	99.9307	1281.01	101.627
	1281.49	87.8808	1281.49	87.8318	1281.49	87.838	1281.49	87.838	1281.49	88.1794	1281.49	88.3854	1281.49	88.9206	1281.49	89.9792	1281.49	91.3116	1281.49	93.0221	1281.49	94.4776	1281.49	95.8307	1281.49	96.8914	1281.49	98.6213	1281.49	99.897	1281.49	101.593
	1281.97	87.8655	1281.97	87.8196	1281.97	87.8161	1281.97	87.8161	1281.97	88.1644	1281.97	88.3548	1281.97	88.9069	1281.97	89.9496	1281.97	91.2834	1281.97	92.9913	1281.97	94.4503	1281.97	95.801	1281.97	96.8748	1281.97	98.6024	1281.97	99.8678	1281.97	101.563
	1282.45	87.8588	1282.45	87.8159	1282.45	87.8052	1282.45	87.8052	1282.45	88.1592	1282.45	88.341	1282.45	88.9066	1282.45	89.926	1282.45	91.2658	1282.45	92.9707	1282.45	94.4314	1282.45	95.7807	1282.45	96.8688	1282.45	98.5914	1282.45	99.8409	1282.45	101.537
	1282.93	87.8613	1282.93	87.8203	1282.93	87.8054	1282.93	87.8054	1282.93	88.1624	1282.93	88.344	1282.93	88.9161	1282.93	89.9086	1282.93	91.2572	1282.93	92.9578	1282.93	94.4152	1282.93	95.7636	1282.93	96.866	1282.93	98.5841	1282.93	99.8136	1282.93	101.515
	1283.42	87.8735	1283.42	87.8327	1283.42	87.8161	1283.42	87.8161	1283.42	88.1722	1283.42	88.3623	1283.42	88.9306	1283.42	89.8964	1283.42	91.2551	1283.42	92.95	1283.42	94.3968	1283.42	95.7447	1283.42	96.8596	1283.42	98.5755	1283.42	99.7835	1283.42	101.493
	1283.9	87.8952	1283.9	87.853	1283.9	87.8365	1283.9	87.8365	1283.9	88.1872	1283.9	88.3926	1283.9	88.9457	1283.9	89.8876	1283.9	91.256	1283.9	92.9434	1283.9	94.3731	1283.9	95.721	1283.9	96.8445	1283.9	98.5602	1283.9	99.7482	1283.9	101.467
	1284.38	87.9254	1284.38	87.8819	1284.38	87.8656	1284.38	87.8656	1284.38	88.2064	1284.38	88.431	1284.38	88.9579	1284.38	89.8792	1284.38	91.2563	1284.38	92.9345	1284.38	94.3432	1284.38	95.6914	1284.38	96.8181	1284.38	98.534	1284.38	99.706	1284.38	101.433
	1284.86	87.9628	1284.86	87.9198	1284.86	87.9022	1284.86	87.9022	1284.86	88.2287	1284.86	88.4727	1284.86	88.965	1284.86	89.8689	1284.86	91.2527	1284.86	92.9199	1284.86	94.3079	1284.86	95.656	1284.86	96.7795	1284.86	98.4936	1284.86	99.6556	1284.86	101.387
	1285.34	88.0057	1285.34	87.967	1285.34	87.9454	1285.34	87.9454	1285.34	88.2536	1285.34	88.5135	1285.34	88.9672	1285.34	89.8556	1285.34	91.2428	1285.34	92.8976	1285.34	94.2692	1285.34	95.6155	1285.34	96.7297	1285.34	98.4383	1285.34	99.5968	1285.34	101.325
	1285.83	88.0529	1285.83	88.0234	1285.83	87.9939	1285.83	87.9939	1285.83	88.281	1285.83	88.5503	1285.83	88.9662	1285.83	89.8404	1285.83	91.2259	1285.83	92.868	1285.83	94.2304	1285.83	95.5716	1285.83	96.6714	1285.83	98.3701	1285.83	99.5314	1285.83	101.248
	1286.31	88.1042	1286.31	88.0882	1286.31	88.0474	1286.31	88.0474	1286.31	88.3117	1286.31	88.5824	1286.31	88.966	1286.31	89.8273	1286.31	91.2038	1286.31	92.8345	1286.31	94.1952	1286.31	95.5263	1286.31	96.6095	1286.31	98.2944	1286.31	99.4633	1286.31	101.162
	1286.79	88.1602	1286.79	88.1599	1286.79	88.1057	1286.79	88.1057	1286.79	88.3469	1286.79	88.611	1286.79	88.9714	1286.79	89.8218	1286.79	91.1807	1286.79	92.8034	1286.79	94.1682	1286.79	95.4835	1286.79	96.5508	1286.79	98.2197	1286.79	99.3984	1286.79	101.074
	1287.27	88.2221	1287.27	88.2362	1287.27	88.1688	1287.27	88.1688	1287.27	88.3883	1287.27	88.639	1287.27	88.9871	1287.27	89.8291	1287.27	91.1621	1287.27	92.7827	1287.27	94.1538	1287.27	95.4483	1287.27	96.5032	1287.27	98.1555	1287.27	99.3436	1287.27	100.998
	1287.76	88.2906	1287.76	88.3142	1287.76	88.236	1287.76	88.236	1287.76	88.4364	1287.76	88.6698	1287.76	89.0157	1287.76	89.8521	1287.76	91.1533	1287.76	92.7791	1287.76	94.1546	1287.76	95.4258	1287.76	96.4739	1287.76	98.1101	1287.76	99.3049	1287.76	100.943
	1288.24	88.3652	1288.24	88.3907	1288.24	88.3059	1288.24	88.3059	1288.24	88.4905	1288.24	88.7054	1288.24	89.0573	1288.24	89.8897	1288.24	91.1575	1288.24	92.7958	1288.24	94.1709	1288.24	95.4199	1288.24	96.4671	1288.24	98.0882	1288.24	99.285	1288.24	100.915
	1288.72	88.4438	1288.72	88.4624	1288.72	88.376	1288.72	88.376	1288.72	88.5481	1288.72	88.746	1288.72	89.108	1288.72	89.9367	1288.72	91.174	1288.72	92.8306	1288.72	94.199	1288.72	95.4305	1288.72	96.4822	1288.72	98.0888	1288.72	99.2821	1288.72	100.912
	1289.2	88.5234	1289.2	88.5269	1289.2	88.4428	1289.2	88.4428	1289.2	88.6053	1289.2	88.7892	1289.2	89.1616	1289.2	89.9848	1289.2	91.198	1289.2	92.8757	1289.2	94.2317	1289.2	95.4536	1289.2	96.5131	1289.2	98.1052	1289.2	99.2901	1289.2	100.925
	1289.68	88.6005	1289.68	88.5831	1289.68	88.5033	1289.68	88.5033	1289.68	88.6586	1289.68	88.8313	1289.68	89.2111	1289.68	90.0256	1289.68	91.2223	1289.68	92.92	1289.68	94.26	1289.68	95.4813	1289.68	96.5497	1289.68	98.1271	1289.68	99.3003	1289.68	100.942
	1290.17	88.6729	1290.17	88.6311	1290.17	88.5559	1290.17	88.5559	1290.17	88.7058	1290.17	88.8686	1290.17	89.2507	1290.17	90.0529	1290.17	91.2389	1290.17	92.9524	1290.17	94.2756	1290.17	95.5047	1290.17	96.5808	1290.17	98.1439	1290.17	99.3045	1290.17	100.948
	1290.65	88.7394	1290.65	88.6724	1290.65	88.6002	1290.65	88.6002	1290.65	88.7469	1290.65	88.8986	1290.65	89.2779	1290.65	90.0643	1290.65	91.2426	1290.65	92.9651	1290.65	94.2735	1290.65	95.5168	1290.65	96.5966	1290.65	98.1477	1290.65	99.2971	1290.65	100.934
	1291.13	88.8003	1291.13	88.7089	1291.13	88.6379	1291.13	88.6379	1291.13	88.7836	1291.13	88.9206	1291.13	89.2937	1291.13	90.0616	1291.13	91.2317	1291.13	92.956	1291.13	94.2535	1291.13	95.5147	1291.13	96.5919	1291.13	98.1357	1291.13	99.2772	1291.13	100.898
	1291.61	88.8557	1291.61	88.742	1291.61	88.6712	1291.61	88.6712	1291.61	88.8184	1291.61	88.9356	1291.61	89.3016	1291.61	90.0492	1291.61	91.2089	1291.61	92.9283	1291.61	94.2199	1291.61	95.5008	1291.61	96.5662	1291.61	98.1103	1291.61	99.2479	1291.61	100.844
	1292.09	88.9059	1292.09	88.7724	1292.09	88.7022	1292.09	88.7022	1292.09	88.8529	1292.09	88.946	1292.09	89.3066	1292.09	90.0325	1292.09	91.1797	1292.09	92.8892	1292.09	94.1804	1292.09	95.4809	1292.09	96.5237	1292.09	98.078	1292.09	99.2147	1292.09	100.782
	1292.58	88.9497	1292.58	88.7997	1292.58	88.7318	1292.58	88.7318	1292.58	88.8872	1292.58	88.9544	1292.58	89.3128	1292.58	90.016	1292.58	91.1505	1292.58	92.8468	1292.58	94.1433	1292.58	95.4625	1292.58	96.4709	1292.58	98.0465	1292.58	99.1834	1292.58	100.725
	1293.06	88.9856	1293.06	88.8231	1293.06	88.7598	1293.06	88.7598	1293.06	88.9189	1293.06	88.963	1293.06	89.322	1293.06	90.0024	1293.06	91.1268	1293.06	92.808	1293.06	94.115	1293.06	95.4513	1293.06	96.4155	1293.06	98.0222	1293.06	99.1579	1293.06	100.681
	1293.54	89.012	1293.54	88.8423	1293.54	88.7846	1293.54	88.7846	1293.54	88.945	1293.54	88.9734	1293.54	89.3338	1293.54	89.9923	1293.54	91.1112	1293.54	92.7762	1293.54	94.0984	1293.54	95.4497	1293.54	96.3642	1293.54	98.0087	1293.54	99.1395	1293.54	100.656
	1294.02	89.0287	1294.02	88.858	1294.02	88.8049	1294.02	88.8049	1294.02	88.9633	1294.02	88.9868	1294.02	89.346	1294.02	89.9855	1294.02	91.1041	1294.02	92.7522	1294.02	94.0935	1294.02	95.4562	1294.02	96.3228	1294.02	98.0066	1294.02	99.1278	1294.02	100.65
	1294.51	89.0371	1294.51	88.8717	1294.51	88.8204	1294.51	88.8204	1294.51	88.9733	1294.51	89.0039	1294.51	89.356	1294.51	89.9816	1294.51	91.1047	1294.51	92.7351	1294.51	94.0978	1294.51	95.467	1294.51	96.2955	1294.51	98.0144	1294.51	99.1216	1294.51	100.66
	1294.99	89.0403	1294.99	88.8859	1294.99	88.8321	1294.99	88.8321	1294.99	88.9774	1294.99	89.0249	1294.99	89.3622	1294.99	89.9812	1294.99	91.1121	1294.99	92.7239	1294.99	94.1086	1294.99	95.4782	1294.99	96.2858	1294.99	98.0296	1294.99	99.121	1294.99	100.683
	1295.47	89.042	1295.47	88.9022	1295.47	88.8422	1295.47	88.8422	1295.47	88.9799	1295.47	89.0495	1295.47	89.3645	1295.47	89.9852	1295.47	91.1264	1295.47	92.7194	1295.47	94.1243	1295.47	95.4874	1295.47	96.296	1295.47	98.0503	1295.47	99.1273	1295.47	100.716
	1295.95	89.0457	1295.95	88.9213	1295.95	88.8534	1295.95	88.8534	1295.95	88.9855	1295.95	89.0766	1295.95	89.3643	1295.95	89.9949	1295.95	91.1486	1295.95	92.7233	1295.95	94.1441	1295.95	95.4951	1295.95	96.3268	1295.95	98.0752	1295.95	99.1426	1295.95	100.758
	1296.43	89.0532	1296.43	88.9417	1296.43	88.8671	1296.43	88.8671	1296.43	88.9972	1296.43	89.1039	1296.43	89.3637	1296.43	90.0107	1296.43	91.1793	1296.43	92.7374	1296.43	94.1677	1296.43	95.5036	1296.43	96.376	1296.43	98.1027	1296.43	99.1682	1296.43	100.809
	1296.91	89.0644	1296.91	88.9606	1296.91	88.8835	1296.91	88.8835	1296.91	89.015	1296.91	89.1281	1296.91	89.3646	1296.91	90.0316	1296.91	91.2177	1296.91	92.762	1296.91	94.1938	1296.91	95.516	1296.91	96.4383	1296.91	98.1311	1296.91	99.2033	1296.91	100.868
	1297.4	89.0778	1297.4	88.9749	1297.4	88.9005	1297.4	88.9005	1297.4	89.0357	1297.4	89.1462	1297.4	89.3683	1297.4	90.0557	1297.4	91.2605	1297.4	92.7947	1297.4	94.22	1297.4	95.534	1297.4	96.5059	1297.4	98.1578	1297.4	99.2448	1297.4	100.929
	1297.88	89.0915	1297.88	88.9829	1297.88	88.9154	1297.88	88.9154	1297.88	89.0544	1297.88	89.1566	1297.88	89.3754	1297.88	90.0809	1297.88	91.3028	1297.88	92.8309	1297.88	94.2432	1297.88	95.5573	1297.88	96.5706	1297.88	98.1805	1297.88	99.2882	1297.88	100.989
	1298.36	89.104	1298.36	88.9849	1298.36	88.9256	1298.36	88.9256	1298.36	89.0662	1298.36	89.1594	1298.36	89.3863	1298.36	90.1058	1298.36	91.3391	1298.36	92.8649	1298.36	94.2605	1298.36	95.5841	1298.36	96.6259	1298.36	98.1979	1298.36	99.3295	1298.36	101.043
	1298.84	89.1153	1298.84	88.984	1298.84	88.9304	1298.84	88.9304	1298.84	89.0686	1298.84	89.1578	1298.84	89.4017	1298.84	90.1305	1298.84	91.3661	1298.84	92.8925	1298.84	94.2718	1298.84	95.6119	1298.84	96.6686	1298.84	98.2113	1298.84	99.367	1298.84	101.087
	1299.33	89.1268	1299.33	88.9846	1299.33	88.9313	1299.33	88.9313	1299.33	89.0622	1299.33	89.1561	1299.33	89.4228	1299.33	90.1563	1299.33	91.3833	1299.33	92.912	1299.33	94.2793	1299.33	95.6385	1299.33	96.6997	1299.33	98.2241	1299.33	99.4023	1299.33	101.123
	1299.81	89.1402	1299.81	88.9915	1299.81	88.9317	1299.81	88.9317	1299.81	89.0501	1299.81	89.1594	1299.81	89.4504	1299.81	90.1848	1299.81	91.3935	1299.81	92.9247	1299.81	94.2877	1299.81	95.6629	1299.81	96.722	1299.81	98.2416	1299.81	99.4386	1299.81	101.155
	1300.29	89.1571	1300.29	89.0082	1300.29	88.9355	1300.29	88.9355	1300.29	89.0371	1300.29	89.1712	1300.29	89.4847	1300.29	90.2167	1300.29	91.4013	1300.29	92.9334	1300.29	94.3019	1300.29	95.6843	1300.29	96.7393	1300.29	98.2678	1300.29	99.4796	1300.29	101.185
	1300.77	89.178	1300.77	89.0355	1300.77	88.9454	1300.77	88.9454	1300.77	89.0275	1300.77	89.192	1300.77	89.5233	1300.77	90.2507	1300.77	91.4108	1300.77	92.9406	1300.77	94.324	1300.77	95.7014	1300.77	96.7527	1300.77	98.3039	1300.77	99.5262	1300.77	101.216
	1301.25	89.2016	1301.25	89.0712	1301.25	88.9617	1301.25	88.9617	1301.25	89.0235	1301.25	89.2193	1301.25	89.5621	1301.25	90.2832	1301.25	91.4235	1301.25	92.9468	1301.25	94.3517	1301.25	95.7114	1301.25	96.7598	1301.25	98.3458	1301.25	99.5752	1301.25	101.244
	1301.74	89.2253	1301.74	89.1105	1301.74	88.9815	1301.74	88.9815	1301.74	89.0248	1301.74	89.2473	1301.74	89.595	1301.74	90.3089	1301.74	91.4368	1301.74	92.9494	1301.74	94.3774	1301.74	95.7099	1301.74	96.7549	1301.74	98.3848	1301.74	99.6193	1301.74	101.263
	1302.22	89.2458	1302.22	89.1472	1302.22	88.9992	1302.22	88.9992	1302.22	89.0283	1302.22	89.2688	1302.22	89.6156	1302.22	90.3218	1302.22	91.4443	1302.22	92.9435	1302.22	94.39	1302.22	95.6915	1302.22	96.7309	1302.22	98.4088	1302.22	99.649	1302.22	101.262
	1302.7	89.2593	1302.7	89.175	1302.7	89.0084	1302.7	89.0084	1302.7	89.0298	1302.7	89.2769	1302.7	89.6191	1302.7	90.3169	1302.7	91.4383	1302.7	92.9239	1302.7	94.3785	1302.7	95.6519	1302.7	96.6818	1302.7	98.4061	1302.7	99.6552	1302.7	101.234
	1303.18	89.2628	1303.18	89.1889	1303.18	89.0037	1303.18	89.0037	1303.18	89.0249	1303.18	89.2669	1303.18	89.6029	1303.18	90.2914	1303.18	91.412	1303.18	92.8872	1303.18	94.3355	1303.18	95.5891	1303.18	96.6058	1303.18	98.3682	1303.18	99.6323	1303.18	101.172
	1303.66	89.2538	1303.66	89.1856	1303.66	88.9822	1303.66	88.9822	1303.66	89.0098	1303.66	89.2369	1303.66	89.5675	1303.66	90.2448	1303.66	91.3619	1303.66	92.8332	1303.66	94.2597	1303.66	95.5048	1303.66	96.5057	1303.66	98.293	1303.66	99.5798	1303.66	101.08
	1304.15	89.2309	1304.15	89.1639	1304.15	88.9445	1304.15	88.9445	1304.15	88.9824	1304.15	89.1885	1304.15	89.5163	1304.15	90.1793	1304.15	91.2888	1304.15	92.7657	1304.15	94.1571	1304.15	95.4041	1304.15	96.3896	1304.15	98.1851	1304.15	99.5027	1304.15	100.966
	1304.63	89.1934	1304.63	89.1245	1304.63	88.8936	1304.63	88.8936	1304.63	88.942	1304.63	89.1256	1304.63	89.4538	1304.63	90.099	1304.63	91.198	1304.63	92.6906	1304.63	94.0384	1304.63	95.2948	1304.63	96.2684	1304.63	98.0556	1304.63	99.4102	1304.63	100.845
	1305.11	89.1418	1305.11	89.0693	1305.11	88.834	1305.11	88.834	1305.11	88.8893	1305.11	89.0537	1305.11	89.3847	1305.11	90.0088	1305.11	91.0968	1305.11	92.6139	1305.11	93.9161	1305.11	95.1849	1305.11	96.1533	1305.11	97.9186	1305.11	99.3134	1305.11	100.731
	1305.59	89.0769	1305.59	89.001	1305.59	88.7697	1305.59	88.7697	1305.59	88.826	1305.59	88.9778	1305.59	89.3125	1305.59	89.9138	1305.59	90.9926	1305.59	92.54	1305.59	93.8006	1305.59	95.0813	1305.59	96.0534	1305.59	97.7887	1305.59	99.2228	1305.59	100.636
	1306.08	89	1306.08	88.9222	1306.08	88.7031	1306.08	88.7031	1306.08	88.7546	1306.08	88.9021	1306.08	89.2389	1306.08	89.8183	1306.08	90.8911	1306.08	92.47	1306.08	93.6976	1306.08	94.9889	1306.08	95.9743	1306.08	97.678	1306.08	99.1465	1306.08	100.567
	1306.56	88.9129	1306.56	88.8355	1306.56	88.6342	1306.56	88.6342	1306.56	88.6785	1306.56	88.8285	1306.56	89.1644	1306.56	89.7261	1306.56	90.7958	1306.56	92.4028	1306.56	93.6078	1306.56	94.9103	1306.56	95.9179	1306.56	97.5939	1306.56	99.0893	1306.56	100.526
	1307.04	88.8174	1307.04	88.7429	1307.04	88.5615	1307.04	88.5615	1307.04	88.6012	1307.04	88.7573	1307.04	89.089	1307.04	89.6399	1307.04	90.7083	1307.04	92.3357	1307.04	93.5286	1307.04	94.8465	1307.04	95.883	1307.04	97.5397	1307.04	99.0531	1307.04	100.514
	1307.52	88.7155	1307.52	88.6462	1307.52	88.4831	1307.52	88.4831	1307.52	88.5268	1307.52	88.6879	1307.52	89.013	1307.52	89.562	1307.52	90.6298	1307.52	92.267	1307.52	93.4565	1307.52	94.7979	1307.52	95.8669	1307.52	97.5141	1307.52	99.0372	1307.52	100.526
	1308	88.6095	1308	88.5473	1308	88.3984	1308	88.3984	1308	88.4584	1308	88.6191	1308	88.9373	1308	89.4938	1308	90.5613	1308	92.197	1308	93.3895	1308	94.7642	1308	95.8654	1308	97.5134	1308	99.0392	1308	100.56
	1308.49	88.5022	1308.49	88.448	1308.49	88.3086	1308.49	88.3086	1308.49	88.398	1308.49	88.5504	1308.49	88.8638	1308.49	89.4363	1308.49	90.5047	1308.49	92.1285	1308.49	93.329	1308.49	94.7446	1308.49	95.8744	1308.49	97.5322	1308.49	99.0554	1308.49	100.611
	1308.97	88.3961	1308.97	88.3501	1308.97	88.2167	1308.97	88.2167	1308.97	88.3461	1308.97	88.4821	1308.97	88.7943	1308.97	89.3896	1308.97	90.4615	1308.97	92.0661	1308.97	93.2783	1308.97	94.7375	1308.97	95.8898	1308.97	97.5654	1308.97	99.0818	1308.97	100.676
	1309.45	88.2935	1309.45	88.2551	1309.45	88.1269	1309.45	88.1269	1309.45	88.3014	1309.45	88.4155	1309.45	88.7302	1309.45	89.3532	1309.45	90.4326	1309.45	92.0146	1309.45	93.2417	1309.45	94.7406	1309.45	95.9083	1309.45	97.609	1309.45	99.1148	1309.45	100.751
	1309.93	88.1966	1309.93	88.1641	1309.93	88.043	1309.93	88.043	1309.93	88.2617	1309.93	88.3526	1309.93	88.6718	1309.93	89.3262	1309.93	90.4172	1309.93	91.9781	1309.93	93.222	1309.93	94.7518	1309.93	95.9275	1309.93	97.6607	1309.93	99.152	1309.93	100.83
	1310.41	88.107	1310.41	88.0778	1310.41	87.968	1310.41	87.968	1310.41	88.225	1310.41	88.2959	1310.41	88.6186	1310.41	89.3074	1310.41	90.4133	1310.41	91.9586	1310.41	93.2197	1310.41	94.7692	1310.41	95.9463	1310.41	97.7196	1310.41	99.1925	1310.41	100.91
	1310.9	88.0258	1310.9	87.9968	1310.9	87.9037	1310.9	87.9037	1310.9	88.1901	1310.9	88.2474	1310.9	88.5699	1310.9	89.2953	1310.9	90.4173	1310.9	91.9558	1310.9	93.2314	1310.9	94.7916	1310.9	95.9644	1310.9	97.7846	1310.9	99.2355	1310.9	100.983
	1311.38	87.9534	1311.38	87.9219	1311.38	87.8505	1311.38	87.8505	1311.38	88.1567	1311.38	88.2081	1311.38	88.5251	1311.38	89.2878	1311.38	90.4249	1311.38	91.9669	1311.38	93.2509	1311.38	94.8181	1311.38	95.9814	1311.38	97.8532	1311.38	99.2799	1311.38	101.047
	1311.86	87.8898	1311.86	87.8538	1311.86	87.8082	1311.86	87.8082	1311.86	88.1252	1311.86	88.1774	1311.86	88.4837	1311.86	89.2819	1311.86	90.4311	1311.86	91.9863	1311.86	93.2693	1311.86	94.8462	1311.86	95.9958	1311.86	97.9194	1311.86	99.3222	1311.86	101.095
	1312.34	87.8339	1312.34	87.793	1312.34	87.7756	1312.34	87.7756	1312.34	88.096	1312.34	88.1529	1312.34	88.4454	1312.34	89.2731	1312.34	90.431	1312.34	92.0057	1312.34	93.2776	1312.34	94.8715	1312.34	96.0046	1312.34	97.974	1312.34	99.3558	1312.34	101.125
	1312.83	87.7836	1312.83	87.7396	1312.83	87.751	1312.83	87.751	1312.83	88.068	1312.83	88.1301	1312.83	88.4097	1312.83	89.2562	1312.83	90.4202	1312.83	92.0154	1312.83	93.2681	1312.83	94.8868	1312.83	96.0026	1312.83	98.0059	1312.83	99.3719	1312.83	101.133
	1313.31	87.7361	1313.31	87.6923	1313.31	87.7315	1313.31	87.7315	1313.31	88.0392	1313.31	88.1043	1313.31	88.3758	1313.31	89.2267	1313.31	90.3958	1313.31	92.0066	1313.31	93.2367	1313.31	94.8834	1313.31	95.9844	1313.31	98.0052	1313.31	99.3616	1313.31	101.118
	1313.79	87.6887	1313.79	87.6489	1313.79	87.7141	1313.79	87.7141	1313.79	88.0065	1313.79	88.0713	1313.79	88.3422	1313.79	89.1817	1313.79	90.3567	1313.79	91.9734	1313.79	93.1841	1313.79	94.8539	1313.79	95.9459	1313.79	97.9668	1313.79	99.3196	1313.79	101.079
	1314.27	87.6392	1314.27	87.6065	1314.27	87.6955	1314.27	87.6955	1314.27	87.9673	1314.27	88.0293	1314.27	88.3079	1314.27	89.1217	1314.27	90.3042	1314.27	91.9156	1314.27	93.1158	1314.27	94.7952	1314.27	95.8867	1314.27	97.8933	1314.27	99.2464	1314.27	101.019
	1314.75	87.5868	1314.75	87.5626	1314.75	87.6729	1314.75	87.6729	1314.75	87.9204	1314.75	87.9788	1314.75	88.2721	1314.75	89.0505	1314.75	90.2421	1314.75	91.8389	1314.75	93.0408	1314.75	94.7101	1314.75	95.8105	1314.75	97.7939	1314.75	99.149	1314.75	100.943
	1315.24	87.5318	1315.24	87.5153	1315.24	87.6446	1315.24	87.6446	1315.24	87.867	1315.24	87.923	1315.24	88.2349	1315.24	88.9745	1315.24	90.1755	1315.24	91.7539	1315.24	92.9692	1315.24	94.6071	1315.24	95.7245	1315.24	97.683	1315.24	99.04	1315.24	100.859
	1315.72	87.4756	1315.72	87.4645	1315.72	87.6099	1315.72	87.6099	1315.72	87.8101	1315.72	87.8662	1315.72	88.1971	1315.72	88.9009	1315.72	90.1097	1315.72	91.6737	1315.72	92.9106	1315.72	94.4985	1315.72	95.6383	1315.72	97.5761	1315.72	98.9339	1315.72	100.773
	1316.2	87.4199	1316.2	87.4115	1316.2	87.5691	1316.2	87.5691	1316.2	87.7539	1316.2	87.8129	1316.2	88.16	1316.2	88.8365	1316.2	90.0495	1316.2	91.6102	1316.2	92.8714	1316.2	94.3972	1316.2	95.561	1316.2	97.486	1316.2	98.8436	1316.2	100.697
	1316.68	87.3662	1316.68	87.3585	1316.68	87.5233	1316.68	87.5233	1316.68	87.7018	1316.68	87.7659	1316.68	88.1242	1316.68	88.7857	1316.68	89.9976	1316.68	91.5712	1316.68	92.8536	1316.68	94.3129	1316.68	95.499	1316.68	97.4203	1316.68	98.777	1316.68	100.635
	1317.16	87.3152	1317.16	87.3081	1317.16	87.4737	1317.16	87.4737	1317.16	87.6558	1317.16	87.7262	1317.16	88.09	1317.16	88.7494	1317.16	89.9545	1317.16	91.5572	1317.16	92.8541	1317.16	94.2498	1317.16	95.4546	1317.16	97.3795	1317.16	98.735	1317.16	100.589
	1317.65	87.2664	1317.65	87.2619	1317.65	87.4215	1317.65	87.4215	1317.65	87.6152	1317.65	87.6928	1317.65	88.0566	1317.65	88.7253	1317.65	89.9184	1317.65	91.5618	1317.65	92.8656	1317.65	94.2058	1317.65	95.4256	1317.65	97.3576	1317.65	98.7118	1317.65	100.557
	1318.13	87.2188	1318.13	87.22	1318.13	87.3678	1318.13	87.3678	1318.13	87.5772	1318.13	87.663	1318.13	88.0228	1318.13	88.709	1318.13	89.887	1318.13	91.5727	1318.13	92.8781	1318.13	94.1739	1318.13	95.4063	1318.13	97.345	1318.13	98.6971	1318.13	100.532
	1318.61	87.1714	1318.61	87.1809	1318.61	87.3136	1318.61	87.3136	1318.61	87.5378	1318.61	87.6345	1318.61	87.9878	1318.61	88.6956	1318.61	89.8586	1318.61	91.5764	1318.61	92.8826	1318.61	94.146	1318.61	95.3901	1318.61	97.3322	1318.61	98.6802	1318.61	100.506
	1319.09	87.1243	1319.09	87.1423	1319.09	87.2603	1319.09	87.2603	1319.09	87.4943	1319.09	87.6058	1319.09	87.9514	1319.09	88.6816	1319.09	89.8331	1319.09	91.5621	1319.09	92.8735	1319.09	94.1161	1319.09	95.3712	1319.09	97.3128	1319.09	98.6542	1319.09	100.471
	1319.58	87.0784	1319.58	87.102	1319.58	87.2097	1319.58	87.2097	1319.58	87.4463	1319.58	87.5777	1319.58	87.9146	1319.58	88.6661	1319.58	89.8123	1319.58	91.5262	1319.58	92.8504	1319.58	94.0827	1319.58	95.3471	1319.58	97.2855	1319.58	98.6179	1319.58	100.425
	1320.06	87.0359	1320.06	87.0592	1320.06	87.1638	1320.06	87.1638	1320.06	87.3964	1320.06	87.5522	1320.06	87.8794	1320.06	88.6506	1320.06	89.7984	1320.06	91.4721	1320.06	92.8171	1320.06	94.049	1320.06	95.3178	1320.06	97.2531	1320.06	98.5758	1320.06	100.372
	1320.54	86.9989	1320.54	87.0146	1320.54	87.1237	1320.54	87.1237	1320.54	87.3492	1320.54	87.5318	1320.54	87.8473	1320.54	88.6374	1320.54	89.7925	1320.54	91.4085	1320.54	92.7798	1320.54	94.0196	1320.54	95.2851	1320.54	97.2201	1320.54	98.5347	1320.54	100.319
	1321.02	86.9688	1321.02	86.9706	1321.02	87.0897	1321.02	87.0897	1321.02	87.3097	1321.02	87.5186	1321.02	87.8199	1321.02	88.6287	1321.02	89.7936	1321.02	91.3455	1321.02	92.7442	1321.02	93.998	1321.02	95.2512	1321.02	97.19	1321.02	98.5006	1321.02	100.272
	1321.5	86.9455	1321.5	86.9298	1321.5	87.0609	1321.5	87.0609	1321.5	87.2814	1321.5	87.513	1321.5	87.7978	1321.5	88.6254	1321.5	89.7986	1321.5	91.2911	1321.5	92.7136	1321.5	93.9845	1321.5	95.2172	1321.5	97.1639	1321.5	98.4766	1321.5	100.237
	1321.99	86.9275	1321.99	86.8945	1321.99	87.0352	1321.99	87.0352	1321.99	87.2659	1321.99	87.514	1321.99	87.7814	1321.99	88.6274	1321.99	89.8035	1321.99	91.2501	1321.99	92.6888	1321.99	93.9762	1321.99	95.1836	1321.99	97.1403	1321.99	98.4617	1321.99	100.216
	1322.47	86.9122	1322.47	86.8656	1322.47	87.0107	1322.47	87.0107	1322.47	87.2623	1322.47	87.5197	1322.47	87.771	1322.47	88.6338	1322.47	89.8049	1322.47	91.2235	1322.47	92.6686	1322.47	93.9682	1322.47	95.1509	1322.47	97.117	1322.47	98.4525	1322.47	100.208
	1322.95	86.8968	1322.95	86.8432	1322.95	86.9862	1322.95	86.9862	1322.95	87.2683	1322.95	87.5281	1322.95	87.7672	1322.95	88.6442	1322.95	89.8016	1322.95	91.2103	1322.95	92.6515	1322.95	93.9564	1322.95	95.12	1322.95	97.0921	1322.95	98.4452	1322.95	100.208
	1323.43	86.8791	1323.43	86.8262	1323.43	86.9619	1323.43	86.9619	1323.43	87.2806	1323.43	87.5375	1323.43	87.771	1323.43	88.6584	1323.43	89.7952	1323.43	91.2087	1323.43	92.6367	1323.43	93.939	1323.43	95.0934	1323.43	97.066	1323.43	98.4372	1323.43	100.211
	1323.91	86.8587	1323.91	86.8135	1323.91	86.9396	1323.91	86.9396	1323.91	87.2966	1323.91	87.5472	1323.91	87.7832	1323.91	88.6774	1323.91	89.7894	1323.91	91.2172	1323.91	92.6252	1323.91	93.9181	1323.91	95.0746	1323.91	97.0415	1323.91	98.4285	1323.91	100.212
	1324.4	86.8363	1324.4	86.8043	1324.4	86.9218	1324.4	86.9218	1324.4	87.3148	1324.4	87.5573	1324.4	87.8038	1324.4	88.702	1324.4	89.7891	1324.4	91.2345	1324.4	92.6193	1324.4	93.8984	1324.4	95.0671	1324.4	97.0231	1324.4	98.4218	1324.4	100.211
	1324.88	86.8141	1324.88	86.7983	1324.88	86.9113	1324.88	86.9113	1324.88	87.3352	1324.88	87.5688	1324.88	87.8321	1324.88	88.7327	1324.88	89.7986	1324.88	91.2597	1324.88	92.6217	1324.88	93.8862	1324.88	95.0737	1324.88	97.0155	1324.88	98.4215	1324.88	100.208
	1325.36	86.7947	1325.36	86.7958	1325.36	86.9097	1325.36	86.9097	1325.36	87.3587	1325.36	87.5824	1325.36	87.8666	1325.36	88.7685	1325.36	89.8203	1325.36	91.2916	1325.36	92.6345	1325.36	93.8869	1325.36	95.0949	1325.36	97.0225	1325.36	98.432	1325.36	100.207
	1325.84	86.7798	1325.84	86.797	1325.84	86.9174	1325.84	86.9174	1325.84	87.3863	1325.84	87.5987	1325.84	87.9051	1325.84	88.8075	1325.84	89.8542	1325.84	91.3286	1325.84	92.6585	1325.84	93.9036	1325.84	95.1292	1325.84	97.0455	1325.84	98.4566	1325.84	100.211
	1326.33	86.7699	1326.33	86.8013	1326.33	86.9329	1326.33	86.9329	1326.33	87.4182	1326.33	87.6177	1326.33	87.946	1326.33	88.847	1326.33	89.8991	1326.33	91.3688	1326.33	92.6928	1326.33	93.9365	1326.33	95.1731	1326.33	97.0835	1326.33	98.4957	1326.33	100.224
	1326.81	86.7638	1326.81	86.8072	1326.81	86.9541	1326.81	86.9541	1326.81	87.4532	1326.81	87.6386	1326.81	87.9879	1326.81	88.8843	1326.81	89.9525	1326.81	91.4108	1326.81	92.7351	1326.81	93.9832	1326.81	95.2221	1326.81	97.1332	1326.81	98.5472	1326.81	100.249
	1327.29	86.759	1327.29	86.8119	1327.29	86.978	1327.29	86.978	1327.29	87.4883	1327.29	87.6607	1327.29	88.0303	1327.29	88.9177	1327.29	90.0119	1327.29	91.4534	1327.29	92.7821	1327.29	94.0392	1327.29	95.2714	1327.29	97.1894	1327.29	98.6058	1327.29	100.285
	1327.77	86.7525	1327.77	86.8126	1327.77	87.0019	1327.77	87.0019	1327.77	87.5199	1327.77	87.6836	1327.77	88.0726	1327.77	88.9467	1327.77	90.0747	1327.77	91.4964	1327.77	92.83	1327.77	94.0991	1327.77	95.3169	1327.77	97.2464	1327.77	98.6649	1327.77	100.327
	1328.25	86.7421	1328.25	86.8076	1328.25	87.0236	1328.25	87.0236	1328.25	87.545	1328.25	87.7075	1328.25	88.1147	1328.25	88.9724	1328.25	90.1377	1328.25	91.54	1328.25	92.8751	1328.25	94.1574	1328.25	95.3555	1328.25	97.2983	1328.25	98.7173	1328.25	100.373
	1328.73	86.7268	1328.73	86.7966	1328.73	87.0416	1328.73	87.0416	1328.73	87.5622	1328.73	87.7331	1328.73	88.1555	1328.73	88.9964	1328.73	90.1977	1328.73	91.5844	1328.73	92.9142	1328.73	94.2093	1328.73	95.3858	1328.73	97.3405	1328.73	98.7567	1328.73	100.414
	1329.22	86.7082	1329.22	86.7816	1329.22	87.0551	1329.22	87.0551	1329.22	87.5725	1329.22	87.7621	1329.22	88.1944	1329.22	89.0204	1329.22	90.2509	1329.22	91.629	1329.22	92.9452	1329.22	94.2512	1329.22	95.4077	1329.22	97.3703	1329.22	98.7795	1329.22	100.448
	1329.7	86.6894	1329.7	86.7663	1329.7	87.0645	1329.7	87.0645	1329.7	87.5791	1329.7	87.7956	1329.7	88.2307	1329.7	89.0452	1329.7	90.2944	1329.7	91.6725	1329.7	92.967	1329.7	94.2812	1329.7	95.4224	1329.7	97.3878	1329.7	98.7852	1329.7	100.469
	1330.18	86.675	1330.18	86.755	1330.18	87.0712	1330.18	87.0712	1330.18	87.5867	1330.18	87.8345	1330.18	88.2643	1330.18	89.0703	1330.18	90.3263	1330.18	91.7131	1330.18	92.9801	1330.18	94.2993	1330.18	95.4316	1330.18	97.3949	1330.18	98.7759	1330.18	100.478
	1330.66	86.6701	1330.66	86.7512	1330.66	87.0779	1330.66	87.0779	1330.66	87.5997	1330.66	87.8783	1330.66	88.2962	1330.66	89.0948	1330.66	90.3466	1330.66	91.7489	1330.66	92.9862	1330.66	94.3076	1330.66	95.4375	1330.66	97.3953	1330.66	98.756	1330.66	100.474
	1331.15	86.678	1331.15	86.7569	1331.15	87.0881	1331.15	87.0881	1331.15	87.6206	1331.15	87.9255	1331.15	88.3274	1331.15	89.1172	1331.15	90.3576	1331.15	91.7784	1331.15	92.9877	1331.15	94.3094	1331.15	95.4418	1331.15	97.3925	1331.15	98.7308	1331.15	100.46
	1331.63	86.7004	1331.63	86.7716	1331.63	87.1053	1331.63	87.1053	1331.63	87.65	1331.63	87.9732	1331.63	88.3589	1331.63	89.1368	1331.63	90.363	1331.63	91.8011	1331.63	92.9878	1331.63	94.3085	1331.63	95.4455	1331.63	97.3892	1331.63	98.7046	1331.63	100.437
	1332.11	86.7355	1332.11	86.7929	1332.11	87.1316	1332.11	87.1316	1332.11	87.6859	1332.11	88.0178	1332.11	88.3907	1332.11	89.1538	1332.11	90.3668	1332.11	91.8173	1332.11	92.989	1332.11	94.3076	1332.11	95.449	1332.11	97.386	1332.11	98.6803	1332.11	100.408
	1332.59	86.7792	1332.59	86.817	1332.59	87.1667	1332.59	87.1667	1332.59	87.7249	1332.59	88.0563	1332.59	88.4209	1332.59	89.1693	1332.59	90.3717	1332.59	91.828	1332.59	92.9929	1332.59	94.3075	1332.59	95.452	1332.59	97.3811	1332.59	98.6584	1332.59	100.375
	1333.08	86.8251	1333.08	86.8397	1333.08	87.2068	1333.08	87.2068	1333.08	87.7629	1333.08	88.086	1333.08	88.4461	1333.08	89.1848	1333.08	90.3785	1333.08	91.8341	1333.08	92.9995	1333.08	94.3068	1333.08	95.4534	1333.08	97.3718	1333.08	98.6376	1333.08	100.338
	1333.56	86.8661	1333.56	86.8568	1333.56	87.2457	1333.56	87.2457	1333.56	87.7964	1333.56	88.1053	1333.56	88.4623	1333.56	89.2011	1333.56	90.386	1333.56	91.8358	1333.56	93.0075	1333.56	94.3018	1333.56	95.4518	1333.56	97.3548	1333.56	98.6154	1333.56	100.299
	1334.04	86.8955	1334.04	86.8652	1334.04	87.2754	1334.04	87.2754	1334.04	87.8226	1334.04	88.1132	1334.04	88.4653	1334.04	89.2177	1334.04	90.3915	1334.04	91.833	1334.04	93.0142	1334.04	94.2883	1334.04	95.4455	1334.04	97.3279	1334.04	98.5895	1334.04	100.259
	1334.52	86.908	1334.52	86.8621	1334.52	87.2881	1334.52	87.2881	1334.52	87.8388	1334.52	88.1088	1334.52	88.4525	1334.52	89.2325	1334.52	90.3917	1334.52	91.8247	1334.52	93.0164	1334.52	94.2625	1334.52	95.4322	1334.52	97.2905	1334.52	98.5577	1334.52	100.217
	1335	86.9003	1335	86.8451	1335	87.2778	1335	87.2778	1335	87.8423	1335	88.0907	1335	88.4232	1335	89.2413	1335	90.3835	1335	91.809	1335	93.0108	1335	94.2223	1335	95.4089	1335	97.243	1335	98.5188	1335	100.175
	1335.48	86.8712	1335.48	86.8122	1335.48	87.242	1335.48	87.242	1335.48	87.8294	1335.48	88.0572	1335.48	88.3787	1335.48	89.2387	1335.48	90.3643	1335.48	91.7838	1335.48	92.9938	1335.48	94.1674	1335.48	95.3722	1335.48	97.1867	1335.48	98.4719	1335.48	100.132
	1335.97	86.8207	1335.97	86.7614	1335.97	87.1814	1335.97	87.1814	1335.97	87.7953	1335.97	88.0056	1335.97	88.3218	1335.97	89.2187	1335.97	90.331	1335.97	91.7461	1335.97	92.9623	1335.97	94.0993	1335.97	95.3183	1335.97	97.1215	1335.97	98.416	1335.97	100.086
	1336.45	86.7494	1336.45	86.6906	1336.45	87.099	1336.45	87.099	1336.45	87.7349	1336.45	87.9331	1336.45	88.2549	1336.45	89.1758	1336.45	90.2802	1336.45	91.6926	1336.45	92.9133	1336.45	94.0203	1336.45	95.2438	1336.45	97.0464	1336.45	98.3497	1336.45	100.032
	1336.93	86.657	1336.93	86.5977	1336.93	86.9978	1336.93	86.9978	1336.93	87.643	1336.93	87.8371	1336.93	88.179	1336.93	89.1057	1336.93	90.2075	1336.93	91.6199	1336.93	92.8444	1336.93	93.932	1336.93	95.1468	1336.93	96.9584	1336.93	98.2715	1336.93	99.9681
	1337.41	86.5415	1337.41	86.4807	1337.41	86.8798	1337.41	86.8798	1337.41	87.516	1337.41	87.7161	1337.41	88.0928	1337.41	89.0066	1337.41	90.1086	1337.41	91.5255	1337.41	92.7541	1337.41	93.8355	1337.41	95.028	1337.41	96.8545	1337.41	98.1804	1337.41	99.8903
	1337.9	86.3995	1337.9	86.3388	1337.9	86.7442	1337.9	86.7442	1337.9	87.3538	1337.9	87.5713	1337.9	87.9935	1337.9	88.88	1337.9	89.9814	1337.9	91.4095	1337.9	92.6435	1337.9	93.7317	1337.9	94.8924	1337.9	96.7339	1337.9	98.0776	1337.9	99.798
	1338.38	86.2285	1338.38	86.1738	1338.38	86.5902	1338.38	86.5902	1338.38	87.1621	1338.38	87.4083	1338.38	87.879	1338.38	88.7327	1338.38	89.8289	1338.38	91.2762	1338.38	92.5172	1338.38	93.6226	1338.38	94.7494	1338.38	96.6002	1338.38	97.9675	1338.38	99.6949
	1338.86	86.0305	1338.86	85.992	1338.86	86.4197	1338.86	86.4197	1338.86	86.9538	1338.86	87.2377	1338.86	87.7506	1338.86	88.5762	1338.86	89.662	1338.86	91.1354	1338.86	92.3848	1338.86	93.513	1338.86	94.6122	1338.86	96.463	1338.86	97.8581	1338.86	99.5885
	1339.34	85.8144	1339.34	85.8047	1339.34	86.2398	1339.34	86.2398	1339.34	86.7473	1339.34	87.0738	1339.34	87.6149	1339.34	88.4262	1339.34	89.4989	1339.34	91.0013	1339.34	92.2587	1339.34	93.4104	1339.34	94.4943	1339.34	96.3358	1339.34	97.7589	1339.34	99.488
	1339.82	85.5957	1339.82	85.6256	1339.82	86.0634	1339.82	86.0634	1339.82	86.5616	1339.82	86.9303	1339.82	87.4826	1339.82	88.2971	1339.82	89.3596	1339.82	90.8872	1339.82	92.1508	1339.82	93.3227	1339.82	94.4041	1339.82	96.2308	1339.82	97.6771	1339.82	99.4004
	1340.31	85.3913	1340.31	85.4663	1340.31	85.9045	1340.31	85.9045	1340.31	86.4094	1340.31	86.8149	1340.31	87.3649	1340.31	88.1971	1340.31	89.2575	1340.31	90.8003	1340.31	92.0673	1340.31	93.2545	1340.31	94.3419	1340.31	96.1535	1340.31	97.6144	1340.31	99.3269
	1340.79	85.2136	1340.79	85.332	1340.79	85.7729	1340.79	85.7729	1340.79	86.2932	1340.79	86.7275	1340.79	87.2684	1340.79	88.1259	1340.79	89.1953	1340.79	90.7396	1340.79	92.0071	1340.79	93.2057	1340.79	94.3003	1340.79	96.1014	1340.79	97.5667	1340.79	99.2627
	1341.27	85.0673	1341.27	85.2214	1341.27	85.6708	1341.27	85.6708	1341.27	86.2076	1341.27	86.6618	1341.27	87.1938	1341.27	88.0768	1341.27	89.1656	1341.27	90.6979	1341.27	91.9638	1341.27	93.1717	1341.27	94.2692	1341.27	96.0664	1341.27	97.5273	1341.27	99.2004
	1341.75	84.9506	1341.75	85.129	1341.75	85.5943	1341.75	85.5943	1341.75	86.1435	1341.75	86.6098	1341.75	87.1376	1341.75	88.0414	1341.75	89.1574	1341.75	90.6668	1341.75	91.9299	1341.75	93.1463	1341.75	94.2407	1341.75	96.0404	1341.75	97.4899	1341.75	99.1337
	1342.23	84.858	1342.23	85.0483	1342.23	85.5359	1342.23	85.5359	1342.23	86.0933	1342.23	86.5654	1342.23	87.0951	1342.23	88.0129	1342.23	89.1603	1342.23	90.6403	1342.23	91.8998	1342.23	93.1243	1342.23	94.2111	1342.23	96.0186	1342.23	97.4518	1342.23	99.0601
	1342.72	84.7838	1342.72	84.9742	1342.72	85.4877	1342.72	85.4877	1342.72	86.0525	1342.72	86.5257	1342.72	87.0622	1342.72	87.9883	1342.72	89.1683	1342.72	90.6167	1342.72	91.8714	1342.72	93.1025	1342.72	94.1813	1342.72	96.0004	1342.72	97.4134	1342.72	98.9809
	1343.2	84.7235	1343.2	84.9045	1343.2	85.4441	1343.2	85.4441	1343.2	86.0207	1343.2	86.4913	1343.2	87.037	1343.2	87.9684	1343.2	89.1794	1343.2	90.5977	1343.2	91.8458	1343.2	93.08	1343.2	94.1553	1343.2	95.9885	1343.2	97.3776	1343.2	98.9004
	1343.68	84.6746	1343.68	84.8396	1343.68	85.4018	1343.68	85.4018	1343.68	85.9994	1343.68	86.465	1343.68	87.0194	1343.68	87.9559	1343.68	89.1946	1343.68	90.5872	1343.68	91.8263	1343.68	93.058	1343.68	94.1375	1343.68	95.9863	1343.68	97.3478	1343.68	98.8237
	1344.16	84.6363	1344.16	84.7821	1344.16	85.3612	1344.16	85.3612	1344.16	85.9912	1344.16	86.4501	1344.16	87.0104	1344.16	87.9538	1344.16	89.2155	1344.16	90.5885	1344.16	91.8162	1344.16	93.0381	1344.16	94.1314	1344.16	95.9957	1344.16	97.3265	1344.16	98.7546
	1344.65	84.609	1344.65	84.7359	1344.65	85.3249	1344.65	85.3249	1344.65	85.9976	1344.65	86.449	1344.65	87.0111	1344.65	87.964	1344.65	89.2428	1344.65	90.6028	1344.65	91.8176	1344.65	93.0223	1344.65	94.1382	1344.65	96.0153	1344.65	97.3139	1344.65	98.6943
	1345.13	84.5936	1345.13	84.7047	1345.13	85.2972	1345.13	85.2972	1345.13	86.0183	1345.13	86.462	1345.13	87.0219	1345.13	87.9857	1345.13	89.2751	1345.13	90.6284	1345.13	91.8303	1345.13	93.0122	1345.13	94.1565	1345.13	96.0405	1345.13	97.3082	1345.13	98.641
	1345.61	84.5911	1345.61	84.6911	1345.61	85.2825	1345.61	85.2825	1345.61	86.051	1345.61	86.4876	1345.61	87.042	1345.61	88.0161	1345.61	89.3093	1345.61	90.6613	1345.61	91.8525	1345.61	93.009	1345.61	94.1837	1345.61	96.0654	1345.61	97.3066	1345.61	98.5915
	1346.09	84.602	1346.09	84.696	1346.09	85.2843	1346.09	85.2843	1346.09	86.0922	1346.09	86.5229	1346.09	87.0703	1346.09	88.0516	1346.09	89.3426	1346.09	90.6977	1346.09	91.8814	1346.09	93.0141	1346.09	94.2176	1346.09	96.085	1346.09	97.3073	1346.09	98.5434
	1346.57	84.6258	1346.57	84.7182	1346.57	85.3038	1346.57	85.3038	1346.57	86.1385	1346.57	86.5651	1346.57	87.1056	1346.57	88.0897	1346.57	89.374	1346.57	90.736	1346.57	91.9149	1346.57	93.0295	1346.57	94.2576	1346.57	96.098	1346.57	97.3104	1346.57	98.4968
	1347.06	84.6609	1347.06	84.7552	1347.06	85.3402	1347.06	85.3402	1347.06	86.1873	1347.06	86.6118	1347.06	87.1475	1347.06	88.1299	1347.06	89.4055	1347.06	90.7777	1347.06	91.9526	1347.06	93.058	1347.06	94.305	1347.06	96.1077	1347.06	97.3187	1347.06	98.4555
	1347.54	84.7036	1347.54	84.8034	1347.54	85.3903	1347.54	85.3903	1347.54	86.2375	1347.54	86.6618	1347.54	87.1961	1347.54	88.1744	1347.54	89.4416	1347.54	90.8277	1347.54	91.9958	1347.54	93.1024	1347.54	94.3625	1347.54	96.1211	1347.54	97.337	1347.54	98.4263
	1348.02	84.749	1348.02	84.8587	1348.02	85.449	1348.02	85.449	1348.02	86.2889	1348.02	86.7145	1348.02	87.252	1348.02	88.227	1348.02	89.4883	1348.02	90.892	1348.02	92.0471	1348.02	93.1647	1348.02	94.4328	1348.02	96.1469	1348.02	97.3705	1348.02	98.417
	1348.5	84.7914	1348.5	84.917	1348.5	85.5104	1348.5	85.5104	1348.5	86.3421	1348.5	86.7695	1348.5	87.3154	1348.5	88.2914	1348.5	89.551	1348.5	90.9752	1348.5	92.1095	1348.5	93.2455	1348.5	94.5171	1348.5	96.193	1348.5	97.4235	1348.5	98.4343
	1348.98	84.8252	1348.98	84.9748	1348.98	85.5687	1348.98	85.5687	1348.98	86.3974	1348.98	86.8263	1348.98	87.3852	1348.98	88.3695	1348.98	89.6318	1348.98	91.078	1348.98	92.185	1348.98	93.3426	1348.98	94.6146	1348.98	96.2639	1348.98	97.4975	1348.98	98.4821
	1349.47	84.8467	1349.47	85.0291	1349.47	85.6195	1349.47	85.6195	1349.47	86.4544	1349.47	86.8836	1349.47	87.4593	1349.47	88.4598	1349.47	89.7291	1349.47	91.1965	1349.47	92.2736	1349.47	93.4514	1349.47	94.7221	1349.47	96.3594	1349.47	97.5912	1349.47	98.5607
	1349.95	84.8549	1349.95	85.0777	1349.95	85.6606	1349.95	85.6606	1349.95	86.5116	1349.95	86.9396	1349.95	87.5342	1349.95	88.5576	1349.95	89.8375	1349.95	91.3222	1349.95	92.3735	1349.95	93.5658	1349.95	94.8344	1349.95	96.4746	1349.95	97.6999	1349.95	98.6668
	1350.43	84.8518	1350.43	85.1187	1350.43	85.6924	1350.43	85.6924	1350.43	86.5667	1350.43	86.9924	1350.43	87.6056	1350.43	88.6558	1350.43	89.949	1350.43	91.4447	1350.43	92.4805	1350.43	93.6787	1350.43	94.9455	1350.43	96.6011	1350.43	97.8165	1350.43	98.7943
	1350.91	84.8418	1350.91	85.1509	1350.91	85.7169	1350.91	85.7169	1350.91	86.6173	1350.91	87.0398	1350.91	87.6699	1350.91	88.7472	1350.91	90.0551	1350.91	91.554	1350.91	92.5888	1350.91	93.7836	1350.91	95.0493	1350.91	96.7286	1350.91	97.9324	1350.91	98.9359
	1351.39	84.8301	1351.39	85.1736	1351.39	85.7372	1351.39	85.7372	1351.39	86.6617	1351.39	87.0804	1351.39	87.7241	1351.39	88.8263	1351.39	90.1487	1351.39	91.6431	1351.39	92.6923	1351.39	93.8758	1351.39	95.1406	1351.39	96.8473	1351.39	98.0383	1351.39	99.0834
	1351.88	84.8216	1351.88	85.1875	1351.88	85.7561	1351.88	85.7561	1351.88	86.6999	1351.88	87.1136	1351.88	87.7669	1351.88	88.8902	1351.88	90.2251	1351.88	91.7091	1351.88	92.7853	1351.88	93.953	1351.88	95.2161	1351.88	96.9492	1351.88	98.1268	1351.88	99.2294
	1352.36	84.8194	1352.36	85.1942	1352.36	85.7752	1352.36	85.7752	1352.36	86.7336	1352.36	87.1401	1352.36	87.7988	1352.36	88.939	1352.36	90.2828	1352.36	91.7532	1352.36	92.8638	1352.36	94.0157	1352.36	95.2743	1352.36	97.0293	1352.36	98.1925	1352.36	99.3677
	1352.84	84.8246	1352.84	85.1969	1352.84	85.7949	1352.84	85.7949	1352.84	86.7664	1352.84	87.1613	1352.84	87.8218	1352.84	88.9754	1352.84	90.323	1352.84	91.7801	1352.84	92.9264	1352.84	94.067	1352.84	95.3161	1352.84	97.0863	1352.84	98.234	1352.84	99.4938
	1353.32	84.8366	1353.32	85.1996	1353.32	85.8149	1353.32	85.8149	1353.32	86.8021	1353.32	87.1801	1353.32	87.8393	1353.32	89.0033	1353.32	90.3496	1353.32	91.7964	1353.32	92.9745	1353.32	94.1116	1353.32	95.3447	1353.32	97.1227	1353.32	98.2542	1353.32	99.6056
	1353.81	84.8536	1353.81	85.2062	1353.81	85.8345	1353.81	85.8345	1353.81	86.8443	1353.81	87.1997	1353.81	87.8554	1353.81	89.0269	1353.81	90.3679	1353.81	91.8094	1353.81	93.0124	1353.81	94.1551	1353.81	95.3651	1353.81	97.1445	1353.81	98.26	1353.81	99.7038
	1354.29	84.8736	1354.29	85.2197	1354.29	85.8538	1354.29	85.8538	1354.29	86.8937	1354.29	87.2233	1354.29	87.8741	1354.29	89.0502	1354.29	90.3839	1354.29	91.8255	1354.29	93.0462	1354.29	94.2027	1354.29	95.383	1354.29	97.1599	1354.29	98.261	1354.29	99.7909
	1354.77	84.8948	1354.77	85.2411	1354.77	85.8736	1354.77	85.8736	1354.77	86.9483	1354.77	87.253	1354.77	87.8987	1354.77	89.0757	1354.77	90.4026	1354.77	91.8489	1354.77	93.0818	1354.77	94.2567	1354.77	95.4037	1354.77	97.1774	1354.77	98.2666	1354.77	99.8711
	1355.25	84.9163	1355.25	85.269	1355.25	85.8956	1355.25	85.8956	1355.25	87.0029	1355.25	87.2897	1355.25	87.9306	1355.25	89.1051	1355.25	90.427	1355.25	91.8809	1355.25	93.1232	1355.25	94.3171	1355.25	95.4301	1355.25	97.203	1355.25	98.2835	1355.25	99.948
	1355.73	84.9381	1355.73	85.3	1355.73	85.9212	1355.73	85.9212	1355.73	87.0516	1355.73	87.3326	1355.73	87.9695	1355.73	89.1386	1355.73	90.4575	1355.73	91.9194	1355.73	93.1712	1355.73	94.3805	1355.73	95.4624	1355.73	97.2387	1355.73	98.3136	1355.73	100.024
	1356.22	84.9604	1356.22	85.3306	1356.22	85.9511	1356.22	85.9511	1356.22	87.0893	1356.22	87.3797	1356.22	88.0127	1356.22	89.1761	1356.22	90.4917	1356.22	91.9605	1356.22	93.2231	1356.22	94.4421	1356.22	95.4984	1356.22	97.2824	1356.22	98.3544	1356.22	100.098
	1356.7	84.9837	1356.7	85.3581	1356.7	85.9847	1356.7	85.9847	1356.7	87.1142	1356.7	87.4286	1356.7	88.0569	1356.7	89.2168	1356.7	90.5266	1356.7	91.9992	1356.7	93.2743	1356.7	94.4968	1356.7	95.5344	1356.7	97.329	1356.7	98.4007	1356.7	100.17
	1357.18	85.0082	1357.18	85.3813	1357.18	86.0205	1357.18	86.0205	1357.18	87.1282	1357.18	87.4774	1357.18	88.0986	1357.18	89.2597	1357.18	90.5591	1357.18	92.0317	1357.18	93.3202	1357.18	94.5411	1357.18	95.5671	1357.18	97.3726	1357.18	98.4481	1357.18	100.236
	1357.66	85.0331	1357.66	85.4005	1357.66	86.0567	1357.66	86.0567	1357.66	87.136	1357.66	87.5249	1357.66	88.1348	1357.66	89.3035	1357.66	90.588	1357.66	92.0562	1357.66	93.3581	1357.66	94.5733	1357.66	95.5943	1357.66	97.4094	1357.66	98.4944	1357.66	100.296
	1358.14	85.0573	1358.14	85.4169	1358.14	86.0918	1358.14	86.0918	1358.14	87.1438	1358.14	87.5702	1358.14	88.1638	1358.14	89.3468	1358.14	90.6141	1358.14	92.0736	1358.14	93.3876	1358.14	94.5933	1358.14	95.6157	1358.14	97.4382	1358.14	98.5408	1358.14	100.348
	1358.63	85.0787	1358.63	85.4311	1358.63	86.1252	1358.63	86.1252	1358.63	87.1567	1358.63	87.6125	1358.63	88.1848	1358.63	89.3881	1358.63	90.6393	1358.63	92.087	1358.63	93.4111	1358.63	94.602	1358.63	95.6319	1358.63	97.461	1358.63	98.5913	1358.63	100.395
	1359.11	85.095	1359.11	85.443	1359.11	86.1576	1359.11	86.1576	1359.11	87.1776	1359.11	87.651	1359.11	88.1983	1359.11	89.4259	1359.11	90.6658	1359.11	92.1008	1359.11	93.4321	1359.11	94.6006	1359.11	95.6442	1359.11	97.4819	1359.11	98.6498	1359.11	100.439
	1359.59	85.1044	1359.59	85.4514	1359.59	86.1904	1359.59	86.1904	1359.59	87.2062	1359.59	87.6846	1359.59	88.2054	1359.59	89.4592	1359.59	90.6948	1359.59	92.1192	1359.59	93.454	1359.59	94.5896	1359.59	95.6534	1359.59	97.5049	1359.59	98.7191	1359.59	100.481
	1360.07	85.1058	1360.07	85.4543	1360.07	86.2252	1360.07	86.2252	1360.07	87.2395	1360.07	87.712	1360.07	88.208	1360.07	89.4874	1360.07	90.7256	1360.07	92.1449	1360.07	93.4788	1360.07	94.5697	1360.07	95.6592	1360.07	97.5327	1360.07	98.798	1360.07	100.522
	1360.56	85.1	1360.56	85.4502	1360.56	86.2632	1360.56	86.2632	1360.56	87.2728	1360.56	87.7327	1360.56	88.2085	1360.56	89.5105	1360.56	90.7559	1360.56	92.1788	1360.56	93.5066	1360.56	94.5424	1360.56	95.6613	1360.56	97.5653	1360.56	98.8816	1360.56	100.56
	1361.04	85.0907	1361.04	85.4393	1361.04	86.3044	1361.04	86.3044	1361.04	87.3018	1361.04	87.7479	1361.04	88.2107	1361.04	89.529	1361.04	90.7822	1361.04	92.2189	1361.04	93.5357	1361.04	94.5114	1361.04	95.6597	1361.04	97.5996	1361.04	98.9615	1361.04	100.592
	1361.52	85.0843	1361.52	85.425	1361.52	86.3479	1361.52	86.3479	1361.52	87.3243	1361.52	87.7611	1361.52	88.2194	1361.52	89.5444	1361.52	90.8024	1361.52	92.2614	1361.52	93.5643	1361.52	94.484	1361.52	95.6563	1361.52	97.6301	1361.52	99.0285	1361.52	100.615
	1362	85.0894	1362	85.414	1362	86.3921	1362	86.3921	1362	87.3414	1362	87.7783	1362	88.2403	1362	89.5586	1362	90.8168	1362	92.3023	1362	93.5916	1362	94.4704	1362	95.6555	1362	97.6508	1362	99.076	1362	100.63
	1362.48	85.1134	1362.48	85.4149	1362.48	86.4359	1362.48	86.4359	1362.48	87.3576	1362.48	87.8058	1362.48	88.2773	1362.48	89.5739	1362.48	90.8291	1362.48	92.3384	1362.48	93.6195	1362.48	94.4799	1362.48	95.6635	1362.48	97.6581	1362.48	99.1033	1362.48	100.64
	1362.97	85.1594	1362.97	85.4348	1362.97	86.4793	1362.97	86.4793	1362.97	87.3783	1362.97	87.8474	1362.97	88.3304	1362.97	89.5918	1362.97	90.8445	1362.97	92.3693	1362.97	93.651	1362.97	94.5166	1362.97	95.6851	1362.97	97.6525	1362.97	99.1169	1362.97	100.65
	1363.45	85.2242	1363.45	85.4762	1363.45	86.5242	1363.45	86.5242	1363.45	87.4077	1363.45	87.9023	1363.45	88.3951	1363.45	89.6129	1363.45	90.8663	1363.45	92.3967	1363.45	93.6885	1363.45	94.5756	1363.45	95.7215	1363.45	97.6384	1363.45	99.1269	1363.45	100.668
	1363.93	85.3001	1363.93	85.5367	1363.93	86.5725	1363.93	86.5725	1363.93	87.4463	1363.93	87.9652	1363.93	88.4641	1363.93	89.6362	1363.93	90.8938	1363.93	92.4231	1363.93	93.7315	1363.93	94.6462	1363.93	95.7687	1363.93	97.6213	1363.93	99.1414	1363.93	100.696
	1364.41	85.3795	1364.41	85.6117	1364.41	86.6256	1364.41	86.6256	1364.41	87.4931	1364.41	88.0298	1364.41	88.5306	1364.41	89.66	1364.41	90.923	1364.41	92.4501	1364.41	93.7767	1364.41	94.717	1364.41	95.8207	1364.41	97.6053	1364.41	99.1636	1364.41	100.731
	1364.89	85.4575	1364.89	85.6969	1364.89	86.6833	1364.89	86.6833	1364.89	87.5464	1364.89	88.0908	1364.89	88.59	1364.89	89.6829	1364.89	90.9492	1364.89	92.4782	1364.89	93.8193	1364.89	94.7802	1364.89	95.8715	1364.89	97.593	1364.89	99.1918	1364.89	100.77
	1365.38	85.5324	1365.38	85.7898	1365.38	86.7442	1365.38	86.7442	1365.38	87.6053	1365.38	88.1459	1365.38	88.6413	1365.38	89.7039	1365.38	90.9693	1365.38	92.507	1365.38	93.8546	1365.38	94.8333	1365.38	95.9171	1365.38	97.5859	1365.38	99.2225	1365.38	100.81
	1365.86	85.6053	1365.86	85.889	1365.86	86.8064	1365.86	86.8064	1365.86	87.6705	1365.86	88.195	1365.86	88.6856	1365.86	89.7232	1365.86	90.9835	1365.86	92.5363	1365.86	93.8796	1365.86	94.8783	1365.86	95.9562	1365.86	97.5861	1365.86	99.2528	1365.86	100.85
	1366.34	85.6786	1366.34	85.9939	1366.34	86.8678	1366.34	86.8678	1366.34	87.7432	1366.34	88.24	1366.34	88.7263	1366.34	89.742	1366.34	90.9952	1366.34	92.5665	1366.34	93.894	1366.34	94.9196	1366.34	95.9897	1366.34	97.5969	1366.34	99.2818	1366.34	100.89
	1366.82	85.7551	1366.82	86.1036	1366.82	86.9269	1366.82	86.9269	1366.82	87.8247	1366.82	88.2844	1366.82	88.768	1366.82	89.7629	1366.82	91.0105	1366.82	92.5991	1366.82	93.8998	1366.82	94.9625	1366.82	96.0208	1366.82	97.6229	1366.82	99.3117	1366.82	100.936
	1367.31	85.8371	1367.31	86.216	1367.31	86.9836	1367.31	86.9836	1367.31	87.9144	1367.31	88.3316	1367.31	88.8153	1367.31	89.7892	1367.31	91.0361	1367.31	92.6359	1367.31	93.902	1367.31	95.0109	1367.31	96.0536	1367.31	97.6688	1367.31	99.3471	1367.31	100.995
	1367.79	85.9255	1367.79	86.3286	1367.79	87.0394	1367.79	87.0394	1367.79	88.0099	1367.79	88.3841	1367.79	88.8713	1367.79	89.824	1367.79	91.0769	1367.79	92.6778	1367.79	93.9066	1367.79	95.0656	1367.79	96.0926	1367.79	97.737	1367.79	99.3931	1367.79	101.071
	1368.27	86.0193	1368.27	86.4384	1368.27	87.097	1368.27	87.097	1368.27	88.1063	1368.27	88.4427	1368.27	88.9365	1368.27	89.8696	1368.27	91.1328	1368.27	92.7243	1368.27	93.9191	1368.27	95.1236	1368.27	96.1404	1368.27	97.8262	1368.27	99.4531	1368.27	101.169
	1368.75	86.1162	1368.75	86.5429	1368.75	87.1588	1368.75	87.1588	1368.75	88.1978	1368.75	88.5057	1368.75	89.0079	1368.75	89.9256	1368.75	91.1988	1368.75	92.7728	1368.75	93.9428	1368.75	95.1797	1368.75	96.1974	1368.75	97.9301	1368.75	99.5268	1368.75	101.287
	1369.23	86.2131	1369.23	86.6406	1369.23	87.2261	1369.23	87.2261	1369.23	88.2797	1369.23	88.57	1369.23	89.0802	1369.23	89.9893	1369.23	91.2666	1369.23	92.8196	1369.23	93.978	1369.23	95.2288	1369.23	96.2614	1369.23	98.0395	1369.23	99.6098	1369.23	101.419
	1369.72	86.3073	1369.72	86.7309	1369.72	87.2981	1369.72	87.2981	1369.72	88.3498	1369.72	88.6324	1369.72	89.1478	1369.72	90.0566	1369.72	91.3283	1369.72	92.862	1369.72	94.0232	1369.72	95.2685	1369.72	96.3291	1369.72	98.1455	1369.72	99.6959	1369.72	101.555
	1370.2	86.3971	1370.2	86.8139	1370.2	87.3728	1370.2	87.3728	1370.2	88.4091	1370.2	88.691	1370.2	89.207	1370.2	90.1239	1370.2	91.3806	1370.2	92.8994	1370.2	94.0771	1370.2	95.3008	1370.2	96.3978	1370.2	98.2425	1370.2	99.7796	1370.2	101.69
	1370.68	86.4823	1370.68	86.8898	1370.68	87.4476	1370.68	87.4476	1370.68	88.4617	1370.68	88.7466	1370.68	89.2575	1370.68	90.1894	1370.68	91.4259	1370.68	92.9352	1370.68	94.1408	1370.68	95.3315	1370.68	96.4671	1370.68	98.3297	1370.68	99.8586	1370.68	101.821
	1371.16	86.5642	1371.16	86.9596	1371.16	87.5212	1371.16	87.5212	1371.16	88.513	1371.16	88.8025	1371.16	89.3028	1371.16	90.2544	1371.16	91.4719	1371.16	92.976	1371.16	94.2184	1371.16	95.3685	1371.16	96.54	1371.16	98.4112	1371.16	99.935	1371.16	101.95
	1371.64	86.6455	1371.64	87.0249	1371.64	87.5943	1371.64	87.5943	1371.64	88.5697	1371.64	88.8641	1371.64	89.3499	1371.64	90.3229	1371.64	91.5296	1371.64	93.0306	1371.64	94.3163	1371.64	95.4209	1371.64	96.6227	1371.64	98.4938	1371.64	100.014	1371.64	102.083
	1372.13	86.7304	1372.13	87.0894	1372.13	87.67	1372.13	87.67	1372.13	88.6383	1372.13	88.938	1372.13	89.408	1372.13	90.402	1372.13	91.6108	1372.13	93.1093	1372.13	94.4423	1372.13	95.4972	1372.13	96.7234	1372.13	98.5858	1372.13	100.102	1372.13	102.224
	1372.61	86.8234	1372.61	87.1582	1372.61	87.7532	1372.61	87.7532	1372.61	88.7249	1372.61	89.0307	1372.61	89.4874	1372.61	90.4998	1372.61	91.725	1372.61	93.2208	1372.61	94.6018	1372.61	95.6039	1372.61	96.8504	1372.61	98.6931	1372.61	100.205	1372.61	102.375
	1373.09	86.9289	1373.09	87.2379	1373.09	87.8495	1373.09	87.8495	1373.09	88.8327	1373.09	89.1463	1373.09	89.5967	1373.09	90.6226	1373.09	91.8757	1373.09	93.3691	1373.09	94.794	1373.09	95.7429	1373.09	97.0078	1373.09	98.8168	1373.09	100.323	1373.09	102.529
	1373.57	87.048	1373.57	87.334	1373.57	87.9623	1373.57	87.9623	1373.57	88.9606	1373.57	89.2831	1373.57	89.7381	1373.57	90.7714	1373.57	92.0561	1373.57	93.549	1373.57	95.0071	1373.57	95.9084	1373.57	97.1901	1373.57	98.9499	1373.57	100.448	1373.57	102.668
	1374.06	87.1772	1374.06	87.4478	1374.06	88.0904	1374.06	88.0904	1374.06	89.1012	1374.06	89.432	1374.06	89.9042	1374.06	90.9376	1374.06	92.2489	1374.06	93.7447	1374.06	95.2184	1374.06	96.086	1374.06	97.3794	1374.06	99.0772	1374.06	100.563	1374.06	102.767
	1374.54	87.3081	1374.54	87.5743	1374.54	88.2272	1374.54	88.2272	1374.54	89.2425	1374.54	89.5788	1374.54	90.0782	1374.54	91.105	1374.54	92.4313	1374.54	93.9338	1374.54	95.4015	1374.54	96.2562	1374.54	97.5501	1374.54	99.1811	1374.54	100.65	1374.54	102.805
	1375.02	87.4311	1375.02	87.7047	1375.02	88.3639	1375.02	88.3639	1375.02	89.3729	1375.02	89.7108	1375.02	90.2414	1375.02	91.2568	1375.02	92.5858	1375.02	94.0974	1375.02	95.5381	1375.02	96.4027	1375.02	97.68	1375.02	99.2501	1375.02	100.696	1375.02	102.777
	1375.5	87.5396	1375.5	87.8307	1375.5	88.4935	1375.5	88.4935	1375.5	89.4864	1375.5	89.8226	1375.5	90.3816	1375.5	91.3833	1375.5	92.7074	1375.5	94.2282	1375.5	95.6261	1375.5	96.519	1375.5	97.7598	1375.5	99.2835	1375.5	100.701	1375.5	102.693
	1375.98	87.6326	1375.98	87.9487	1375.98	88.6142	1375.98	88.6142	1375.98	89.5837	1375.98	89.9176	1375.98	90.4968	1375.98	91.485	1375.98	92.8032	1375.98	94.3303	1375.98	95.677	1375.98	96.6092	1375.98	97.7956	1375.98	99.2903	1375.98	100.675	1375.98	102.575
	1376.47	87.7136	1376.47	88.0598	1376.47	88.7281	1376.47	88.7281	1376.47	89.6699	1376.47	90.005	1376.47	90.5935	1376.47	91.57	1376.47	92.8865	1376.47	94.4148	1376.47	95.7084	1376.47	96.6842	1376.47	97.8027	1376.47	99.284	1376.47	100.635	1376.47	102.445
	1376.95	87.7888	1376.95	88.1685	1376.95	88.8398	1376.95	88.8398	1376.95	89.7518	1376.95	90.0956	1376.95	90.6822	1376.95	91.6501	1376.95	92.9712	1376.95	94.4937	1376.95	95.7379	1376.95	96.7569	1376.95	97.8001	1376.95	99.2789	1376.95	100.597	1376.95	102.321
	1377.43	87.8651	1377.43	88.2799	1377.43	88.9541	1377.43	88.9541	1377.43	89.836	1377.43	90.1991	1377.43	90.7742	1377.43	91.7369	1377.43	93.0685	1377.43	94.577	1377.43	95.7799	1377.43	96.8392	1377.43	97.806	1377.43	99.2874	1377.43	100.575	1377.43	102.218
	1377.91	87.9494	1377.91	88.3983	1377.91	89.0753	1377.91	89.0753	1377.91	89.9284	1377.91	90.3222	1377.91	90.8792	1377.91	91.84	1377.91	93.1854	1377.91	94.6716	1377.91	95.8449	1377.91	96.9403	1377.91	97.8355	1377.91	99.3197	1377.91	100.581	1377.91	102.146
	1378.39	88.0476	1378.39	88.5255	1378.39	89.2064	1378.39	89.2064	1378.39	90.0332	1378.39	90.4672	1378.39	91.0035	1378.39	91.9648	1378.39	93.3241	1378.39	94.7808	1378.39	95.9386	1378.39	97.0645	1378.39	97.8983	1378.39	99.3828	1378.39	100.62	1378.39	102.109
	1378.88	88.1635	1378.88	88.6612	1378.88	89.3488	1378.88	89.3488	1378.88	90.1536	1378.88	90.6318	1378.88	91.149	1378.88	92.1118	1378.88	93.4815	1378.88	94.9049	1378.88	96.0617	1378.88	97.2107	1378.88	97.9971	1378.88	99.479	1378.88	100.693	1378.88	102.107
	1379.36	88.2985	1379.36	88.8035	1379.36	89.5027	1379.36	89.5027	1379.36	90.2909	1379.36	90.8097	1379.36	91.3128	1379.36	92.2765	1379.36	93.6506	1379.36	95.0413	1379.36	96.2101	1379.36	97.3723	1379.36	98.1273	1379.36	99.605	1379.36	100.794	1379.36	102.135
	1379.84	88.4516	1379.84	88.9502	1379.84	89.6667	1379.84	89.6667	1379.84	90.4448	1379.84	90.9924	1379.84	91.4885	1379.84	92.4508	1379.84	93.8222	1379.84	95.1859	1379.84	96.3756	1379.84	97.5387	1379.84	98.2789	1379.84	99.7525	1379.84	100.911	1379.84	102.182
	1380.32	88.6193	1380.32	89.0997	1380.32	89.8381	1380.32	89.8381	1380.32	90.6125	1380.32	91.1718	1380.32	91.6675	1380.32	92.6257	1380.32	93.9868	1380.32	95.3333	1380.32	96.5477	1380.32	97.6988	1380.32	98.44	1380.32	99.9103	1380.32	101.032	1380.32	102.237
	1380.81	88.7964	1380.81	89.251	1380.81	90.0122	1380.81	90.0122	1380.81	90.7893	1380.81	91.3407	1380.81	91.8412	1380.81	92.7927	1380.81	94.1363	1380.81	95.4776	1380.81	96.7158	1380.81	97.8435	1380.81	98.5998	1380.81	100.066	1380.81	101.147	1380.81	102.293
	1381.29	88.9761	1381.29	89.4025	1381.29	90.1823	1381.29	90.1823	1381.29	90.968	1381.29	91.4939	1381.29	92.0019	1381.29	92.9451	1381.29	94.2652	1381.29	95.6124	1381.29	96.87	1381.29	97.967	1381.29	98.7504	1381.29	100.209	1381.29	101.249	1381.29	102.341
	1381.77	89.1507	1381.77	89.5513	1381.77	90.3404	1381.77	90.3404	1381.77	91.1397	1381.77	91.6276	1381.77	92.1437	1381.77	93.0787	1381.77	94.3706	1381.77	95.7323	1381.77	97.0028	1381.77	98.0677	1381.77	98.8872	1381.77	100.33	1381.77	101.334	1381.77	102.383
	1382.25	89.3124	1382.25	89.6929	1382.25	90.479	1382.25	90.479	1382.25	91.2955	1382.25	91.7402	1382.25	92.2634	1382.25	93.1917	1382.25	94.4534	1382.25	95.8333	1382.25	97.1102	1382.25	98.1481	1382.25	99.0083	1382.25	100.426	1382.25	101.404	1382.25	102.421
	1382.73	89.4548	1382.73	89.8219	1382.73	90.593	1382.73	90.593	1382.73	91.4287	1382.73	91.8321	1382.73	92.3608	1382.73	93.2843	1382.73	94.5174	1382.73	95.9142	1382.73	97.1925	1382.73	98.2132	1382.73	99.114	1382.73	100.498	1382.73	101.463	1382.73	102.457
	1383.22	89.5747	1383.22	89.9339	1383.22	90.6817	1383.22	90.6817	1383.22	91.5368	1383.22	91.9057	1383.22	92.4382	1383.22	93.3585	1383.22	94.5685	1383.22	95.9768	1383.22	97.2539	1383.22	98.2688	1383.22	99.2058	1383.22	100.551	1383.22	101.513	1383.22	102.496
	1383.7	89.6721	1383.7	90.0261	1383.7	90.748	1383.7	90.748	1383.7	91.6213	1383.7	91.9643	1383.7	92.4991	1383.7	93.4162	1383.7	94.6125	1383.7	96.0241	1383.7	97.2997	1383.7	98.3184	1383.7	99.2851	1383.7	100.593	1383.7	101.559	1383.7	102.538
	1384.18	89.7489	1384.18	90.0976	1384.18	90.7969	1384.18	90.7969	1384.18	91.6858	1384.18	92.0103	1384.18	92.546	1384.18	93.4575	1384.18	94.6526	1384.18	96.0582	1384.18	97.334	1384.18	98.3624	1384.18	99.3517	1384.18	100.631	1384.18	101.601	1384.18	102.582
	1384.66	89.8078	1384.66	90.1484	1384.66	90.8329	1384.66	90.8329	1384.66	91.734	1384.66	92.0439	1384.66	92.5788	1384.66	93.4803	1384.66	94.6881	1384.66	96.0784	1384.66	97.3575	1384.66	98.3962	1384.66	99.4033	1384.66	100.666	1384.66	101.638	1384.66	102.623
	1385.14	89.8499	1385.14	90.1783	1385.14	90.8582	1385.14	90.8582	1385.14	91.7667	1385.14	92.0621	1385.14	92.5939	1385.14	93.4796	1385.14	94.7139	1385.14	96.0797	1385.14	97.3658	1385.14	98.4116	1385.14	99.4347	1385.14	100.699	1385.14	101.666	1385.14	102.654
	1385.63	89.8746	1385.63	90.1868	1385.63	90.872	1385.63	90.872	1385.63	91.7816	1385.63	92.0598	1385.63	92.5857	1385.63	93.4499	1385.63	94.722	1385.63	96.0545	1385.63	97.3517	1385.63	98.3988	1385.63	99.4392	1385.63	100.721	1385.63	101.683	1385.63	102.669
	1386.11	89.8805	1386.11	90.1739	1386.11	90.8715	1386.11	90.8715	1386.11	91.7739	1386.11	92.0317	1386.11	92.5487	1386.11	93.3888	1386.11	94.7039	1386.11	95.9954	1386.11	97.3078	1386.11	98.3505	1386.11	99.411	1386.11	100.725	1386.11	101.685	1386.11	102.665
	1386.59	89.8679	1386.59	90.1419	1386.59	90.8543	1386.59	90.8543	1386.59	91.7399	1386.59	91.9763	1386.59	92.4823	1386.59	93.3013	1386.59	94.6555	1386.59	95.9012	1386.59	97.232	1386.59	98.2671	1386.59	99.3497	1386.59	100.703	1386.59	101.674	1386.59	102.641
	1387.07	89.8401	1387.07	90.0975	1387.07	90.8209	1387.07	90.8209	1387.07	91.6809	1387.07	91.8989	1387.07	92.3933	1387.07	93.2013	1387.07	94.5796	1387.07	95.7807	1387.07	97.1314	1387.07	98.1597	1387.07	99.2636	1387.07	100.654	1387.07	101.656	1387.07	102.605
	1387.56	89.8043	1387.56	90.0504	1387.56	90.7751	1387.56	90.7751	1387.56	91.6042	1387.56	91.8104	1387.56	92.2941	1387.56	93.1069	1387.56	94.4864	1387.56	95.6513	1387.56	97.0209	1387.56	98.0468	1387.56	99.1682	1387.56	100.59	1387.56	101.637	1387.56	102.566
	1388.04	89.768	1388.04	90.0093	1388.04	90.7221	1388.04	90.7221	1388.04	91.5202	1388.04	91.7222	1388.04	92.197	1388.04	93.0312	1388.04	94.3872	1388.04	95.531	1388.04	96.9158	1388.04	97.9451	1388.04	99.0797	1388.04	100.523	1388.04	101.624	1388.04	102.535
	1388.52	89.7358	1388.52	89.9786	1388.52	90.665	1388.52	90.665	1388.52	91.4373	1388.52	91.6403	1388.52	92.1076	1388.52	92.9766	1388.52	94.2892	1388.52	95.43	1388.52	96.8242	1388.52	97.8623	1388.52	99.0079	1388.52	100.467	1388.52	101.617	1388.52	102.517
	1389	89.7082	1389	89.9572	1389	90.6042	1389	90.6042	1389	91.3587	1389	91.5639	1389	92.0246	1389	92.9355	1389	94.193	1389	95.3482	1389	96.7451	1389	97.7955	1389	98.9539	1389	100.426	1389	101.615	1389	102.511
	1389.48	89.6826	1389.48	89.9411	1389.48	90.5379	1389.48	90.5379	1389.48	91.2835	1389.48	91.4882	1389.48	91.9424	1389.48	92.896	1389.48	94.0953	1389.48	95.2788	1389.48	96.6723	1389.48	97.7366	1389.48	98.9127	1389.48	100.401	1389.48	101.614	1389.48	102.513
	1389.96	89.656	1389.96	89.9251	1389.96	90.4652	1389.96	90.4652	1389.96	91.2094	1389.96	91.4079	1389.96	91.8559	1389.96	92.8477	1389.96	93.993	1389.96	95.2141	1389.96	96.5988	1389.96	97.6776	1389.96	98.8774	1389.96	100.388	1389.96	101.612	1389.96	102.523
	1390.45	89.6263	1390.45	89.9047	1390.45	90.3868	1390.45	90.3868	1390.45	91.1348	1390.45	91.32	1390.45	91.7622	1390.45	92.7842	1390.45	93.8847	1390.45	95.1485	1390.45	96.5208	1390.45	97.6137	1390.45	98.8419	1390.45	100.38	1390.45	101.611	1390.45	102.54
	1390.93	89.5922	1390.93	89.8765	1390.93	90.3054	1390.93	90.3054	1390.93	91.0596	1390.93	91.2243	1390.93	91.6614	1390.93	92.7038	1390.93	93.7719	1390.93	95.08	1390.93	96.4376	1390.93	97.5444	1390.93	98.8018	1390.93	100.376	1390.93	101.61	1390.93	102.564
	1391.41	89.5526	1391.41	89.8373	1391.41	90.2237	1391.41	90.2237	1391.41	90.9844	1391.41	91.1224	1391.41	91.555	1391.41	92.608	1391.41	93.657	1391.41	95.0092	1391.41	96.3509	1391.41	97.472	1391.41	98.7543	1391.41	100.372	1391.41	101.613	1391.41	102.601
	1391.89	89.5052	1391.89	89.7831	1391.89	90.1422	1391.89	90.1422	1391.89	90.9088	1391.89	91.0157	1391.89	91.4437	1391.89	92.498	1391.89	93.5409	1391.89	94.9374	1391.89	96.2618	1391.89	97.3991	1391.89	98.6965	1391.89	100.369	1391.89	101.621	1391.89	102.653
	1392.38	89.4449	1392.38	89.7075	1392.38	90.0572	1392.38	90.0572	1392.38	90.8287	1392.38	90.9034	1392.38	91.3251	1392.38	92.3736	1392.38	93.4217	1392.38	94.8638	1392.38	96.1685	1392.38	97.3264	1392.38	98.6247	1392.38	100.364	1392.38	101.634	1392.38	102.725
	1392.86	89.3628	1392.86	89.6016	1392.86	89.9585	1392.86	89.9585	1392.86	90.7351	1392.86	90.7812	1392.86	91.1935	1392.86	92.2307	1392.86	93.293	1392.86	94.784	1392.86	96.0644	1392.86	97.251	1392.86	98.5334	1392.86	100.354	1392.86	101.648	1392.86	102.82
	1393.34	89.2476	1393.34	89.455	1393.34	89.8315	1393.34	89.8315	1393.34	90.6143	1393.34	90.6416	1393.34	91.0411	1393.34	92.0627	1393.34	93.1456	1393.34	94.6892	1393.34	95.9396	1393.34	97.166	1393.34	98.4162	1393.34	100.334	1393.34	101.658	1393.34	102.942
	1393.82	89.0892	1393.82	89.2602	1393.82	89.6606	1393.82	89.6606	1393.82	90.451	1393.82	90.4764	1393.82	90.862	1393.82	91.8639	1393.82	92.9707	1393.82	94.5684	1393.82	95.784	1393.82	97.0622	1393.82	98.269	1393.82	100.297	1393.82	101.659	1393.82	103.087
	1394.3	88.885	1394.3	89.0192	1394.3	89.4383	1394.3	89.4383	1394.3	90.2364	1394.3	90.2814	1394.3	90.6574	1394.3	91.6341	1394.3	92.7661	1394.3	94.4132	1394.3	95.5944	1394.3	96.9321	1394.3	98.0947	1394.3	100.236	1394.3	101.647	1394.3	103.246
	1394.79	88.6447	1394.79	88.7469	1394.79	89.1726	1394.79	89.1726	1394.79	89.9754	1394.79	90.0607	1394.79	90.4383	1394.79	91.3829	1394.79	92.5394	1394.79	94.2237	1394.79	95.3797	1394.79	96.7751	1394.79	97.9055	1394.79	100.15	1394.79	101.622	1394.79	103.405
	1395.27	88.3878	1395.27	88.467	1395.27	88.886	1395.27	88.886	1395.27	89.6879	1395.27	89.8252	1395.27	90.2211	1395.27	91.1258	1395.27	92.3063	1395.27	94.0106	1395.27	95.1592	1395.27	96.5987	1395.27	97.7192	1395.27	100.046	1395.27	101.586	1395.27	103.546
	1395.75	88.1326	1395.75	88.1999	1395.75	88.6035	1395.75	88.6035	1395.75	89.398	1395.75	89.5864	1395.75	90.0176	1395.75	90.8763	1395.75	92.0811	1395.75	93.7886	1395.75	94.9518	1395.75	96.414	1395.75	97.5509	1395.75	99.9333	1395.75	101.544	1395.75	103.655
	1396.23	87.8856	1396.23	87.9517	1396.23	88.3387	1396.23	88.3387	1396.23	89.1218	1396.23	89.3485	1396.23	89.8268	1396.23	90.638	1396.23	91.8688	1396.23	93.5689	1396.23	94.7658	1396.23	96.2293	1396.23	97.4058	1396.23	99.8185	1396.23	101.498	1396.23	103.725
	1396.71	87.6391	1396.71	87.7137	1396.71	88.0885	1396.71	88.0885	1396.71	88.8609	1396.71	89.1066	1396.71	89.6358	1396.71	90.4044	1396.71	91.6637	1396.71	93.3539	1396.71	94.5962	1396.71	96.0464	1396.71	97.2789	1396.71	99.7029	1396.71	101.443	1396.71	103.755
	1397.2	87.3767	1397.2	87.468	1397.2	87.8381	1397.2	87.8381	1397.2	88.6055	1397.2	88.8501	1397.2	89.4253	1397.2	90.1644	1397.2	91.4543	1397.2	93.1391	1397.2	94.4287	1397.2	95.8622	1397.2	97.1587	1397.2	99.5821	1397.2	101.374	1397.2	103.743
	1397.68	87.0815	1397.68	87.1966	1397.68	87.5695	1397.68	87.5695	1397.68	88.3417	1397.68	88.5691	1397.68	89.1781	1397.68	89.909	1397.68	91.2297	1397.68	92.9176	1397.68	94.2472	1397.68	95.6719	1397.68	97.0331	1397.68	99.4485	1397.68	101.285	1397.68	103.689
	1398.16	86.7451	1398.16	86.8895	1398.16	87.2714	1398.16	87.2714	1398.16	88.0595	1398.16	88.2612	1398.16	88.8873	1398.16	89.6372	1398.16	90.986	1398.16	92.6851	1398.16	94.0413	1398.16	95.4736	1398.16	96.8929	1398.16	99.2967	1398.16	101.172	1398.16	103.592
	1398.64	86.375	1398.64	86.5508	1398.64	86.9466	1398.64	86.9466	1398.64	87.7589	1398.64	87.936	1398.64	88.5619	1398.64	89.359	1398.64	90.7298	1398.64	92.4437	1398.64	93.8113	1398.64	95.2702	1398.64	96.7349	1398.64	99.1262	1398.64	101.037	1398.64	103.455
	1399.13	85.9948	1399.13	86.1996	1399.13	86.6134	1399.13	86.6134	1399.13	87.452	1399.13	87.6144	1399.13	88.2271	1399.13	89.0922	1399.13	90.4765	1399.13	92.2026	1399.13	93.5697	1399.13	95.0691	1399.13	96.5632	1399.13	98.9447	1399.13	100.888	1399.13	103.289
	1399.61	85.6349	1399.61	85.8619	1399.61	86.2981	1399.61	86.2981	1399.61	87.1573	1399.61	87.3199	1399.61	87.914	1399.61	88.8539	1399.61	90.2434	1399.61	91.974	1399.61	93.3353	1399.61	94.8782	1399.61	96.3866	1399.61	98.7644	1399.61	100.735	1399.61	103.109
	1400.09	85.3178	1400.09	85.5579	1400.09	86.0209	1400.09	86.0209	1400.09	86.89	1400.09	87.068	1400.09	87.6452	1400.09	88.6521	1400.09	90.0411	1400.09	91.767	1400.09	93.1232	1400.09	94.7016	1400.09	96.2138	1400.09	98.5964	1400.09	100.586	1400.09	102.934
	1400.57	85.0497	1400.57	85.2944	1400.57	85.7884	1400.57	85.7884	1400.57	86.6554	1400.57	86.8609	1400.57	87.4272	1400.57	88.4834	1400.57	89.8701	1400.57	91.5845	1400.57	92.9383	1400.57	94.5382	1400.57	96.0497	1400.57	98.4464	1400.57	100.448	1400.57	102.772
	1401.05	84.8229	1401.05	85.0661	1401.05	85.594	1401.05	85.594	1401.05	86.4495	1401.05	86.6908	1401.05	87.2528	1401.05	88.3383	1401.05	89.7236	1401.05	91.4247	1401.05	92.7764	1401.05	94.384	1401.05	95.8949	1401.05	98.3139	1401.05	100.318	1401.05	102.629
	1401.54	84.6232	1401.54	84.8623	1401.54	85.4247	1401.54	85.4247	1401.54	86.2636	1401.54	86.5467	1401.54	87.109	1401.54	88.2064	1401.54	89.5931	1401.54	91.2839	1401.54	92.6294	1401.54	94.2347	1401.54	95.7476	1401.54	98.195	1401.54	100.195	1401.54	102.501
	1402.02	84.4368	1402.02	84.6722	1402.02	85.267	1402.02	85.267	1402.02	86.0889	1402.02	86.419	1402.02	86.9835	1402.02	88.0808	1402.02	89.4717	1402.02	91.1592	1402.02	92.4894	1402.02	94.0882	1402.02	95.6058	1402.02	98.0855	1402.02	100.077	1402.02	102.384
	1402.5	84.2534	1402.5	84.4878	1402.5	85.1102	1402.5	85.1102	1402.5	85.9189	1402.5	86.3004	1402.5	86.8673	1402.5	87.9574	1402.5	89.3546	1402.5	91.0489	1402.5	92.3517	1402.5	93.9449	1402.5	95.4683	1402.5	97.9828	1402.5	99.9646	1402.5	102.276
	1402.98	84.0665	1402.98	84.3041	1402.98	84.9469	1402.98	84.9469	1402.98	85.7498	1402.98	86.1861	1402.98	86.7547	1402.98	87.8349	1402.98	89.2385	1402.98	90.9515	1402.98	92.2154	1402.98	93.8073	1402.98	95.3353	1402.98	97.8857	1402.98	99.8574	1402.98	102.172
	1403.46	83.8735	1403.46	84.1191	1403.46	84.7743	1403.46	84.7743	1403.46	85.5812	1403.46	86.0721	1403.46	86.6422	1403.46	87.7123	1403.46	89.1205	1403.46	90.864	1403.46	92.0825	1403.46	93.679	1403.46	95.208	1403.46	97.7948	1403.46	99.7566	1403.46	102.068
	1403.95	83.6753	1403.95	83.9329	1403.95	84.5935	1403.95	84.5935	1403.95	85.4153	1403.95	85.9545	1403.95	86.528	1403.95	87.5886	1403.95	88.9978	1403.95	90.7811	1403.95	91.9571	1403.95	93.5632	1403.95	95.0883	1403.95	97.7112	1403.95	99.6621	1403.95	101.962
	1404.43	83.4758	1404.43	83.7481	1404.43	84.4111	1404.43	84.4111	1404.43	85.2564	1404.43	85.8312	1404.43	86.4112	1404.43	87.4635	1404.43	88.8683	1404.43	90.6962	1404.43	91.8434	1404.43	93.462	1404.43	94.9781	1404.43	97.6359	1404.43	99.5724	1404.43	101.851
	1404.91	83.282	1404.91	83.5691	1404.91	84.237	1404.91	84.237	1404.91	85.11	1404.91	85.7029	1404.91	86.2936	1404.91	87.339	1404.91	88.7338	1404.91	90.6043	1404.91	91.744	1404.91	93.3755	1404.91	94.8797	1404.91	97.5691	1404.91	99.4858	1404.91	101.736
	1405.39	83.1021	1405.39	83.4025	1405.39	84.0828	1405.39	84.0828	1405.39	84.9816	1405.39	85.575	1405.39	86.1794	1405.39	87.2206	1405.39	88.6007	1405.39	90.5054	1405.39	91.6597	1405.39	93.3029	1405.39	94.7955	1405.39	97.5104	1405.39	99.4018	1405.39	101.622
	1405.88	82.9436	1405.88	83.2549	1405.88	83.9575	1405.88	83.9575	1405.88	84.8748	1405.88	85.4564	1405.88	86.0746	1405.88	87.1163	1405.88	88.479	1405.88	90.4055	1405.88	91.59	1405.88	93.2438	1405.88	94.7279	1405.88	97.4597	1405.88	99.3229	1405.88	101.517
	1406.36	82.8115	1406.36	83.1315	1406.36	83.8651	1406.36	83.8651	1406.36	84.7914	1406.36	85.3561	1406.36	85.9853	1406.36	87.0336	1406.36	88.3788	1406.36	90.3131	1406.36	91.5343	1406.36	93.1984	1406.36	94.6782	1406.36	97.4174	1406.36	99.2531	1406.36	101.429
	1406.84	82.7079	1406.84	83.035	1406.84	83.8049	1406.84	83.8049	1406.84	84.731	1406.84	85.2801	1406.84	85.9155	1406.84	86.9763	1406.84	88.3067	1406.84	90.2358	1406.84	91.4923	1406.84	93.1669	1406.84	94.6467	1406.84	97.3839	1406.84	99.1961	1406.84	101.362
	1407.32	82.6316	1407.32	82.9648	1407.32	83.772	1407.32	83.772	1407.32	84.6913	1407.32	85.23	1407.32	85.8656	1407.32	86.9427	1407.32	88.2639	1407.32	90.177	1407.32	91.464	1407.32	93.1487	1407.32	94.6311	1407.32	97.3591	1407.32	99.1536	1407.32	101.32
	1407.8	82.5789	1407.8	82.9174	1407.8	83.7591	1407.8	83.7591	1407.8	84.6689	1407.8	85.2026	1407.8	85.8326	1407.8	86.926	1407.8	88.2467	1407.8	90.1353	1407.8	91.4485	1407.8	93.1413	1407.8	94.6273	1407.8	97.3418	1407.8	99.1239	1407.8	101.299
	1408.29	82.5444	1408.29	82.8872	1408.29	83.7578	1408.29	83.7578	1408.29	84.6597	1408.29	85.1919	1408.29	85.8112	1408.29	86.9167	1408.29	88.2472	1408.29	90.1063	1408.29	91.4437	1408.29	93.1408	1408.29	94.6295	1408.29	97.3295	1408.29	99.103	1408.29	101.296
	1408.77	82.5222	1408.77	82.8684	1408.77	83.7605	1408.77	83.7605	1408.77	84.6597	1408.77	85.1909	1408.77	85.7959	1408.77	86.9058	1408.77	88.2568	1408.77	90.0848	1408.77	91.4471	1408.77	93.1432	1408.77	94.6318	1408.77	97.3192	1408.77	99.0863	1408.77	101.302
	1409.25	82.507	1409.25	82.8564	1409.25	83.7622	1409.25	83.7622	1409.25	84.6658	1409.25	85.1936	1409.25	85.7824	1409.25	86.8882	1409.25	88.2682	1409.25	90.0676	1409.25	91.4567	1409.25	93.1457	1409.25	94.6305	1409.25	97.3085	1409.25	99.0711	1409.25	101.312
	1409.73	82.496	1409.73	82.8491	1409.73	83.7612	1409.73	83.7612	1409.73	84.6766	1409.73	85.1972	1409.73	85.7702	1409.73	86.8654	1409.73	88.2781	1409.73	90.0555	1409.73	91.472	1409.73	93.1483	1409.73	94.6255	1409.73	97.297	1409.73	99.058	1409.73	101.32
	1410.21	82.4884	1410.21	82.8481	1410.21	83.7599	1410.21	83.7599	1410.21	84.6929	1410.21	85.2026	1410.21	85.7626	1410.21	86.8459	1410.21	88.2882	1410.21	90.0537	1410.21	91.495	1410.21	93.1543	1410.21	94.6216	1410.21	97.2873	1410.21	99.0522	1410.21	101.326
	1410.7	82.4861	1410.7	82.857	1410.7	83.7635	1410.7	83.7635	1410.7	84.7173	1410.7	85.2138	1410.7	85.7662	1410.7	86.8428	1410.7	88.3049	1410.7	90.0703	1410.7	91.53	1410.7	93.1697	1410.7	94.6277	1410.7	97.2848	1410.7	99.0622	1410.7	101.333
	1411.18	82.4914	1411.18	82.8797	1411.18	83.7771	1411.18	83.7771	1411.18	84.7525	1411.18	85.2361	1411.18	85.7883	1411.18	86.8685	1411.18	88.3367	1411.18	90.1121	1411.18	91.5823	1411.18	93.2013	1411.18	94.6542	1411.18	97.2963	1411.18	99.0961	1411.18	101.349
	1411.66	82.5064	1411.66	82.9177	1411.66	83.8039	1411.66	83.8039	1411.66	84.8009	1411.66	85.2739	1411.66	85.834	1411.66	86.9298	1411.66	88.3908	1411.66	90.1824	1411.66	91.6561	1411.66	93.2542	1411.66	94.7095	1411.66	97.3273	1411.66	99.1585	1411.66	101.38
	1412.14	82.5311	1412.14	82.9691	1412.14	83.8438	1412.14	83.8438	1412.14	84.8634	1412.14	85.3293	1412.14	85.9048	1412.14	87.0255	1412.14	88.4706	1412.14	90.2792	1412.14	91.7532	1412.14	93.3305	1412.14	94.7974	1412.14	97.3811	1412.14	99.2483	1412.14	101.434
	1412.62	82.5648	1412.62	83.0294	1412.62	83.8942	1412.62	83.8942	1412.62	84.9397	1412.62	85.4023	1412.62	85.9988	1412.62	87.1478	1412.62	88.5758	1412.62	90.3966	1412.62	91.8726	1412.62	93.4293	1412.62	94.916	1412.62	97.4572	1412.62	99.3597	1412.62	101.511
	1413.11	82.6059	1413.11	83.0933	1413.11	83.9517	1413.11	83.9517	1413.11	85.0289	1413.11	85.4917	1413.11	86.1117	1413.11	87.2858	1413.11	88.7026	1413.11	90.5273	1413.11	92.0112	1413.11	93.5476	1413.11	95.0587	1413.11	97.5525	1413.11	99.4843	1413.11	101.611
	1413.59	82.6535	1413.59	83.1564	1413.59	84.0139	1413.59	84.0139	1413.59	85.1297	1413.59	85.5961	1413.59	86.2387	1413.59	87.4293	1413.59	88.8461	1413.59	90.6652	1413.59	92.1652	1413.59	93.6812	1413.59	95.2164	1413.59	97.6625	1413.59	99.6135	1413.59	101.729
	1414.07	82.7071	1414.07	83.2167	1414.07	84.0801	1414.07	84.0801	1414.07	85.2406	1414.07	85.7139	1414.07	86.3746	1414.07	87.5717	1414.07	89.0009	1414.07	90.806	1414.07	92.3304	1414.07	93.826	1414.07	95.3793	1414.07	97.7821	1414.07	99.7409	1414.07	101.86
	1414.55	82.7667	1414.55	83.2747	1414.55	84.1507	1414.55	84.1507	1414.55	85.36	1414.55	85.8434	1414.55	86.5149	1414.55	87.71	1414.55	89.1617	1414.55	90.9479	1414.55	92.503	1414.55	93.978	1414.55	95.5387	1414.55	97.9074	1414.55	99.8627	1414.55	101.996
	1415.04	82.8317	1415.04	83.3321	1415.04	84.2267	1415.04	84.2267	1415.04	85.4855	1415.04	85.9814	1415.04	86.6548	1415.04	87.8438	1415.04	89.324	1415.04	91.09	1415.04	92.6791	1415.04	94.1333	1415.04	95.6882	1415.04	98.0353	1415.04	99.9768	1415.04	102.132
	1415.52	82.9008	1415.52	83.3913	1415.52	84.3088	1415.52	84.3088	1415.52	85.6147	1415.52	86.1237	1415.52	86.7895	1415.52	87.9744	1415.52	89.4841	1415.52	91.2314	1415.52	92.8555	1415.52	94.2885	1415.52	95.8241	1415.52	98.1637	1415.52	100.083	1415.52	102.259
	1416	82.9724	1416	83.4548	1416	84.3967	1416	84.3967	1416	85.7456	1416	86.2655	1416	86.9148	1416	88.1028	1416	89.6395	1416	91.3711	1416	93.029	1416	94.4413	1416	95.9463	1416	98.2916	1416	100.18	1416	102.374
	1416.48	83.0452	1416.48	83.5251	1416.48	84.4905	1416.48	84.4905	1416.48	85.8775	1416.48	86.4017	1416.48	87.0278	1416.48	88.2298	1416.48	89.7899	1416.48	91.5079	1416.48	93.1966	1416.48	94.5909	1416.48	96.0581	1416.48	98.4183	1416.48	100.27	1416.48	102.47
	1416.96	83.1206	1416.96	83.6051	1416.96	84.5906	1416.96	84.5906	1416.96	86.0116	1416.96	86.5289	1416.96	87.1282	1416.96	88.3551	1416.96	89.9366	1416.96	91.6403	1416.96	93.355	1416.96	94.7378	1416.96	96.1655	1416.96	98.5421	1416.96	100.349	1416.96	102.545
	1417.45	83.2028	1417.45	83.6987	1417.45	84.6993	1417.45	84.6993	1417.45	86.1499	1417.45	86.6458	1417.45	87.219	1417.45	88.4766	1417.45	90.0819	1417.45	91.7665	1417.45	93.4993	1417.45	94.8818	1417.45	96.2742	1417.45	98.6588	1417.45	100.415	1417.45	102.591
	1417.93	83.2987	1417.93	83.8088	1417.93	84.8186	1417.93	84.8186	1417.93	86.2924	1417.93	86.7527	1417.93	87.3049	1417.93	88.5889	1417.93	90.2247	1417.93	91.8829	1417.93	93.6218	1417.93	95.0187	1417.93	96.3864	1417.93	98.7598	1417.93	100.461	1417.93	102.604
	1418.41	83.4135	1418.41	83.9341	1418.41	84.9476	1418.41	84.9476	1418.41	86.4331	1418.41	86.8509	1418.41	87.3901	1418.41	88.6834	1418.41	90.3572	1418.41	91.984	1418.41	93.7129	1418.41	95.1375	1418.41	96.495	1418.41	98.8331	1418.41	100.481	1418.41	102.579
	1418.89	83.544	1418.89	84.0658	1418.89	85.0786	1418.89	85.0786	1418.89	86.5588	1418.89	86.94	1418.89	87.4738	1418.89	88.7506	1418.89	90.4646	1418.89	92.0632	1418.89	93.7659	1418.89	95.2224	1418.89	96.5851	1418.89	98.8699	1418.89	100.472	1418.89	102.517
	1419.38	83.6766	1419.38	84.1891	1419.38	85.1987	1419.38	85.1987	1419.38	86.6556	1419.38	87.0182	1419.38	87.5499	1419.38	88.7865	1419.38	90.5333	1419.38	92.1176	1419.38	93.7839	1419.38	95.2636	1419.38	96.6426	1419.38	98.8725	1419.38	100.437	1419.38	102.434
	1419.86	83.7949	1419.86	84.2917	1419.86	85.2969	1419.86	85.2969	1419.86	86.7184	1419.86	87.0845	1419.86	87.6113	1419.86	88.7968	1419.86	90.5612	1419.86	92.1514	1419.86	93.7805	1419.86	95.2654	1419.86	96.6652	1419.86	98.8558	1419.86	100.39	1419.86	102.349
	1420.34	83.8894	1420.34	84.3701	1420.34	85.3706	1420.34	85.3706	1420.34	86.7537	1420.34	87.14	1420.34	87.6561	1420.34	88.7935	1420.34	90.5586	1420.34	92.1743	1420.34	93.7729	1420.34	95.2444	1420.34	96.6642	1420.34	98.8394	1420.34	100.347	1420.34	102.279
	1420.82	83.9599	1420.82	84.4287	1420.82	85.4244	1420.82	85.4244	1420.82	86.7741	1420.82	87.1885	1420.82	87.6877	1420.82	88.7896	1420.82	90.5411	1420.82	92.1972	1420.82	93.7747	1420.82	95.2202	1420.82	96.6565	1420.82	98.8386	1420.82	100.32	1420.82	102.236
	1421.3	84.0118	1421.3	84.4747	1421.3	85.4659	1421.3	85.4659	1421.3	86.7917	1421.3	87.2341	1421.3	87.7126	1421.3	88.7951	1421.3	90.5229	1421.3	92.2292	1421.3	93.7941	1421.3	95.2092	1421.3	96.6575	1421.3	98.8629	1421.3	100.32	1421.3	102.223
	1421.79	84.0519	1421.79	84.5156	1421.79	85.5024	1421.79	85.5024	1421.79	86.8146	1421.79	87.2797	1421.79	87.7371	1421.79	88.8169	1421.79	90.5138	1421.79	92.2761	1421.79	93.8341	1421.79	95.2229	1421.79	96.6783	1421.79	98.9163	1421.79	100.35	1421.79	102.244
	1422.27	84.0861	1422.27	84.5564	1422.27	85.5385	1422.27	85.5385	1422.27	86.8466	1422.27	87.3252	1422.27	87.7656	1422.27	88.8578	1422.27	90.5191	1422.27	92.3402	1422.27	93.8936	1422.27	95.2672	1422.27	96.7252	1422.27	98.9983	1422.27	100.413	1422.27	102.298
	1422.75	84.1179	1422.75	84.599	1422.75	85.5756	1422.75	85.5756	1422.75	86.8858	1422.75	87.3665	1422.75	87.799	1422.75	88.9163	1422.75	90.5392	1422.75	92.4185	1422.75	93.9669	1422.75	95.342	1422.75	96.7989	1422.75	99.1034	1422.75	100.508	1422.75	102.38
	1423.23	84.1481	1423.23	84.6417	1423.23	85.6107	1423.23	85.6107	1423.23	86.9248	1423.23	87.3958	1423.23	87.8338	1423.23	88.985	1423.23	90.5699	1423.23	92.5023	1423.23	94.0431	1423.23	95.4396	1423.23	96.8936	1423.23	99.2197	1423.23	100.624	1423.23	102.48
	1423.71	84.1748	1423.71	84.6788	1423.71	85.6373	1423.71	85.6373	1423.71	86.9527	1423.71	87.4037	1423.71	87.8629	1423.71	89.0513	1423.71	90.6026	1423.71	92.5781	1423.71	94.1083	1423.71	95.5447	1423.71	96.9971	1423.71	99.3302	1423.71	100.744	1423.71	102.583
	1424.2	84.195	1424.2	84.703	1424.2	85.6484	1424.2	85.6484	1424.2	86.9596	1424.2	87.3841	1424.2	87.8787	1424.2	89.1014	1424.2	90.6288	1424.2	92.6328	1424.2	94.1513	1424.2	95.6395	1424.2	97.0945	1424.2	99.4185	1424.2	100.849	1424.2	102.672
	1424.68	84.207	1424.68	84.7092	1424.68	85.6404	1424.68	85.6404	1424.68	86.942	1424.68	87.3389	1424.68	87.8774	1424.68	89.1273	1424.68	90.6433	1424.68	92.6609	1424.68	94.1694	1424.68	95.7115	1424.68	97.1746	1424.68	99.4763	1424.68	100.927	1424.68	102.734
	1425.16	84.2109	1425.16	84.6965	1425.16	85.6153	1425.16	85.6153	1425.16	86.9045	1425.16	87.2771	1425.16	87.861	1425.16	89.13	1425.16	90.6471	1425.16	92.6665	1425.16	94.17	1425.16	95.7596	1425.16	97.235	1425.16	99.5073	1425.16	100.976	1425.16	102.772
	1425.64	84.2089	1425.64	84.6676	1425.64	85.5785	1425.64	85.5785	1425.64	86.856	1425.64	87.2097	1425.64	87.8352	1425.64	89.1176	1425.64	90.6451	1425.64	92.6603	1425.64	94.1655	1425.64	95.7923	1425.64	97.28	1425.64	99.5235	1425.64	101.008	1425.64	102.792
	1426.12	84.2025	1426.12	84.6265	1426.12	85.5362	1426.12	85.5362	1426.12	86.8046	1426.12	87.1449	1426.12	87.8061	1426.12	89.0993	1426.12	90.6418	1426.12	92.6523	1426.12	94.1667	1426.12	95.8203	1426.12	97.3158	1426.12	99.5374	1426.12	101.037	1426.12	102.808
	1426.61	84.1919	1426.61	84.5759	1426.61	85.4922	1426.61	85.4922	1426.61	86.7542	1426.61	87.0856	1426.61	87.7764	1426.61	89.0809	1426.61	90.6383	1426.61	92.6475	1426.61	94.1783	1426.61	95.8511	1426.61	97.3454	1426.61	99.5567	1426.61	101.073	1426.61	102.826
	1427.09	84.1747	1427.09	84.5164	1427.09	85.4473	1427.09	85.4473	1427.09	86.7042	1427.09	87.0295	1427.09	87.7453	1427.09	89.0627	1427.09	90.6313	1427.09	92.6445	1427.09	94.1979	1427.09	95.8854	1427.09	97.367	1427.09	99.5825	1427.09	101.118	1427.09	102.851
	1427.57	84.1467	1427.57	84.4477	1427.57	85.3994	1427.57	85.3994	1427.57	86.6503	1427.57	86.9714	1427.57	87.7086	1427.57	89.0398	1427.57	90.6138	1427.57	92.6359	1427.57	94.2165	1427.57	95.9164	1427.57	97.3737	1427.57	99.6086	1427.57	101.169	1427.57	102.878
	1428.05	84.1032	1428.05	84.3692	1428.05	85.3448	1428.05	85.3448	1428.05	86.5866	1428.05	86.9047	1428.05	87.6603	1428.05	89.0038	1428.05	90.5772	1428.05	92.611	1428.05	94.2206	1428.05	95.932	1428.05	97.357	1428.05	99.6242	1428.05	101.213	1428.05	102.901
	1428.54	84.0405	1428.54	84.2817	1428.54	85.2784	1428.54	85.2784	1428.54	86.5075	1428.54	86.8238	1428.54	87.5947	1428.54	88.9456	1428.54	90.5146	1428.54	92.5591	1428.54	94.1957	1428.54	95.9181	1428.54	97.31	1428.54	99.6168	1428.54	101.236	1428.54	102.911
	1429.02	83.9578	1429.02	84.188	1429.02	85.1964	1429.02	85.1964	1429.02	86.4105	1429.02	86.7267	1429.02	87.5085	1429.02	88.8592	1429.02	90.4239	1429.02	92.4745	1429.02	94.1316	1429.02	95.8637	1429.02	97.2317	1429.02	99.5765	1429.02	101.225	1429.02	102.897
	1429.5	83.8587	1429.5	84.0924	1429.5	85.0969	1429.5	85.0969	1429.5	86.2966	1429.5	86.6153	1429.5	87.4025	1429.5	88.7442	1429.5	90.309	1429.5	92.3588	1429.5	94.0262	1429.5	95.7665	1429.5	97.1286	1429.5	99.5006	1429.5	101.177	1429.5	102.857
	1429.98	83.7496	1429.98	83.9987	1429.98	84.9806	1429.98	84.9806	1429.98	86.1701	1429.98	86.4943	1429.98	87.28	1429.98	88.6063	1429.98	90.1779	1429.98	92.2199	1429.98	93.8862	1429.98	95.6329	1429.98	97.011	1429.98	99.3939	1429.98	101.093	1429.98	102.789
	1430.46	83.6372	1430.46	83.9087	1430.46	84.851	1430.46	84.851	1430.46	86.036	1430.46	86.3684	1430.46	87.1456	1430.46	88.4536	1430.46	90.0375	1430.46	92.0677	1430.46	93.7231	1430.46	95.475	1430.46	96.8879	1430.46	99.266	1430.46	100.984	1430.46	102.695
	1430.95	83.5265	1430.95	83.8217	1430.95	84.7135	1430.95	84.7135	1430.95	85.8991	1430.95	86.2409	1430.95	87.0027	1430.95	88.2941	1430.95	89.8908	1430.95	91.9091	1430.95	93.5478	1430.95	95.305	1430.95	96.7624	1430.95	99.1262	1430.95	100.857	1430.95	102.579
	1431.43	83.4209	1431.43	83.7357	1431.43	84.5747	1431.43	84.5747	1431.43	85.7637	1431.43	86.1132	1431.43	86.8538	1431.43	88.1333	1431.43	89.7377	1431.43	91.7479	1431.43	93.368	1431.43	95.1316	1431.43	96.6327	1431.43	98.9816	1431.43	100.716	1431.43	102.443
	1431.91	83.3223	1431.91	83.649	1431.91	84.4414	1431.91	84.4414	1431.91	85.6342	1431.91	85.9866	1431.91	86.7018	1431.91	87.9752	1431.91	89.5773	1431.91	91.5854	1431.91	93.1886	1431.91	94.9604	1431.91	96.496	1431.91	98.8368	1431.91	100.563	1431.91	102.29
	1432.39	83.2324	1432.39	83.5606	1432.39	84.3202	1432.39	84.3202	1432.39	85.5154	1432.39	85.8633	1432.39	86.5508	1432.39	87.8232	1432.39	89.411	1432.39	91.424	1432.39	93.0136	1432.39	94.7956	1432.39	96.3523	1432.39	98.6959	1432.39	100.4	1432.39	102.127
	1432.87	83.1526	1432.87	83.4706	1432.87	84.2155	1432.87	84.2155	1432.87	85.4117	1432.87	85.7463	1432.87	86.4059	1432.87	87.6809	1432.87	89.2435	1432.87	91.268	1432.87	92.848	1432.87	94.6419	1432.87	96.2062	1432.87	98.5641	1432.87	100.23	1432.87	101.963
	1433.36	83.0839	1433.36	83.3792	1433.36	84.1294	1433.36	84.1294	1433.36	85.3267	1433.36	85.6388	1433.36	86.2724	1433.36	87.5517	1433.36	89.0818	1433.36	91.1238	1433.36	92.6981	1433.36	94.5045	1433.36	96.0666	1433.36	98.4478	1433.36	100.062	1433.36	101.809
	1433.84	83.0265	1433.84	83.2866	1433.84	84.0607	1433.84	84.0607	1433.84	85.2611	1433.84	85.5437	1433.84	86.155	1433.84	87.4384	1433.84	88.9337	1433.84	90.9982	1433.84	92.5716	1433.84	94.3896	1433.84	95.9439	1433.84	98.3548	1433.84	99.9049	1433.84	101.677
	1434.32	82.9789	1434.32	83.1925	1434.32	84.0054	1434.32	84.0054	1434.32	85.2124	1434.32	85.4631	1434.32	86.0567	1434.32	87.3422	1434.32	88.807	1434.32	90.8978	1434.32	92.4763	1434.32	94.3029	1434.32	95.8487	1434.32	98.2931	1434.32	99.7711	1434.32	101.58
	1434.8	82.9377	1434.8	83.0974	1434.8	83.9565	1434.8	83.9565	1434.8	85.1742	1434.8	85.3977	1434.8	85.9787	1434.8	87.2623	1434.8	88.7083	1434.8	90.8265	1434.8	92.4195	1434.8	94.2489	1434.8	95.7894	1434.8	98.2694	1434.8	99.6724	1434.8	101.526
	1435.29	82.8976	1435.29	83.0048	1435.29	83.9054	1435.29	83.9054	1435.29	85.1356	1435.29	85.3469	1435.29	85.9193	1435.29	87.1958	1435.29	88.642	1435.29	90.7837	1435.29	92.4049	1435.29	94.2284	1435.29	95.7685	1435.29	98.2854	1435.29	99.6187	1435.29	101.522
	1435.77	82.8529	1435.77	82.9228	1435.77	83.8443	1435.77	83.8443	1435.77	85.0837	1435.77	85.3081	1435.77	85.8735	1435.77	87.1373	1435.77	88.6078	1435.77	90.7619	1435.77	92.4271	1435.77	94.2348	1435.77	95.779	1435.77	98.3321	1435.77	99.6116	1435.77	101.561
	1436.25	82.7998	1436.25	82.8633	1436.25	83.7715	1436.25	83.7715	1436.25	85.0097	1436.25	85.2762	1436.25	85.8331	1436.25	87.0812	1436.25	88.5974	1436.25	90.7458	1436.25	92.4676	1436.25	94.2522	1436.25	95.8016	1436.25	98.3858	1436.25	99.6387	1436.25	101.622
	1436.73	82.7407	1436.73	82.8355	1436.73	83.6947	1436.73	83.6947	1436.73	84.9167	1436.73	85.2448	1436.73	85.79	1436.73	87.0242	1436.73	88.5954	1436.73	90.7186	1436.73	92.4982	1436.73	94.2598	1436.73	95.8114	1436.73	98.4153	1436.73	99.6738	1436.73	101.672
	1437.21	82.6827	1437.21	82.838	1437.21	83.6274	1437.21	83.6274	1437.21	84.8191	1437.21	85.2094	1437.21	85.7407	1437.21	86.968	1437.21	88.5868	1437.21	90.673	1437.21	92.4972	1437.21	94.2438	1437.21	95.7933	1437.21	98.4003	1437.21	99.6915	1437.21	101.685
	1437.7	82.6337	1437.7	82.8595	1437.7	83.5791	1437.7	83.5791	1437.7	84.733	1437.7	85.1688	1437.7	85.6881	1437.7	86.9167	1437.7	88.5651	1437.7	90.6142	1437.7	92.4609	1437.7	94.2044	1437.7	95.7497	1437.7	98.3424	1437.7	99.6817	1437.7	101.656
	1438.18	82.597	1438.18	82.8859	1438.18	83.551	1438.18	83.551	1438.18	84.6653	1438.18	85.1249	1438.18	85.6374	1438.18	86.8736	1438.18	88.5326	1438.18	90.5534	1438.18	92.3998	1438.18	94.1505	1438.18	95.6943	1438.18	98.2578	1438.18	99.6498	1438.18	101.596
	1438.66	82.572	1438.66	82.9071	1438.66	83.5377	1438.66	83.5377	1438.66	84.6141	1438.66	85.08	1438.66	85.5929	1438.66	86.8388	1438.66	88.4947	1438.66	90.4993	1438.66	92.3274	1438.66	94.0913	1438.66	95.6405	1438.66	98.1642	1438.66	99.6076	1438.66	101.521
	1439.14	82.5562	1439.14	82.918	1439.14	83.5322	1439.14	83.5322	1439.14	84.5726	1439.14	85.0363	1439.14	85.5567	1439.14	86.8104	1439.14	88.4562	1439.14	90.4557	1439.14	92.2528	1439.14	94.0317	1439.14	95.5962	1439.14	98.0733	1439.14	99.5642	1439.14	101.443
	1439.62	82.5466	1439.62	82.9171	1439.62	83.528	1439.62	83.528	1439.62	84.5336	1439.62	84.9955	1439.62	85.5287	1439.62	86.7849	1439.62	88.4198	1439.62	90.4221	1439.62	92.1804	1439.62	93.9733	1439.62	95.5637	1439.62	97.9912	1439.62	99.5246	1439.62	101.37
	1440.11	82.5411	1440.11	82.9053	1440.11	83.5206	1440.11	83.5206	1440.11	84.4916	1440.11	84.9586	1440.11	85.5073	1440.11	86.7591	1440.11	88.3864	1440.11	90.3952	1440.11	92.111	1440.11	93.9151	1440.11	95.5417	1440.11	97.9198	1440.11	99.4899	1440.11	101.305
	1440.59	82.538	1440.59	82.8847	1440.59	83.5076	1440.59	83.5076	1440.59	84.4443	1440.59	84.9263	1440.59	85.4897	1440.59	86.7298	1440.59	88.3557	1440.59	90.3711	1440.59	92.0442	1440.59	93.8562	1440.59	95.5266	1440.59	97.8591	1440.59	99.4586	1440.59	101.251
	1441.07	82.5363	1441.07	82.8587	1441.07	83.4888	1441.07	83.4888	1441.07	84.3922	1441.07	84.898	1441.07	85.4721	1441.07	86.695	1441.07	88.3267	1441.07	90.3461	1441.07	91.9799	1441.07	93.7966	1441.07	95.5145	1441.07	97.8083	1441.07	99.4286	1441.07	101.207
	1441.55	82.5355	1441.55	82.8308	1441.55	83.4659	1441.55	83.4659	1441.55	84.3388	1441.55	84.8723	1441.55	85.4508	1441.55	86.6543	1441.55	88.2984	1441.55	90.3179	1441.55	91.9192	1441.55	93.7378	1441.55	95.5019	1441.55	97.7662	1441.55	99.398	1441.55	101.173
	1442.04	82.5354	1442.04	82.8044	1442.04	83.4415	1442.04	83.4415	1442.04	84.2889	1442.04	84.8467	1442.04	85.4222	1442.04	86.6088	1442.04	88.2694	1442.04	90.2862	1442.04	91.8645	1442.04	93.6821	1442.04	95.486	1442.04	97.7312	1442.04	99.3658	1442.04	101.145
	1442.52	82.5362	1442.52	82.7818	1442.52	83.4182	1442.52	83.4182	1442.52	84.2469	1442.52	84.8188	1442.52	85.3845	1442.52	86.5605	1442.52	88.2386	1442.52	90.2516	1442.52	91.8183	1442.52	93.6314	1442.52	95.4653	1442.52	97.7012	1442.52	99.3315	1442.52	101.12
	1443	82.5381	1443	82.7635	1443	83.3976	1443	83.3976	1443	84.2152	1443	84.7873	1443	85.3377	1443	86.5122	1443	88.2049	1443	90.2152	1443	91.7819	1443	93.5868	1443	95.4386	1443	97.6738	1443	99.2945	1443	101.09
	1443.48	82.5414	1443.48	82.7488	1443.48	83.3802	1443.48	83.3802	1443.48	84.1944	1443.48	84.7526	1443.48	85.2838	1443.48	86.4661	1443.48	88.1674	1443.48	90.1771	1443.48	91.7544	1443.48	93.5473	1443.48	95.4051	1443.48	97.6461	1443.48	99.2543	1443.48	101.05
	1443.96	82.5465	1443.96	82.7357	1443.96	83.3654	1443.96	83.3654	1443.96	84.183	1443.96	84.7169	1443.96	85.2263	1443.96	86.4239	1443.96	88.1256	1443.96	90.1365	1443.96	91.7326	1443.96	93.5112	1443.96	95.3637	1443.96	97.6158	1443.96	99.21	1443.96	100.997
	1444.44	82.5539	1444.44	82.7223	1444.44	83.3528	1444.44	83.3528	1444.44	84.1795	1444.44	84.6832	1444.44	85.1691	1444.44	86.3858	1444.44	88.0797	1444.44	90.0919	1444.44	91.7116	1444.44	93.4759	1444.44	95.3135	1444.44	97.581	1444.44	99.1609	1444.44	100.928
	1444.93	82.5646	1444.93	82.7074	1444.93	83.3427	1444.93	83.3427	1444.93	84.1827	1444.93	84.6549	1444.93	85.1162	1444.93	86.3512	1444.93	88.0301	1444.93	90.0415	1444.93	91.6865	1444.93	93.4398	1444.93	95.2535	1444.93	97.5414	1444.93	99.1072	1444.93	100.845
	1445.41	82.5802	1445.41	82.6918	1445.41	83.3365	1445.41	83.3365	1445.41	84.193	1445.41	84.6339	1445.41	85.0711	1445.41	86.3187	1445.41	87.9783	1445.41	89.9843	1445.41	91.6532	1445.41	93.4026	1445.41	95.1838	1445.41	97.4974	1445.41	99.0504	1445.41	100.752
	1445.89	82.6026	1445.89	82.6785	1445.89	83.3377	1445.89	83.3377	1445.89	84.2117	1445.89	84.621	1445.89	85.0372	1445.89	86.2862	1445.89	87.9263	1445.89	89.9213	1445.89	91.6101	1445.89	93.365	1445.89	95.1052	1445.89	97.4503	1445.89	98.9931	1445.89	100.656
	1446.37	82.6349	1446.37	82.6732	1446.37	83.3505	1446.37	83.3505	1446.37	84.2405	1446.37	84.6152	1446.37	85.0177	1446.37	86.2526	1446.37	87.8766	1446.37	89.8554	1446.37	91.5587	1446.37	93.3287	1446.37	95.0205	1446.37	97.4019	1446.37	98.9388	1446.37	100.561
	1446.86	82.6798	1446.86	82.683	1446.86	83.3789	1446.86	83.3789	1446.86	84.2794	1446.86	84.6151	1446.86	85.0152	1446.86	86.2173	1446.86	87.8321	1446.86	89.7917	1446.86	91.5032	1446.86	93.2954	1446.86	94.9346	1446.86	97.3533	1446.86	98.8906	1446.86	100.474
	1447.34	82.7386	1447.34	82.7149	1447.34	83.4241	1447.34	83.4241	1447.34	84.3259	1447.34	84.6189	1447.34	85.0308	1447.34	86.1821	1447.34	87.7954	1447.34	89.7361	1447.34	91.4499	1447.34	93.2653	1447.34	94.854	1447.34	97.305	1447.34	98.85	1447.34	100.399
	1447.82	82.8094	1447.82	82.7714	1447.82	83.4826	1447.82	83.4826	1447.82	84.3739	1447.82	84.6259	1447.82	85.0616	1447.82	86.1499	1447.82	87.7669	1447.82	89.6932	1447.82	91.4044	1447.82	93.2367	1447.82	94.7848	1447.82	97.2562	1447.82	98.8159	1447.82	100.34
	1448.3	82.8874	1448.3	82.8489	1448.3	83.5463	1448.3	83.5463	1448.3	84.4169	1448.3	84.6361	1448.3	85.1011	1448.3	86.124	1448.3	87.7449	1448.3	89.6636	1448.3	91.3689	1448.3	93.2057	1448.3	94.7305	1448.3	97.2058	1448.3	98.7847	1448.3	100.295
	1448.79	82.9659	1448.79	82.9391	1448.79	83.606	1448.79	83.606	1448.79	84.4503	1448.79	84.6505	1448.79	85.1411	1448.79	86.1061	1448.79	87.7256	1448.79	89.6438	1448.79	91.3415	1448.79	93.1687	1448.79	94.6896	1448.79	97.1528	1448.79	98.7524	1448.79	100.261
	1449.27	83.0395	1449.27	83.033	1449.27	83.6552	1449.27	83.6552	1449.27	84.4739	1449.27	84.6698	1449.27	85.1746	1449.27	86.0958	1449.27	87.7061	1449.27	89.629	1449.27	91.318	1449.27	93.1233	1449.27	94.6576	1449.27	97.0978	1449.27	98.7165	1449.27	100.234
	1449.75	83.1052	1449.75	83.1252	1449.75	83.692	1449.75	83.692	1449.75	84.4915	1449.75	84.6944	1449.75	85.1984	1449.75	86.0914	1449.75	87.6852	1449.75	89.6153	1449.75	91.2947	1449.75	93.0703	1449.75	94.6291	1449.75	97.0428	1449.75	98.6774	1449.75	100.212
	1450.23	83.1626	1450.23	83.214	1450.23	83.7182	1450.23	83.7182	1450.23	84.5089	1450.23	84.7244	1450.23	85.2131	1450.23	86.0908	1450.23	87.6649	1450.23	89.6017	1450.23	91.2709	1450.23	93.0131	1450.23	94.6009	1450.23	96.9919	1450.23	98.6382	1450.23	100.195
	1450.71	83.2123	1450.71	83.3007	1450.71	83.7383	1450.71	83.7383	1450.71	84.5316	1450.71	84.7596	1450.71	85.2224	1450.71	86.0934	1450.71	87.6495	1450.71	89.5906	1450.71	91.2483	1450.71	92.9576	1450.71	94.5725	1450.71	96.9498	1450.71	98.6039	1450.71	100.185
	1451.19	83.2558	1451.19	83.3878	1451.19	83.7572	1451.19	83.7572	1451.19	84.5635	1451.19	84.8	1451.19	85.2319	1451.19	86.0994	1451.19	87.6452	1451.19	89.5858	1451.19	91.2313	1451.19	92.9111	1451.19	94.5466	1451.19	96.9222	1451.19	98.58	1451.19	100.183
	1451.68	83.2945	1451.68	83.4765	1451.68	83.7789	1451.68	83.7789	1451.68	84.6058	1451.68	84.8455	1451.68	85.2472	1451.68	86.1105	1451.68	87.6573	1451.68	89.5912	1451.68	91.2244	1451.68	92.8815	1451.68	94.5276	1451.68	96.9136	1451.68	98.571	1451.68	100.194
	1452.16	83.3297	1452.16	83.566	1452.16	83.806	1452.16	83.806	1452.16	84.6568	1452.16	84.8957	1452.16	85.2727	1452.16	86.1284	1452.16	87.6891	1452.16	89.609	1452.16	91.2308	1452.16	92.8745	1452.16	94.52	1452.16	96.9264	1452.16	98.5789	1452.16	100.218
	1452.64	83.3622	1452.64	83.6536	1452.64	83.8389	1452.64	83.8389	1452.64	84.7128	1452.64	84.9496	1452.64	85.3098	1452.64	86.154	1452.64	87.7397	1452.64	89.6382	1452.64	91.251	1452.64	92.8922	1452.64	94.5263	1452.64	96.9598	1452.64	98.6023	1452.64	100.255
	1453.12	83.3928	1453.12	83.7351	1453.12	83.8757	1453.12	83.8757	1453.12	84.7691	1453.12	85.0061	1453.12	85.3567	1453.12	86.187	1453.12	87.8041	1453.12	89.6747	1453.12	91.2831	1453.12	92.9321	1453.12	94.5459	1453.12	97.0101	1453.12	98.6362	1453.12	100.304
	1453.61	83.4218	1453.61	83.806	1453.61	83.9133	1453.61	83.9133	1453.61	84.8224	1453.61	85.0637	1453.61	85.409	1453.61	86.2256	1453.61	87.8749	1453.61	89.7137	1453.61	91.3242	1453.61	92.9881	1453.61	94.5748	1453.61	97.0724	1453.61	98.6741	1453.61	100.364
	1454.09	83.4495	1454.09	83.862	1454.09	83.9482	1454.09	83.9482	1454.09	84.8711	1454.09	85.1213	1454.09	85.4615	1454.09	86.2677	1454.09	87.9443	1454.09	89.7506	1454.09	91.3727	1454.09	93.0521	1454.09	94.6071	1454.09	97.1421	1454.09	98.7096	1454.09	100.433
	1454.57	83.4763	1454.57	83.898	1454.57	83.9768	1454.57	83.9768	1454.57	84.9157	1454.57	85.178	1454.57	85.5083	1454.57	86.311	1454.57	88.005	1454.57	89.7837	1454.57	91.4296	1454.57	93.1154	1454.57	94.6359	1454.57	97.2161	1454.57	98.7379	1454.57	100.513
	1455.05	83.5032	1455.05	83.9069	1455.05	83.9956	1455.05	83.9956	1455.05	84.9576	1455.05	85.2326	1455.05	85.5438	1455.05	86.354	1455.05	88.0503	1455.05	89.8142	1455.05	91.4994	1455.05	93.1693	1455.05	94.6539	1455.05	97.292	1455.05	98.7568	1455.05	100.604
	1455.53	83.5321	1455.53	83.8789	1455.53	84.0018	1455.53	84.0018	1455.53	84.9972	1455.53	85.2825	1455.53	85.5612	1455.53	86.3949	1455.53	88.0721	1455.53	89.8457	1455.53	91.5872	1455.53	93.2027	1455.53	94.6535	1455.53	97.3649	1455.53	98.7667	1455.53	100.702
	1456.02	83.5661	1456.02	83.8038	1456.02	83.9946	1456.02	83.9946	1456.02	85.0303	1456.02	85.3217	1456.02	85.5525	1456.02	86.4307	1456.02	88.0598	1456.02	89.8812	1456.02	91.691	1456.02	93.2023	1456.02	94.6281	1456.02	97.4221	1456.02	98.7702	1456.02	100.793
	1456.5	83.608	1456.5	83.6833	1456.5	83.9788	1456.5	83.9788	1456.5	85.0456	1456.5	85.34	1456.5	85.511	1456.5	86.4551	1456.5	88.0038	1456.5	89.9153	1456.5	91.7872	1456.5	93.1551	1456.5	94.5755	1456.5	97.4382	1456.5	98.7699	1456.5	100.842
	1456.98	83.6556	1456.98	83.5481	1456.98	83.9674	1456.98	83.9674	1456.98	85.0276	1456.98	85.3274	1456.98	85.4398	1456.98	86.4592	1456.98	87.9064	1456.98	89.927	1456.98	91.8258	1456.98	93.062	1456.98	94.505	1456.98	97.3853	1456.98	98.7621	1456.98	100.801
	1457.46	83.6998	1457.46	83.4514	1457.46	83.9748	1457.46	83.9748	1457.46	84.9723	1457.46	85.2851	1457.46	85.3573	1457.46	86.4389	1457.46	87.7913	1457.46	89.8905	1457.46	91.7628	1457.46	92.9479	1457.46	94.4364	1457.46	97.2608	1457.46	98.7347	1457.46	100.652
	1457.94	83.7308	1457.94	83.4264	1457.94	84.0033	1457.94	84.0033	1457.94	84.8965	1457.94	85.2282	1457.94	85.2866	1457.94	86.4003	1457.94	87.6902	1457.94	89.8004	1457.94	91.6074	1457.94	92.8457	1457.94	94.3845	1457.94	97.0996	1457.94	98.6768	1457.94	100.433
	1458.43	83.7468	1458.43	83.4635	1458.43	84.0432	1458.43	84.0432	1458.43	84.824	1458.43	85.1735	1458.43	85.2388	1458.43	86.356	1458.43	87.6198	1458.43	89.6777	1458.43	91.4124	1458.43	92.7713	1458.43	94.3503	1458.43	96.9439	1458.43	98.5897	1458.43	100.206
	1458.91	83.7531	1458.91	83.5329	1458.91	84.0836	1458.91	84.0836	1458.91	84.7696	1458.91	85.1295	1458.91	85.2131	1458.91	86.3162	1458.91	87.5796	1458.91	89.5497	1458.91	91.2275	1458.91	92.7225	1458.91	94.3273	1458.91	96.816	1458.91	98.4849	1458.91	100.012
	1459.39	83.7566	1459.39	83.6103	1459.39	84.1186	1459.39	84.1186	1459.39	84.7382	1459.39	85.098	1459.39	85.2049	1459.39	86.2867	1459.39	87.5629	1459.39	89.4362	1459.39	91.0788	1459.39	92.6911	1459.39	94.3106	1459.39	96.7198	1459.39	98.3766	1459.39	99.8629
	1459.87	83.763	1459.87	83.6819	1459.87	84.1465	1459.87	84.1465	1459.87	84.7288	1459.87	85.0782	1459.87	85.21	1459.87	86.27	1459.87	87.5634	1459.87	89.3478	1459.87	90.974	1459.87	92.6711	1459.87	94.2978	1459.87	96.6515	1459.87	98.2768	1459.87	99.7582
	1460.36	83.7755	1460.36	83.7416	1460.36	84.1676	1460.36	84.1676	1460.36	84.7382	1460.36	85.0683	1460.36	85.2247	1460.36	86.2666	1460.36	87.576	1460.36	89.2879	1460.36	90.9108	1460.36	92.6588	1460.36	94.2882	1460.36	96.6053	1460.36	98.1941	1460.36	99.6914
	1460.84	83.796	1460.84	83.7873	1460.84	84.1829	1460.84	84.1829	1460.84	84.7622	1460.84	85.0665	1460.84	85.2454	1460.84	86.2754	1460.84	87.5961	1460.84	89.2557	1460.84	90.882	1460.84	92.652	1460.84	94.2806	1460.84	96.5764	1460.84	98.1328	1460.84	99.655
	1461.32	83.8242	1461.32	83.8186	1461.32	84.1935	1461.32	84.1935	1461.32	84.7963	1461.32	85.0703	1461.32	85.2683	1461.32	86.2939	1461.32	87.6197	1461.32	89.2474	1461.32	90.8787	1461.32	92.6493	1461.32	94.2732	1461.32	96.5606	1461.32	98.0934	1461.32	99.6411
	1461.8	83.8588	1461.8	83.8359	1461.8	84.2002	1461.8	84.2002	1461.8	84.8358	1461.8	85.0777	1461.8	85.2897	1461.8	86.3195	1461.8	87.6431	1461.8	89.2586	1461.8	90.8925	1461.8	92.6496	1461.8	94.2632	1461.8	96.5554	1461.8	98.0737	1461.8	99.6431
	1462.28	83.898	1462.28	83.8405	1462.28	84.2039	1462.28	84.2039	1462.28	84.8759	1462.28	85.0875	1462.28	85.3068	1462.28	86.3495	1462.28	87.6636	1462.28	89.2855	1462.28	90.9164	1462.28	92.6528	1462.28	94.2484	1462.28	96.5597	1462.28	98.0699	1462.28	99.6557
	1462.77	83.9399	1462.77	83.835	1462.77	84.2064	1462.77	84.2064	1462.77	84.9127	1462.77	85.0997	1462.77	85.3191	1462.77	86.3821	1462.77	87.68	1462.77	89.3257	1462.77	90.9461	1462.77	92.6602	1462.77	94.2279	1462.77	96.5747	1462.77	98.078	1462.77	99.6761
	1463.25	83.9838	1463.25	83.8245	1463.25	84.2108	1463.25	84.2108	1463.25	84.9431	1463.25	85.1168	1463.25	85.329	1463.25	86.4171	1463.25	87.6929	1463.25	89.3793	1463.25	90.98	1463.25	92.6752	1463.25	94.204	1463.25	96.603	1463.25	98.095	1463.25	99.7047
	1463.73	84.0303	1463.73	83.8177	1463.73	84.2223	1463.73	84.2223	1463.73	84.9663	1463.73	85.1435	1463.73	85.3435	1463.73	86.4558	1463.73	87.7055	1463.73	89.4472	1463.73	91.0189	1463.73	92.7021	1463.73	94.1838	1463.73	96.6472	1463.73	98.1207	1463.73	99.7441
	1464.21	84.0814	1464.21	83.8263	1464.21	84.2465	1464.21	84.2465	1464.21	84.9844	1464.21	85.1844	1464.21	85.3718	1464.21	86.4998	1464.21	87.7219	1464.21	89.5283	1464.21	91.0643	1464.21	92.7444	1464.21	94.178	1464.21	96.7063	1464.21	98.1566	1464.21	99.797
	1464.69	84.1389	1464.69	83.8601	1464.69	84.2875	1464.69	84.2875	1464.69	85.0028	1464.69	85.2405	1464.69	85.4212	1464.69	86.549	1464.69	87.7447	1464.69	89.6163	1464.69	91.1146	1464.69	92.8002	1464.69	94.1962	1464.69	96.7725	1464.69	98.205	1464.69	99.8619
	1465.18	84.2013	1465.18	83.9211	1465.18	84.3437	1465.18	84.3437	1465.18	85.0268	1465.18	85.3059	1465.18	85.4905	1465.18	86.5993	1465.18	87.7728	1465.18	89.6986	1465.18	91.1637	1465.18	92.8604	1465.18	94.2393	1465.18	96.8325	1465.18	98.2643	1465.18	99.9306
	1465.66	84.2633	1465.66	84.0015	1465.66	84.4083	1465.66	84.4083	1465.66	85.0584	1465.66	85.3693	1465.66	85.5696	1465.66	86.6435	1465.66	87.8015	1465.66	89.7613	1465.66	91.2027	1465.66	92.9118	1465.66	94.2977	1465.66	96.8727	1465.66	98.3285	1465.66	99.9904
	1466.14	84.3175	1466.14	84.0884	1466.14	84.4727	1466.14	84.4727	1466.14	85.0955	1466.14	85.4198	1466.14	85.645	1466.14	86.675	1466.14	87.8257	1466.14	89.7952	1466.14	91.2239	1466.14	92.9438	1466.14	94.3564	1466.14	96.8859	1466.14	98.3885	1466.14	100.03
	1466.62	84.358	1466.62	84.1702	1466.62	84.5305	1466.62	84.5305	1466.62	85.1337	1466.62	85.4517	1466.62	85.7064	1466.62	86.6908	1466.62	87.8427	1466.62	89.799	1466.62	91.2249	1466.62	92.9518	1466.62	94.4028	1466.62	96.8732	1466.62	98.4367	1466.62	100.046
	1467.11	84.382	1467.11	84.2404	1467.11	84.5794	1467.11	84.5794	1467.11	85.1691	1467.11	85.465	1467.11	85.7499	1467.11	86.6924	1467.11	87.8537	1467.11	89.7779	1467.11	91.2081	1467.11	92.9375	1467.11	94.4311	1467.11	96.841	1467.11	98.4697	1467.11	100.04
	1467.59	84.3902	1467.59	84.2973	1467.59	84.6202	1467.59	84.6202	1467.59	85.2001	1467.59	85.4641	1467.59	85.7771	1467.59	86.6851	1467.59	87.8619	1467.59	89.7413	1467.59	91.1798	1467.59	92.9066	1467.59	94.442	1467.59	96.7984	1467.59	98.4886	1467.59	100.017
	1468.07	84.387	1468.07	84.3428	1468.07	84.6561	1468.07	84.6561	1468.07	85.2274	1468.07	85.4556	1468.07	85.7932	1468.07	86.6762	1468.07	87.8718	1468.07	89.7005	1468.07	91.1482	1468.07	92.867	1468.07	94.4411	1468.07	96.7555	1468.07	98.4982	1468.07	99.9891
	1468.55	84.3783	1468.55	84.381	1468.55	84.6911	1468.55	84.6911	1468.55	85.2539	1468.55	85.4467	1468.55	85.8051	1468.55	86.6738	1468.55	87.888	1468.55	89.6674	1468.55	91.122	1468.55	92.827	1468.55	94.437	1468.55	96.7216	1468.55	98.5066	1468.55	99.9646
	1469.03	84.3707	1469.03	84.4171	1469.03	84.7293	1469.03	84.7293	1469.03	85.2836	1469.03	85.4437	1469.03	85.8201	1469.03	86.6854	1469.03	87.9142	1469.03	89.653	1469.03	91.1097	1469.03	92.7948	1469.03	94.4395	1469.03	96.7056	1469.03	98.5227	1469.03	99.953
	1469.52	84.37	1469.52	84.4562	1469.52	84.7744	1469.52	84.7744	1469.52	85.3208	1469.52	85.4515	1469.52	85.8446	1469.52	86.7163	1469.52	87.9535	1469.52	89.6668	1469.52	91.1185	1469.52	92.7778	1469.52	94.4588	1469.52	96.7152	1469.52	98.5555	1469.52	99.9622
	1470	84.3803	1470	84.5034	1470	84.8287	1470	84.8287	1470	85.3693	1470	85.4736	1470	85.8844	1470	86.7695	1470	88.0087	1470	89.7157	1470	91.1547	1470	92.7832	1470	94.5045	1470	96.7584	1470	98.612	1470	99.9985
	1470.48	84.4035	1470.48	84.5631	1470.48	84.8928	1470.48	84.8928	1470.48	85.4312	1470.48	85.5129	1470.48	85.9437	1470.48	86.8446	1470.48	88.0825	1470.48	89.8041	1470.48	91.2233	1470.48	92.8188	1470.48	94.5852	1470.48	96.8426	1470.48	98.6959	1470.48	100.067
	1470.96	84.4389	1470.96	84.6382	1470.96	84.9642	1470.96	84.9642	1470.96	85.5059	1470.96	85.5716	1470.96	86.0244	1470.96	86.9368	1470.96	88.1771	1470.96	89.9306	1470.96	91.3267	1470.96	92.892	1470.96	94.706	1470.96	96.9733	1470.96	98.8044	1470.96	100.172
	1471.44	84.4836	1471.44	84.7283	1471.44	85.0363	1471.44	85.0363	1471.44	85.5869	1471.44	85.6511	1471.44	86.1231	1471.44	87.0352	1471.44	88.2917	1471.44	90.0836	1471.44	91.4611	1471.44	93.0067	1471.44	94.8623	1471.44	97.1481	1471.44	98.9236	1471.44	100.31
	1471.93	84.5325	1471.93	84.8267	1471.93	85.0986	1471.93	85.0986	1471.93	85.6604	1471.93	85.7492	1471.93	86.2269	1471.93	87.1231	1471.93	88.4171	1471.93	90.2357	1471.93	91.6106	1471.93	93.156	1471.93	95.0326	1471.93	97.3479	1471.93	99.0267	1471.93	100.47
	1472.41	84.58	1472.41	84.9192	1472.41	85.1406	1472.41	85.1406	1472.41	85.7093	1472.41	85.8567	1472.41	86.3143	1472.41	87.1844	1472.41	88.5343	1472.41	90.349	1472.41	91.7471	1472.41	93.3149	1472.41	95.1773	1472.41	97.5335	1472.41	99.0825	1472.41	100.628
	1472.89	84.6229	1472.89	84.9911	1472.89	85.1611	1472.89	85.1611	1472.89	85.7243	1472.89	85.9587	1472.89	86.3657	1472.89	87.2154	1472.89	88.622	1472.89	90.3971	1472.89	91.844	1472.89	93.4482	1472.89	95.2601	1472.89	97.6633	1472.89	99.0778	1472.89	100.759
	1473.37	84.6615	1473.37	85.0364	1473.37	85.1697	1473.37	85.1697	1473.37	85.7125	1473.37	86.0427	1473.37	86.3782	1473.37	87.2293	1473.37	88.6715	1473.37	90.3866	1473.37	91.8954	1473.37	93.5329	1473.37	95.2746	1473.37	97.7221	1473.37	99.0318	1473.37	100.851
	1473.86	84.6975	1473.86	85.0605	1473.86	85.1807	1473.86	85.1807	1473.86	85.6921	1473.86	86.1049	1473.86	86.366	1473.86	87.2457	1473.86	88.6916	1473.86	90.3493	1473.86	91.9176	1473.86	93.5715	1473.86	95.246	1473.86	97.7285	1473.86	98.9814	1473.86	100.917
	1474.34	84.7322	1474.34	85.0733	1474.34	85.2034	1474.34	85.2034	1474.34	85.6799	1474.34	86.1496	1474.34	86.349	1474.34	87.2779	1474.34	88.6992	1474.34	90.3181	1474.34	91.9332	1474.34	93.5832	1474.34	95.209	1474.34	97.7141	1474.34	98.9574	1474.34	100.974
	1474.82	84.7664	1474.82	85.0834	1474.82	85.2403	1474.82	85.2403	1474.82	85.6864	1474.82	86.1834	1474.82	86.3423	1474.82	87.329	1474.82	88.7092	1474.82	90.3117	1474.82	91.9568	1474.82	93.5886	1474.82	95.1879	1474.82	97.7036	1474.82	98.9738	1474.82	101.039
	1475.3	84.8015	1475.3	85.0969	1475.3	85.2897	1475.3	85.2897	1475.3	85.7159	1475.3	86.2129	1475.3	86.3549	1475.3	87.3953	1475.3	88.7305	1475.3	90.3349	1475.3	91.9928	1475.3	93.6018	1475.3	95.193	1475.3	97.7091	1475.3	99.0302	1475.3	101.115
	1475.78	84.8401	1475.78	85.1181	1475.78	85.3475	1475.78	85.3475	1475.78	85.7681	1475.78	86.2433	1475.78	86.3893	1475.78	87.4696	1475.78	88.766	1475.78	90.3819	1475.78	92.0362	1475.78	93.6288	1475.78	95.2221	1475.78	97.7314	1475.78	99.1163	1475.78	101.2
	1476.27	84.8859	1476.27	85.1502	1476.27	85.4086	1476.27	85.4086	1476.27	85.8385	1476.27	86.2779	1476.27	86.4424	1476.27	87.5437	1476.27	88.8128	1476.27	90.4412	1476.27	92.0776	1476.27	93.6685	1476.27	95.2647	1476.27	97.7641	1476.27	99.2159	1476.27	101.281
	1476.75	84.9416	1476.75	85.1944	1476.75	85.4686	1476.75	85.4686	1476.75	85.9195	1476.75	86.3178	1476.75	86.5071	1476.75	87.6111	1476.75	88.8647	1476.75	90.4999	1476.75	92.1072	1476.75	93.7146	1476.75	95.3076	1476.75	97.7986	1476.75	99.3116	1476.75	101.349
	1477.23	85.0069	1477.23	85.2498	1477.23	85.524	1477.23	85.524	1477.23	86.0019	1477.23	86.361	1477.23	86.5742	1477.23	87.668	1477.23	88.9146	1477.23	90.548	1477.23	92.1194	1477.23	93.7589	1477.23	95.3399	1477.23	97.8279	1477.23	99.39	1477.23	101.393
	1477.71	85.0786	1477.71	85.3128	1477.71	85.5724	1477.71	85.5724	1477.71	86.0776	1477.71	86.4042	1477.71	86.636	1477.71	87.7135	1477.71	88.9571	1477.71	90.5812	1477.71	92.1139	1477.71	93.7952	1477.71	95.3569	1477.71	97.8492	1477.71	99.4448	1477.71	101.411
	1478.19	85.1515	1478.19	85.378	1478.19	85.6126	1478.19	85.6126	1478.19	86.1408	1478.19	86.4433	1478.19	86.6879	1478.19	87.7488	1478.19	88.9899	1478.19	90.6002	1478.19	92.095	1478.19	93.8204	1478.19	95.3605	1478.19	97.8639	1478.19	99.4768	1478.19	101.406
	1478.68	85.2192	1478.68	85.4394	1478.68	85.6434	1478.68	85.6434	1478.68	86.1888	1478.68	86.4746	1478.68	86.7286	1478.68	87.7752	1478.68	89.0128	1478.68	90.6084	1478.68	92.0686	1478.68	93.8344	1478.68	95.356	1478.68	97.8751	1478.68	99.4911	1478.68	101.385
	1479.16	85.2759	1479.16	85.4902	1479.16	85.6637	1479.16	85.6637	1479.16	86.221	1479.16	86.4954	1479.16	86.7587	1479.16	87.7936	1479.16	89.027	1479.16	90.6101	1479.16	92.0408	1479.16	93.839	1479.16	95.3501	1479.16	97.8858	1479.16	99.494	1479.16	101.355
	1479.64	85.3168	1479.64	85.5242	1479.64	85.6721	1479.64	85.6721	1479.64	86.2383	1479.64	86.5038	1479.64	86.78	1479.64	87.8039	1479.64	89.0335	1479.64	90.6088	1479.64	92.0161	1479.64	93.8359	1479.64	95.3478	1479.64	97.8965	1479.64	99.4909	1479.64	101.326
	1480.12	85.3384	1480.12	85.5359	1480.12	85.6681	1480.12	85.6681	1480.12	86.2425	1480.12	86.4993	1480.12	86.794	1480.12	87.8052	1480.12	89.0326	1480.12	90.606	1480.12	91.9971	1480.12	93.8261	1480.12	95.3509	1480.12	97.905	1480.12	99.485	1480.12	101.303
	1480.61	85.3401	1480.61	85.5229	1480.61	85.6522	1480.61	85.6522	1480.61	86.2363	1480.61	86.4828	1480.61	86.8013	1480.61	87.7965	1480.61	89.0234	1480.61	90.6013	1480.61	91.9842	1480.61	93.8091	1480.61	95.357	1480.61	97.9061	1480.61	99.4762	1480.61	101.29
	1481.09	85.3235	1481.09	85.4866	1481.09	85.6274	1481.09	85.6274	1481.09	86.2225	1481.09	86.4562	1481.09	86.8019	1481.09	87.7777	1481.09	89.0053	1481.09	90.5929	1481.09	91.9761	1481.09	93.7835	1481.09	95.3602	1481.09	97.8942	1481.09	99.4621	1481.09	101.285
	1481.57	85.293	1481.57	85.4327	1481.57	85.5984	1481.57	85.5984	1481.57	86.2036	1481.57	86.4226	1481.57	86.7953	1481.57	87.7503	1481.57	88.9784	1481.57	90.5787	1481.57	91.9705	1481.57	93.7481	1481.57	95.3541	1481.57	97.8658	1481.57	99.439	1481.57	101.287
	1482.05	85.2538	1482.05	85.3697	1482.05	85.5702	1482.05	85.5702	1482.05	86.1813	1482.05	86.3851	1482.05	86.7818	1482.05	87.7172	1482.05	88.9446	1482.05	90.5582	1482.05	91.9651	1482.05	93.7036	1482.05	95.3354	1482.05	97.823	1482.05	99.4054	1482.05	101.289
	1482.53	85.2106	1482.53	85.3049	1482.53	85.5462	1482.53	85.5462	1482.53	86.1566	1482.53	86.3462	1482.53	86.763	1482.53	87.6815	1482.53	88.9074	1482.53	90.533	1482.53	91.9588	1482.53	93.6529	1482.53	95.3054	1482.53	97.7725	1482.53	99.3627	1482.53	101.287
	1483.02	85.1663	1483.02	85.2424	1483.02	85.5272	1483.02	85.5272	1483.02	86.1304	1483.02	86.3071	1483.02	86.7417	1483.02	87.6457	1483.02	88.8707	1483.02	90.506	1483.02	91.9511	1483.02	93.6001	1483.02	95.2692	1483.02	97.7232	1483.02	99.3155	1483.02	101.28
	1483.5	85.1224	1483.5	85.1831	1483.5	85.5116	1483.5	85.5116	1483.5	86.1038	1483.5	86.2685	1483.5	86.721	1483.5	87.6106	1483.5	88.8374	1483.5	90.4807	1483.5	91.9417	1483.5	93.5496	1483.5	95.2327	1483.5	97.6829	1483.5	99.2695	1483.5	101.269
	1483.98	85.0794	1483.98	85.1255	1483.98	85.4962	1483.98	85.4962	1483.98	86.0787	1483.98	86.2308	1483.98	86.7037	1483.98	87.5758	1483.98	88.8087	1483.98	90.4598	1483.98	91.9293	1483.98	93.5044	1483.98	95.2001	1483.98	97.6561	1483.98	99.2297	1483.98	101.255
	1484.46	85.0373	1484.46	85.0674	1484.46	85.4769	1484.46	85.4769	1484.46	86.0573	1484.46	86.1943	1484.46	86.6909	1484.46	87.5392	1484.46	88.784	1484.46	90.4447	1484.46	91.9113	1484.46	93.4651	1484.46	95.1716	1484.46	97.6429	1484.46	99.1985	1484.46	101.241
	1484.94	84.9955	1484.94	85.007	1484.94	85.4496	1484.94	85.4496	1484.94	86.0417	1484.94	86.1591	1484.94	86.6821	1484.94	87.4978	1484.94	88.7612	1484.94	90.4351	1484.94	91.8843	1484.94	93.43	1484.94	95.1433	1484.94	97.639	1484.94	99.1746	1484.94	101.222
	1485.43	84.9524	1485.43	84.9437	1485.43	85.4109	1485.43	85.4109	1485.43	86.0328	1485.43	86.1251	1485.43	86.6742	1485.43	87.4484	1485.43	88.7371	1485.43	90.4287	1485.43	91.8447	1485.43	93.3952	1485.43	95.1078	1485.43	97.6366	1485.43	99.1532	1485.43	101.196
	1485.91	84.9055	1485.91	84.8784	1485.91	85.3593	1485.91	85.3593	1485.91	86.0299	1485.91	86.0924	1485.91	86.6625	1485.91	87.3882	1485.91	88.7091	1485.91	90.4221	1485.91	91.7912	1485.91	93.3555	1485.91	95.0561	1485.91	97.6256	1485.91	99.1259	1485.91	101.155
	1486.39	84.8516	1486.39	84.8137	1486.39	85.2968	1486.39	85.2968	1486.39	86.0309	1486.39	86.061	1486.39	86.6414	1486.39	87.3172	1486.39	88.6764	1486.39	90.4114	1486.39	91.726	1486.39	93.3065	1486.39	94.981	1486.39	97.597	1486.39	99.0839	1486.39	101.093
	1486.87	84.7889	1486.87	84.7539	1486.87	85.2296	1486.87	85.2296	1486.87	86.0327	1486.87	86.0323	1486.87	86.6071	1486.87	87.239	1486.87	88.6412	1486.87	90.3939	1486.87	91.6571	1486.87	93.2473	1486.87	94.8807	1486.87	97.546	1486.87	99.021	1486.87	101.006
	1487.35	84.719	1487.35	84.7048	1487.35	85.169	1487.35	85.169	1487.35	86.034	1487.35	86.0093	1487.35	86.5599	1487.35	87.163	1487.35	88.6097	1487.35	90.3697	1487.35	91.5968	1487.35	93.1822	1487.35	94.7616	1487.35	97.4741	1487.35	98.937	1487.35	100.9
	1487.84	84.6501	1487.84	84.6748	1487.84	85.1298	1487.84	85.1298	1487.84	86.0368	1487.84	85.9972	1487.84	86.5062	1487.84	87.1035	1487.84	88.5911	1487.84	90.3423	1487.84	91.5598	1487.84	93.1208	1487.84	94.6379	1487.84	97.3893	1487.84	98.8398	1487.84	100.786
	1488.32	84.5978	1488.32	84.674	1488.32	85.1281	1488.32	85.1281	1488.32	86.0471	1488.32	86.0031	1488.32	86.4591	1488.32	87.0788	1488.32	88.5945	1488.32	90.3185	1488.32	91.5584	1488.32	93.0768	1488.32	94.5303	1488.32	97.3035	1488.32	98.7436	1488.32	100.678
	1488.8	84.583	1488.8	84.713	1488.8	85.1759	1488.8	85.1759	1488.8	86.0733	1488.8	86.0331	1488.8	86.4358	1488.8	87.1051	1488.8	88.626	1488.8	90.3072	1488.8	91.5967	1488.8	93.0629	1488.8	94.4607	1488.8	97.228	1488.8	98.6653	1488.8	100.597
	1489.28	84.6234	1489.28	84.7969	1489.28	85.2739	1489.28	85.2739	1489.28	86.1207	1489.28	86.0891	1489.28	86.4515	1489.28	87.1878	1489.28	88.6835	1489.28	90.316	1489.28	91.666	1489.28	93.0846	1489.28	94.4443	1489.28	97.1688	1489.28	98.6176	1489.28	100.552
	1489.77	84.721	1489.77	84.9183	1489.77	85.4062	1489.77	85.4062	1489.77	86.1862	1489.77	86.1644	1489.77	86.5102	1489.77	87.3133	1489.77	88.7557	1489.77	90.3466	1489.77	91.7455	1489.77	93.1348	1489.77	94.481	1489.77	97.1245	1489.77	98.6023	1489.77	100.544
	1490.25	84.8564	1490.25	85.0569	1490.25	85.5459	1490.25	85.5459	1490.25	86.2579	1490.25	86.2464	1490.25	86.6004	1490.25	87.4525	1490.25	88.8275	1490.25	90.3939	1490.25	91.8126	1490.25	93.1963	1490.25	94.5537	1490.25	97.0885	1490.25	98.6096	1490.25	100.558
	1490.73	84.9999	1490.73	85.1891	1490.73	85.6697	1490.73	85.6697	1490.73	86.3229	1490.73	86.3236	1490.73	86.7019	1490.73	87.5765	1490.73	88.8886	1490.73	90.4491	1490.73	91.8564	1490.73	93.2521	1490.73	94.6385	1490.73	97.0556	1490.73	98.626	1490.73	100.577
	1491.21	85.1289	1491.21	85.3002	1491.21	85.7692	1491.21	85.7692	1491.21	86.3749	1491.21	86.3912	1491.21	86.7984	1491.21	87.6716	1491.21	88.9376	1491.21	90.5048	1491.21	91.8803	1491.21	93.294	1491.21	94.7174	1491.21	97.0253	1491.21	98.6428	1491.21	100.591
	1491.69	85.2353	1491.69	85.3876	1491.69	85.8485	1491.69	85.8485	1491.69	86.4155	1491.69	86.4511	1491.69	86.883	1491.69	87.7395	1491.69	88.9796	1491.69	90.5578	1491.69	91.8946	1491.69	93.3226	1491.69	94.783	1491.69	97.0007	1491.69	98.6589	1491.69	100.597
	1492.18	85.3222	1492.18	85.4553	1492.18	85.9169	1492.18	85.9169	1492.18	86.4503	1492.18	86.5075	1492.18	86.9562	1492.18	87.7894	1492.18	89.0198	1492.18	90.6077	1492.18	91.9092	1492.18	93.3422	1492.18	94.8347	1492.18	96.9854	1492.18	98.6766	1492.18	100.599
	1492.66	85.3966	1492.66	85.5096	1492.66	85.9822	1492.66	85.9822	1492.66	86.485	1492.66	86.564	1492.66	87.0214	1492.66	87.8307	1492.66	89.0615	1492.66	90.6543	1492.66	91.9292	1492.66	93.3561	1492.66	94.874	1492.66	96.9816	1492.66	98.6987	1492.66	100.598
	1493.14	85.465	1493.14	85.5555	1493.14	86.0487	1493.14	86.0487	1493.14	86.5235	1493.14	86.6221	1493.14	87.0815	1493.14	87.8696	1493.14	89.1048	1493.14	90.6968	1493.14	91.9556	1493.14	93.3652	1493.14	94.9007	1493.14	96.9892	1493.14	98.7256	1493.14	100.596
	1493.62	85.5314	1493.62	85.5961	1493.62	86.1166	1493.62	86.1166	1493.62	86.5671	1493.62	86.6808	1493.62	87.1378	1493.62	87.9085	1493.62	89.1469	1493.62	90.7326	1493.62	91.9858	1493.62	93.3672	1493.62	94.9127	1493.62	97.0058	1493.62	98.7545	1493.62	100.591
	1494.1	85.597	1494.1	85.6322	1494.1	86.1822	1494.1	86.1822	1494.1	86.6146	1494.1	86.7372	1494.1	87.1889	1494.1	87.9458	1494.1	89.1824	1494.1	90.7575	1494.1	92.0142	1494.1	93.3575	1494.1	94.9056	1494.1	97.0266	1494.1	98.7792	1494.1	100.576
	1494.59	85.6606	1494.59	85.6633	1494.59	86.2386	1494.59	86.2386	1494.59	86.6623	1494.59	86.7871	1494.59	87.2314	1494.59	87.9763	1494.59	89.2038	1494.59	90.7656	1494.59	92.0336	1494.59	93.3299	1494.59	94.8741	1494.59	97.0441	1494.59	98.7893	1494.59	100.544
	1495.07	85.719	1495.07	85.6881	1495.07	86.2768	1495.07	86.2768	1495.07	86.7046	1495.07	86.826	1495.07	87.2602	1495.07	87.9927	1495.07	89.2031	1495.07	90.7514	1495.07	92.0358	1495.07	93.2787	1495.07	94.8141	1495.07	97.0485	1495.07	98.7712	1495.07	100.487
	1495.55	85.7691	1495.55	85.7065	1495.55	86.289	1495.55	86.289	1495.55	86.7362	1495.55	86.8514	1495.55	87.2707	1495.55	87.9877	1495.55	89.1745	1495.55	90.7122	1495.55	92.0144	1495.55	93.2017	1495.55	94.7265	1495.55	97.0293	1495.55	98.7111	1495.55	100.397
	1496.03	85.8102	1496.03	85.721	1496.03	86.2731	1496.03	86.2731	1496.03	86.7544	1496.03	86.8659	1496.03	87.2618	1496.03	87.9586	1496.03	89.1195	1496.03	90.652	1496.03	91.9688	1496.03	93.1044	1496.03	94.6203	1496.03	96.9798	1496.03	98.601	1496.03	100.277
	1496.52	85.8459	1496.52	85.7378	1496.52	86.2376	1496.52	86.2376	1496.52	86.7626	1496.52	86.8779	1496.52	87.2391	1496.52	87.9121	1496.52	89.0498	1496.52	90.5834	1496.52	91.9064	1496.52	93.0011	1496.52	94.5129	1496.52	96.9015	1496.52	98.446	1496.52	100.139
	1497	85.8828	1497	85.7649	1497	86.2004	1497	86.2004	1497	86.7703	1497	86.899	1497	87.2144	1497	87.8638	1497	88.9853	1497	90.5235	1497	91.8419	1497	92.9106	1497	94.4239	1497	96.8068	1497	98.2669	1497	100.006
	1497.48	85.9274	1497.48	85.8085	1497.48	86.1812	1497.48	86.1812	1497.48	86.7886	1497.48	86.9374	1497.48	87.201	1497.48	87.8317	1497.48	88.9452	1497.48	90.4864	1497.48	91.79	1497.48	92.8481	1497.48	94.3655	1497.48	96.7134	1497.48	98.0924	1497.48	99.8992
	1497.96	85.9818	1497.96	85.8695	1497.96	86.1919	1497.96	86.1919	1497.96	86.8245	1497.96	86.9943	1497.96	87.2076	1497.96	87.8281	1497.96	88.9402	1497.96	90.4771	1497.96	91.7596	1497.96	92.8199	1497.96	94.3384	1497.96	96.6358	1497.96	97.9482	1497.96	99.8312
	1498.44	86.0439	1498.44	85.9444	1498.44	86.2338	1498.44	86.2338	1498.44	86.8789	1498.44	87.0651	1498.44	87.2367	1498.44	87.8558	1498.44	88.9706	1498.44	90.4923	1498.44	91.7523	1498.44	92.8242	1498.44	94.3348	1498.44	96.5812	1498.44	97.8493	1498.44	99.8032
	1498.93	86.1091	1498.93	86.0272	1498.93	86.3009	1498.93	86.3009	1498.93	86.9482	1498.93	87.1423	1498.93	87.2853	1498.93	87.9102	1498.93	89.0301	1498.93	90.5256	1498.93	91.7657	1498.93	92.8563	1498.93	94.345	1498.93	96.5495	1498.93	97.8007	1498.93	99.8095
	1499.41	86.1734	1499.41	86.1116	1499.41	86.3839	1499.41	86.3839	1499.41	87.0271	1499.41	87.2197	1499.41	87.3483	1499.41	87.9839	1499.41	89.1103	1499.41	90.5715	1499.41	91.7965	1499.41	92.9118	1499.41	94.3619	1499.41	96.537	1499.41	97.8007	1499.41	99.8422
	1499.89	86.2336	1499.89	86.1921	1499.89	86.4739	1499.89	86.4739	1499.89	87.1102	1499.89	87.2928	1499.89	87.42	1499.89	88.0688	1499.89	89.2031	1499.89	90.6267	1499.89	91.8418	1499.89	92.987	1499.89	94.3815	1499.89	96.539	1499.89	97.843	1499.89	99.8931
	1500.37	86.2878	1500.37	86.2648	1500.37	86.5632	1500.37	86.5632	1500.37	87.1927	1500.37	87.3588	1500.37	87.4947	1500.37	88.1582	1500.37	89.3015	1500.37	90.6896	1500.37	91.8993	1500.37	93.0782	1500.37	94.4024	1500.37	96.5513	1500.37	97.9179	1500.37	99.9551
	1500.85	86.3344	1500.85	86.3272	1500.85	86.646	1500.85	86.646	1500.85	87.2708	1500.85	87.416	1500.85	87.5671	1500.85	88.2465	1500.85	89.3994	1500.85	90.7591	1500.85	91.9658	1500.85	93.1806	1500.85	94.4245	1500.85	96.5707	1500.85	98.0133	1500.85	100.022
	1501.34	86.3722	1501.34	86.3781	1501.34	86.7184	1501.34	86.7184	1501.34	87.3413	1501.34	87.4632	1501.34	87.6327	1501.34	88.3298	1501.34	89.4926	1501.34	90.8334	1501.34	92.0378	1501.34	93.2886	1501.34	94.4481	1501.34	96.595	1501.34	98.1166	1501.34	100.088
	1501.82	86.3998	1501.82	86.418	1501.82	86.7784	1501.82	86.7784	1501.82	87.4019	1501.82	87.4997	1501.82	87.6881	1501.82	88.4055	1501.82	89.5779	1501.82	90.9103	1501.82	92.1112	1501.82	93.3969	1501.82	94.4741	1501.82	96.6227	1501.82	98.2163	1501.82	100.15
	1502.3	86.4162	1502.3	86.4487	1502.3	86.8259	1502.3	86.8259	1502.3	87.4513	1502.3	87.5257	1502.3	87.7314	1502.3	88.4721	1502.3	89.6538	1502.3	90.987	1502.3	92.1823	1502.3	93.501	1502.3	94.5038	1502.3	96.6538	1502.3	98.304	1502.3	100.207
	1502.78	86.4209	1502.78	86.4728	1502.78	86.8627	1502.78	86.8627	1502.78	87.4891	1502.78	87.5421	1502.78	87.7617	1502.78	88.5294	1502.78	89.7204	1502.78	91.0609	1502.78	92.2487	1502.78	93.5983	1502.78	94.5389	1502.78	96.6888	1502.78	98.3749	1502.78	100.259
	1503.27	86.4141	1503.27	86.4939	1503.27	86.8923	1503.27	86.8923	1503.27	87.5156	1503.27	87.5515	1503.27	87.7792	1503.27	88.5776	1503.27	89.779	1503.27	91.1302	1503.27	92.3094	1503.27	93.6882	1503.27	94.5819	1503.27	96.7295	1503.27	98.4277	1503.27	100.309
	1503.75	86.397	1503.75	86.5161	1503.75	86.9194	1503.75	86.9194	1503.75	87.5318	1503.75	87.5576	1503.75	87.7847	1503.75	88.6179	1503.75	89.8317	1503.75	91.1937	1503.75	92.3658	1503.75	93.7719	1503.75	94.6351	1503.75	96.7789	1503.75	98.4639	1503.75	100.362
	1504.23	86.371	1504.23	86.5435	1504.23	86.9501	1504.23	86.9501	1504.23	87.5379	1504.23	87.5652	1504.23	87.7794	1504.23	88.6514	1504.23	89.8808	1504.23	91.2517	1504.23	92.4219	1504.23	93.8512	1504.23	94.701	1504.23	96.8412	1504.23	98.4872	1504.23	100.428
	1504.71	86.3384	1504.71	86.5801	1504.71	86.9912	1504.71	86.9912	1504.71	87.5336	1504.71	87.5805	1504.71	87.7648	1504.71	88.6797	1504.71	89.9282	1504.71	91.3059	1504.71	92.4851	1504.71	93.9274	1504.71	94.7804	1504.71	96.9223	1504.71	98.5031	1504.71	100.516
	1505.19	86.3027	1505.19	86.6276	1505.19	87.0495	1505.19	87.0495	1505.19	87.5162	1505.19	87.6105	1505.19	87.7442	1505.19	88.7053	1505.19	89.9736	1505.19	91.3603	1505.19	92.5676	1505.19	93.9993	1505.19	94.87	1505.19	97.029	1505.19	98.5189	1505.19	100.639
	1505.67	86.2716	1505.67	86.6816	1505.67	87.1287	1505.67	87.1287	1505.67	87.4821	1505.67	87.6611	1505.67	87.7253	1505.67	88.7327	1505.67	90.0115	1505.67	91.4224	1505.67	92.6852	1505.67	94.0576	1505.67	94.9571	1505.67	97.1649	1505.67	98.544	1505.67	100.806
	1506.16	86.2607	1506.16	86.7244	1506.16	87.2205	1506.16	87.2205	1506.16	87.4322	1506.16	87.7301	1506.16	87.725	1506.16	88.77	1506.16	90.0278	1506.16	91.5011	1506.16	92.8453	1506.16	94.0798	1506.16	95.0117	1506.16	97.3166	1506.16	98.5858	1506.16	100.999
	1506.64	86.2915	1506.64	86.7259	1506.64	87.2944	1506.64	87.2944	1506.64	87.3836	1506.64	87.7975	1506.64	87.7652	1506.64	88.8264	1506.64	90.0043	1506.64	91.5961	1506.64	93.0183	1506.64	94.0369	1506.64	94.9928	1506.64	97.4352	1506.64	98.637	1506.64	101.143
	1507.12	86.3691	1507.12	86.6737	1507.12	87.3142	1507.12	87.3142	1507.12	87.3699	1507.12	87.832	1507.12	87.8475	1507.12	88.8991	1507.12	89.9419	1507.12	91.6843	1507.12	93.1282	1507.12	93.9292	1507.12	94.894	1507.12	97.4572	1507.12	98.6656	1507.12	101.141
	1507.6	86.4652	1507.6	86.6003	1507.6	87.2823	1507.6	87.2823	1507.6	87.4056	1507.6	87.8268	1507.6	87.9383	1507.6	88.9683	1507.6	89.8719	1507.6	91.7347	1507.6	93.1252	1507.6	93.8035	1507.6	94.7692	1507.6	97.3769	1507.6	98.641	1507.6	100.985
	1508.09	86.5475	1508.09	86.5475	1508.09	87.2339	1508.09	87.2339	1508.09	87.4701	1508.09	87.8052	1508.09	88.0038	1508.09	89.0161	1508.09	89.8212	1508.09	91.7401	1508.09	93.0363	1508.09	93.7012	1508.09	94.6712	1508.09	97.2474	1508.09	98.5637	1508.09	100.76
	1508.57	86.6051	1508.57	86.5286	1508.57	87.1942	1508.57	87.1942	1508.57	87.5371	1508.57	87.7885	1508.57	88.0364	1508.57	89.0383	1508.57	89.7931	1508.57	91.7119	1508.57	92.912	1508.57	93.6275	1508.57	94.6086	1508.57	97.1118	1508.57	98.4513	1508.57	100.537
	1509.05	86.6401	1509.05	86.537	1509.05	87.168	1509.05	87.168	1509.05	87.592	1509.05	87.7831	1509.05	88.0431	1509.05	89.0372	1509.05	89.7801	1509.05	91.6618	1509.05	92.782	1509.05	93.5705	1509.05	94.5676	1509.05	96.9827	1509.05	98.3181	1509.05	100.341
	1509.53	86.6567	1509.53	86.5631	1509.53	87.1513	1509.53	87.1513	1509.53	87.6304	1509.53	87.7875	1509.53	88.0331	1509.53	89.0161	1509.53	89.7759	1509.53	91.5971	1509.53	92.6584	1509.53	93.5202	1509.53	94.5347	1509.53	96.8586	1509.53	98.1741	1509.53	100.17
	1510.01	86.6585	1510.01	86.599	1510.01	87.1399	1510.01	87.1399	1510.01	87.6526	1510.01	87.798	1510.01	88.0145	1510.01	88.9796	1510.01	89.778	1510.01	91.5241	1510.01	92.5468	1510.01	93.4728	1510.01	94.5037	1510.01	96.7369	1510.01	98.0292	1510.01	100.021
	1510.5	86.649	1510.5	86.6395	1510.5	87.1318	1510.5	87.1318	1510.5	87.6621	1510.5	87.8122	1510.5	87.9952	1510.5	88.934	1510.5	89.7877	1510.5	91.4497	1510.5	92.4524	1510.5	93.4303	1510.5	94.4748	1510.5	96.6193	1510.5	97.8963	1510.5	99.8922
	1510.98	86.6332	1510.98	86.681	1510.98	87.1272	1510.98	87.1272	1510.98	87.6643	1510.98	87.8288	1510.98	87.9825	1510.98	88.8885	1510.98	89.8078	1510.98	91.3831	1510.98	92.3811	1510.98	93.3979	1510.98	94.4522	1510.98	96.5121	1510.98	97.7905	1510.98	99.7857
	1511.46	86.6166	1511.46	86.7207	1511.46	87.1275	1511.46	87.1275	1511.46	87.6659	1511.46	87.8474	1511.46	87.9822	1511.46	88.8533	1511.46	89.8412	1511.46	91.3339	1511.46	92.3387	1511.46	93.3815	1511.46	94.4414	1511.46	96.4243	1511.46	97.7252	1511.46	99.7056
	1511.94	86.6048	1511.94	86.7559	1511.94	87.1333	1511.94	87.1333	1511.94	87.6718	1511.94	87.868	1511.94	87.9971	1511.94	88.8371	1511.94	89.8884	1511.94	91.3101	1511.94	92.3276	1511.94	93.3842	1511.94	94.4462	1511.94	96.3642	1511.94	97.708	1511.94	99.6542
	1512.42	86.6012	1512.42	86.7843	1512.42	87.1429	1512.42	87.1429	1512.42	87.684	1512.42	87.8895	1512.42	88.0259	1512.42	88.8438	1512.42	89.9472	1512.42	91.3157	1512.42	92.3461	1512.42	93.4051	1512.42	94.4665	1512.42	96.3358	1512.42	97.7372	1512.42	99.6308
	1512.91	86.606	1512.91	86.8032	1512.91	87.1518	1512.91	87.1518	1512.91	87.7006	1512.91	87.9097	1512.91	88.0631	1512.91	88.8715	1512.91	90.0122	1512.91	91.3493	1512.91	92.3873	1512.91	93.4384	1512.91	94.4982	1512.91	96.3369	1512.91	97.802	1512.91	99.6299
	1513.39	86.6163	1513.39	86.8101	1513.39	87.1534	1513.39	87.1534	1513.39	87.7158	1513.39	87.9245	1513.39	88.1014	1513.39	88.9125	1513.39	90.0765	1513.39	91.4055	1513.39	92.4421	1513.39	93.4757	1513.39	94.5343	1513.39	96.3599	1513.39	97.8864	1513.39	99.6433
	1513.87	86.6266	1513.87	86.8023	1513.87	87.1401	1513.87	87.1401	1513.87	87.7219	1513.87	87.9286	1513.87	88.1331	1513.87	88.9559	1513.87	90.1325	1513.87	91.4769	1513.87	92.5007	1513.87	93.5079	1513.87	94.5666	1513.87	96.3936	1513.87	97.9733	1513.87	99.6616
	1514.35	86.6301	1514.35	86.7766	1514.35	87.1048	1514.35	87.1048	1514.35	87.7108	1514.35	87.9155	1514.35	88.1514	1514.35	88.9893	1514.35	90.1729	1514.35	91.555	1514.35	92.554	1514.35	93.5267	1514.35	94.5877	1514.35	96.4254	1514.35	98.0472	1514.35	99.6755
	1514.84	86.6191	1514.84	86.7297	1514.84	87.0426	1514.84	87.0426	1514.84	87.6757	1514.84	87.8789	1514.84	88.1516	1514.84	89.0011	1514.84	90.1904	1514.84	91.6309	1514.84	92.5942	1514.84	93.5251	1514.84	94.5914	1514.84	96.4425	1514.84	98.0954	1514.84	99.6763
	1515.32	86.586	1515.32	86.6597	1515.32	86.9533	1515.32	86.9533	1515.32	87.6136	1515.32	87.8138	1515.32	88.1321	1515.32	88.9823	1515.32	90.1787	1515.32	91.6945	1515.32	92.6145	1515.32	93.4985	1515.32	94.5737	1515.32	96.4331	1515.32	98.108	1515.32	99.6576
	1515.8	86.5265	1515.8	86.5689	1515.8	86.8452	1515.8	86.8452	1515.8	87.529	1515.8	87.7212	1515.8	88.0959	1515.8	88.9314	1515.8	90.135	1515.8	91.7344	1515.8	92.6101	1515.8	93.4467	1515.8	94.5352	1515.8	96.3901	1515.8	98.08	1515.8	99.6167
	1516.28	86.4431	1516.28	86.4678	1516.28	86.7378	1516.28	86.7378	1516.28	87.437	1516.28	87.6126	1516.28	88.0528	1516.28	88.8585	1516.28	90.0642	1516.28	91.7418	1516.28	92.5805	1516.28	93.3759	1516.28	94.4839	1516.28	96.3167	1516.28	98.0154	1516.28	99.559
	1516.76	86.3489	1516.76	86.3745	1516.76	86.6563	1516.76	86.6563	1516.76	87.3602	1516.76	87.5106	1516.76	88.0171	1516.76	88.786	1516.76	89.9819	1516.76	91.7159	1516.76	92.5323	1516.76	93.3001	1516.76	94.4355	1516.76	96.2298	1516.76	97.9302	1516.76	99.4994
	1517.25	86.2627	1517.25	86.307	1517.25	86.6179	1517.25	86.6179	1517.25	87.3177	1517.25	87.4385	1517.25	88.001	1517.25	88.7377	1517.25	89.9087	1517.25	91.6679	1517.25	92.4771	1517.25	93.2347	1517.25	94.4066	1517.25	96.1542	1517.25	97.8474	1517.25	99.456
	1517.73	86.1995	1517.73	86.2735	1517.73	86.623	1517.73	86.623	1517.73	87.3149	1517.73	87.4079	1517.73	88.0081	1517.73	88.725	1517.73	89.8596	1517.73	91.615	1517.73	92.4258	1517.73	93.1892	1517.73	94.4064	1517.73	96.1091	1517.73	97.7854	1517.73	99.4406
	1518.21	86.1646	1518.21	86.2708	1518.21	86.6582	1518.21	86.6582	1518.21	87.3447	1518.21	87.4155	1518.21	88.0336	1518.21	88.7434	1518.21	89.8383	1518.21	91.5711	1518.21	92.3832	1518.21	93.1649	1518.21	94.4345	1518.21	96.1003	1518.21	97.7512	1518.21	99.4541
	1518.69	86.1557	1518.69	86.2902	1518.69	86.7084	1518.69	86.7084	1518.69	87.3965	1518.69	87.4506	1518.69	88.0697	1518.69	88.7796	1518.69	89.8406	1518.69	91.5418	1518.69	92.3485	1518.69	93.1586	1518.69	94.4846	1518.69	96.1236	1518.69	97.7417	1518.69	99.4896
	1519.17	86.1677	1519.17	86.323	1519.17	86.7623	1519.17	86.7623	1519.17	87.4624	1519.17	87.5018	1519.17	88.1081	1519.17	88.8181	1519.17	89.86	1519.17	91.5256	1519.17	92.318	1519.17	93.1676	1519.17	94.5482	1519.17	96.1708	1519.17	97.7486	1519.17	99.5357
	1519.66	86.1947	1519.66	86.3613	1519.66	86.8127	1519.66	86.8127	1519.66	87.537	1519.66	87.5587	1519.66	88.1397	1519.66	88.8436	1519.66	89.8902	1519.66	91.5156	1519.66	92.2877	1519.66	93.192	1519.66	94.614	1519.66	96.2318	1519.66	97.7602	1519.66	99.5777
	1520.14	86.2279	1520.14	86.3963	1520.14	86.8527	1520.14	86.8527	1520.14	87.6131	1520.14	87.6097	1520.14	88.1522	1520.14	88.8408	1520.14	89.9251	1520.14	91.4999	1520.14	92.2543	1520.14	93.2327	1520.14	94.6649	1520.14	96.2931	1520.14	97.7587	1520.14	99.5953
	1520.62	86.2532	1520.62	86.4157	1520.62	86.8722	1520.62	86.8722	1520.62	87.6756	1520.62	87.6397	1520.62	88.1291	1520.62	88.7959	1520.62	89.9567	1520.62	91.4633	1520.62	92.217	1520.62	93.2883	1520.62	94.6753	1520.62	96.3339	1520.62	97.7205	1520.62	99.5643
	1521.1	86.2515	1521.1	86.4059	1521.1	86.8592	1521.1	86.8592	1521.1	87.6998	1521.1	87.6332	1521.1	88.0583	1521.1	88.7074	1521.1	89.9752	1521.1	91.3944	1521.1	92.1789	1521.1	93.3492	1521.1	94.6208	1521.1	96.33	1521.1	97.6245	1521.1	99.4695
	1521.59	86.2111	1521.59	86.3623	1521.59	86.8091	1521.59	86.8091	1521.59	87.6654	1521.59	87.5876	1521.59	87.9475	1521.59	88.5964	1521.59	89.9745	1521.59	91.2996	1521.59	92.1466	1521.59	93.3972	1521.59	94.5015	1521.59	96.2704	1521.59	97.4742	1521.59	99.3269
	1522.07	86.1409	1522.07	86.2965	1522.07	86.7336	1522.07	86.7336	1522.07	87.5772	1522.07	87.521	1522.07	87.8269	1522.07	88.4983	1522.07	89.9591	1522.07	91.2047	1522.07	92.1257	1522.07	93.4188	1522.07	94.3533	1522.07	96.1732	1522.07	97.3055	1522.07	99.1841
	1522.55	86.0641	1522.55	86.2277	1522.55	86.6531	1522.55	86.6531	1522.55	87.463	1522.55	87.459	1522.55	87.7283	1522.55	88.4366	1522.55	89.9405	1522.55	91.1362	1522.55	92.1167	1522.55	93.4157	1522.55	94.2219	1522.55	96.072	1522.55	97.1607	1522.55	99.0841
	1523.03	85.9996	1523.03	86.1682	1523.03	86.5823	1523.03	86.5823	1523.03	87.3506	1523.03	87.4172	1523.03	87.6654	1523.03	88.4124	1523.03	89.9288	1523.03	91.1051	1523.03	92.1174	1523.03	93.4003	1523.03	94.1316	1523.03	95.9918	1523.03	97.0614	1523.03	99.0406
	1523.51	85.9548	1523.51	86.1198	1523.51	86.5264	1523.51	86.5264	1523.51	87.2549	1523.51	87.3985	1523.51	87.6368	1523.51	88.4156	1523.51	89.9277	1523.51	91.11	1523.51	92.1264	1523.51	93.3855	1523.51	94.0845	1523.51	95.9414	1523.51	97.0088	1523.51	99.0447
	1524	85.9282	1524	86.0787	1524	86.485	1524	86.485	1524	87.1806	1524	87.3987	1524	87.6354	1524	88.436	1524	89.9366	1524	91.1445	1524	92.1445	1524	93.3795	1524	94.0727	1524	95.9206	1524	96.9958	1524	99.0809
	1524.48	85.9146	1524.48	86.0401	1524.48	86.4557	1524.48	86.4557	1524.48	87.1277	1524.48	87.4116	1524.48	87.6535	1524.48	88.4667	1524.48	89.9517	1524.48	91.2011	1524.48	92.1734	1524.48	93.3867	1524.48	94.087	1524.48	95.9257	1524.48	97.0141	1524.48	99.1335
	1524.96	85.9062	1524.96	86.0001	1524.96	86.4356	1524.96	86.4356	1524.96	87.094	1524.96	87.4299	1524.96	87.6836	1524.96	88.5036	1524.96	89.9666	1524.96	91.2709	1524.96	92.2142	1524.96	93.4083	1524.96	94.1193	1524.96	95.9519	1524.96	97.0556	1524.96	99.1883
	1525.44	85.8949	1525.44	85.957	1525.44	86.4209	1525.44	86.4209	1525.44	87.0761	1525.44	87.446	1525.44	87.7165	1525.44	88.5431	1525.44	89.9733	1525.44	91.3418	1525.44	92.2649	1525.44	93.4417	1525.44	94.1619	1525.44	95.9923	1525.44	97.1102	1525.44	99.2317
	1525.92	85.8731	1525.92	85.9119	1525.92	86.408	1525.92	86.408	1525.92	87.0687	1525.92	87.4529	1525.92	87.7422	1525.92	88.5808	1525.92	89.9638	1525.92	91.3996	1525.92	92.3185	1525.92	93.4813	1525.92	94.2069	1525.92	96.0374	1525.92	97.1663	1525.92	99.2521
	1526.41	85.837	1526.41	85.8674	1526.41	86.3933	1526.41	86.3933	1526.41	87.0651	1526.41	87.446	1526.41	87.7522	1526.41	88.6112	1526.41	89.9334	1526.41	91.4317	1526.41	92.3646	1526.41	93.5193	1526.41	94.2468	1526.41	96.076	1526.41	97.2114	1526.41	99.2429
	1526.89	85.7871	1526.89	85.8265	1526.89	86.3751	1526.89	86.3751	1526.89	87.0593	1526.89	87.4246	1526.89	87.7421	1526.89	88.6296	1526.89	89.8833	1526.89	91.4321	1526.89	92.3928	1526.89	93.5484	1526.89	94.2751	1526.89	96.0981	1526.89	97.2365	1526.89	99.2045
	1527.37	85.7276	1527.37	85.7901	1527.37	86.3538	1527.37	86.3538	1527.37	87.0481	1527.37	87.3914	1527.37	87.7141	1527.37	88.6331	1527.37	89.8198	1527.37	91.4031	1527.37	92.397	1527.37	93.5639	1527.37	94.2879	1527.37	96.0979	1527.37	97.2379	1527.37	99.143
	1527.85	85.6639	1527.85	85.7578	1527.85	86.3313	1527.85	86.3313	1527.85	87.0308	1527.85	87.3507	1527.85	87.6746	1527.85	88.6216	1527.85	89.7516	1527.85	91.3529	1527.85	92.3774	1527.85	93.5647	1527.85	94.284	1527.85	96.0747	1527.85	97.2175	1527.85	99.0675
	1528.34	85.6005	1528.34	85.728	1528.34	86.3098	1528.34	86.3098	1528.34	87.0092	1528.34	87.307	1528.34	87.6317	1528.34	88.5969	1528.34	89.6866	1528.34	91.2919	1528.34	92.3395	1528.34	93.5521	1528.34	94.2649	1528.34	96.0316	1528.34	97.1806	1528.34	98.9873
	1528.82	85.5404	1528.82	85.6995	1528.82	86.2906	1528.82	86.2906	1528.82	86.9858	1528.82	87.2635	1528.82	87.5926	1528.82	88.5624	1528.82	89.6296	1528.82	91.2288	1528.82	92.2907	1528.82	93.5285	1528.82	94.2335	1528.82	95.9737	1528.82	97.1335	1528.82	98.91
	1529.3	85.4853	1529.3	85.6723	1529.3	86.2744	1529.3	86.2744	1529.3	86.9625	1529.3	87.2227	1529.3	87.5618	1529.3	88.5212	1529.3	89.5823	1529.3	91.1697	1529.3	92.2382	1529.3	93.4966	1529.3	94.1938	1529.3	95.9071	1529.3	97.0827	1529.3	98.8413
	1529.78	85.4361	1529.78	85.6465	1529.78	86.2606	1529.78	86.2606	1529.78	86.9406	1529.78	87.186	1529.78	87.5416	1529.78	88.4761	1529.78	89.5436	1529.78	91.1172	1529.78	92.1873	1529.78	93.4587	1529.78	94.1498	1529.78	95.8371	1529.78	97.0337	1529.78	98.7847
	1530.26	85.3927	1530.26	85.622	1530.26	86.2476	1530.26	86.2476	1530.26	86.9198	1530.26	87.1536	1530.26	87.5315	1530.26	88.4285	1530.26	89.5102	1530.26	91.0715	1530.26	92.1403	1530.26	93.4157	1530.26	94.1043	1530.26	95.7683	1530.26	96.9906	1530.26	98.7411
	1530.75	85.354	1530.75	85.5976	1530.75	86.2326	1530.75	86.2326	1530.75	86.8987	1530.75	87.1246	1530.75	87.5292	1530.75	88.3784	1530.75	89.4772	1530.75	91.0303	1530.75	92.0965	1530.75	93.3668	1530.75	94.0578	1530.75	95.7038	1530.75	96.9552	1530.75	98.7087
	1531.23	85.3176	1531.23	85.5697	1531.23	86.2117	1531.23	86.2117	1531.23	86.8738	1531.23	87.0957	1531.23	87.5303	1531.23	88.3248	1531.23	89.4388	1531.23	90.9893	1531.23	92.0528	1531.23	93.3085	1531.23	94.0078	1531.23	95.6452	1531.23	96.9265	1531.23	98.6826
	1531.71	85.2786	1531.71	85.5317	1531.71	86.1789	1531.71	86.1789	1531.71	86.8392	1531.71	87.0617	1531.71	87.5286	1531.71	88.2661	1531.71	89.3884	1531.71	90.9426	1531.71	92.0036	1531.71	93.2344	1531.71	93.9488	1531.71	95.5929	1531.71	96.9002	1531.71	98.6542
	1532.19	85.2305	1532.19	85.4753	1532.19	86.1269	1532.19	86.1269	1532.19	86.7872	1532.19	87.0148	1532.19	87.5154	1532.19	88.2021	1532.19	89.3202	1532.19	90.8838	1532.19	91.9432	1532.19	93.1371	1532.19	93.8731	1532.19	95.5461	1532.19	96.8681	1532.19	98.6126
	1532.67	85.1663	1532.67	85.3942	1532.67	86.05	1532.67	86.05	1532.67	86.7113	1532.67	86.9477	1532.67	87.4821	1532.67	88.1364	1532.67	89.2335	1532.67	90.8098	1532.67	91.8691	1532.67	93.0126	1532.67	93.7768	1532.67	95.5035	1532.67	96.8197	1532.67	98.5481
	1533.16	85.0846	1533.16	85.2918	1533.16	85.9508	1533.16	85.9508	1533.16	86.6128	1533.16	86.8605	1533.16	87.4253	1533.16	88.0778	1533.16	89.1367	1533.16	90.7263	1533.16	91.7876	1533.16	92.8697	1533.16	93.667	1533.16	95.4639	1533.16	96.7496	1533.16	98.4609
	1533.64	84.9939	1533.64	85.186	1533.64	85.8436	1533.64	85.8436	1533.64	86.506	1533.64	86.765	1533.64	87.3528	1533.64	88.037	1533.64	89.0468	1533.64	90.6485	1533.64	91.7139	1533.64	92.7319	1533.64	93.5653	1533.64	95.4278	1533.64	96.6653	1533.64	98.3673
	1534.12	84.9093	1534.12	85.0987	1534.12	85.7479	1534.12	85.7479	1534.12	86.4109	1534.12	86.6798	1534.12	87.2807	1534.12	88.0186	1534.12	88.9787	1534.12	90.5932	1534.12	91.6634	1534.12	92.6246	1534.12	93.495	1534.12	95.3972	1534.12	96.5858	1534.12	98.2914
	1534.6	84.8406	1534.6	85.0412	1534.6	85.6747	1534.6	85.6747	1534.6	86.3397	1534.6	86.6174	1534.6	87.2213	1534.6	88.0184	1534.6	88.9348	1534.6	90.5667	1534.6	91.641	1534.6	92.5583	1534.6	93.4662	1534.6	95.3744	1534.6	96.5283	1534.6	98.2483
	1535.09	84.7886	1535.09	85.0096	1535.09	85.6232	1535.09	85.6232	1535.09	86.2926	1535.09	86.579	1535.09	87.1775	1535.09	88.0283	1535.09	88.9073	1535.09	90.5647	1535.09	91.6419	1535.09	92.5277	1535.09	93.4734	1535.09	95.361	1535.09	96.4994	1535.09	98.2387
	1535.57	84.7474	1535.57	84.993	1535.57	85.5869	1535.57	85.5869	1535.57	86.2627	1535.57	86.5594	1535.57	87.1453	1535.57	88.0423	1535.57	88.8865	1535.57	90.5791	1535.57	91.6587	1535.57	92.5215	1535.57	93.5056	1535.57	95.3572	1535.57	96.4968	1535.57	98.2551
	1536.05	84.7095	1536.05	84.9793	1536.05	85.559	1536.05	85.559	1536.05	86.2421	1536.05	86.5524	1536.05	87.1185	1536.05	88.0578	1536.05	88.8647	1536.05	90.6024	1536.05	91.6858	1536.05	92.53	1536.05	93.5522	1536.05	95.3628	1536.05	96.5149	1536.05	98.2894
	1536.53	84.6671	1536.53	84.9575	1536.53	85.5344	1536.53	85.5344	1536.53	86.2243	1536.53	86.5526	1536.53	87.091	1536.53	88.0745	1536.53	88.8363	1536.53	90.6281	1536.53	91.7202	1536.53	92.5468	1536.53	93.6055	1536.53	95.3773	1536.53	96.5469	1536.53	98.3356
	1537.01	84.6122	1537.01	84.916	1537.01	85.5096	1537.01	85.5096	1537.01	86.2034	1537.01	86.5563	1537.01	87.0568	1537.01	88.0933	1537.01	88.7964	1537.01	90.6501	1537.01	91.7605	1537.01	92.5678	1537.01	93.659	1537.01	95.3987	1537.01	96.5852	1537.01	98.3894
	1537.49	84.5359	1537.49	84.8415	1537.49	85.4813	1537.49	85.4813	1537.49	86.1737	1537.49	86.5596	1537.49	87.0095	1537.49	88.1151	1537.49	88.7386	1537.49	90.6604	1537.49	91.806	1537.49	92.5894	1537.49	93.7063	1537.49	95.4233	1537.49	96.62	1537.49	98.4476
	1537.98	84.4279	1537.98	84.7172	1537.98	85.4448	1537.98	85.4448	1537.98	86.1283	1537.98	86.5577	1537.98	86.9421	1537.98	88.1392	1537.98	88.6529	1537.98	90.6483	1537.98	91.8548	1537.98	92.6063	1537.98	93.7392	1537.98	95.4445	1537.98	96.6362	1537.98	98.5059
	1538.46	84.2774	1538.46	84.5237	1538.46	85.3915	1538.46	85.3915	1538.46	86.0587	1538.46	86.5426	1538.46	86.8469	1538.46	88.16	1538.46	88.5255	1538.46	90.5997	1538.46	91.9019	1538.46	92.609	1538.46	93.7472	1538.46	95.4518	1538.46	96.6121	1538.46	98.556
	1538.94	84.0783	1538.94	84.247	1538.94	85.3068	1538.94	85.3068	1538.94	85.9567	1538.94	86.5018	1538.94	86.7202	1538.94	88.1641	1538.94	88.3433	1538.94	90.5033	1538.94	91.9378	1538.94	92.5835	1538.94	93.7199	1538.94	95.4335	1538.94	96.5206	1538.94	98.5831
	1539.42	83.8434	1539.42	83.903	1539.42	85.1749	1539.42	85.1749	1539.42	85.8228	1539.42	86.4214	1539.42	86.5731	1539.42	88.1291	1539.42	88.1133	1539.42	90.3666	1539.42	91.9489	1539.42	92.5157	1539.42	93.6546	1539.42	95.3858	1539.42	96.3453	1539.42	98.5661
	1539.91	83.6195	1539.91	83.5674	1539.91	84.9952	1539.91	84.9952	1539.91	85.6792	1539.91	86.2994	1539.91	86.4424	1539.91	88.0362	1539.91	87.8909	1539.91	90.2357	1539.91	91.927	1539.91	92.4092	1539.91	93.5697	1539.91	95.3291	1539.91	96.1153	1539.91	98.4928
	1540.39	83.4703	1540.39	83.3526	1540.39	84.8031	1540.39	84.8031	1540.39	85.5681	1540.39	86.1607	1540.39	86.3745	1540.39	87.8964	1540.39	87.7698	1540.39	90.1799	1540.39	91.8832	1540.39	92.3002	1540.39	93.5029	1540.39	95.3055	1540.39	95.9175	1540.39	98.3826
	1540.87	83.4188	1540.87	83.3076	1540.87	84.65	1540.87	84.65	1540.87	85.517	1540.87	86.0436	1540.87	86.3807	1540.87	87.751	1540.87	87.8009	1540.87	90.2246	1540.87	91.8426	1540.87	92.2327	1540.87	93.4773	1540.87	95.3401	1540.87	95.83	1540.87	98.2805
	1541.35	83.4298	1541.35	83.3786	1541.35	84.5584	1541.35	84.5584	1541.35	85.5157	1541.35	85.9651	1541.35	86.4262	1541.35	87.633	1541.35	87.9474	1541.35	90.3272	1541.35	91.8189	1541.35	92.2185	1541.35	93.4808	1541.35	95.4142	1541.35	95.8528	1541.35	98.2159
	1541.84	83.4562	1541.84	83.4822	1541.84	84.5155	1541.84	84.5155	1541.84	85.5367	1541.84	85.9164	1541.84	86.4696	1541.84	87.546	1541.84	88.1377	1541.84	90.428	1541.84	91.8072	1541.84	92.2392	1541.84	93.4865	1541.84	95.4902	1541.84	95.9346	1541.84	98.1853
	1542.32	83.4711	1542.32	83.5662	1542.32	84.4984	1542.32	84.4984	1542.32	85.5591	1542.32	85.8812	1542.32	86.4874	1542.32	87.4778	1542.32	88.3198	1542.32	90.4906	1542.32	91.7947	1542.32	92.2715	1542.32	93.4762	1542.32	95.5392	1542.32	96.0268	1542.32	98.1696
	1542.8	83.4684	1542.8	83.6125	1542.8	84.4899	1542.8	84.4899	1542.8	85.5732	1542.8	85.8482	1542.8	86.4744	1542.8	87.4181	1542.8	88.4694	1542.8	90.5045	1542.8	91.7718	1542.8	92.301	1542.8	93.4454	1542.8	95.5468	1542.8	96.1012	1542.8	98.15
	1543.28	83.4531	1543.28	83.6238	1543.28	84.4821	1543.28	84.4821	1543.28	85.5775	1543.28	85.814	1543.28	86.4376	1543.28	87.3651	1543.28	88.5805	1543.28	90.4765	1543.28	91.7358	1543.28	92.3242	1543.28	93.4003	1543.28	95.5107	1543.28	96.1466	1543.28	98.1139
	1543.76	83.4364	1543.76	83.6141	1543.76	84.4755	1543.76	84.4755	1543.76	85.5751	1543.76	85.7826	1543.76	86.3925	1543.76	87.3267	1543.76	88.6589	1543.76	90.4256	1543.76	91.6923	1543.76	92.3459	1543.76	93.3547	1543.76	95.4395	1543.76	96.164	1543.76	98.0589
	1544.24	83.4303	1544.24	83.6026	1544.24	84.4766	1544.24	84.4766	1544.24	85.5721	1544.24	85.7627	1544.24	86.3596	1544.24	87.3154	1544.24	88.7179	1544.24	90.377	1544.24	91.6533	1544.24	92.3766	1544.24	93.3248	1544.24	95.3512	1544.24	96.1632	1544.24	97.9936
	1544.73	83.4431	1544.73	83.6064	1544.73	84.4925	1544.73	84.4925	1544.73	85.5747	1544.73	85.763	1544.73	86.3556	1544.73	87.3409	1544.73	88.7734	1544.73	90.3536	1544.73	91.6324	1544.73	92.4259	1544.73	93.3223	1544.73	95.2683	1544.73	96.1593	1544.73	97.9347
	1545.21	83.4759	1545.21	83.6338	1545.21	84.5266	1545.21	84.5266	1545.21	85.5869	1545.21	85.787	1545.21	86.3869	1545.21	87.403	1545.21	88.8375	1545.21	90.3668	1545.21	91.6376	1545.21	92.498	1545.21	93.3491	1545.21	95.2091	1545.21	96.1662	1545.21	97.8989
	1545.69	83.5235	1545.69	83.6827	1545.69	84.5766	1545.69	84.5766	1545.69	85.6088	1545.69	85.8318	1545.69	86.4487	1545.69	87.4922	1545.69	88.9153	1545.69	90.4145	1545.69	91.6694	1545.69	92.5897	1545.69	93.3978	1545.69	95.1811	1545.69	96.1921	1545.69	97.8953
	1546.17	83.5787	1546.17	83.7452	1546.17	84.6368	1546.17	84.6368	1546.17	85.6383	1546.17	85.891	1546.17	86.5298	1546.17	87.596	1546.17	89.0056	1546.17	90.487	1546.17	91.7228	1546.17	92.6945	1546.17	93.4579	1546.17	95.1827	1546.17	96.2386	1546.17	97.9242
	1546.66	83.636	1546.66	83.8128	1546.66	84.7011	1546.66	84.7011	1546.66	85.6725	1546.66	85.9582	1546.66	86.62	1546.66	87.7042	1546.66	89.1051	1546.66	90.5745	1546.66	91.7918	1546.66	92.8059	1546.66	93.5209	1546.66	95.2077	1546.66	96.3032	1546.66	97.9803
	1547.14	83.6923	1547.14	83.8794	1547.14	84.7648	1547.14	84.7648	1547.14	85.709	1547.14	86.0291	1547.14	86.7126	1547.14	87.8108	1547.14	89.2107	1547.14	90.6703	1547.14	91.8725	1547.14	92.9187	1547.14	93.5826	1547.14	95.2502	1547.14	96.3817	1547.14	98.0561
	1547.62	83.7473	1547.62	83.942	1547.62	84.8254	1547.62	84.8254	1547.62	85.746	1547.62	86.1014	1547.62	86.8047	1547.62	87.9133	1547.62	89.3211	1547.62	90.7721	1547.62	91.9633	1547.62	93.0296	1547.62	93.643	1547.62	95.306	1547.62	96.4694	1547.62	98.1442
	1548.1	83.8023	1548.1	84.0004	1548.1	84.882	1548.1	84.882	1548.1	85.782	1548.1	86.1739	1548.1	86.8964	1548.1	88.0112	1548.1	89.4358	1548.1	90.8802	1548.1	92.0642	1548.1	93.1353	1548.1	93.7057	1548.1	95.3724	1548.1	96.5605	1548.1	98.2365
	1548.58	83.8589	1548.58	84.0564	1548.58	84.9352	1548.58	84.9352	1548.58	85.8156	1548.58	86.2456	1548.58	86.9887	1548.58	88.1042	1548.58	89.554	1548.58	90.9946	1548.58	92.1744	1548.58	93.2314	1548.58	93.7757	1548.58	95.4467	1548.58	96.6472	1548.58	98.3238
	1549.07	83.9183	1549.07	84.1127	1549.07	84.9867	1549.07	84.9867	1549.07	85.8458	1549.07	86.315	1549.07	87.0815	1549.07	88.1907	1549.07	89.6733	1549.07	91.1128	1549.07	92.29	1549.07	93.3129	1549.07	93.8577	1549.07	95.5246	1549.07	96.7205	1549.07	98.3962
	1549.55	83.9795	1549.55	84.1714	1549.55	85.0384	1549.55	85.0384	1549.55	85.8726	1549.55	86.3799	1549.55	87.1726	1549.55	88.2682	1549.55	89.7887	1549.55	91.2284	1549.55	92.403	1549.55	93.376	1549.55	93.952	1549.55	95.6	1549.55	96.7724	1549.55	98.4458
	1550.03	84.04	1550.03	84.233	1550.03	85.0922	1550.03	85.0922	1550.03	85.8977	1550.03	86.4389	1550.03	87.2578	1550.03	88.3355	1550.03	89.8948	1550.03	91.3332	1550.03	92.5039	1550.03	93.421	1550.03	94.0532	1550.03	95.6669	1550.03	96.8014	1550.03	98.4715
	1550.51	84.0967	1550.51	84.296	1550.51	85.1487	1550.51	85.1487	1550.51	85.9251	1550.51	86.493	1550.51	87.3338	1550.51	88.3945	1550.51	89.9887	1550.51	91.4225	1550.51	92.5875	1550.51	93.454	1550.51	94.1529	1550.51	95.7239	1550.51	96.8142	1550.51	98.4807
	1550.99	84.1488	1550.99	84.3587	1550.99	85.208	1550.99	85.208	1550.99	85.9596	1550.99	86.5456	1550.99	87.4	1550.99	88.4512	1550.99	90.072	1550.99	91.4984	1550.99	92.6556	1550.99	93.4842	1550.99	94.2439	1550.99	95.775	1550.99	96.8226	1550.99	98.486
	1551.48	84.198	1551.48	84.4206	1551.48	85.2702	1551.48	85.2702	1551.48	86.0061	1551.48	86.602	1551.48	87.46	1551.48	88.5143	1551.48	90.1491	1551.48	91.5691	1551.48	92.7164	1551.48	93.5211	1551.48	94.3242	1551.48	95.8284	1551.48	96.8384	1551.48	98.4997
	1551.96	84.2482	1551.96	84.4831	1551.96	85.336	1551.96	85.336	1551.96	86.0691	1551.96	86.6673	1551.96	87.5192	1551.96	88.5931	1551.96	90.2252	1551.96	91.6457	1551.96	92.7809	1551.96	93.5718	1551.96	94.3969	1551.96	95.8936	1551.96	96.8699	1551.96	98.531
	1552.44	84.3045	1552.44	84.5496	1552.44	85.4068	1552.44	85.4068	1552.44	86.1523	1552.44	86.7462	1552.44	87.5845	1552.44	88.6958	1552.44	90.3043	1552.44	91.7387	1552.44	92.8592	1552.44	93.6407	1552.44	94.4679	1552.44	95.9783	1552.44	96.9212	1552.44	98.5855
	1552.92	84.3715	1552.92	84.6238	1552.92	85.4845	1552.92	85.4845	1552.92	86.2578	1552.92	86.8412	1552.92	87.6616	1552.92	88.827	1552.92	90.3873	1552.92	91.8551	1552.92	92.9586	1552.92	93.7298	1552.92	94.5443	1552.92	96.0867	1552.92	96.9931	1552.92	98.6649
	1553.41	84.4524	1553.41	84.7087	1553.41	85.57	1553.41	85.57	1553.41	86.3845	1553.41	86.952	1553.41	87.7544	1553.41	88.9855	1553.41	90.4722	1553.41	91.9959	1553.41	93.0811	1553.41	93.8368	1553.41	94.6319	1553.41	96.2167	1553.41	97.0824	1553.41	98.7671
	1553.89	84.5466	1553.89	84.8047	1553.89	85.6627	1553.89	85.6627	1553.89	86.526	1553.89	87.0736	1553.89	87.8619	1553.89	89.1614	1553.89	90.554	1553.89	92.1536	1553.89	93.2211	1553.89	93.9547	1553.89	94.7327	1553.89	96.359	1553.89	97.1827	1553.89	98.885
	1554.37	84.6492	1554.37	84.9082	1554.37	85.76	1554.37	85.76	1554.37	86.6713	1554.37	87.1979	1554.37	87.978	1554.37	89.3366	1554.37	90.6269	1554.37	92.3127	1554.37	93.3659	1554.37	94.0716	1554.37	94.8436	1554.37	96.4981	1554.37	97.285	1554.37	99.0072
	1554.85	84.7518	1554.85	85.0127	1554.85	85.8583	1554.85	85.8583	1554.85	86.808	1554.85	87.3169	1554.85	88.0932	1554.85	89.4917	1554.85	90.6869	1554.85	92.4554	1554.85	93.5008	1554.85	94.1747	1554.85	94.9577	1554.85	96.6184	1554.85	97.3817	1554.85	99.1224
	1555.33	84.847	1555.33	85.1125	1555.33	85.9554	1555.33	85.9554	1555.33	86.9282	1555.33	87.4276	1555.33	88.199	1555.33	89.614	1555.33	90.7345	1555.33	92.5698	1555.33	93.616	1555.33	94.2551	1555.33	95.0676	1555.33	96.7117	1555.33	97.469	1555.33	99.2242
	1555.82	84.9306	1555.82	85.2048	1555.82	86.0521	1555.82	86.0521	1555.82	87.031	1555.82	87.5338	1555.82	88.2913	1555.82	89.7016	1555.82	90.7732	1555.82	92.6527	1555.82	93.711	1555.82	94.3099	1555.82	95.1692	1555.82	96.7781	1555.82	97.5475	1555.82	99.3127
	1556.3	85.0031	1556.3	85.2919	1556.3	86.1526	1556.3	86.1526	1556.3	87.1213	1556.3	87.6463	1556.3	88.3709	1556.3	89.7601	1556.3	90.8078	1556.3	92.7082	1556.3	93.7942	1556.3	94.341	1556.3	95.2632	1556.3	96.8238	1556.3	97.6204	1556.3	99.3927
	1556.78	85.068	1556.78	85.3804	1556.78	86.264	1556.78	86.264	1556.78	87.2071	1556.78	87.7813	1556.78	88.4416	1556.78	89.798	1556.78	90.8427	1556.78	92.7423	1556.78	93.8811	1556.78	94.3531	1556.78	95.3535	1556.78	96.8544	1556.78	97.6887	1556.78	99.4691
	1557.26	85.1314	1557.26	85.4811	1557.26	86.3956	1557.26	86.3956	1557.26	87.2973	1557.26	87.9593	1557.26	88.5085	1557.26	89.822	1557.26	90.8816	1557.26	92.7585	1557.26	93.9929	1557.26	94.3531	1557.26	95.4441	1557.26	96.8693	1557.26	97.7466	1557.26	99.5399
	1557.74	85.2014	1557.74	85.6075	1557.74	86.5531	1557.74	86.5531	1557.74	87.3987	1557.74	88.1982	1557.74	88.5747	1557.74	89.835	1557.74	90.9295	1557.74	92.7565	1557.74	94.155	1557.74	94.3548	1557.74	95.5336	1557.74	96.8555	1557.74	97.773	1557.74	99.5838
	1558.23	85.2862	1558.23	85.7644	1558.23	86.7214	1558.23	86.7214	1558.23	87.5083	1558.23	88.4818	1558.23	88.6385	1558.23	89.8397	1558.23	90.9956	1558.23	92.7365	1558.23	94.3784	1558.23	94.3858	1558.23	95.6035	1558.23	96.7875	1558.23	97.7285	1558.23	99.5484
	1558.71	85.3824	1558.71	85.9187	1558.71	86.8409	1558.71	86.8409	1558.71	87.6018	1558.71	88.7053	1558.71	88.6897	1558.71	89.8469	1558.71	91.09	1558.71	92.7163	1558.71	94.6084	1558.71	94.4783	1558.71	95.6169	1558.71	96.6586	1558.71	97.5913	1558.71	99.3817
	1559.19	85.4667	1559.19	86.0067	1559.19	86.854	1559.19	86.854	1559.19	87.6499	1559.19	88.7391	1559.19	88.7223	1559.19	89.8761	1559.19	91.2057	1559.19	92.7321	1559.19	94.7312	1559.19	94.6185	1559.19	95.5653	1559.19	96.5305	1559.19	97.4324	1559.19	99.1421
	1559.67	85.5239	1559.67	86.0186	1559.67	86.7969	1559.67	86.7969	1559.67	87.663	1559.67	88.6187	1559.67	88.7478	1559.67	89.9322	1559.67	91.3195	1559.67	92.795	1559.67	94.7225	1559.67	94.7463	1559.67	95.5007	1559.67	96.4748	1559.67	97.3539	1559.67	98.9685
	1560.15	85.5631	1560.15	86.0011	1560.15	86.7413	1560.15	86.7413	1560.15	87.672	1560.15	88.473	1560.15	88.7805	1560.15	90.0025	1560.15	91.4203	1560.15	92.8832	1560.15	94.6592	1560.15	94.8335	1560.15	95.4662	1560.15	96.4883	1560.15	97.3664	1560.15	98.9075
	1560.64	85.597	1560.64	85.9878	1560.64	86.7151	1560.64	86.7151	1560.64	87.691	1560.64	88.3659	1560.64	88.8241	1560.64	90.076	1560.64	91.5103	1560.64	92.9781	1560.64	94.6001	1560.64	94.8905	1560.64	95.4659	1560.64	96.536	1560.64	97.4295	1560.64	98.9259
	1561.12	85.6313	1561.12	85.9878	1561.12	86.7161	1561.12	86.7161	1561.12	87.7196	1561.12	88.3029	1561.12	88.8771	1561.12	90.148	1561.12	91.5936	1561.12	93.0729	1561.12	94.5623	1561.12	94.9328	1561.12	95.49	1561.12	96.5941	1561.12	97.5117	1561.12	98.987
	1561.6	85.6668	1561.6	86.0002	1561.6	86.7349	1561.6	86.7349	1561.6	87.7535	1561.6	88.2725	1561.6	88.9373	1561.6	90.2168	1561.6	91.6715	1561.6	93.166	1561.6	94.5446	1561.6	94.9699	1561.6	95.5297	1561.6	96.6517	1561.6	97.5971	1561.6	99.0694
	1562.08	85.7021	1562.08	86.0208	1562.08	86.7624	1562.08	86.7624	1562.08	87.7873	1562.08	88.2629	1562.08	89.0018	1562.08	90.2808	1562.08	91.7434	1562.08	93.2569	1562.08	94.5408	1562.08	95.006	1562.08	95.5787	1562.08	96.704	1562.08	97.6774	1562.08	99.1617
	1562.57	85.7343	1562.57	86.0453	1562.57	86.7904	1562.57	86.7904	1562.57	87.8154	1562.57	88.2646	1562.57	89.0678	1562.57	90.3383	1562.57	91.807	1562.57	93.3436	1562.57	94.5444	1562.57	95.0423	1562.57	95.632	1562.57	96.7488	1562.57	97.7476	1562.57	99.2562
	1563.05	85.7598	1563.05	86.0687	1563.05	86.8116	1563.05	86.8116	1563.05	87.8314	1563.05	88.2702	1563.05	89.1313	1563.05	90.3868	1563.05	91.8587	1563.05	93.4226	1563.05	94.5489	1563.05	95.0778	1563.05	95.6847	1563.05	96.7847	1563.05	97.803	1563.05	99.3457
	1563.53	85.7748	1563.53	86.0862	1563.53	86.8194	1563.53	86.8194	1563.53	87.8293	1563.53	88.2738	1563.53	89.1873	1563.53	90.4237	1563.53	91.895	1563.53	93.4882	1563.53	94.5489	1563.53	95.11	1563.53	95.7318	1563.53	96.8107	1563.53	97.8403	1563.53	99.4227
	1564.01	85.7768	1564.01	86.0938	1564.01	86.8103	1564.01	86.8103	1564.01	87.8054	1564.01	88.2715	1564.01	89.2303	1564.01	90.4467	1564.01	91.9135	1564.01	93.5342	1564.01	94.5409	1564.01	95.1364	1564.01	95.7686	1564.01	96.8272	1564.01	97.8583	1564.01	99.4806
	1564.49	85.7666	1564.49	86.0897	1564.49	86.7857	1564.49	86.7857	1564.49	87.7609	1564.49	88.2622	1564.49	89.2568	1564.49	90.4553	1564.49	91.9147	1564.49	93.5562	1564.49	94.5247	1564.49	95.156	1564.49	95.7925	1564.49	96.836	1564.49	97.8603	1564.49	99.5157
	1564.98	85.7482	1564.98	86.0756	1564.98	86.7524	1564.98	86.7524	1564.98	87.7036	1564.98	88.2475	1564.98	89.2667	1564.98	90.4514	1564.98	91.903	1564.98	93.5548	1564.98	94.5045	1564.98	95.1703	1564.98	95.8046	1564.98	96.8409	1564.98	97.854	1564.98	99.5299
	1565.46	85.7282	1565.46	86.0553	1565.46	86.7204	1565.46	86.7204	1565.46	87.6453	1565.46	88.2312	1565.46	89.2638	1565.46	90.4391	1565.46	91.8852	1565.46	93.5356	1565.46	94.4869	1565.46	95.183	1565.46	95.8089	1565.46	96.8462	1565.46	97.8488	1565.46	99.5305
	1565.94	85.7118	1565.94	86.0326	1565.94	86.6981	1565.94	86.6981	1565.94	87.5966	1565.94	88.2167	1565.94	89.253	1565.94	90.4221	1565.94	91.8675	1565.94	93.5076	1565.94	94.4782	1565.94	95.1985	1565.94	95.8107	1565.94	96.8553	1565.94	97.8519	1565.94	99.5266
	1566.42	85.7006	1566.42	86.0087	1566.42	86.6884	1566.42	86.6884	1566.42	87.5637	1566.42	88.2052	1566.42	89.2382	1566.42	90.4025	1566.42	91.8525	1566.42	93.4783	1566.42	94.4817	1566.42	95.2192	1566.42	95.8132	1566.42	96.8697	1566.42	97.8652	1566.42	99.5245
	1566.9	85.6916	1566.9	85.981	1566.9	86.6883	1566.9	86.6883	1566.9	87.5465	1566.9	88.1945	1566.9	89.2193	1566.9	90.3797	1566.9	91.8392	1566.9	93.452	1566.9	94.4972	1566.9	95.2448	1566.9	95.8172	1566.9	96.889	1566.9	97.8854	1566.9	99.5261
	1567.39	85.6772	1567.39	85.9434	1567.39	86.6895	1567.39	86.6895	1567.39	87.5395	1567.39	88.1794	1567.39	89.1925	1567.39	90.3509	1567.39	91.8234	1567.39	93.4287	1567.39	94.5216	1567.39	95.2715	1567.39	95.8202	1567.39	96.9108	1567.39	97.9048	1567.39	99.5279
	1567.87	85.6467	1567.87	85.8877	1567.87	86.6793	1567.87	86.6793	1567.87	87.5327	1567.87	88.152	1567.87	89.151	1567.87	90.3116	1567.87	91.7993	1567.87	93.4051	1567.87	94.5485	1567.87	95.2925	1567.87	95.8178	1567.87	96.9301	1567.87	97.913	1567.87	99.5221
	1568.35	85.5882	1568.35	85.8063	1568.35	86.6436	1568.35	86.6436	1568.35	87.5127	1568.35	88.103	1568.35	89.0875	1568.35	90.258	1568.35	91.7617	1568.35	93.3753	1568.35	94.569	1568.35	95.2984	1568.35	95.8046	1568.35	96.9395	1568.35	97.8982	1568.35	99.4983
	1568.83	85.4952	1568.83	85.6986	1568.83	86.5719	1568.83	86.5719	1568.83	87.4664	1568.83	88.0263	1568.83	88.9995	1568.83	90.1906	1568.83	91.7103	1568.83	93.3348	1568.83	94.5736	1568.83	95.2814	1568.83	95.7775	1568.83	96.9303	1568.83	97.8528	1568.83	99.448
	1569.32	85.3751	1569.32	85.5771	1569.32	86.4673	1569.32	86.4673	1569.32	87.3891	1569.32	87.926	1569.32	88.8956	1569.32	90.1169	1569.32	91.6523	1569.32	93.2837	1569.32	94.5565	1569.32	95.2405	1569.32	95.7388	1569.32	96.8966	1569.32	97.7798	1569.32	99.3721
	1569.8	85.2508	1569.8	85.4653	1569.8	86.35	1569.8	86.35	1569.8	87.291	1569.8	87.8186	1569.8	88.7951	1569.8	90.0513	1569.8	91.6008	1569.8	93.2304	1569.8	94.5209	1569.8	95.1863	1569.8	95.6971	1569.8	96.8421	1569.8	97.6957	1569.8	99.2844
	1570.28	85.1489	1570.28	85.3837	1570.28	86.2467	1570.28	86.2467	1570.28	87.1928	1570.28	87.7249	1570.28	88.7172	1570.28	90.0062	1570.28	91.5666	1570.28	93.1868	1570.28	94.4781	1570.28	95.1354	1570.28	95.6622	1570.28	96.7792	1570.28	97.6212	1570.28	99.2052
	1570.76	85.0828	1570.76	85.3377	1570.76	86.1735	1570.76	86.1735	1570.76	87.1118	1570.76	87.6573	1570.76	88.6685	1570.76	89.9848	1570.76	91.5504	1570.76	93.1608	1570.76	94.4396	1570.76	95.0996	1570.76	95.6387	1570.76	96.7218	1570.76	97.5678	1570.76	99.1477
	1571.24	85.0501	1571.24	85.319	1571.24	86.131	1571.24	86.131	1571.24	87.0544	1571.24	87.6167	1571.24	88.6437	1571.24	89.9829	1571.24	91.5459	1571.24	93.1538	1571.24	94.4109	1571.24	95.0813	1571.24	95.6257	1571.24	96.6784	1571.24	97.5349	1571.24	99.114
	1571.73	85.0408	1571.73	85.3161	1571.73	86.1109	1571.73	86.1109	1571.73	87.0183	1571.73	87.5974	1571.73	88.6329	1571.73	89.9938	1571.73	91.545	1571.73	93.1626	1571.73	94.3918	1571.73	95.0767	1571.73	95.6198	1571.73	96.6518	1571.73	97.5155	1571.73	99.0989
	1572.21	85.0448	1572.21	85.3203	1572.21	86.1041	1572.21	86.1041	1572.21	86.9986	1572.21	87.5934	1572.21	88.6277	1572.21	90.0121	1572.21	91.5421	1572.21	93.1835	1572.21	94.3803	1572.21	95.0809	1572.21	95.6185	1572.21	96.6419	1572.21	97.5027	1572.21	99.0963
	1572.69	85.0551	1572.69	85.3273	1572.69	86.1041	1572.69	86.1041	1572.69	86.9915	1572.69	87.6009	1572.69	88.6227	1572.69	90.0342	1572.69	91.5345	1572.69	93.2133	1572.69	94.3741	1572.69	95.0901	1572.69	95.621	1572.69	96.6486	1572.69	97.4922	1572.69	99.1018
	1573.17	85.0671	1573.17	85.3366	1573.17	86.1075	1573.17	86.1075	1573.17	86.9955	1573.17	87.6177	1573.17	88.6153	1573.17	90.0572	1573.17	91.5224	1573.17	93.2496	1573.17	94.3728	1573.17	95.1027	1573.17	95.6281	1573.17	96.6718	1573.17	97.4826	1573.17	99.1128
	1573.65	85.077	1573.65	85.3496	1573.65	86.1127	1573.65	86.1127	1573.65	87.011	1573.65	87.6427	1573.65	88.6042	1573.65	90.0778	1573.65	91.5077	1573.65	93.29	1573.65	94.3768	1573.65	95.1179	1573.65	95.6409	1573.65	96.7116	1573.65	97.4744	1573.65	99.1281
	1574.14	85.0806	1574.14	85.3682	1574.14	86.1189	1574.14	86.1189	1574.14	87.0399	1574.14	87.6739	1574.14	88.5883	1574.14	90.091	1574.14	91.4934	1574.14	93.3308	1574.14	94.3874	1574.14	95.1349	1574.14	95.6597	1574.14	96.7666	1574.14	97.4691	1574.14	99.1461
	1574.62	85.072	1574.62	85.3929	1574.62	86.1244	1574.62	86.1244	1574.62	87.0828	1574.62	87.7064	1574.62	88.5663	1574.62	90.0897	1574.62	91.483	1574.62	93.3658	1574.62	94.4053	1574.62	95.1511	1574.62	95.6815	1574.62	96.8309	1574.62	97.4677	1574.62	99.164
	1575.1	85.0451	1575.1	85.4208	1575.1	86.1261	1575.1	86.1261	1575.1	87.1368	1575.1	87.7315	1575.1	88.5369	1575.1	90.0661	1575.1	91.479	1575.1	93.3853	1575.1	94.428	1575.1	95.161	1575.1	95.6985	1575.1	96.8913	1575.1	97.4697	1575.1	99.1765
	1575.58	84.9979	1575.58	85.4446	1575.58	86.1209	1575.58	86.1209	1575.58	87.1915	1575.58	87.7383	1575.58	88.5013	1575.58	90.0177	1575.58	91.482	1575.58	93.3798	1575.58	94.4485	1575.58	95.1571	1575.58	95.6998	1575.58	96.9272	1575.58	97.4734	1575.58	99.1768
	1576.07	84.9404	1576.07	85.4567	1576.07	86.1089	1576.07	86.1089	1576.07	87.231	1576.07	87.7207	1576.07	88.4661	1576.07	89.9551	1576.07	91.49	1576.07	93.3477	1576.07	94.4568	1576.07	95.1362	1576.07	95.6786	1576.07	96.9208	1576.07	97.4771	1576.07	99.1621
	1576.55	84.8941	1576.55	85.4562	1576.55	86.0974	1576.55	86.0974	1576.55	87.2445	1576.55	87.686	1576.55	88.4431	1576.55	89.9012	1576.55	91.501	1576.55	93.3016	1576.55	94.4482	1576.55	95.1052	1576.55	95.6418	1576.55	96.8731	1576.55	97.4829	1576.55	99.1384
	1577.03	84.8787	1577.03	85.4519	1577.03	86.0969	1577.03	86.0969	1577.03	87.2351	1577.03	87.6522	1577.03	88.4423	1577.03	89.8771	1577.03	91.5153	1577.03	93.2631	1577.03	94.4285	1577.03	95.0796	1577.03	95.6082	1577.03	96.807	1577.03	97.4963	1577.03	99.1187
	1577.51	84.9005	1577.51	85.4554	1577.51	86.1141	1577.51	86.1141	1577.51	87.2161	1577.51	87.635	1577.51	88.4667	1577.51	89.8897	1577.51	91.536	1577.51	93.2482	1577.51	94.4102	1577.51	95.073	1577.51	95.5957	1577.51	96.7508	1577.51	97.5225	1577.51	99.1145
	1577.99	84.9535	1577.99	85.4741	1577.99	86.1496	1577.99	86.1496	1577.99	87.2012	1577.99	87.6407	1577.99	88.5132	1577.99	89.9333	1577.99	91.5667	1577.99	93.2623	1577.99	94.4049	1577.99	95.0912	1577.99	95.6123	1577.99	96.7221	1577.99	97.5636	1577.99	99.1305
	1578.48	85.0274	1578.48	85.5097	1578.48	86.1993	1578.48	86.1993	1578.48	87.1979	1578.48	87.668	1578.48	88.5771	1578.48	89.9988	1578.48	91.6096	1578.48	93.3032	1578.48	94.4196	1578.48	95.1335	1578.48	95.6581	1578.48	96.7268	1578.48	97.6188	1578.48	99.1668
	1578.96	85.1129	1578.96	85.56	1578.96	86.2578	1578.96	86.2578	1578.96	87.2088	1578.96	87.7129	1578.96	88.6538	1578.96	90.0784	1578.96	91.665	1578.96	93.3664	1578.96	94.4578	1578.96	95.1967	1578.96	95.729	1578.96	96.7637	1578.96	97.6861	1578.96	99.2213
	1579.44	85.2029	1579.44	85.6211	1579.44	86.3197	1579.44	86.3197	1579.44	87.2337	1579.44	87.7707	1579.44	88.7397	1579.44	90.1668	1579.44	91.7321	1579.44	93.4465	1579.44	94.5204	1579.44	95.2771	1579.44	95.8203	1579.44	96.8289	1579.44	97.763	1579.44	99.2918
	1579.92	85.2922	1579.92	85.688	1579.92	86.38	1579.92	86.38	1579.92	87.2704	1579.92	87.8372	1579.92	88.8311	1579.92	90.2607	1579.92	91.8086	1579.92	93.5381	1579.92	94.6065	1579.92	95.371	1579.92	95.9269	1579.92	96.9176	1579.92	97.8472	1579.92	99.3757
	1580.4	85.377	1580.4	85.7558	1580.4	86.4349	1580.4	86.4349	1580.4	87.3163	1580.4	87.9085	1580.4	88.9242	1580.4	90.357	1580.4	91.8913	1580.4	93.6348	1580.4	94.7127	1580.4	95.4749	1580.4	96.0436	1580.4	97.0235	1580.4	97.937	1580.4	99.4701
	1580.89	85.4544	1580.89	85.8199	1580.89	86.4823	1580.89	86.4823	1580.89	87.3685	1580.89	87.9805	1580.89	89.0146	1580.89	90.4523	1580.89	91.9764	1580.89	93.7296	1580.89	94.8328	1580.89	95.585	1580.89	96.165	1580.89	97.1394	1580.89	98.0311	1580.89	99.5707
	1581.37	85.5224	1581.37	85.8768	1581.37	86.5222	1581.37	86.5222	1581.37	87.4241	1581.37	88.0493	1581.37	89.0977	1581.37	90.5429	1581.37	92.0604	1581.37	93.8156	1581.37	94.9583	1581.37	95.6979	1581.37	96.2859	1581.37	97.2574	1581.37	98.1289	1581.37	99.6723
	1581.85	85.5795	1581.85	85.9247	1581.85	86.5567	1581.85	86.5567	1581.85	87.4804	1581.85	88.1114	1581.85	89.1698	1581.85	90.6249	1581.85	92.1404	1581.85	93.8879	1581.85	95.0795	1581.85	95.8095	1581.85	96.4015	1581.85	97.3704	1581.85	98.2299	1581.85	99.7694
	1582.33	85.6249	1582.33	85.9638	1582.33	86.5885	1582.33	86.5885	1582.33	87.5354	1582.33	88.1639	1582.33	89.2286	1582.33	90.6949	1582.33	92.215	1582.33	93.9449	1582.33	95.1883	1582.33	95.9166	1582.33	96.5086	1582.33	97.4739	1582.33	98.3332	1582.33	99.8577
	1582.82	85.6578	1582.82	85.9953	1582.82	86.6197	1582.82	86.6197	1582.82	87.5875	1582.82	88.2053	1582.82	89.2735	1582.82	90.7512	1582.82	92.2835	1582.82	93.9883	1582.82	95.2795	1582.82	96.0165	1582.82	96.6056	1582.82	97.5667	1582.82	98.4377	1582.82	99.9352
	1583.3	85.6782	1583.3	86.0209	1583.3	86.6511	1583.3	86.6511	1583.3	87.6348	1583.3	88.2355	1583.3	89.3057	1583.3	90.7935	1583.3	92.346	1583.3	94.0226	1583.3	95.3516	1583.3	96.1072	1583.3	96.6924	1583.3	97.6507	1583.3	98.5413	1583.3	100.003
	1583.78	85.6865	1583.78	86.0418	1583.78	86.682	1583.78	86.682	1583.78	87.6759	1583.78	88.2558	1583.78	89.3273	1583.78	90.8231	1583.78	92.402	1583.78	94.0532	1583.78	95.4066	1583.78	96.1877	1583.78	96.7696	1583.78	97.7294	1583.78	98.6415	1583.78	100.063
	1584.26	85.685	1584.26	86.0582	1584.26	86.7108	1584.26	86.7108	1584.26	87.7092	1584.26	88.2686	1584.26	89.3417	1584.26	90.8426	1584.26	92.4508	1584.26	94.085	1584.26	95.4486	1584.26	96.2582	1584.26	96.8389	1584.26	97.8069	1584.26	98.7362	1584.26	100.122
	1584.74	85.677	1584.74	86.0699	1584.74	86.7357	1584.74	86.7357	1584.74	87.7334	1584.74	88.2772	1584.74	89.3526	1584.74	90.8553	1584.74	92.4917	1584.74	94.1209	1584.74	95.483	1584.74	96.3201	1584.74	96.9022	1584.74	97.8865	1584.74	98.8241	1584.74	100.183
	1585.23	85.6667	1585.23	86.0761	1585.23	86.7557	1585.23	86.7557	1585.23	87.7482	1585.23	88.2847	1585.23	89.3637	1585.23	90.8646	1585.23	92.5244	1585.23	94.1619	1585.23	95.515	1585.23	96.3756	1585.23	96.962	1585.23	97.9701	1585.23	98.9053	1585.23	100.25
	1585.71	85.6576	1585.71	86.0761	1585.71	86.7706	1585.71	86.7706	1585.71	87.7541	1585.71	88.2931	1585.71	89.378	1585.71	90.8734	1585.71	92.5499	1585.71	94.2066	1585.71	95.5486	1585.71	96.4269	1585.71	97.0207	1585.71	98.058	1585.71	98.9813	1585.71	100.326
	1586.19	85.6513	1586.19	86.0691	1586.19	86.7804	1586.19	86.7804	1586.19	87.7525	1586.19	88.3028	1586.19	89.3966	1586.19	90.8832	1586.19	92.5699	1586.19	94.2521	1586.19	95.5855	1586.19	96.4757	1586.19	97.0801	1586.19	98.1489	1586.19	99.0541	1586.19	100.409
	1586.67	85.6459	1586.67	86.0545	1586.67	86.7849	1586.67	86.7849	1586.67	87.7449	1586.67	88.3118	1586.67	89.4187	1586.67	90.8936	1586.67	92.5859	1586.67	94.295	1586.67	95.6254	1586.67	96.5216	1586.67	97.141	1586.67	98.2401	1586.67	99.1253	1586.67	100.496
	1587.15	85.6377	1587.15	86.032	1587.15	86.7834	1587.15	86.7834	1587.15	87.7328	1587.15	88.317	1587.15	89.4413	1587.15	90.9029	1587.15	92.599	1587.15	94.332	1587.15	95.6651	1587.15	96.5628	1587.15	97.2023	1587.15	98.3278	1587.15	99.1958	1587.15	100.582
	1587.64	85.6215	1587.64	86.0018	1587.64	86.775	1587.64	86.775	1587.64	87.7166	1587.64	88.3144	1587.64	89.46	1587.64	90.9086	1587.64	92.6092	1587.64	94.3601	1587.64	95.7001	1587.64	96.5961	1587.64	97.262	1587.64	98.4075	1587.64	99.2643	1587.64	100.661
	1588.12	85.5932	1588.12	85.9648	1588.12	86.7587	1588.12	86.7587	1588.12	87.6967	1588.12	88.3013	1588.12	89.4699	1588.12	90.908	1588.12	92.6153	1588.12	94.3777	1588.12	95.7254	1588.12	96.6188	1588.12	97.3166	1588.12	98.4745	1588.12	99.3283	1588.12	100.728
	1588.6	85.5514	1588.6	85.9226	1588.6	86.7341	1588.6	86.7341	1588.6	87.6728	1588.6	88.2765	1588.6	89.4673	1588.6	90.8996	1588.6	92.6158	1588.6	94.3841	1588.6	95.7367	1588.6	96.6298	1588.6	97.3631	1588.6	98.525	1588.6	99.3842	1588.6	100.778
	1589.08	85.4976	1589.08	85.8771	1589.08	86.702	1589.08	86.702	1589.08	87.6448	1589.08	88.2413	1589.08	89.4498	1589.08	90.8833	1589.08	92.6096	1589.08	94.3802	1589.08	95.7323	1589.08	96.6302	1589.08	97.3992	1589.08	98.5571	1589.08	99.4281	1589.08	100.811
	1589.57	85.4362	1589.57	85.8305	1589.57	86.6633	1589.57	86.6633	1589.57	87.6126	1589.57	88.1987	1589.57	89.4181	1589.57	90.861	1589.57	92.5968	1589.57	94.3679	1589.57	95.7134	1589.57	96.6236	1589.57	97.4241	1589.57	98.572	1589.57	99.457	1589.57	100.829
	1590.05	85.3728	1590.05	85.7842	1590.05	86.6194	1590.05	86.6194	1590.05	87.5766	1590.05	88.1529	1590.05	89.3747	1590.05	90.8358	1590.05	92.579	1590.05	94.3501	1590.05	95.6839	1590.05	96.6144	1590.05	97.4391	1590.05	98.5737	1590.05	99.4695	1590.05	100.834
	1590.53	85.3118	1590.53	85.7387	1590.53	86.5709	1590.53	86.5709	1590.53	87.5375	1590.53	88.1076	1590.53	89.3239	1590.53	90.8109	1590.53	92.5588	1590.53	94.3298	1590.53	95.6501	1590.53	96.6066	1590.53	97.4465	1590.53	98.5678	1590.53	99.4661	1590.53	100.831
	1591.01	85.2557	1591.01	85.6942	1591.01	86.5184	1591.01	86.5184	1591.01	87.4962	1591.01	88.0653	1591.01	89.2703	1591.01	90.7887	1591.01	92.5388	1591.01	94.3094	1591.01	95.6185	1591.01	96.6023	1591.01	97.4491	1591.01	98.5603	1591.01	99.4493	1591.01	100.826
	1591.49	85.205	1591.49	85.6502	1591.49	86.4621	1591.49	86.4621	1591.49	87.4537	1591.49	88.0269	1591.49	89.2178	1591.49	90.7701	1591.49	92.5209	1591.49	94.2908	1591.49	95.5945	1591.49	96.6014	1591.49	97.4494	1591.49	98.5553	1591.49	99.4231	1591.49	100.819
	1591.98	85.1587	1591.98	85.6067	1591.98	86.4033	1591.98	86.4033	1591.98	87.4108	1591.98	87.9924	1591.98	89.1693	1591.98	90.7544	1591.98	92.5056	1591.98	94.2745	1591.98	95.5814	1591.98	96.6021	1591.98	97.4488	1591.98	98.5544	1591.98	99.3929	1591.98	100.814
	1592.46	85.1152	1592.46	85.5636	1592.46	86.3439	1592.46	86.3439	1592.46	87.3684	1592.46	87.9604	1592.46	89.1261	1592.46	90.7392	1592.46	92.4919	1592.46	94.2596	1592.46	95.5798	1592.46	96.6021	1592.46	97.4475	1592.46	98.5559	1592.46	99.3639	1592.46	100.808
	1592.94	85.073	1592.94	85.5202	1592.94	86.2865	1592.94	86.2865	1592.94	87.3262	1592.94	87.929	1592.94	89.0876	1592.94	90.7217	1592.94	92.4771	1592.94	94.2446	1592.94	95.587	1592.94	96.5988	1592.94	97.4446	1592.94	98.5558	1592.94	99.3404	1592.94	100.801
	1593.42	85.0303	1593.42	85.4755	1593.42	86.2331	1593.42	86.2331	1593.42	87.2834	1593.42	87.8958	1593.42	89.0515	1593.42	90.6989	1593.42	92.4575	1593.42	94.2266	1593.42	95.5977	1593.42	96.5905	1593.42	97.4381	1593.42	98.5491	1593.42	99.3243	1593.42	100.789
	1593.9	84.9852	1593.9	85.4275	1593.9	86.1841	1593.9	86.1841	1593.9	87.2381	1593.9	87.8578	1593.9	89.0143	1593.9	90.6685	1593.9	92.4293	1593.9	94.2028	1593.9	95.6042	1593.9	96.5758	1593.9	97.4256	1593.9	98.5312	1593.9	99.3141	1593.9	100.772
	1594.39	84.9355	1594.39	85.3741	1594.39	86.1376	1594.39	86.1376	1594.39	87.1885	1594.39	87.8129	1594.39	88.9725	1594.39	90.6299	1594.39	92.3897	1594.39	94.1705	1594.39	95.5986	1594.39	96.5541	1594.39	97.405	1594.39	98.4996	1594.39	99.3055	1594.39	100.748
	1594.87	84.8799	1594.87	85.3144	1594.87	86.0904	1594.87	86.0904	1594.87	87.1334	1594.87	87.7602	1594.87	88.9233	1594.87	90.5844	1594.87	92.3376	1594.87	94.1288	1594.87	95.575	1594.87	96.5253	1594.87	97.3755	1594.87	98.4551	1594.87	99.2923	1594.87	100.718
	1595.35	84.8187	1595.35	85.25	1595.35	86.0396	1595.35	86.0396	1595.35	87.0739	1595.35	87.7013	1595.35	88.8669	1595.35	90.5352	1595.35	92.275	1595.35	94.0791	1595.35	95.5315	1595.35	96.4906	1595.35	97.3381	1595.35	98.4021	1595.35	99.2701	1595.35	100.685
	1595.83	84.7544	1595.83	85.1848	1595.83	85.984	1595.83	85.984	1595.83	87.0132	1595.83	87.6401	1595.83	88.8062	1595.83	90.4861	1595.83	92.2066	1595.83	94.0253	1595.83	95.4715	1595.83	96.4526	1595.83	97.296	1595.83	98.3474	1595.83	99.2382	1595.83	100.653
	1596.32	84.6914	1596.32	85.1243	1596.32	85.9255	1596.32	85.9255	1596.32	86.9554	1596.32	87.5823	1596.32	88.7463	1596.32	90.4407	1596.32	92.1388	1596.32	93.9731	1596.32	95.4028	1596.32	96.4152	1596.32	97.2538	1596.32	98.2987	1596.32	99.2004	1596.32	100.629
	1596.8	84.6347	1596.8	85.0733	1596.8	85.8681	1596.8	85.8681	1596.8	86.9047	1596.8	87.5335	1596.8	88.6925	1596.8	90.4011	1596.8	92.0777	1596.8	93.9284	1596.8	95.3355	1596.8	96.3831	1596.8	97.2164	1596.8	98.2625	1596.8	99.1643	1596.8	100.616
	1597.28	84.5879	1597.28	85.0339	1597.28	85.8166	1597.28	85.8166	1597.28	86.8631	1597.28	87.4971	1597.28	88.6489	1597.28	90.3675	1597.28	92.0282	1597.28	93.8963	1597.28	95.2793	1597.28	96.3602	1597.28	97.1873	1597.28	98.2427	1597.28	99.1385	1597.28	100.618
	1597.76	84.552	1597.76	85.0048	1597.76	85.7742	1597.76	85.7742	1597.76	86.8298	1597.76	87.4739	1597.76	88.6167	1597.76	90.3384	1597.76	91.9924	1597.76	93.879	1597.76	95.2407	1597.76	96.3484	1597.76	97.1683	1597.76	98.2402	1597.76	99.1294	1597.76	100.633
	1598.24	84.5246	1598.24	84.9817	1598.24	85.7416	1598.24	85.7416	1598.24	86.802	1598.24	87.4614	1598.24	88.5941	1598.24	90.3115	1598.24	91.9695	1598.24	93.8763	1598.24	95.2224	1598.24	96.3476	1598.24	97.1588	1598.24	98.2534	1598.24	99.1393	1598.24	100.661
	1598.72	84.5011	1598.72	84.9586	1598.72	85.7168	1598.72	85.7168	1598.72	86.7752	1598.72	87.4552	1598.72	88.577	1598.72	90.2843	1598.72	91.9564	1598.72	93.8846	1598.72	95.2225	1598.72	96.355	1598.72	97.1563	1598.72	98.2786	1598.72	99.1659	1598.72	100.697
	1599.21	84.4756	1599.21	84.93	1599.21	85.6954	1599.21	85.6954	1599.21	86.7453	1599.21	87.4496	1599.21	88.5601	1599.21	90.2548	1599.21	91.9483	1599.21	93.8985	1599.21	95.2359	1599.21	96.366	1599.21	97.1572	1599.21	98.3112	1599.21	99.2027	1599.21	100.736
	1599.69	84.443	1599.69	84.8929	1599.69	85.6726	1599.69	85.6726	1599.69	86.7094	1599.69	87.4394	1599.69	88.5384	1599.69	90.2217	1599.69	91.9398	1599.69	93.9105	1599.69	95.2551	1599.69	96.3755	1599.69	97.1576	1599.69	98.3459	1599.69	99.2412	1599.69	100.771
	1600.17	84.3997	1600.17	84.8464	1600.17	85.6435	1600.17	85.6435	1600.17	86.6661	1600.17	87.4204	1600.17	88.5077	1600.17	90.1843	1600.17	91.9258	1600.17	93.913	1600.17	95.2715	1600.17	96.3784	1600.17	97.1537	1600.17	98.3774	1600.17	99.2729	1600.17	100.796
	1600.65	84.3448	1600.65	84.7922	1600.65	85.6051	1600.65	85.6051	1600.65	86.6159	1600.65	87.3899	1600.65	88.4659	1600.65	90.1422	1600.65	91.902	1600.65	93.899	1600.65	95.2771	1600.65	96.3711	1600.65	97.1423	1600.65	98.4007	1600.65	99.2915	1600.65	100.808
	1601.14	84.2789	1601.14	84.7327	1601.14	85.5555	1601.14	85.5555	1601.14	86.5595	1601.14	87.3465	1601.14	88.4121	1601.14	90.0943	1601.14	91.8659	1601.14	93.8641	1601.14	95.2658	1601.14	96.3513	1601.14	97.1213	1601.14	98.4114	1601.14	99.2939	1601.14	100.803
	1601.62	84.2043	1601.62	84.6695	1601.62	85.4946	1601.62	85.4946	1601.62	86.4976	1601.62	87.2899	1601.62	88.3474	1601.62	90.0397	1601.62	91.8174	1601.62	93.8073	1601.62	95.2341	1601.62	96.3189	1601.62	97.0897	1601.62	98.4067	1601.62	99.2815	1601.62	100.786
	1602.1	84.1238	1602.1	84.6025	1602.1	85.4234	1602.1	85.4234	1602.1	86.4303	1602.1	87.2209	1602.1	88.2739	1602.1	89.9779	1602.1	91.7585	1602.1	93.7319	1602.1	95.1825	1602.1	96.2756	1602.1	97.0483	1602.1	98.3859	1602.1	99.2584	1602.1	100.761
	1602.58	84.04	1602.58	84.5301	1602.58	85.3437	1602.58	85.3437	1602.58	86.3578	1602.58	87.1415	1602.58	88.195	1602.58	89.9095	1602.58	91.6936	1602.58	93.6454	1602.58	95.1152	1602.58	96.2247	1602.58	97.0002	1602.58	98.3516	1602.58	99.2312	1602.58	100.738
	1603.06	83.9561	1603.06	84.4514	1603.06	85.2587	1603.06	85.2587	1603.06	86.2817	1603.06	87.0552	1603.06	88.115	1603.06	89.8372	1603.06	91.6288	1603.06	93.5577	1603.06	95.0393	1603.06	96.1711	1603.06	96.9502	1603.06	98.3094	1603.06	99.2065	1603.06	100.725
	1603.55	83.8749	1603.55	84.3667	1603.55	85.1722	1603.55	85.1722	1603.55	86.2049	1603.55	86.9669	1603.55	88.0385	1603.55	89.765	1603.55	91.5697	1603.55	93.4786	1603.55	94.9638	1603.55	96.1204	1603.55	96.9046	1603.55	98.267	1603.55	99.1901	1603.55	100.729
	1604.03	83.799	1604.03	84.278	1604.03	85.0884	1604.03	85.0884	1604.03	86.1312	1604.03	86.8815	1604.03	87.9692	1604.03	89.6972	1604.03	91.5205	1604.03	93.4153	1604.03	94.8963	1604.03	96.0777	1604.03	96.8691	1604.03	98.2324	1604.03	99.186	1604.03	100.752
	1604.51	83.7289	1604.51	84.1882	1604.51	85.0101	1604.51	85.0101	1604.51	86.0638	1604.51	86.8029	1604.51	87.9087	1604.51	89.6365	1604.51	91.4819	1604.51	93.3705	1604.51	94.8419	1604.51	96.0462	1604.51	96.8472	1604.51	98.2115	1604.51	99.1952	1604.51	100.793
	1604.99	83.663	1604.99	84.0993	1604.99	84.9385	1604.99	84.9385	1604.99	86.0033	1604.99	86.7322	1604.99	87.856	1604.99	89.583	1604.99	91.4512	1604.99	93.3422	1604.99	94.8011	1604.99	96.0262	1604.99	96.8389	1604.99	98.2065	1604.99	99.2163	1604.99	100.843
	1605.47	83.5969	1605.47	84.0114	1605.47	84.8718	1605.47	84.8718	1605.47	85.9474	1605.47	86.6676	1605.47	87.8068	1605.47	89.5339	1605.47	91.4222	1605.47	93.3239	1605.47	94.7702	1605.47	96.0142	1605.47	96.8407	1605.47	98.215	1605.47	99.2454	1605.47	100.893
	1605.96	83.5244	1605.96	83.9223	1605.96	84.8063	1605.96	84.8063	1605.96	85.8906	1605.96	86.6048	1605.96	87.7558	1605.96	89.4849	1605.96	91.3876	1605.96	93.3078	1605.96	94.743	1605.96	96.004	1605.96	96.8463	1605.96	98.2309	1605.96	99.2768	1605.96	100.933
	1606.44	83.4401	1606.44	83.8294	1606.44	84.7378	1606.44	84.7378	1606.44	85.8269	1606.44	86.5388	1606.44	87.6976	1606.44	89.4317	1606.44	91.3405	1606.44	93.2859	1606.44	94.7123	1606.44	95.9875	1606.44	96.848	1606.44	98.2455	1606.44	99.3033	1606.44	100.953
	1606.92	83.3415	1606.92	83.7314	1606.92	84.6632	1606.92	84.6632	1606.92	85.752	1606.92	86.4659	1606.92	87.6295	1606.92	89.3723	1606.92	91.2775	1606.92	93.2531	1606.92	94.6727	1606.92	95.9573	1606.92	96.8393	1606.92	98.2494	1606.92	99.318	1606.92	100.947
	1607.4	83.2319	1607.4	83.6308	1607.4	84.5828	1607.4	84.5828	1607.4	85.666	1607.4	86.3859	1607.4	87.5533	1607.4	89.3087	1607.4	91.1999	1607.4	93.2083	1607.4	94.6231	1607.4	95.9091	1607.4	96.8165	1607.4	98.2358	1607.4	99.3156	1607.4	100.913
	1607.89	83.1204	1607.89	83.5345	1607.89	84.5012	1607.89	84.5012	1607.89	85.575	1607.89	86.3028	1607.89	87.476	1607.89	89.2465	1607.89	91.1149	1607.89	93.1551	1607.89	94.5675	1607.89	95.8439	1607.89	96.7802	1607.89	98.2022	1607.89	99.2933	1607.89	100.856
	1608.37	83.0204	1608.37	83.4522	1608.37	84.4258	1608.37	84.4258	1608.37	85.4898	1608.37	86.2244	1608.37	87.4078	1608.37	89.1936	1608.37	91.0327	1608.37	93.1001	1608.37	94.5133	1608.37	95.7678	1608.37	96.7345	1608.37	98.1515	1608.37	99.2525	1608.37	100.781
	1608.85	82.9447	1608.85	83.3932	1608.85	84.3646	1608.85	84.3646	1608.85	85.4222	1608.85	86.1592	1608.85	87.359	1608.85	89.1569	1608.85	90.9643	1608.85	93.0508	1608.85	94.4691	1608.85	95.691	1608.85	96.6853	1608.85	98.091	1608.85	99.1974	1608.85	100.699
	1609.33	82.9015	1609.33	83.3634	1609.33	84.3233	1609.33	84.3233	1609.33	85.381	1609.33	86.114	1609.33	87.3363	1609.33	89.1401	1609.33	90.9166	1609.33	93.013	1609.33	94.4404	1609.33	95.6237	1609.33	96.6379	1609.33	98.0303	1609.33	99.1344	1609.33	100.62
	1609.81	82.8925	1609.81	83.3634	1609.81	84.3034	1609.81	84.3034	1609.81	85.3695	1609.81	86.0918	1609.81	87.3416	1609.81	89.1425	1609.81	90.892	1609.81	92.9891	1609.81	94.4286	1609.81	95.5734	1609.81	96.5954	1609.81	97.9786	1609.81	99.0704	1609.81	100.55
	1610.3	82.9137	1610.3	83.3895	1610.3	84.3034	1610.3	84.3034	1610.3	85.3856	1610.3	86.0928	1610.3	87.3717	1610.3	89.1607	1610.3	90.8884	1610.3	92.9794	1610.3	94.431	1610.3	95.5437	1610.3	96.5589	1610.3	97.9424	1610.3	99.0117	1610.3	100.497
	1610.78	82.9586	1610.78	83.4365	1610.78	84.3203	1610.78	84.3203	1610.78	85.4239	1610.78	86.1146	1610.78	87.4213	1610.78	89.1902	1610.78	90.9018	1610.78	92.9822	1610.78	94.4429	1610.78	95.5349	1610.78	96.5287	1610.78	97.9258	1610.78	98.9646	1610.78	100.464
	1611.26	83.0208	1611.26	83.4987	1611.26	84.3512	1611.26	84.3512	1611.26	85.4784	1611.26	86.1544	1611.26	87.4841	1611.26	89.2273	1611.26	90.9281	1611.26	92.9961	1611.26	94.4604	1611.26	95.5448	1611.26	96.5055	1611.26	97.9306	1611.26	98.9346	1611.26	100.454
	1611.74	83.0956	1611.74	83.5719	1611.74	84.3945	1611.74	84.3945	1611.74	85.5439	1611.74	86.209	1611.74	87.5549	1611.74	89.2699	1611.74	90.9642	1611.74	93.0195	1611.74	94.4814	1611.74	95.5705	1611.74	96.4911	1611.74	97.9568	1611.74	98.9266	1611.74	100.47
	1612.22	83.1797	1612.22	83.6524	1612.22	84.4495	1612.22	84.4495	1612.22	85.6167	1612.22	86.2753	1612.22	87.6296	1612.22	89.3171	1612.22	91.0078	1612.22	93.0511	1612.22	94.5064	1612.22	95.6089	1612.22	96.4879	1612.22	98.0035	1612.22	98.9446	1612.22	100.512
	1612.71	83.27	1612.71	83.7363	1612.71	84.5151	1612.71	84.5151	1612.71	85.6938	1612.71	86.3498	1612.71	87.7045	1612.71	89.3681	1612.71	91.0572	1612.71	93.0894	1612.71	94.537	1612.71	95.6571	1612.71	96.4984	1612.71	98.0698	1612.71	98.9908	1612.71	100.578
	1613.19	83.362	1613.19	83.8185	1613.19	84.5887	1613.19	84.5887	1613.19	85.7718	1613.19	86.428	1613.19	87.7757	1613.19	89.4216	1613.19	91.1097	1613.19	93.1325	1613.19	94.5749	1613.19	95.7122	1613.19	96.5244	1613.19	98.1553	1613.19	99.0671	1613.19	100.669
	1613.67	83.448	1613.67	83.8909	1613.67	84.6652	1613.67	84.6652	1613.67	85.8458	1613.67	86.5044	1613.67	87.8377	1613.67	89.4742	1613.67	91.1612	1613.67	93.1777	1613.67	94.6213	1613.67	95.7718	1613.67	96.568	1613.67	98.2622	1613.67	99.1761	1613.67	100.785
	1614.15	83.5147	1614.15	83.9412	1614.15	84.7348	1614.15	84.7348	1614.15	85.9073	1614.15	86.5709	1614.15	87.8822	1614.15	89.5202	1614.15	91.2057	1614.15	93.2225	1614.15	94.6761	1614.15	95.8336	1614.15	96.6324	1614.15	98.3955	1614.15	99.3228	1614.15	100.936
	1614.63	83.5418	1614.63	83.9515	1614.63	84.7812	1614.63	84.7812	1614.63	85.9425	1614.63	86.6159	1614.63	87.8967	1614.63	89.5498	1614.63	91.2345	1614.63	93.2632	1614.63	94.7372	1614.63	95.8956	1614.63	96.7227	1614.63	98.5639	1614.63	99.5162	1614.63	101.138
	1615.12	83.4999	1615.12	83.897	1615.12	84.7793	1615.12	84.7793	1615.12	85.9304	1615.12	86.6226	1615.12	87.8635	1615.12	89.5484	1615.12	91.2364	1615.12	93.2951	1615.12	94.7999	1615.12	95.9559	1615.12	96.8461	1615.12	98.7773	1615.12	99.7673	1615.12	101.412
	1615.6	83.3548	1615.6	83.7503	1615.6	84.6964	1615.6	84.6964	1615.6	85.8444	1615.6	86.5687	1615.6	87.7628	1615.6	89.4972	1615.6	91.1987	1615.6	93.3107	1615.6	94.8549	1615.6	96.0117	1615.6	97.0067	1615.6	99.0388	1615.6	100.082	1615.6	101.779
	1616.08	83.0836	1616.08	83.495	1616.08	84.5042	1616.08	84.5042	1616.08	85.6629	1616.08	86.4344	1616.08	87.5831	1616.08	89.3805	1616.08	91.1135	1616.08	93.3003	1616.08	94.8881	1616.08	96.0582	1616.08	97.1962	1616.08	99.3303	1616.08	100.443	1616.08	102.23
	1616.56	82.7004	1616.56	83.1465	1616.56	84.2026	1616.56	84.2026	1616.56	85.389	1616.56	86.2177	1616.56	87.3364	1616.56	89.1993	1616.56	90.9854	1616.56	93.2553	1616.56	94.8846	1616.56	96.0885	1616.56	97.3848	1616.56	99.6045	1616.56	100.801	1616.56	102.71
	1617.05	82.2635	1617.05	82.7551	1617.05	83.833	1617.05	83.833	1617.05	85.0602	1617.05	85.9445	1617.05	87.0612	1617.05	88.9785	1617.05	90.8339	1617.05	93.1749	1617.05	94.8381	1617.05	96.0962	1617.05	97.5302	1617.05	99.8028	1617.05	101.091	1617.05	103.124
	1617.53	81.8416	1617.53	82.3773	1617.53	83.4557	1617.53	83.4557	1617.53	84.7276	1617.53	85.6555	1617.53	86.8	1617.53	88.7532	1617.53	90.6819	1617.53	93.068	1617.53	94.7555	1617.53	96.0793	1617.53	97.6039	1617.53	99.8932	1617.53	101.27	1617.53	103.403
	1618.01	81.4728	1618.01	82.0425	1618.01	83.1125	1618.01	83.1125	1618.01	84.4256	1618.01	85.3815	1618.01	86.5749	1618.01	88.5476	1618.01	90.5421	1618.01	92.9477	1618.01	94.6504	1618.01	96.0411	1618.01	97.6053	1618.01	99.8848	1618.01	101.34	1618.01	103.534
	1618.49	81.1602	1618.49	81.7518	1618.49	82.8153	1618.49	82.8153	1618.49	84.1634	1618.49	85.1345	1618.49	86.3863	1618.49	88.3684	1618.49	90.4162	1618.49	92.8253	1618.49	94.5353	1618.49	95.9874	1618.49	97.553	1618.49	99.8091	1618.49	101.33	1618.49	103.549
	1618.97	80.8907	1618.97	81.4943	1618.97	82.5587	1618.97	82.5587	1618.97	83.9366	1618.97	84.9146	1618.97	86.2256	1618.97	88.2122	1618.97	90.3015	1618.97	92.7081	1618.97	94.4187	1618.97	95.9245	1618.97	97.4687	1618.97	99.6978	1618.97	101.271	1618.97	103.489
	1619.46	80.6508	1619.46	81.26	1619.46	82.3334	1619.46	82.3334	1619.46	83.7384	1619.46	84.7189	1619.46	86.0847	1619.46	88.0738	1619.46	90.1952	1619.46	92.6011	1619.46	94.306	1619.46	95.8582	1619.46	97.3701	1619.46	99.5738	1619.46	101.186	1619.46	103.386
	1619.94	80.4326	1619.94	81.0439	1619.94	82.1325	1619.94	82.1325	1619.94	83.5644	1619.94	84.5452	1619.94	85.9593	1619.94	87.9487	1619.94	90.0967	1619.94	92.5076	1619.94	94.2015	1619.94	95.7929	1619.94	97.2691	1619.94	99.4516	1619.94	101.09	1619.94	103.263
	1620.42	80.2325	1620.42	80.8445	1620.42	81.952	1620.42	81.952	1620.42	83.4121	1620.42	84.3921	1620.42	85.8473	1620.42	87.8339	1620.42	90.0056	1620.42	92.4294	1620.42	94.1088	1620.42	95.7319	1620.42	97.1727	1620.42	99.3398	1620.42	100.99	1620.42	103.129
	1620.9	80.0486	1620.9	80.6615	1620.9	81.7889	1620.9	81.7889	1620.9	83.279	1620.9	84.2576	1620.9	85.7472	1620.9	87.7262	1620.9	89.9209	1620.9	92.3655	1620.9	94.0297	1620.9	95.6757	1620.9	97.0828	1620.9	99.242	1620.9	100.89	1620.9	102.991
	1621.38	79.8788	1621.38	80.4943	1621.38	81.6402	1621.38	81.6402	1621.38	83.1608	1621.38	84.1381	1621.38	85.656	1621.38	87.6215	1621.38	89.8392	1621.38	92.311	1621.38	93.9634	1621.38	95.6218	1621.38	96.9969	1621.38	99.1572	1621.38	100.788	1621.38	102.848
	1621.87	79.7202	1621.87	80.3406	1621.87	81.5016	1621.87	81.5016	1621.87	83.0508	1621.87	84.0272	1621.87	85.5687	1621.87	87.5152	1621.87	89.7544	1621.87	92.2567	1621.87	93.9051	1621.87	95.5632	1621.87	96.908	1621.87	99.0793	1621.87	100.68	1621.87	102.699
	1622.35	79.57	1622.35	80.1983	1622.35	81.3698	1622.35	81.3698	1622.35	82.9412	1622.35	83.9183	1622.35	85.4789	1622.35	87.4041	1622.35	89.6602	1622.35	92.1908	1622.35	93.8463	1622.35	95.491	1622.35	96.8075	1622.35	98.9984	1622.35	100.561	1622.35	102.544
	1622.83	79.4294	1622.83	80.0684	1622.83	81.2451	1622.83	81.2451	1622.83	82.8284	1622.83	83.808	1622.83	85.3835	1622.83	87.2904	1622.83	89.5547	1622.83	92.1047	1622.83	93.7782	1622.83	95.3995	1622.83	96.6912	1622.83	98.9053	1622.83	100.428	1622.83	102.389
	1623.31	79.3048	1623.31	79.9562	1623.31	81.1333	1623.31	81.1333	1623.31	82.7173	1623.31	83.7006	1623.31	85.2858	1623.31	87.183	1623.31	89.445	1623.31	92.0001	1623.31	93.6983	1623.31	95.2924	1623.31	96.5653	1623.31	98.799	1623.31	100.289	1623.31	102.246
	1623.8	79.2048	1623.8	79.8688	1623.8	81.0427	1623.8	81.0427	1623.8	82.6193	1623.8	83.6055	1623.8	85.1955	1623.8	87.0936	1623.8	89.3453	1623.8	91.8903	1623.8	93.6135	1623.8	95.1831	1623.8	96.4457	1623.8	98.6888	1623.8	100.158	1623.8	102.128
	1624.28	79.134	1624.28	79.8094	1624.28	80.9781	1624.28	80.9781	1624.28	82.5452	1624.28	83.5309	1624.28	85.122	1624.28	87.0299	1624.28	89.2687	1624.28	91.7918	1624.28	93.5362	1624.28	95.0871	1624.28	96.3487	1624.28	98.5896	1624.28	100.049	1624.28	102.045
	1624.76	79.089	1624.76	79.7745	1624.76	80.9375	1624.76	80.9375	1624.76	82.4976	1624.76	83.4783	1624.76	85.0695	1624.76	86.9922	1624.76	89.2208	1624.76	91.7159	1624.76	93.4767	1624.76	95.0144	1624.76	96.283	1624.76	98.5131	1624.76	99.9697	1624.76	101.996
	1625.24	79.0603	1625.24	79.7553	1625.24	80.9135	1625.24	80.9135	1625.24	82.4709	1625.24	83.4425	1625.24	85.0354	1625.24	86.9751	1625.24	89.1996	1625.24	91.6652	1625.24	93.4397	1625.24	94.9668	1625.24	96.2481	1625.24	98.464	1625.24	99.92	1625.24	101.975
	1625.72	79.0356	1625.72	79.7406	1625.72	80.8957	1625.72	80.8957	1625.72	82.4546	1625.72	83.4147	1625.72	85.0135	1625.72	86.9707	1625.72	89.1978	1625.72	91.6359	1625.72	93.4236	1625.72	94.9407	1625.72	96.2376	1625.72	98.4404	1625.72	99.896	1625.72	101.977
	1626.21	79.0028	1626.21	79.7194	1626.21	80.8745	1626.21	80.8745	1626.21	82.4365	1626.21	83.386	1626.21	84.9959	1626.21	86.9713	1626.21	89.2065	1626.21	91.6213	1626.21	93.4228	1626.21	94.9302	1626.21	96.2428	1626.21	98.4366	1626.21	99.8918	1626.21	101.994
	1626.69	78.9528	1626.69	79.6835	1626.69	80.8424	1626.69	80.8424	1626.69	82.4063	1626.69	83.3495	1626.69	84.9755	1626.69	86.9704	1626.69	89.217	1626.69	91.6139	1626.69	93.4294	1626.69	94.929	1626.69	96.2546	1626.69	98.4446	1626.69	99.9012	1626.69	102.022
	1627.17	78.8823	1627.17	79.6297	1627.17	80.7964	1627.17	80.7964	1627.17	82.3579	1627.17	83.3029	1627.17	84.9477	1627.17	86.9632	1627.17	89.2216	1627.17	91.6068	1627.17	93.4342	1627.17	94.9313	1627.17	96.2655	1627.17	98.4552	1627.17	99.9183	1627.17	102.056
	1627.65	78.7954	1627.65	79.5612	1627.65	80.7395	1627.65	80.7395	1627.65	82.2925	1627.65	83.2492	1627.65	84.9111	1627.65	86.9475	1627.65	89.2151	1627.65	91.5945	1627.65	93.4297	1627.65	94.9329	1627.65	96.2704	1627.65	98.4607	1627.65	99.9378	1627.65	102.09
	1628.13	78.7027	1628.13	79.4867	1628.13	80.6793	1628.13	80.6793	1628.13	82.2176	1628.13	83.1952	1628.13	84.8679	1628.13	86.9235	1628.13	89.1961	1628.13	91.5744	1628.13	93.4123	1628.13	94.9307	1628.13	96.2683	1628.13	98.4566	1628.13	99.9559	1628.13	102.118
	1628.62	78.6159	1628.62	79.4155	1628.62	80.6239	1628.62	80.6239	1628.62	82.1442	1628.62	83.1476	1628.62	84.8221	1628.62	86.8932	1628.62	89.1664	1628.62	91.5469	1628.62	93.3835	1628.62	94.9236	1628.62	96.2615	1628.62	98.4432	1628.62	99.9706	1628.62	102.136
	1629.1	78.5416	1629.1	79.3529	1629.1	80.5778	1629.1	80.5778	1629.1	82.08	1629.1	83.1091	1629.1	84.7766	1629.1	86.8591	1629.1	89.1295	1629.1	91.5146	1629.1	93.3488	1629.1	94.9115	1629.1	96.2539	1629.1	98.4248	1629.1	99.982	1629.1	102.142
	1629.58	78.4795	1629.58	79.2979	1629.58	80.5401	1629.58	80.5401	1629.58	82.0275	1629.58	83.0777	1629.58	84.732	1629.58	86.8232	1629.58	89.0888	1629.58	91.481	1629.58	93.3143	1629.58	94.8952	1629.58	96.2487	1629.58	98.4067	1629.58	99.9911	1629.58	102.135
	1630.06	78.4253	1630.06	79.2462	1630.06	80.5068	1630.06	80.5068	1630.06	81.9844	1630.06	83.0492	1630.06	84.6874	1630.06	86.787	1630.06	89.0464	1630.06	91.4494	1630.06	93.2843	1630.06	94.8762	1630.06	96.2476	1630.06	98.3932	1630.06	99.9994	1630.06	102.12
	1630.55	78.3744	1630.55	79.1934	1630.55	80.4738	1630.55	80.4738	1630.55	81.9477	1630.55	83.0197	1630.55	84.6416	1630.55	86.7515	1630.55	89.0041	1630.55	91.4228	1630.55	93.261	1630.55	94.8564	1630.55	96.2515	1630.55	98.3866	1630.55	100.008	1630.55	102.1
	1631.03	78.3251	1631.03	79.1375	1631.03	80.4391	1631.03	80.4391	1631.03	81.9159	1631.03	82.9881	1631.03	84.5948	1631.03	86.7186	1631.03	88.9638	1631.03	91.4036	1631.03	93.2451	1631.03	94.8388	1631.03	96.2605	1631.03	98.3881	1631.03	100.02	1631.03	102.082
	1631.51	78.2791	1631.51	79.0793	1631.51	80.4027	1631.51	80.4027	1631.51	81.8898	1631.51	82.9555	1631.51	84.5478	1631.51	86.69	1631.51	88.928	1631.51	91.3936	1631.51	93.2368	1631.51	94.8259	1631.51	96.275	1631.51	98.3975	1631.51	100.036	1631.51	102.07
	1631.99	78.2398	1631.99	79.021	1631.99	80.3658	1631.99	80.3658	1631.99	81.8716	1631.99	82.9245	1631.99	84.5023	1631.99	86.6669	1631.99	88.8989	1631.99	91.3935	1631.99	93.2357	1631.99	94.8203	1631.99	96.2951	1631.99	98.414	1631.99	100.058	1631.99	102.068
	1632.47	78.2098	1632.47	78.964	1632.47	80.3291	1632.47	80.3291	1632.47	81.8639	1632.47	82.897	1632.47	84.4587	1632.47	86.649	1632.47	88.8777	1632.47	91.4019	1632.47	93.2414	1632.47	94.8227	1632.47	96.3202	1632.47	98.4362	1632.47	100.088	1632.47	102.082
	1632.96	78.1888	1632.96	78.9064	1632.96	80.2901	1632.96	80.2901	1632.96	81.8663	1632.96	82.8722	1632.96	84.4154	1632.96	86.6329	1632.96	88.8632	1632.96	91.4146	1632.96	93.2527	1632.96	94.8315	1632.96	96.3478	1632.96	98.4617	1632.96	100.125	1632.96	102.111
	1633.44	78.1706	1633.44	78.8408	1633.44	80.2423	1633.44	80.2423	1633.44	81.8745	1633.44	82.8448	1633.44	84.3674	1633.44	86.6116	1633.44	88.8504	1633.44	91.4243	1633.44	93.2671	1633.44	94.8416	1633.44	96.3729	1633.44	98.4872	1633.44	100.17	1633.44	102.154
	1633.92	78.1421	1633.92	78.7539	1633.92	80.1736	1633.92	80.1736	1633.92	81.8774	1633.92	82.8041	1633.92	84.3063	1633.92	86.5736	1633.92	88.8303	1633.92	91.4197	1633.92	93.2806	1633.92	94.8452	1633.92	96.3876	1633.92	98.5085	1633.92	100.218	1633.92	102.208
	1634.4	78.0835	1634.4	78.6288	1634.4	80.069	1634.4	80.069	1634.4	81.8567	1634.4	82.7349	1634.4	84.2228	1634.4	86.5045	1634.4	88.7906	1634.4	91.3876	1634.4	93.2863	1634.4	94.8322	1634.4	96.3819	1634.4	98.5215	1634.4	100.264	1634.4	102.265
	1634.88	77.9758	1634.88	78.4553	1634.88	79.9187	1634.88	79.9187	1634.88	81.7906	1634.88	82.6243	1634.88	84.1136	1634.88	86.393	1634.88	88.7207	1634.88	91.3171	1634.88	93.2754	1634.88	94.7952	1634.88	96.3473	1634.88	98.5241	1634.88	100.3	1634.88	102.313
	1635.37	77.8173	1635.37	78.2484	1635.37	79.7349	1635.37	79.7349	1635.37	81.6674	1635.37	82.4758	1635.37	83.9921	1635.37	86.2449	1635.37	88.623	1635.37	91.2121	1635.37	93.2415	1635.37	94.7374	1635.37	96.287	1635.37	98.5201	1635.37	100.317	1635.37	102.339
	1635.85	77.6405	1635.85	78.0575	1635.85	79.5594	1635.85	79.5594	1635.85	81.5049	1635.85	82.3215	1635.85	83.8903	1635.85	86.0936	1635.85	88.5215	1635.85	91.0992	1635.85	93.1884	1635.85	94.6784	1635.85	96.2229	1635.85	98.5193	1635.85	100.313	1635.85	102.34
	1636.33	77.4954	1636.33	77.9355	1636.33	79.4385	1636.33	79.4385	1636.33	81.3465	1636.33	82.2049	1636.33	83.8366	1636.33	85.9818	1636.33	88.4481	1636.33	91.0136	1636.33	93.1309	1636.33	94.6415	1636.33	96.1834	1636.33	98.5307	1636.33	100.301	1636.33	102.323
	1636.81	77.4073	1636.81	77.8938	1636.81	79.3835	1636.81	79.3835	1636.81	81.2258	1636.81	82.1443	1636.81	83.8297	1636.81	85.9273	1636.81	88.4158	1636.81	90.9704	1636.81	93.0834	1636.81	94.6342	1636.81	96.1805	1636.81	98.554	1636.81	100.291	1636.81	102.304
	1637.3	77.3641	1637.3	77.904	1637.3	79.3709	1637.3	79.3709	1637.3	81.1458	1637.3	82.1263	1637.3	83.8462	1637.3	85.9171	1637.3	88.413	1637.3	90.9593	1637.3	93.0503	1637.3	94.6464	1637.3	96.2049	1637.3	98.5818	1637.3	100.289	1637.3	102.291
	1637.78	77.3402	1637.78	77.9317	1637.78	79.3716	1637.78	79.3716	1637.78	81.0914	1637.78	82.1275	1637.78	83.8622	1637.78	85.9293	1637.78	88.4211	1637.78	90.9625	1637.78	93.0286	1637.78	94.6646	1637.78	96.2411	1637.78	98.6071	1637.78	100.295	1637.78	102.285
	1638.26	77.3156	1638.26	77.9552	1638.26	79.3675	1638.26	79.3675	1638.26	81.0474	1638.26	82.1307	1638.26	83.8645	1638.26	85.9479	1638.26	88.4265	1638.26	90.9674	1638.26	93.0143	1638.26	94.6806	1638.26	96.2777	1638.26	98.6268	1638.26	100.303	1638.26	102.282
	1638.74	77.2819	1638.74	77.9666	1638.74	79.353	1638.74	79.353	1638.74	81.0058	1638.74	82.1278	1638.74	83.8492	1638.74	85.9653	1638.74	88.4235	1638.74	90.9687	1638.74	93.0051	1638.74	94.6924	1638.74	96.3098	1638.74	98.6414	1638.74	100.314	1638.74	102.282
	1639.22	77.2395	1639.22	77.967	1639.22	79.3306	1639.22	79.3306	1639.22	80.9652	1639.22	82.1173	1639.22	83.8187	1639.22	85.9797	1639.22	88.4119	1639.22	90.9662	1639.22	93.0005	1639.22	94.7022	1639.22	96.3367	1639.22	98.6541	1639.22	100.325	1639.22	102.284
	1639.71	77.1946	1639.71	77.9609	1639.71	79.3068	1639.71	79.3068	1639.71	80.9283	1639.71	82.1008	1639.71	83.7785	1639.71	85.9916	1639.71	88.3949	1639.71	90.9625	1639.71	93.0012	1639.71	94.7136	1639.71	96.3599	1639.71	98.6688	1639.71	100.34	1639.71	102.289
	1640.19	77.1548	1640.19	77.9533	1640.19	79.2881	1640.19	79.2881	1640.19	80.8987	1640.19	82.0813	1640.19	83.7351	1640.19	86.0015	1640.19	88.377	1640.19	90.96	1640.19	93.0073	1640.19	94.7293	1640.19	96.3818	1640.19	98.6895	1640.19	100.358	1640.19	102.299
	1640.67	77.1264	1640.67	77.9471	1640.67	79.2787	1640.67	79.2787	1640.67	80.8789	1640.67	82.0606	1640.67	83.6944	1640.67	86.0093	1640.67	88.362	1640.67	90.9601	1640.67	93.0181	1640.67	94.7496	1640.67	96.4031	1640.67	98.7181	1640.67	100.382	1640.67	102.315
	1641.15	77.1117	1641.15	77.942	1641.15	79.2787	1641.15	79.2787	1641.15	80.868	1641.15	82.0395	1641.15	83.6601	1641.15	86.0135	1641.15	88.3514	1641.15	90.962	1641.15	93.0314	1641.15	94.772	1641.15	96.4235	1641.15	98.7542	1641.15	100.411	1641.15	102.336
	1641.63	77.1087	1641.63	77.936	1641.63	79.2851	1641.63	79.2851	1641.63	80.8631	1641.63	82.018	1641.63	83.6333	1641.63	86.0127	1641.63	88.3445	1641.63	90.9639	1641.63	93.0445	1641.63	94.7923	1641.63	96.4411	1641.63	98.7956	1641.63	100.442	1641.63	102.359
	1642.12	77.1133	1642.12	77.9271	1642.12	79.2941	1642.12	79.2941	1642.12	80.8609	1642.12	81.9963	1642.12	83.6139	1642.12	86.0061	1642.12	88.3395	1642.12	90.9642	1642.12	93.0553	1642.12	94.8067	1642.12	96.4543	1642.12	98.839	1642.12	100.473	1642.12	102.384
	1642.6	77.1213	1642.6	77.9156	1642.6	79.3037	1642.6	79.3037	1642.6	80.8599	1642.6	81.976	1642.6	83.6012	1642.6	85.995	1642.6	88.3348	1642.6	90.9623	1642.6	93.0636	1642.6	94.8137	1642.6	96.4623	1642.6	98.8824	1642.6	100.502	1642.6	102.408
	1643.08	77.1303	1643.08	77.9042	1643.08	79.3146	1643.08	79.3146	1643.08	80.8613	1643.08	81.9604	1643.08	83.5954	1643.08	85.9819	1643.08	88.3303	1643.08	90.9597	1643.08	93.0711	1643.08	94.8147	1643.08	96.4662	1643.08	98.9257	1643.08	100.526	1643.08	102.433
	1643.56	77.1398	1643.56	77.8978	1643.56	79.3302	1643.56	79.3302	1643.56	80.869	1643.56	81.953	1643.56	83.597	1643.56	85.9699	1643.56	88.3275	1643.56	90.9593	1643.56	93.081	1643.56	94.8138	1643.56	96.4688	1643.56	98.9707	1643.56	100.547	1643.56	102.461
	1644.05	77.1503	1644.05	77.9005	1644.05	79.3546	1644.05	79.3546	1644.05	80.8876	1644.05	81.9561	1644.05	83.606	1644.05	85.9614	1644.05	88.3292	1644.05	90.9647	1644.05	93.0972	1644.05	94.8159	1644.05	96.4738	1644.05	99.0202	1644.05	100.565	1644.05	102.495
	1644.53	77.1605	1644.53	77.9139	1644.53	79.3898	1644.53	79.3898	1644.53	80.9203	1644.53	81.9684	1644.53	83.6205	1644.53	85.956	1644.53	88.3376	1644.53	90.9786	1644.53	93.1229	1644.53	94.825	1644.53	96.4839	1644.53	99.0767	1644.53	100.582	1644.53	102.538
	1645.01	77.1656	1645.01	77.9335	1645.01	79.4323	1645.01	79.4323	1645.01	80.9649	1645.01	81.9829	1645.01	83.6347	1645.01	85.9493	1645.01	88.3532	1645.01	91.0011	1645.01	93.1579	1645.01	94.8411	1645.01	96.4989	1645.01	99.1388	1645.01	100.596	1645.01	102.59
	1645.49	77.1557	1645.49	77.9471	1645.49	79.4699	1645.49	79.4699	1645.49	81.0114	1645.49	81.9853	1645.49	83.6375	1645.49	85.9323	1645.49	88.3717	1645.49	91.028	1645.49	93.1965	1645.49	94.8588	1645.49	96.5136	1645.49	99.1984	1645.49	100.604	1645.49	102.643
	1645.97	77.1197	1645.97	77.9369	1645.97	79.4814	1645.97	79.4814	1645.97	81.0406	1645.97	81.9581	1645.97	83.6159	1645.97	85.8942	1645.97	88.3835	1645.97	91.0497	1645.97	93.2252	1645.97	94.8661	1645.97	96.5173	1645.97	99.2377	1645.97	100.599	1645.97	102.68
	1646.46	77.0565	1646.46	77.8918	1646.46	79.4472	1646.46	79.4472	1646.46	81.0327	1646.46	81.8935	1646.46	83.5646	1646.46	85.8319	1646.46	88.3773	1646.46	91.0544	1646.46	93.2268	1646.46	94.8513	1646.46	96.4988	1646.46	99.2353	1646.46	100.575	1646.46	102.678
	1646.94	76.9869	1646.94	77.8243	1646.94	79.3714	1646.94	79.3714	1646.94	80.9868	1646.94	81.8101	1646.94	83.4996	1646.94	85.7605	1646.94	88.3497	1646.94	91.0379	1646.94	93.1941	1646.94	94.8152	1646.94	96.4594	1646.94	99.1851	1646.94	100.537	1646.94	102.628
	1647.42	76.9455	1647.42	77.7697	1647.42	79.2887	1647.42	79.2887	1647.42	80.9297	1647.42	81.7472	1647.42	83.4523	1647.42	85.7081	1647.42	88.3132	1647.42	91.01	1647.42	93.1419	1647.42	94.7766	1647.42	96.4175	1647.42	99.1106	1647.42	100.502	1647.42	102.55
	1647.9	76.9522	1647.9	77.7563	1647.9	79.2375	1647.9	79.2375	1647.9	80.8951	1647.9	81.7325	1647.9	83.4448	1647.9	85.6926	1647.9	88.2854	1647.9	90.9868	1647.9	93.0959	1647.9	94.7569	1647.9	96.3947	1647.9	99.0479	1647.9	100.484	1647.9	102.48
	1648.38	77.0021	1648.38	77.7874	1648.38	79.2326	1648.38	79.2326	1648.38	80.898	1648.38	81.7655	1648.38	83.4762	1648.38	85.7121	1648.38	88.2761	1648.38	90.9776	1648.38	93.0729	1648.38	94.7642	1648.38	96.3998	1648.38	99.0189	1648.38	100.49	1648.38	102.44
	1648.87	77.0788	1648.87	77.8499	1648.87	79.2676	1648.87	79.2676	1648.87	80.9349	1648.87	81.8299	1648.87	83.5331	1648.87	85.7548	1648.87	88.2844	1648.87	90.9828	1648.87	93.076	1648.87	94.7939	1648.87	96.4295	1648.87	99.0263	1648.87	100.516	1648.87	102.436
	1649.35	77.1673	1649.35	77.929	1649.35	79.3299	1649.35	79.3299	1649.35	80.9958	1649.35	81.9093	1649.35	83.6021	1649.35	85.8101	1649.35	88.3053	1649.35	90.9989	1649.35	93.1023	1649.35	94.8381	1649.35	96.4764	1649.35	99.0641	1649.35	100.556	1649.35	102.463
	1649.83	77.259	1649.83	78.0148	1649.83	79.4093	1649.83	79.4093	1649.83	81.0724	1649.83	81.993	1649.83	83.6738	1649.83	85.8722	1649.83	88.3338	1649.83	91.0226	1649.83	93.1484	1649.83	94.8902	1649.83	96.5342	1649.83	99.126	1649.83	100.606	1649.83	102.516
	1650.31	77.3503	1650.31	78.1029	1650.31	79.5001	1650.31	79.5001	1650.31	81.1604	1650.31	82.0759	1650.31	83.7425	1650.31	85.9404	1650.31	88.3659	1650.31	91.0523	1650.31	93.2142	1650.31	94.9469	1650.31	96.5994	1650.31	99.2089	1650.31	100.663	1650.31	102.589
	1650.8	77.4411	1650.8	78.1932	1650.8	79.6004	1650.8	79.6004	1650.8	81.2597	1650.8	82.1565	1650.8	83.8041	1650.8	86.0181	1650.8	88.3995	1650.8	91.0884	1650.8	93.3039	1650.8	95.0086	1650.8	96.6723	1650.8	99.3137	1650.8	100.728	1650.8	102.683
	1651.28	77.5336	1651.28	78.2878	1651.28	79.71	1651.28	79.71	1651.28	81.3731	1651.28	82.2355	1651.28	83.8545	1651.28	86.1121	1651.28	88.4325	1651.28	91.1332	1651.28	93.4266	1651.28	95.0789	1651.28	96.7568	1651.28	99.4451	1651.28	100.802	1651.28	102.8
	1651.76	77.6295	1651.76	78.3889	1651.76	79.8262	1651.76	79.8262	1651.76	81.5027	1651.76	82.3129	1651.76	83.8869	1651.76	86.2305	1651.76	88.4628	1651.76	91.1892	1651.76	93.5933	1651.76	95.1641	1651.76	96.8609	1651.76	99.6077	1651.76	100.887	1651.76	102.938
	1652.24	77.725	1652.24	78.4905	1652.24	79.934	1652.24	79.934	1652.24	81.6392	1652.24	82.3832	1652.24	83.8914	1652.24	86.3725	1652.24	88.4849	1652.24	91.2548	1652.24	93.8034	1652.24	95.2664	1652.24	96.9911	1652.24	99.7928	1652.24	100.975	1652.24	103.083
	1652.72	77.8032	1652.72	78.5677	1652.72	79.9972	1652.72	79.9972	1652.72	81.7452	1652.72	82.4307	1652.72	83.863	1652.72	86.5076	1652.72	88.4906	1652.72	91.3144	1652.72	94.0109	1652.72	95.3687	1652.72	97.1343	1652.72	99.9524	1652.72	101.041	1652.72	103.184
	1653.2	77.8413	1653.2	78.5868	1653.2	79.9805	1653.2	79.9805	1653.2	81.7658	1653.2	82.4397	1653.2	83.8209	1653.2	86.5731	1653.2	88.4771	1653.2	91.3399	1653.2	94.115	1653.2	95.4262	1653.2	97.2408	1653.2	100.004	1653.2	101.049	1653.2	103.178
	1653.69	77.8426	1653.69	78.5524	1653.69	79.9063	1653.69	79.9063	1653.69	81.6984	1653.69	82.4218	1653.69	83.8037	1653.69	86.5419	1653.69	88.4574	1653.69	91.3229	1653.69	94.0622	1653.69	95.4117	1653.69	97.2647	1653.69	99.9226	1653.69	100.996	1653.69	103.067
	1654.17	77.8383	1654.17	78.5098	1654.17	79.8374	1654.17	79.8374	1654.17	81.6047	1654.17	82.4081	1654.17	83.827	1654.17	86.4613	1654.17	88.4478	1654.17	91.2882	1654.17	93.9165	1654.17	95.3525	1654.17	97.22	1654.17	99.7802	1654.17	100.925	1654.17	102.925
	1654.65	77.8503	1654.65	78.4919	1654.65	79.8073	1654.65	79.8073	1654.65	81.5348	1654.65	82.4151	1654.65	83.8774	1654.65	86.3854	1654.65	88.453	1654.65	91.2603	1654.65	93.7622	1654.65	95.2891	1654.65	97.1485	1654.65	99.6473	1654.65	100.867	1654.65	102.809
	1655.13	77.8817	1655.13	78.5045	1655.13	79.8146	1655.13	79.8146	1655.13	81.5007	1655.13	82.4423	1655.13	83.9383	1655.13	86.3346	1655.13	88.4698	1655.13	91.247	1655.13	93.6356	1655.13	95.2414	1655.13	97.0764	1655.13	99.5475	1655.13	100.831	1655.13	102.731
	1655.62	77.927	1655.62	78.541	1655.62	79.8476	1655.62	79.8476	1655.62	81.4969	1655.62	82.4827	1655.62	83.9998	1655.62	86.3086	1655.62	88.4942	1655.62	91.2461	1655.62	93.5409	1655.62	95.2132	1655.62	97.013	1655.62	99.4787	1655.62	100.814	1655.62	102.683
	1656.1	77.9796	1656.1	78.5931	1656.1	79.8952	1656.1	79.8952	1656.1	81.5145	1656.1	82.5291	1656.1	84.0563	1656.1	86.3005	1656.1	88.5233	1656.1	91.2531	1656.1	93.4726	1656.1	95.2023	1656.1	96.9607	1656.1	99.4333	1656.1	100.811	1656.1	102.658
	1656.58	78.0339	1656.58	78.6531	1656.58	79.9495	1656.58	79.9495	1656.58	81.546	1656.58	82.5754	1656.58	84.105	1656.58	86.3035	1656.58	88.555	1656.58	91.2634	1656.58	93.4249	1656.58	95.2047	1656.58	96.9196	1656.58	99.4039	1656.58	100.817	1656.58	102.647
	1657.06	78.0858	1657.06	78.7149	1657.06	80.0049	1657.06	80.0049	1657.06	81.5851	1657.06	82.6167	1657.06	84.1444	1657.06	86.3118	1657.06	88.5883	1657.06	91.2737	1657.06	93.3937	1657.06	95.2159	1657.06	96.8898	1657.06	99.3851	1657.06	100.831	1657.06	102.647
	1657.55	78.1335	1657.55	78.7745	1657.55	80.0585	1657.55	80.0585	1657.55	81.6279	1657.55	82.6503	1657.55	84.1746	1657.55	86.3217	1657.55	88.6229	1657.55	91.2821	1657.55	93.3764	1657.55	95.2315	1657.55	96.8708	1657.55	99.373	1657.55	100.848	1657.55	102.655
	1658.03	78.1775	1658.03	78.8304	1658.03	80.1101	1658.03	80.1101	1658.03	81.6715	1658.03	82.6762	1658.03	84.1971	1658.03	86.3313	1658.03	88.6595	1658.03	91.2884	1658.03	93.3717	1658.03	95.2481	1658.03	96.8621	1658.03	99.3651	1658.03	100.866	1658.03	102.669
	1658.51	78.2201	1658.51	78.8836	1658.51	80.1612	1658.51	80.1612	1658.51	81.7155	1658.51	82.697	1658.51	84.2151	1658.51	86.3404	1658.51	88.6997	1658.51	91.2942	1658.51	93.3789	1658.51	95.2636	1658.51	96.8627	1658.51	99.3604	1658.51	100.883	1658.51	102.686
	1658.99	78.2647	1658.99	78.9368	1658.99	80.2144	1658.99	80.2144	1658.99	81.7601	1658.99	82.717	1658.99	84.2325	1658.99	86.3502	1658.99	88.7445	1658.99	91.3019	1658.99	93.3972	1658.99	95.2779	1658.99	96.8712	1658.99	99.3588	1658.99	100.9	1658.99	102.704
	1659.47	78.3136	1659.47	78.9929	1659.47	80.2721	1659.47	80.2721	1659.47	81.8062	1659.47	82.7406	1659.47	84.2523	1659.47	86.3623	1659.47	88.7945	1659.47	91.3142	1659.47	93.4253	1659.47	95.2922	1659.47	96.8858	1659.47	99.3613	1659.47	100.917	1659.47	102.724
	1659.95	78.3679	1659.95	79.0534	1659.95	80.335	1659.95	80.335	1659.95	81.8542	1659.95	82.7709	1659.95	84.2767	1659.95	86.3777	1659.95	88.8481	1659.95	91.3328	1659.95	93.4609	1659.95	95.3088	1659.95	96.9051	1659.95	99.3688	1659.95	100.935	1659.95	102.743
	1660.44	78.4264	1660.44	79.1181	1660.44	80.4016	1660.44	80.4016	1660.44	81.9031	1660.44	82.8086	1660.44	84.3055	1660.44	86.3966	1660.44	88.9018	1660.44	91.3579	1660.44	93.5011	1660.44	95.3294	1660.44	96.9274	1660.44	99.3814	1660.44	100.955	1660.44	102.759
	1660.92	78.4874	1660.92	79.1848	1660.92	80.4686	1660.92	80.4686	1660.92	81.951	1660.92	82.8517	1660.92	84.3372	1660.92	86.4189	1660.92	88.9494	1660.92	91.388	1660.92	93.5417	1660.92	95.3549	1660.92	96.9516	1660.92	99.398	1660.92	100.977	1660.92	102.771
	1661.4	78.5497	1661.4	79.2508	1661.4	80.5319	1661.4	80.5319	1661.4	81.9956	1661.4	82.8969	1661.4	84.37	1661.4	86.4444	1661.4	88.984	1661.4	91.4207	1661.4	93.5782	1661.4	95.3846	1661.4	96.977	1661.4	99.4159	1661.4	100.999	1661.4	102.777
	1661.88	78.6147	1661.88	79.315	1661.88	80.589	1661.88	80.589	1661.88	82.036	1661.88	82.9414	1661.88	84.4028	1661.88	86.4738	1661.88	89.0003	1661.88	91.453	1661.88	93.6064	1661.88	95.4165	1661.88	97.0028	1661.88	99.4315	1661.88	101.019	1661.88	102.776
	1662.37	78.6864	1662.37	79.3791	1662.37	80.6406	1662.37	80.6406	1662.37	82.0743	1662.37	82.9845	1662.37	84.4368	1662.37	86.5089	1662.37	88.9985	1662.37	91.4825	1662.37	93.6242	1662.37	95.4477	1662.37	97.0288	1662.37	99.4418	1662.37	101.032	1662.37	102.768
	1662.85	78.7687	1662.85	79.4472	1662.85	80.6908	1662.85	80.6908	1662.85	82.1149	1662.85	83.0288	1662.85	84.4745	1662.85	86.5514	1662.85	88.9865	1662.85	91.5089	1662.85	93.633	1662.85	95.4761	1662.85	97.0544	1662.85	99.4466	1662.85	101.037	1662.85	102.758
	1663.33	78.8617	1663.33	79.5227	1663.33	80.7448	1663.33	80.7448	1663.33	82.1624	1663.33	83.0773	1663.33	84.5182	1663.33	86.6011	1663.33	88.9768	1663.33	91.5333	1663.33	93.6378	1663.33	95.5015	1663.33	97.0794	1663.33	99.4488	1663.33	101.034	1663.33	102.752
	1663.81	78.9602	1663.81	79.6053	1663.81	80.8052	1663.81	80.8052	1663.81	82.2176	1663.81	83.1316	1663.81	84.5674	1663.81	86.6551	1663.81	88.9791	1663.81	91.5572	1663.81	93.6442	1663.81	95.5246	1663.81	97.103	1663.81	99.4521	1663.81	101.028	1663.81	102.754
	1664.29	79.0567	1664.29	79.6912	1664.29	80.8709	1664.29	80.8709	1664.29	82.2783	1664.29	83.1899	1664.29	84.6198	1664.29	86.7097	1664.29	88.9961	1664.29	91.5814	1664.29	93.6557	1664.29	95.5465	1664.29	97.1248	1664.29	99.4591	1664.29	101.02	1664.29	102.764
	1664.78	79.1452	1664.78	79.7755	1664.78	80.9388	1664.78	80.9388	1664.78	82.3401	1664.78	83.2493	1664.78	84.6725	1664.78	86.7614	1664.78	89.0249	1664.78	91.6062	1664.78	93.6732	1664.78	95.5673	1664.78	97.1443	1664.78	99.47	1664.78	101.013	1664.78	102.779
	1665.26	79.2229	1665.26	79.8544	1665.26	81.0062	1665.26	81.0062	1665.26	82.3999	1665.26	83.3067	1665.26	84.7235	1665.26	86.8086	1665.26	89.0605	1665.26	91.6317	1665.26	93.6964	1665.26	95.5865	1665.26	97.1611	1665.26	99.4837	1665.26	101.008	1665.26	102.798
	1665.74	79.2901	1665.74	79.9257	1665.74	81.072	1665.74	81.072	1665.74	82.4557	1665.74	83.3605	1665.74	84.7721	1665.74	86.8506	1665.74	89.0985	1665.74	91.6584	1665.74	93.7249	1665.74	95.6035	1665.74	97.1753	1665.74	99.499	1665.74	101.003	1665.74	102.819
	1666.22	79.3493	1666.22	79.9891	1666.22	81.1363	1666.22	81.1363	1666.22	82.5076	1666.22	83.4107	1666.22	84.8187	1666.22	86.888	1666.22	89.1363	1666.22	91.6879	1666.22	93.7589	1666.22	95.6179	1666.22	97.1872	1666.22	99.5157	1666.22	101.001	1666.22	102.84
	1666.7	79.4048	1666.7	80.0457	1666.7	81.2009	1666.7	81.2009	1666.7	82.5578	1666.7	83.4585	1666.7	84.8644	1666.7	86.9221	1666.7	89.1731	1666.7	91.7227	1666.7	93.7991	1666.7	95.6307	1666.7	97.1979	1666.7	99.5347	1666.7	101.002	1666.7	102.862
	1667.19	79.4612	1667.19	80.0978	1667.19	81.2683	1667.19	81.2683	1667.19	82.6102	1667.19	83.5065	1667.19	84.9103	1667.19	86.9544	1667.19	89.2104	1667.19	91.7661	1667.19	93.8466	1667.19	95.6439	1667.19	97.2091	1667.19	99.5591	1667.19	101.009	1667.19	102.886
	1667.67	79.5224	1667.67	80.1485	1667.67	81.3404	1667.67	81.3404	1667.67	82.6698	1667.67	83.5573	1667.67	84.9571	1667.67	86.9865	1667.67	89.2507	1667.67	91.8211	1667.67	93.9019	1667.67	95.6612	1667.67	97.2231	1667.67	99.5932	1667.67	101.027	1667.67	102.915
	1668.15	79.5891	1668.15	80.2004	1668.15	81.4175	1668.15	81.4175	1668.15	82.7411	1668.15	83.6128	1668.15	85.0036	1668.15	87.0196	1668.15	89.2966	1668.15	91.8885	1668.15	93.9629	1668.15	95.6868	1668.15	97.2418	1668.15	99.6408	1668.15	101.058	1668.15	102.95
	1668.63	79.6578	1668.63	80.2557	1668.63	81.4964	1668.63	81.4964	1668.63	82.8256	1668.63	83.6721	1668.63	85.047	1668.63	87.0534	1668.63	89.348	1668.63	91.9652	1668.63	94.0235	1668.63	95.7237	1668.63	97.2663	1668.63	99.7022	1668.63	101.102	1668.63	102.988
	1669.12	79.7214	1669.12	80.315	1669.12	81.5708	1669.12	81.5708	1669.12	82.9189	1669.12	83.7313	1669.12	85.0838	1669.12	87.0867	1669.12	89.4005	1669.12	92.0422	1669.12	94.0735	1669.12	95.7704	1669.12	97.2945	1669.12	99.7702	1669.12	101.153	1669.12	103.022
	1669.6	79.7743	1669.6	80.3782	1669.6	81.6346	1669.6	81.6346	1669.6	83.011	1669.6	83.7852	1669.6	85.1127	1669.6	87.118	1669.6	89.4458	1669.6	92.108	1669.6	94.1027	1669.6	95.8204	1669.6	97.3222	1669.6	99.8316	1669.6	101.199	1669.6	103.042
	1670.08	79.8181	1670.08	80.4445	1670.08	81.6859	1670.08	81.6859	1670.08	83.0914	1670.08	83.8309	1670.08	85.1363	1670.08	87.1474	1670.08	89.4767	1670.08	92.1542	1670.08	94.1071	1670.08	95.8645	1670.08	97.3454	1670.08	99.8737	1670.08	101.23	1670.08	103.04
	1670.56	79.8607	1670.56	80.5139	1670.56	81.7282	1670.56	81.7282	1670.56	83.155	1670.56	83.8702	1670.56	85.1598	1670.56	87.1766	1670.56	89.4918	1670.56	92.1808	1670.56	94.0919	1670.56	95.8966	1670.56	97.3625	1670.56	99.8929	1670.56	101.242	1670.56	103.018
	1671.04	79.9107	1671.04	80.5855	1671.04	81.7672	1671.04	81.7672	1671.04	83.204	1671.04	83.9072	1671.04	85.1874	1671.04	87.2081	1671.04	89.4959	1671.04	92.1946	1671.04	94.0679	1671.04	95.9166	1671.04	97.3757	1671.04	99.8958	1671.04	101.242	1671.04	102.984
	1671.53	79.9723	1671.53	80.6582	1671.53	81.8067	1671.53	81.8067	1671.53	83.2437	1671.53	83.9451	1671.53	85.2201	1671.53	87.2433	1671.53	89.4955	1671.53	92.2034	1671.53	94.0447	1671.53	95.9279	1671.53	97.3879	1671.53	99.8931	1671.53	101.237	1671.53	102.948
	1672.01	80.0445	1672.01	80.73	1672.01	81.8473	1672.01	81.8473	1672.01	83.2786	1672.01	83.9849	1672.01	85.256	1672.01	87.2822	1672.01	89.4952	1672.01	92.2126	1672.01	94.0281	1672.01	95.9344	1672.01	97.4013	1672.01	99.8934	1672.01	101.234	1672.01	102.919
	1672.49	80.1239	1672.49	80.7987	1672.49	81.8876	1672.49	81.8876	1672.49	83.3109	1672.49	84.0248	1672.49	85.2922	1672.49	87.3237	1672.49	89.4968	1672.49	92.2243	1672.49	94.0199	1672.49	95.9384	1672.49	97.4168	1672.49	99.9009	1672.49	101.236	1672.49	102.898
	1672.97	80.2064	1672.97	80.8624	1672.97	81.9255	1672.97	81.9255	1672.97	83.3402	1672.97	84.0618	1672.97	85.3259	1672.97	87.3656	1672.97	89.4991	1672.97	92.238	1672.97	94.02	1672.97	95.9402	1672.97	97.4336	1672.97	99.9154	1672.97	101.242	1672.97	102.886
	1673.45	80.2891	1673.45	80.9199	1673.45	81.9597	1673.45	81.9597	1673.45	83.3653	1673.45	84.0925	1673.45	85.3553	1673.45	87.405	1673.45	89.4997	1673.45	92.2517	1673.45	94.0275	1673.45	95.9388	1673.45	97.4498	1673.45	99.9328	1673.45	101.25	1673.45	102.881
	1673.94	80.3705	1673.94	80.9711	1673.94	81.9906	1673.94	81.9906	1673.94	83.3849	1673.94	84.1143	1673.94	85.3802	1673.94	87.4378	1673.94	89.4961	1673.94	92.2624	1673.94	94.0409	1673.94	95.9326	1673.94	97.4633	1673.94	99.9461	1673.94	101.254	1673.94	102.879
	1674.42	80.4509	1674.42	81.0173	1674.42	82.0216	1674.42	82.0216	1674.42	83.3996	1674.42	84.1272	1674.42	85.4026	1674.42	87.4595	1674.42	89.487	1674.42	92.267	1674.42	94.0587	1674.42	95.9213	1674.42	97.4722	1674.42	99.9476	1674.42	101.251	1674.42	102.879
	1674.9	80.5308	1674.9	81.0618	1674.9	82.0579	1674.9	82.0579	1674.9	83.4132	1674.9	84.1357	1674.9	85.4262	1674.9	87.4674	1674.9	89.4746	1674.9	92.2641	1674.9	94.0785	1674.9	95.9073	1674.9	97.4764	1674.9	99.9327	1674.9	101.24	1674.9	102.875
	1675.38	80.6103	1675.38	81.1079	1675.38	82.1037	1675.38	82.1037	1675.38	83.4319	1675.38	84.1475	1675.38	85.4548	1675.38	87.4632	1675.38	89.4643	1675.38	92.2551	1675.38	94.0976	1675.38	95.8956	1675.38	97.4781	1675.38	99.9045	1675.38	101.224	1675.38	102.87
	1675.87	80.6878	1675.87	81.1572	1675.87	82.1587	1675.87	82.1587	1675.87	83.4604	1675.87	84.1699	1675.87	85.489	1675.87	87.453	1675.87	89.4614	1675.87	92.2442	1675.87	94.1141	1675.87	95.8908	1675.87	97.4811	1675.87	99.873	1675.87	101.21	1675.87	102.863
	1676.35	80.7609	1676.35	81.209	1676.35	82.2188	1676.35	82.2188	1676.35	83.4992	1676.35	84.2048	1676.35	85.5268	1676.35	87.4436	1676.35	89.4681	1676.35	92.2355	1676.35	94.1273	1676.35	95.8948	1676.35	97.4876	1676.35	99.8486	1676.35	101.205	1676.35	102.859
	1676.83	80.8279	1676.83	81.2616	1676.83	82.2786	1676.83	82.2786	1676.83	83.5454	1676.83	84.2502	1676.83	85.5649	1676.83	87.4393	1676.83	89.4829	1676.83	92.2311	1676.83	94.1383	1676.83	95.9061	1676.83	97.4977	1676.83	99.8367	1676.83	101.211	1676.83	102.858
	1677.31	80.8884	1677.31	81.314	1677.31	82.3349	1677.31	82.3349	1677.31	83.5953	1677.31	84.3022	1677.31	85.6015	1677.31	87.4414	1677.31	89.5034	1677.31	92.2314	1677.31	94.1489	1677.31	95.9222	1677.31	97.5099	1677.31	99.8374	1677.31	101.225	1677.31	102.86
	1677.79	80.9429	1677.79	81.3666	1677.79	82.3867	1677.79	82.3867	1677.79	83.6461	1677.79	84.358	1677.79	85.6362	1677.79	87.4495	1677.79	89.5278	1677.79	92.2362	1677.79	94.1614	1677.79	95.9415	1677.79	97.5224	1677.79	99.848	1677.79	101.246	1677.79	102.865
	1678.28	80.9929	1678.28	81.4207	1678.28	82.4351	1678.28	82.4351	1678.28	83.6967	1678.28	84.4158	1678.28	85.6701	1678.28	87.4633	1678.28	89.5553	1678.28	92.2459	1678.28	94.1787	1678.28	95.963	1678.28	97.5342	1678.28	99.866	1678.28	101.27	1678.28	102.874
	1678.76	81.0403	1678.76	81.4781	1678.76	82.482	1678.76	82.482	1678.76	83.7469	1678.76	84.4747	1678.76	85.7051	1678.76	87.4822	1678.76	89.5868	1678.76	92.2613	1678.76	94.2039	1678.76	95.9868	1678.76	97.5452	1678.76	99.8896	1678.76	101.296	1678.76	102.888
	1679.24	81.0873	1679.24	81.5402	1679.24	82.5296	1679.24	82.5296	1679.24	83.7975	1679.24	84.5338	1679.24	85.7431	1679.24	87.5061	1679.24	89.6231	1679.24	92.284	1679.24	94.2398	1679.24	96.0135	1679.24	97.5566	1679.24	99.9187	1679.24	101.322	1679.24	102.908
	1679.72	81.1361	1679.72	81.6067	1679.72	82.5799	1679.72	82.5799	1679.72	83.8498	1679.72	84.5923	1679.72	85.7854	1679.72	87.5345	1679.72	89.6645	1679.72	92.315	1679.72	94.2877	1679.72	96.0431	1679.72	97.571	1679.72	99.954	1679.72	101.348	1679.72	102.938
	1680.2	81.1884	1680.2	81.6762	1680.2	82.6339	1680.2	82.6339	1680.2	83.9051	1680.2	84.6498	1680.2	85.8319	1680.2	87.5666	1680.2	89.7098	1680.2	92.3549	1680.2	94.3471	1680.2	96.0751	1680.2	97.5919	1680.2	99.9976	1680.2	101.376	1680.2	102.981
	1680.69	81.2451	1680.69	81.7461	1680.69	82.6915	1680.69	82.6915	1680.69	83.9645	1680.69	84.7064	1680.69	85.8819	1680.69	87.6011	1680.69	89.7567	1680.69	92.4033	1680.69	94.4153	1680.69	96.1084	1680.69	97.6225	1680.69	100.052	1680.69	101.406	1680.69	103.037
	1681.17	81.3065	1681.17	81.8139	1681.17	82.7522	1681.17	82.7522	1681.17	84.0289	1681.17	84.7632	1681.17	85.9343	1681.17	87.6369	1681.17	89.8026	1681.17	92.4598	1681.17	94.4892	1681.17	96.1421	1681.17	97.6656	1681.17	100.118	1681.17	101.44	1681.17	103.11
	1681.65	81.3731	1681.65	81.8787	1681.65	82.8155	1681.65	82.8155	1681.65	84.0989	1681.65	84.8224	1681.65	85.989	1681.65	87.6738	1681.65	89.8452	1681.65	92.5244	1681.65	94.5661	1681.65	96.1756	1681.65	97.7239	1681.65	100.198	1681.65	101.48	1681.65	103.198
	1682.13	81.4451	1682.13	81.9403	1682.13	82.8812	1682.13	82.8812	1682.13	84.1748	1682.13	84.8866	1682.13	86.047	1682.13	87.7123	1682.13	89.8833	1682.13	92.5974	1682.13	94.6436	1682.13	96.2092	1682.13	97.7999	1682.13	100.295	1682.13	101.529	1682.13	103.303
	1682.62	81.5224	1682.62	81.999	1682.62	82.9484	1682.62	82.9484	1682.62	84.2549	1682.62	84.9567	1682.62	86.1094	1682.62	87.7533	1682.62	89.9167	1682.62	92.6774	1682.62	94.7172	1682.62	96.243	1682.62	97.895	1682.62	100.405	1682.62	101.585	1682.62	103.419
	1683.1	81.6021	1683.1	82.0542	1683.1	83.014	1683.1	83.014	1683.1	84.3333	1683.1	85.0296	1683.1	86.1744	1683.1	87.797	1683.1	89.9456	1683.1	92.7566	1683.1	94.7764	1683.1	96.276	1683.1	98.0035	1683.1	100.517	1683.1	101.646	1683.1	103.533
	1683.58	81.6751	1683.58	82.1028	1683.58	83.0704	1683.58	83.0704	1683.58	84.3971	1683.58	85.0932	1683.58	86.2332	1683.58	87.8403	1683.58	89.97	1683.58	92.8155	1683.58	94.8027	1683.58	96.3038	1683.58	98.1043	1683.58	100.6	1683.58	101.695	1683.58	103.61
	1684.06	81.7288	1684.06	82.142	1684.06	83.109	1684.06	83.109	1684.06	84.432	1684.06	85.1311	1684.06	86.2704	1684.06	87.8762	1684.06	89.9898	1684.06	92.8302	1684.06	94.7818	1684.06	96.3202	1684.06	98.162	1684.06	100.617	1684.06	101.712	1684.06	103.614
	1684.54	81.7593	1684.54	82.1736	1684.54	83.1303	1684.54	83.1303	1684.54	84.4388	1684.54	85.1391	1684.54	86.2781	1684.54	87.8998	1684.54	90.005	1684.54	92.7982	1684.54	94.7246	1684.54	96.3243	1684.54	98.1574	1684.54	100.564	1684.54	101.686	1684.54	103.545
	1685.03	81.7778	1685.03	82.2041	1685.03	83.1463	1685.03	83.1463	1685.03	84.4355	1685.03	85.133	1685.03	86.266	1685.03	87.9138	1685.03	90.0168	1685.03	92.7461	1685.03	94.6621	1685.03	96.3228	1685.03	98.1097	1685.03	100.477	1685.03	101.636	1685.03	103.446
	1685.51	81.7979	1685.51	82.2392	1685.51	83.1685	1685.51	83.1685	1685.51	84.4386	1685.51	85.1312	1685.51	86.2502	1685.51	87.9249	1685.51	90.0267	1685.51	92.7015	1685.51	94.6166	1685.51	96.3239	1685.51	98.0523	1685.51	100.397	1685.51	101.581	1685.51	103.36
	1685.99	81.8261	1685.99	82.2804	1685.99	83.2013	1685.99	83.2013	1685.99	84.4535	1685.99	85.142	1685.99	86.2403	1685.99	87.9375	1685.99	90.0362	1685.99	92.6756	1685.99	94.5922	1685.99	96.3318	1685.99	98.0048	1685.99	100.341	1685.99	101.534	1685.99	103.301
	1686.47	81.8631	1686.47	82.3268	1686.47	83.2445	1686.47	83.2445	1686.47	84.4784	1686.47	85.1658	1686.47	86.2393	1686.47	87.9533	1686.47	90.047	1686.47	92.668	1686.47	94.5848	1686.47	96.347	1686.47	97.9727	1686.47	100.309	1686.47	101.496	1686.47	103.268
	1686.95	81.9069	1686.95	82.3768	1686.95	83.2964	1686.95	83.2964	1686.95	84.5099	1686.95	85.1993	1686.95	86.2471	1686.95	87.9722	1686.95	90.0605	1686.95	92.6745	1686.95	94.5892	1686.95	96.3686	1686.95	97.9552	1686.95	100.294	1686.95	101.468	1686.95	103.251
	1687.44	81.9549	1687.44	82.4281	1687.44	83.3549	1687.44	83.3549	1687.44	84.5446	1687.44	85.2384	1687.44	86.2629	1687.44	87.9934	1687.44	90.0784	1687.44	92.6899	1687.44	94.6012	1687.44	96.3941	1687.44	97.95	1687.44	100.291	1687.44	101.448	1687.44	103.242
	1687.92	82.0049	1687.92	82.4787	1687.92	83.4175	1687.92	83.4175	1687.92	84.5799	1687.92	85.279	1687.92	86.2855	1687.92	88.016	1687.92	90.1021	1687.92	92.7092	1687.92	94.6174	1687.92	96.4201	1687.92	97.9544	1687.92	100.293	1687.92	101.436	1687.92	103.236
	1688.4	82.0549	1688.4	82.5266	1688.4	83.4814	1688.4	83.4814	1688.4	84.6144	1688.4	85.3173	1688.4	86.3134	1688.4	88.039	1688.4	90.132	1688.4	92.7274	1688.4	94.6348	1688.4	96.4424	1688.4	97.9662	1688.4	100.297	1688.4	101.431	1688.4	103.226
	1688.88	82.1041	1688.88	82.5711	1688.88	83.5435	1688.88	83.5435	1688.88	84.6476	1688.88	85.3507	1688.88	86.3447	1688.88	88.0618	1688.88	90.1669	1688.88	92.7401	1688.88	94.6503	1688.88	96.4569	1688.88	97.9826	1688.88	100.298	1688.88	101.434	1688.88	103.211
	1689.37	82.1523	1689.37	82.6124	1689.37	83.6011	1689.37	83.6011	1689.37	84.6799	1689.37	85.3791	1689.37	86.3771	1689.37	88.0845	1689.37	90.2037	1689.37	92.7454	1689.37	94.6612	1689.37	96.4615	1689.37	98.0003	1689.37	100.294	1689.37	101.442	1689.37	103.19
	1689.85	82.2004	1689.85	82.6518	1689.85	83.6521	1689.85	83.6521	1689.85	84.712	1689.85	85.4041	1689.85	86.4086	1689.85	88.1072	1689.85	90.2385	1689.85	92.7437	1689.85	94.6663	1689.85	96.4571	1689.85	98.0165	1689.85	100.284	1689.85	101.453	1689.85	103.166
	1690.33	82.2487	1690.33	82.6905	1690.33	83.6958	1690.33	83.6958	1690.33	84.7448	1690.33	85.4286	1690.33	86.4377	1690.33	88.1308	1690.33	90.2677	1690.33	92.7386	1690.33	94.6663	1690.33	96.4475	1690.33	98.0291	1690.33	100.271	1690.33	101.465	1690.33	103.144
	1690.81	82.2971	1690.81	82.7294	1690.81	83.7326	1690.81	83.7326	1690.81	84.7782	1690.81	85.4549	1690.81	86.4639	1690.81	88.1557	1690.81	90.2895	1690.81	92.7345	1690.81	94.6636	1690.81	96.4378	1690.81	98.037	1690.81	100.258	1690.81	101.475	1690.81	103.127
	1691.29	82.3445	1691.29	82.7682	1691.29	83.7633	1691.29	83.7633	1691.29	84.812	1691.29	85.484	1691.29	86.4874	1691.29	88.1818	1691.29	90.3043	1691.29	92.7358	1691.29	94.6614	1691.29	96.432	1691.29	98.0406	1691.29	100.248	1691.29	101.485	1691.29	103.118
	1691.78	82.3897	1691.78	82.806	1691.78	83.7889	1691.78	83.7889	1691.78	84.8458	1691.78	85.5151	1691.78	86.5085	1691.78	88.2083	1691.78	90.3135	1691.78	92.7451	1691.78	94.6629	1691.78	96.4321	1691.78	98.0405	1691.78	100.242	1691.78	101.494	1691.78	103.118
	1692.26	82.4313	1692.26	82.8422	1692.26	83.8104	1692.26	83.8104	1692.26	84.8794	1692.26	85.5467	1692.26	86.5275	1692.26	88.2342	1692.26	90.3188	1692.26	92.764	1692.26	94.6704	1692.26	96.4384	1692.26	98.0377	1692.26	100.243	1692.26	101.504	1692.26	103.125
	1692.74	82.4683	1692.74	82.8762	1692.74	83.8288	1692.74	83.8288	1692.74	84.9132	1692.74	85.5771	1692.74	86.5446	1692.74	88.2582	1692.74	90.3218	1692.74	92.7931	1692.74	94.686	1692.74	96.4496	1692.74	98.0326	1692.74	100.25	1692.74	101.515	1692.74	103.139
	1693.22	82.4999	1693.22	82.9079	1693.22	83.8446	1693.22	83.8446	1693.22	84.9478	1693.22	85.6045	1693.22	86.5599	1693.22	88.2787	1693.22	90.3234	1693.22	92.8324	1693.22	94.7114	1693.22	96.4643	1693.22	98.0259	1693.22	100.263	1693.22	101.526	1693.22	103.159
	1693.7	82.5251	1693.7	82.9378	1693.7	83.8585	1693.7	83.8585	1693.7	84.9841	1693.7	85.6274	1693.7	86.5734	1693.7	88.2937	1693.7	90.3242	1693.7	92.8817	1693.7	94.7481	1693.7	96.4812	1693.7	98.0177	1693.7	100.281	1693.7	101.537	1693.7	103.183
	1694.19	82.5431	1694.19	82.9661	1694.19	83.871	1694.19	83.871	1694.19	85.023	1694.19	85.6445	1694.19	86.5858	1694.19	88.3015	1694.19	90.3248	1694.19	92.9394	1694.19	94.7979	1694.19	96.4997	1694.19	98.009	1694.19	100.306	1694.19	101.547	1694.19	103.21
	1694.67	82.5526	1694.67	82.9931	1694.67	83.8828	1694.67	83.8828	1694.67	85.0641	1694.67	85.6557	1694.67	86.5986	1694.67	88.3013	1694.67	90.3261	1694.67	93.0015	1694.67	94.8609	1694.67	96.5202	1694.67	98.0013	1694.67	100.339	1694.67	101.556	1694.67	103.238
	1695.15	82.5541	1695.15	83.0184	1695.15	83.8954	1695.15	83.8954	1695.15	85.1056	1695.15	85.6628	1695.15	86.6151	1695.15	88.2947	1695.15	90.3302	1695.15	93.0597	1695.15	94.9338	1695.15	96.5435	1695.15	97.9972	1695.15	100.38	1695.15	101.568	1695.15	103.264
	1695.63	82.5512	1695.63	83.0412	1695.63	83.9114	1695.63	83.9114	1695.63	85.1438	1695.63	85.6701	1695.63	86.6392	1695.63	88.2877	1695.63	90.34	1695.63	93.1027	1695.63	95.0079	1695.63	96.5701	1695.63	97.9993	1695.63	100.428	1695.63	101.586	1695.63	103.285
	1696.12	82.5506	1696.12	83.0611	1696.12	83.9342	1696.12	83.9342	1696.12	85.1746	1696.12	85.6836	1696.12	86.6732	1696.12	88.2882	1696.12	90.3564	1696.12	93.1226	1696.12	95.0713	1696.12	96.599	1696.12	98.0079	1696.12	100.479	1696.12	101.615	1696.12	103.298
	1696.6	82.5588	1696.6	83.0784	1696.6	83.9659	1696.6	83.9659	1696.6	85.1968	1696.6	85.7069	1696.6	86.7156	1696.6	88.3008	1696.6	90.3775	1696.6	93.1209	1696.6	95.116	1696.6	96.6272	1696.6	98.0199	1696.6	100.529	1696.6	101.654	1696.6	103.304
	1697.08	82.5779	1697.08	83.0938	1697.08	84.0068	1697.08	84.0068	1697.08	85.212	1697.08	85.7387	1697.08	86.7619	1697.08	88.3236	1697.08	90.3979	1697.08	93.1071	1697.08	95.1416	1697.08	96.652	1697.08	98.0302	1697.08	100.574	1697.08	101.7	1697.08	103.305
	1697.56	82.6054	1697.56	83.1073	1697.56	84.0553	1697.56	84.0553	1697.56	85.2224	1697.56	85.7745	1697.56	86.8073	1697.56	88.35	1697.56	90.4116	1697.56	93.0901	1697.56	95.1522	1697.56	96.6714	1697.56	98.0347	1697.56	100.615	1697.56	101.745	1697.56	103.305
	1698.04	82.6371	1698.04	83.1178	1698.04	84.1091	1698.04	84.1091	1698.04	85.229	1698.04	85.8082	1698.04	86.8477	1698.04	88.3723	1698.04	90.4129	1698.04	93.0737	1698.04	95.1503	1698.04	96.6843	1698.04	98.0312	1698.04	100.65	1698.04	101.785	1698.04	103.304
	1698.53	82.6681	1698.53	83.1233	1698.53	84.1645	1698.53	84.1645	1698.53	85.2306	1698.53	85.8334	1698.53	86.8791	1698.53	88.3831	1698.53	90.3962	1698.53	93.056	1698.53	95.1343	1698.53	96.6889	1698.53	98.0191	1698.53	100.678	1698.53	101.813	1698.53	103.298
	1699.01	82.6946	1699.01	83.1227	1699.01	84.2148	1699.01	84.2148	1699.01	85.226	1699.01	85.8431	1699.01	86.8968	1699.01	88.3769	1699.01	90.3578	1699.01	93.0316	1699.01	95.0993	1699.01	96.6824	1699.01	97.9999	1699.01	100.689	1699.01	101.823	1699.01	103.282
	1699.49	82.715	1699.49	83.1189	1699.49	84.2513	1699.49	84.2513	1699.49	85.2159	1699.49	85.8325	1699.49	86.8968	1699.49	88.3526	1699.49	90.3012	1699.49	92.9955	1699.49	95.042	1699.49	96.6627	1699.49	97.9787	1699.49	100.674	1699.49	101.812	1699.49	103.254
	1699.97	82.733	1699.97	83.1213	1699.97	84.2674	1699.97	84.2674	1699.97	85.2065	1699.97	85.8057	1699.97	86.8813	1699.97	88.3195	1699.97	90.2428	1699.97	92.949	1699.97	94.9695	1699.97	96.6319	1699.97	97.9641	1699.97	100.624	1699.97	101.782	1699.97	103.212
	1700.45	82.757	1700.45	83.1419	1700.45	84.267	1700.45	84.267	1700.45	85.2072	1700.45	85.7781	1700.45	86.8613	1700.45	88.295	1700.45	90.2073	1700.45	92.9035	1700.45	94.9018	1700.45	96.5988	1700.45	97.9637	1700.45	100.552	1700.45	101.748	1700.45	103.169
	1700.94	82.7937	1700.94	83.1853	1700.94	84.2644	1700.94	84.2644	1700.94	85.2237	1700.94	85.7662	1700.94	86.8504	1700.94	88.2927	1700.94	90.2085	1700.94	92.8729	1700.94	94.8585	1700.94	96.5739	1700.94	97.9771	1700.94	100.479	1700.94	101.724	1700.94	103.136
	1701.42	82.8433	1701.42	83.2455	1701.42	84.2723	1701.42	84.2723	1701.42	85.2534	1701.42	85.7756	1701.42	86.8546	1701.42	88.3124	1701.42	90.2412	1701.42	92.8626	1701.42	94.8446	1701.42	96.5619	1701.42	97.9979	1701.42	100.425	1701.42	101.715	1701.42	103.121
	1701.9	82.9014	1701.9	83.3129	1701.9	84.2954	1701.9	84.2954	1701.9	85.2903	1701.9	85.8015	1701.9	86.8713	1701.9	88.3456	1701.9	90.2908	1701.9	92.8696	1701.9	94.8529	1701.9	96.5618	1701.9	98.0194	1701.9	100.396	1701.9	101.719	1701.9	103.121
	1702.38	82.9631	1702.38	83.3798	1702.38	84.3316	1702.38	84.3316	1702.38	85.3288	1702.38	85.8357	1702.38	86.8948	1702.38	88.3836	1702.38	90.3448	1702.38	92.8879	1702.38	94.8734	1702.38	96.5702	1702.38	98.0383	1702.38	100.388	1702.38	101.73	1702.38	103.132
	1702.86	83.0246	1702.86	83.4416	1702.86	84.3766	1702.86	84.3766	1702.86	85.3658	1702.86	85.8715	1702.86	86.9196	1702.86	88.4207	1702.86	90.3961	1702.86	92.9126	1702.86	94.8984	1702.86	96.5844	1702.86	98.0544	1702.86	100.396	1702.86	101.741	1702.86	103.153
	1703.35	83.0834	1703.35	83.4955	1703.35	84.4255	1703.35	84.4255	1703.35	85.3998	1703.35	85.9043	1703.35	86.9416	1703.35	88.4538	1703.35	90.4405	1703.35	92.9405	1703.35	94.9228	1703.35	96.6022	1703.35	98.0683	1703.35	100.416	1703.35	101.75	1703.35	103.18
	1703.83	83.1377	1703.83	83.5397	1703.83	84.4736	1703.83	84.4736	1703.83	85.4298	1703.83	85.9312	1703.83	86.9573	1703.83	88.4812	1703.83	90.4758	1703.83	92.969	1703.83	94.9431	1703.83	96.6218	1703.83	98.0814	1703.83	100.442	1703.83	101.755	1703.83	103.21
	1704.31	83.1861	1704.31	83.5743	1704.31	84.5158	1704.31	84.5158	1704.31	85.4557	1704.31	85.9515	1704.31	86.9644	1704.31	88.5022	1704.31	90.5001	1704.31	92.9958	1704.31	94.9562	1704.31	96.6405	1704.31	98.0946	1704.31	100.468	1704.31	101.754	1704.31	103.243
	1704.79	83.2278	1704.79	83.6015	1704.79	84.548	1704.79	84.548	1704.79	85.4772	1704.79	85.9669	1704.79	86.9625	1704.79	88.5171	1704.79	90.5125	1704.79	93.0181	1704.79	94.9604	1704.79	96.6544	1704.79	98.1077	1704.79	100.486	1704.79	101.746	1704.79	103.271
	1705.28	83.2635	1705.28	83.6264	1705.28	84.5685	1705.28	84.5685	1705.28	85.4947	1705.28	85.9817	1705.28	86.9541	1705.28	88.5274	1705.28	90.5138	1705.28	93.0334	1705.28	94.9551	1705.28	96.6595	1705.28	98.1191	1705.28	100.488	1705.28	101.731	1705.28	103.288
	1705.76	83.2944	1705.76	83.6544	1705.76	84.5793	1705.76	84.5793	1705.76	85.5084	1705.76	86.0007	1705.76	86.944	1705.76	88.536	1705.76	90.5075	1705.76	93.0405	1705.76	94.9426	1705.76	96.6536	1705.76	98.1265	1705.76	100.471	1705.76	101.71	1705.76	103.289
	1706.24	83.322	1706.24	83.6883	1706.24	84.5855	1706.24	84.5855	1706.24	85.519	1706.24	86.0262	1706.24	86.9371	1706.24	88.5453	1706.24	90.4978	1706.24	93.0403	1706.24	94.9264	1706.24	96.6379	1706.24	98.1279	1706.24	100.439	1706.24	101.686	1706.24	103.275
	1706.72	83.3466	1706.72	83.7267	1706.72	84.5914	1706.72	84.5914	1706.72	85.5271	1706.72	86.0571	1706.72	86.9356	1706.72	88.5565	1706.72	90.4877	1706.72	93.0352	1706.72	94.9097	1706.72	96.6162	1706.72	98.1229	1706.72	100.401	1706.72	101.659	1706.72	103.249
	1707.2	83.3681	1707.2	83.7651	1707.2	84.5991	1707.2	84.5991	1707.2	85.5332	1707.2	86.0896	1707.2	86.9389	1707.2	88.5693	1707.2	90.4784	1707.2	93.0274	1707.2	94.8941	1707.2	96.5925	1707.2	98.1126	1707.2	100.364	1707.2	101.633	1707.2	103.219
	1707.69	83.3864	1707.69	83.7993	1707.69	84.6083	1707.69	84.6083	1707.69	85.5385	1707.69	86.1197	1707.69	86.9453	1707.69	88.5826	1707.69	90.4701	1707.69	93.0186	1707.69	94.8797	1707.69	96.57	1707.69	98.0991	1707.69	100.335	1707.69	101.608	1707.69	103.187
	1708.17	83.4019	1708.17	83.8269	1708.17	84.618	1708.17	84.618	1708.17	85.544	1708.17	86.1451	1708.17	86.9535	1708.17	88.5952	1708.17	90.463	1708.17	93.0098	1708.17	94.8668	1708.17	96.5504	1708.17	98.0845	1708.17	100.313	1708.17	101.586	1708.17	103.158
	1708.65	83.4165	1708.65	83.8476	1708.65	84.6275	1708.65	84.6275	1708.65	85.5512	1708.65	86.1646	1708.65	86.9628	1708.65	88.6062	1708.65	90.458	1708.65	93.0021	1708.65	94.856	1708.65	96.5352	1708.65	98.0714	1708.65	100.3	1708.65	101.569	1708.65	103.133
	1709.13	83.4325	1709.13	83.8635	1709.13	84.6372	1709.13	84.6372	1709.13	85.5616	1709.13	86.1788	1709.13	86.9737	1709.13	88.6148	1709.13	90.4571	1709.13	92.9966	1709.13	94.849	1709.13	96.5252	1709.13	98.0624	1709.13	100.294	1709.13	101.558	1709.13	103.115
	1709.61	83.4521	1709.61	83.8778	1709.61	84.6479	1709.61	84.6479	1709.61	85.576	1709.61	86.1894	1709.61	86.9869	1709.61	88.6212	1709.61	90.4625	1709.61	92.9944	1709.61	94.8479	1709.61	96.5216	1709.61	98.0599	1709.61	100.293	1709.61	101.554	1709.61	103.103
	1710.1	83.4764	1710.1	83.894	1710.1	84.661	1710.1	84.661	1710.1	85.5949	1710.1	86.1987	1710.1	87.0029	1710.1	88.6259	1710.1	90.4758	1710.1	92.9968	1710.1	94.8552	1710.1	96.5246	1710.1	98.066	1710.1	100.297	1710.1	101.558	1710.1	103.099
	1710.58	83.5048	1710.58	83.9145	1710.58	84.6772	1710.58	84.6772	1710.58	85.618	1710.58	86.2088	1710.58	87.0217	1710.58	88.63	1710.58	90.4971	1710.58	93.0043	1710.58	94.8722	1710.58	96.5342	1710.58	98.0817	1710.58	100.302	1710.58	101.567	1710.58	103.104
	1711.06	83.5352	1711.06	83.94	1711.06	84.6967	1711.06	84.6967	1711.06	85.6446	1711.06	86.2211	1711.06	87.0423	1711.06	88.6347	1711.06	90.5252	1711.06	93.0169	1711.06	94.8991	1711.06	96.5499	1711.06	98.1068	1711.06	100.311	1711.06	101.579	1711.06	103.118
	1711.54	83.5649	1711.54	83.9694	1711.54	84.7186	1711.54	84.7186	1711.54	85.6741	1711.54	86.2361	1711.54	87.0637	1711.54	88.6414	1711.54	90.5578	1711.54	93.0339	1711.54	94.935	1711.54	96.5706	1711.54	98.1403	1711.54	100.322	1711.54	101.592	1711.54	103.14
	1712.03	83.5918	1712.03	84.001	1712.03	84.7421	1712.03	84.7421	1712.03	85.7063	1712.03	86.2542	1712.03	87.0847	1712.03	88.6512	1712.03	90.5924	1712.03	93.0544	1712.03	94.9778	1712.03	96.5952	1712.03	98.18	1712.03	100.338	1712.03	101.606	1712.03	103.171
	1712.51	83.6154	1712.51	84.0329	1712.51	84.7664	1712.51	84.7664	1712.51	85.741	1712.51	86.2751	1712.51	87.1047	1712.51	88.6648	1712.51	90.6272	1712.51	93.077	1712.51	95.025	1712.51	96.6226	1712.51	98.2236	1712.51	100.361	1712.51	101.618	1712.51	103.21
	1712.99	83.6373	1712.99	84.0637	1712.99	84.7909	1712.99	84.7909	1712.99	85.778	1712.99	86.2989	1712.99	87.1236	1712.99	88.6827	1712.99	90.6611	1712.99	93.1001	1712.99	95.0735	1712.99	96.6517	1712.99	98.2679	1712.99	100.391	1712.99	101.63	1712.99	103.255
	1713.47	83.6607	1713.47	84.0934	1713.47	84.8157	1713.47	84.8157	1713.47	85.8163	1713.47	86.3258	1713.47	87.1421	1713.47	88.7048	1713.47	90.6947	1713.47	93.1222	1713.47	95.1206	1713.47	96.6814	1713.47	98.3095	1713.47	100.431	1713.47	101.642	1713.47	103.305
	1713.95	83.6902	1713.95	84.1222	1713.95	84.8405	1713.95	84.8405	1713.95	85.8538	1713.95	86.3556	1713.95	87.1611	1713.95	88.7303	1713.95	90.729	1713.95	93.1418	1713.95	95.1639	1713.95	96.7105	1713.95	98.3449	1713.95	100.483	1713.95	101.655	1713.95	103.358
	1714.43	83.7294	1714.43	84.1511	1714.43	84.8647	1714.43	84.8647	1714.43	85.8873	1714.43	86.387	1714.43	87.181	1714.43	88.758	1714.43	90.7656	1714.43	93.1583	1714.43	95.202	1714.43	96.7376	1714.43	98.3715	1714.43	100.548	1714.43	101.672	1714.43	103.413
	1714.92	83.7792	1714.92	84.18	1714.92	84.886	1714.92	84.886	1714.92	85.9135	1714.92	86.4174	1714.92	87.2013	1714.92	88.7858	1714.92	90.8045	1714.92	93.1717	1714.92	95.2343	1714.92	96.7617	1714.92	98.3878	1714.92	100.624	1714.92	101.694	1714.92	103.467
	1715.4	83.836	1715.4	84.2072	1715.4	84.9013	1715.4	84.9013	1715.4	85.9296	1715.4	86.442	1715.4	87.2189	1715.4	88.8109	1715.4	90.8427	1715.4	93.1826	1715.4	95.2594	1715.4	96.7811	1715.4	98.3929	1715.4	100.71	1715.4	101.721	1715.4	103.519
	1715.88	83.891	1715.88	84.2285	1715.88	84.9059	1715.88	84.9059	1715.88	85.934	1715.88	86.4543	1715.88	87.2288	1715.88	88.8293	1715.88	90.8728	1715.88	93.1904	1715.88	95.2732	1715.88	96.7934	1715.88	98.3857	1715.88	100.795	1715.88	101.75	1715.88	103.567
	1716.36	83.9318	1716.36	84.2382	1716.36	84.8967	1716.36	84.8967	1716.36	85.9266	1716.36	86.4472	1716.36	87.2245	1716.36	88.835	1716.36	90.8829	1716.36	93.1921	1716.36	95.2669	1716.36	96.7945	1716.36	98.3626	1716.36	100.866	1716.36	101.772	1716.36	103.6
	1716.85	83.9471	1716.85	84.2318	1716.85	84.8742	1716.85	84.8742	1716.85	85.9087	1716.85	86.4175	1716.85	87.2019	1716.85	88.8225	1716.85	90.8621	1716.85	93.1817	1716.85	95.2288	1716.85	96.7802	1716.85	98.3195	1716.85	100.896	1716.85	101.774	1716.85	103.605
	1717.33	83.9337	1717.33	84.2108	1717.33	84.8455	1717.33	84.8455	1717.33	85.8841	1717.33	86.3704	1717.33	87.1642	1717.33	88.7909	1717.33	90.8095	1717.33	93.1541	1717.33	95.1543	1717.33	96.7493	1717.33	98.2559	1717.33	100.867	1717.33	101.746	1717.33	103.566
	1717.81	83.9016	1717.81	84.1843	1717.81	84.822	1717.81	84.822	1717.81	85.8579	1717.81	86.3205	1717.81	87.1234	1717.81	88.7472	1717.81	90.7399	1717.81	93.1103	1717.81	95.0551	1717.81	96.7077	1717.81	98.1807	1717.81	100.776	1717.81	101.69	1717.81	103.485
	1718.29	83.8677	1718.29	84.1642	1718.29	84.8115	1718.29	84.8115	1718.29	85.8354	1718.29	86.283	1718.29	87.0926	1718.29	88.7043	1718.29	90.6766	1718.29	93.0592	1718.29	94.9555	1718.29	96.6659	1718.29	98.1091	1718.29	100.648	1718.29	101.62	1718.29	103.38
	1718.77	83.8445	1718.77	84.1573	1718.77	84.8143	1718.77	84.8143	1718.77	85.8194	1718.77	86.2653	1718.77	87.0784	1718.77	88.6721	1718.77	90.6351	1718.77	93.0112	1718.77	94.8766	1718.77	96.6324	1718.77	98.0534	1718.77	100.515	1718.77	101.554	1718.77	103.276
	1719.26	83.8354	1719.26	84.1641	1719.26	84.8256	1719.26	84.8256	1719.26	85.8105	1719.26	86.2658	1719.26	87.0795	1719.26	88.6544	1719.26	90.6183	1719.26	92.973	1719.26	94.8268	1719.26	96.6104	1719.26	98.0182	1719.26	100.399	1719.26	101.505	1719.26	103.189
	1719.74	83.838	1719.74	84.1816	1719.74	84.8397	1719.74	84.8397	1719.74	85.8082	1719.74	86.2794	1719.74	87.0912	1719.74	88.6497	1719.74	90.6204	1719.74	92.946	1719.74	94.804	1719.74	96.5988	1719.74	98.0021	1719.74	100.308	1719.74	101.477	1719.74	103.125
	1720.22	83.8486	1720.22	84.2062	1720.22	84.853	1720.22	84.853	1720.22	85.8113	1720.22	86.301	1720.22	87.1084	1720.22	88.6548	1720.22	90.6333	1720.22	92.9289	1720.22	94.8015	1720.22	96.5948	1720.22	98.0014	1720.22	100.241	1720.22	101.468	1720.22	103.085
	1720.7	83.8643	1720.7	84.2354	1720.7	84.8635	1720.7	84.8635	1720.7	85.8186	1720.7	86.3267	1720.7	87.1277	1720.7	88.6662	1720.7	90.6496	1720.7	92.9191	1720.7	94.8117	1720.7	96.5951	1720.7	98.0118	1720.7	100.195	1720.7	101.473	1720.7	103.064
	1721.18	83.8834	1721.18	84.2669	1721.18	84.871	1721.18	84.871	1721.18	85.8286	1721.18	86.354	1721.18	87.1468	1721.18	88.6802	1721.18	90.6632	1721.18	92.9134	1721.18	94.8274	1721.18	96.597	1721.18	98.0293	1721.18	100.165	1721.18	101.489	1721.18	103.056
	1721.67	83.9054	1721.67	84.299	1721.67	84.8763	1721.67	84.8763	1721.67	85.8399	1721.67	86.3807	1721.67	87.1645	1721.67	88.694	1721.67	90.6695	1721.67	92.909	1721.67	94.8426	1721.67	96.5978	1721.67	98.0501	1721.67	100.148	1721.67	101.509	1721.67	103.058
	1722.15	83.93	1722.15	84.3301	1722.15	84.8815	1722.15	84.8815	1722.15	85.8506	1722.15	86.4049	1722.15	87.1805	1722.15	88.7048	1722.15	90.6661	1722.15	92.9034	1722.15	94.8522	1722.15	96.5959	1722.15	98.0705	1722.15	100.138	1722.15	101.529	1722.15	103.063
	1722.63	83.9574	1722.63	84.3581	1722.63	84.8893	1722.63	84.8893	1722.63	85.8594	1722.63	86.4253	1722.63	87.1951	1722.63	88.7109	1722.63	90.6533	1722.63	92.8954	1722.63	94.8533	1722.63	96.5906	1722.63	98.0874	1722.63	100.132	1722.63	101.543	1722.63	103.065
	1723.11	83.9875	1723.11	84.3818	1723.11	84.9022	1723.11	84.9022	1723.11	85.8661	1723.11	86.4408	1723.11	87.2093	1723.11	88.712	1723.11	90.6345	1723.11	92.8852	1723.11	94.8457	1723.11	96.5828	1723.11	98.0991	1723.11	100.127	1723.11	101.549	1723.11	103.061
	1723.6	84.0197	1723.6	84.4003	1723.6	84.9224	1723.6	84.9224	1723.6	85.872	1723.6	86.4518	1723.6	87.2243	1723.6	88.7096	1723.6	90.6155	1723.6	92.8752	1723.6	94.8328	1723.6	96.5749	1723.6	98.1057	1723.6	100.123	1723.6	101.549	1723.6	103.05
	1724.08	84.0532	1724.08	84.414	1724.08	84.9499	1724.08	84.9499	1724.08	85.8794	1724.08	86.4597	1724.08	87.241	1724.08	88.7062	1724.08	90.6025	1724.08	92.8685	1724.08	94.8194	1724.08	96.5699	1724.08	98.1095	1724.08	100.119	1724.08	101.544	1724.08	103.034
	1724.56	84.087	1724.56	84.4242	1724.56	84.9833	1724.56	84.9833	1724.56	85.8907	1724.56	86.4666	1724.56	87.2598	1724.56	88.7048	1724.56	90.5998	1724.56	92.8681	1724.56	94.8107	1724.56	96.5701	1724.56	98.1136	1724.56	100.118	1724.56	101.541	1724.56	103.018
	1725.04	84.1201	1725.04	84.4326	1725.04	85.0202	1725.04	85.0202	1725.04	85.9076	1725.04	86.4749	1725.04	87.2804	1725.04	88.7075	1725.04	90.6084	1725.04	92.8757	1725.04	94.81	1725.04	96.5767	1725.04	98.1209	1725.04	100.122	1725.04	101.544	1725.04	103.007
	1725.52	84.1515	1725.52	84.4406	1725.52	85.0575	1725.52	85.0575	1725.52	85.9303	1725.52	86.486	1725.52	87.3023	1725.52	88.7151	1725.52	90.6265	1725.52	92.8914	1725.52	94.8187	1725.52	96.5891	1725.52	98.1333	1725.52	100.133	1725.52	101.555	1725.52	103.003
	1726.01	84.18	1726.01	84.4491	1726.01	85.0926	1726.01	85.0926	1726.01	85.9577	1726.01	86.5007	1726.01	87.3247	1726.01	88.7272	1726.01	90.6501	1726.01	92.9137	1726.01	94.8361	1726.01	96.6056	1726.01	98.1509	1726.01	100.153	1726.01	101.573	1726.01	103.007
	1726.49	84.2046	1726.49	84.4586	1726.49	85.1236	1726.49	85.1236	1726.49	85.9879	1726.49	86.5187	1726.49	87.347	1726.49	88.7424	1726.49	90.675	1726.49	92.9405	1726.49	94.8609	1726.49	96.6242	1726.49	98.173	1726.49	100.18	1726.49	101.596	1726.49	103.02
	1726.97	84.224	1726.97	84.4689	1726.97	85.1492	1726.97	85.1492	1726.97	86.0193	1726.97	86.5392	1726.97	87.3683	1726.97	88.7592	1726.97	90.6975	1726.97	92.9698	1726.97	94.8916	1726.97	96.6428	1726.97	98.1979	1726.97	100.214	1726.97	101.622	1726.97	103.039
	1727.45	84.237	1727.45	84.4797	1727.45	85.1686	1727.45	85.1686	1727.45	86.0499	1727.45	86.5605	1727.45	87.3883	1727.45	88.7756	1727.45	90.7148	1727.45	92.9993	1727.45	94.9267	1727.45	96.6601	1727.45	98.2237	1727.45	100.254	1727.45	101.648	1727.45	103.062
	1727.93	84.2434	1727.93	84.4903	1727.93	85.1818	1727.93	85.1818	1727.93	86.0783	1727.93	86.581	1727.93	87.406	1727.93	88.79	1727.93	90.7257	1727.93	93.0273	1727.93	94.9646	1727.93	96.6752	1727.93	98.2484	1727.93	100.297	1727.93	101.672	1727.93	103.086
	1728.42	84.2434	1728.42	84.4999	1728.42	85.1896	1728.42	85.1896	1728.42	86.1031	1728.42	86.5986	1728.42	87.4208	1728.42	88.8011	1728.42	90.7301	1728.42	93.052	1728.42	95.0028	1728.42	96.6876	1728.42	98.2697	1728.42	100.342	1728.42	101.694	1728.42	103.111
	1728.9	84.239	1728.9	84.5073	1728.9	85.1935	1728.9	85.1935	1728.9	86.123	1728.9	86.6119	1728.9	87.4319	1728.9	88.8084	1728.9	90.7292	1728.9	93.0714	1728.9	95.0382	1728.9	96.6974	1728.9	98.2854	1728.9	100.388	1728.9	101.713	1728.9	103.135
	1729.38	84.233	1729.38	84.5117	1729.38	85.1956	1729.38	85.1956	1729.38	86.1364	1729.38	86.6204	1729.38	87.4392	1729.38	88.8121	1729.38	90.725	1729.38	93.0841	1729.38	95.0673	1729.38	96.7045	1729.38	98.294	1729.38	100.431	1729.38	101.731	1729.38	103.157
	1729.86	84.2285	1729.86	84.5124	1729.86	85.1982	1729.86	85.1982	1729.86	86.1424	1729.86	86.6247	1729.86	87.4436	1729.86	88.8141	1729.86	90.7192	1729.86	93.0889	1729.86	95.0873	1729.86	96.7089	1729.86	98.2947	1729.86	100.471	1729.86	101.747	1729.86	103.178
	1730.35	84.228	1730.35	84.5095	1730.35	85.2029	1730.35	85.2029	1730.35	86.1411	1730.35	86.6269	1730.35	87.4464	1730.35	88.8165	1730.35	90.7132	1730.35	93.0862	1730.35	95.098	1730.35	96.7107	1730.35	98.2878	1730.35	100.504	1730.35	101.762	1730.35	103.197
	1730.83	84.2322	1730.83	84.5035	1730.83	85.2105	1730.83	85.2105	1730.83	86.1338	1730.83	86.6295	1730.83	87.4497	1730.83	88.8217	1730.83	90.7068	1730.83	93.077	1730.83	95.1017	1730.83	96.7095	1730.83	98.2749	1730.83	100.53	1730.83	101.776	1730.83	103.215
	1731.31	84.2395	1731.31	84.4954	1731.31	85.2196	1731.31	85.2196	1731.31	86.1225	1731.31	86.6348	1731.31	87.4543	1731.31	88.8309	1731.31	90.6984	1731.31	93.0634	1731.31	95.1025	1731.31	96.7048	1731.31	98.2575	1731.31	100.549	1731.31	101.79	1731.31	103.233
	1731.79	84.2467	1731.79	84.4859	1731.79	85.2277	1731.79	85.2277	1731.79	86.1097	1731.79	86.6435	1731.79	87.4599	1731.79	88.8438	1731.79	90.6853	1731.79	93.0477	1731.79	95.1049	1731.79	96.6954	1731.79	98.2371	1731.79	100.561	1731.79	101.805	1731.79	103.25
	1732.27	84.2491	1732.27	84.4756	1732.27	85.2304	1732.27	85.2304	1732.27	86.0975	1732.27	86.6539	1732.27	87.4638	1732.27	88.8579	1732.27	90.6638	1732.27	93.0316	1732.27	95.1111	1732.27	96.6793	1732.27	98.2147	1732.27	100.565	1732.27	101.82	1732.27	103.266
	1732.76	84.2416	1732.76	84.4652	1732.76	85.2225	1732.76	85.2225	1732.76	86.0877	1732.76	86.6617	1732.76	87.4603	1732.76	88.8681	1732.76	90.6308	1732.76	93.0172	1732.76	95.1195	1732.76	96.6539	1732.76	98.1907	1732.76	100.557	1732.76	101.833	1732.76	103.277
	1733.24	84.2218	1733.24	84.4561	1733.24	85.2005	1733.24	85.2005	1733.24	86.0812	1733.24	86.6598	1733.24	87.443	1733.24	88.8675	1733.24	90.5871	1733.24	93.0065	1733.24	95.1221	1733.24	96.618	1733.24	98.1668	1733.24	100.535	1733.24	101.838	1733.24	103.277
	1733.72	84.1941	1733.72	84.4512	1733.72	85.1683	1733.72	85.1683	1733.72	86.0788	1733.72	86.6429	1733.72	87.4096	1733.72	88.8515	1733.72	90.5418	1733.72	93.0014	1733.72	95.1076	1733.72	96.5755	1733.72	98.1465	1733.72	100.497	1733.72	101.83	1733.72	103.259
	1734.2	84.1713	1734.2	84.4539	1734.2	85.139	1734.2	85.139	1734.2	86.0806	1734.2	86.6141	1734.2	87.3687	1734.2	88.8244	1734.2	90.511	1734.2	93.003	1734.2	95.0707	1734.2	96.5369	1734.2	98.1343	1734.2	100.449	1734.2	101.806	1734.2	103.224
	1734.68	84.1657	1734.68	84.465	1734.68	85.127	1734.68	85.127	1734.68	86.0868	1734.68	86.5853	1734.68	87.3356	1734.68	88.798	1734.68	90.5052	1734.68	93.0103	1734.68	95.0204	1734.68	96.5122	1734.68	98.1322	1734.68	100.404	1734.68	101.777	1734.68	103.182
	1735.17	84.1792	1735.17	84.4823	1735.17	85.1363	1735.17	85.1363	1735.17	86.0974	1735.17	86.5675	1735.17	87.3201	1735.17	88.7817	1735.17	90.5225	1735.17	93.021	1735.17	94.9729	1735.17	96.5037	1735.17	98.1386	1735.17	100.374	1735.17	101.751	1735.17	103.146
	1735.65	84.2057	1735.65	84.5029	1735.65	85.1614	1735.65	85.1614	1735.65	86.1122	1735.65	86.5642	1735.65	87.3221	1735.65	88.777	1735.65	90.5537	1735.65	93.0336	1735.65	94.9388	1735.65	96.5074	1735.65	98.1503	1735.65	100.359	1735.65	101.736	1735.65	103.123
	1736.13	84.2381	1736.13	84.5246	1736.13	85.1948	1736.13	85.1948	1736.13	86.131	1736.13	86.5731	1736.13	87.3363	1736.13	88.7802	1736.13	90.591	1736.13	93.0473	1736.13	94.9211	1736.13	96.5181	1736.13	98.1654	1736.13	100.359	1736.13	101.73	1736.13	103.112
	1736.61	84.2716	1736.61	84.5461	1736.61	85.2305	1736.61	85.2305	1736.61	86.153	1736.61	86.5907	1736.61	87.3571	1736.61	88.7868	1736.61	90.6302	1736.61	93.0614	1736.61	94.9188	1736.61	96.5328	1736.61	98.1832	1736.61	100.369	1736.61	101.734	1736.61	103.112
	1737.1	84.3034	1737.1	84.5667	1737.1	85.2643	1737.1	85.2643	1737.1	86.1771	1737.1	86.6139	1737.1	87.3802	1737.1	88.7926	1737.1	90.6699	1737.1	93.0754	1737.1	94.9298	1737.1	96.5502	1737.1	98.2038	1737.1	100.39	1737.1	101.743	1737.1	103.122
	1737.58	84.3314	1737.58	84.5854	1737.58	85.2933	1737.58	85.2933	1737.58	86.201	1737.58	86.64	1737.58	87.4019	1737.58	88.7946	1737.58	90.7092	1737.58	93.0883	1737.58	94.9517	1737.58	96.5702	1737.58	98.2274	1737.58	100.418	1737.58	101.754	1737.58	103.14
	1738.06	84.3543	1738.06	84.6016	1738.06	85.3146	1738.06	85.3146	1738.06	86.222	1738.06	86.6668	1738.06	87.4197	1738.06	88.7915	1738.06	90.7471	1738.06	93.0987	1738.06	94.9817	1738.06	96.5933	1738.06	98.2533	1738.06	100.452	1738.06	101.766	1738.06	103.166
	1738.54	84.3713	1738.54	84.6147	1738.54	85.3266	1738.54	85.3266	1738.54	86.2369	1738.54	86.6926	1738.54	87.4316	1738.54	88.784	1738.54	90.7811	1738.54	93.1055	1738.54	95.0156	1738.54	96.6196	1738.54	98.28	1738.54	100.487	1738.54	101.773	1738.54	103.198
	1739.02	84.3825	1739.02	84.6251	1739.02	85.3296	1739.02	85.3296	1739.02	86.2438	1739.02	86.7158	1739.02	87.4377	1739.02	88.7755	1739.02	90.8075	1739.02	93.1082	1739.02	95.0482	1739.02	96.6483	1739.02	98.3044	1739.02	100.516	1739.02	101.775	1739.02	103.231
	1739.51	84.3895	1739.51	84.6338	1739.51	85.3265	1739.51	85.3265	1739.51	86.2433	1739.51	86.7358	1739.51	87.4401	1739.51	88.7711	1739.51	90.8226	1739.51	93.1081	1739.51	95.0737	1739.51	96.6766	1739.51	98.3232	1739.51	100.534	1739.51	101.772	1739.51	103.26
	1739.99	84.395	1739.99	84.6423	1739.99	85.322	1739.99	85.322	1739.99	86.2391	1739.99	86.7524	1739.99	87.4425	1739.99	88.7747	1739.99	90.8251	1739.99	93.1074	1739.99	95.0884	1739.99	96.7011	1739.99	98.334	1739.99	100.536	1739.99	101.768	1739.99	103.281
	1740.47	84.4013	1740.47	84.6508	1740.47	85.3196	1740.47	85.3196	1740.47	86.2358	1740.47	86.7656	1740.47	87.4482	1740.47	88.7871	1740.47	90.8163	1740.47	93.1083	1740.47	95.092	1740.47	96.719	1740.47	98.3367	1740.47	100.526	1740.47	101.765	1740.47	103.292
	1740.95	84.4093	1740.95	84.6586	1740.95	85.3203	1740.95	85.3203	1740.95	86.2364	1740.95	86.775	1740.95	87.4583	1740.95	88.8055	1740.95	90.7998	1740.95	93.1115	1740.95	95.0866	1740.95	96.7292	1740.95	98.3332	1740.95	100.508	1740.95	101.766	1740.95	103.294
	1741.43	84.4191	1741.43	84.6642	1741.43	85.3226	1741.43	85.3226	1741.43	86.2416	1741.43	86.7794	1741.43	87.4722	1741.43	88.8258	1741.43	90.7796	1741.43	93.1162	1741.43	95.0754	1741.43	96.7327	1741.43	98.3254	1741.43	100.488	1741.43	101.771	1741.43	103.288
	1741.92	84.4301	1741.92	84.6668	1741.92	85.3245	1741.92	85.3245	1741.92	86.2506	1741.92	86.7777	1741.92	87.4879	1741.92	88.8448	1741.92	90.7594	1741.92	93.1209	1741.92	95.0614	1741.92	96.7318	1741.92	98.3151	1741.92	100.471	1741.92	101.777	1741.92	103.277
	1742.4	84.4423	1742.4	84.6671	1742.4	85.3247	1742.4	85.3247	1742.4	86.2622	1742.4	86.7697	1742.4	87.5037	1742.4	88.8612	1742.4	90.7431	1742.4	93.1246	1742.4	95.0479	1742.4	96.7297	1742.4	98.3038	1742.4	100.458	1742.4	101.783	1742.4	103.262
	1742.88	84.4563	1742.88	84.6676	1742.88	85.3238	1742.88	85.3238	1742.88	86.2763	1742.88	86.7567	1742.88	87.5179	1742.88	88.8757	1742.88	90.7345	1742.88	93.1274	1742.88	95.0384	1742.88	96.7302	1742.88	98.2928	1742.88	100.451	1742.88	101.786	1742.88	103.246
	1743.36	84.4726	1743.36	84.6723	1743.36	85.3247	1743.36	85.3247	1743.36	86.2936	1743.36	86.7421	1743.36	87.5298	1743.36	88.8903	1743.36	90.7366	1743.36	93.1309	1743.36	95.0367	1743.36	96.7367	1743.36	98.2833	1743.36	100.453	1743.36	101.787	1743.36	103.233
	1743.85	84.4913	1743.85	84.6846	1743.85	85.3311	1743.85	85.3311	1743.85	86.3153	1743.85	86.7298	1743.85	87.5388	1743.85	88.9075	1743.85	90.7503	1743.85	93.1372	1743.85	95.0456	1743.85	96.7507	1743.85	98.2769	1743.85	100.462	1743.85	101.787	1743.85	103.225
	1744.33	84.511	1744.33	84.7053	1744.33	85.3459	1744.33	85.3459	1744.33	86.3414	1744.33	86.7226	1744.33	87.5447	1744.33	88.9279	1744.33	90.7737	1744.33	93.1482	1744.33	95.0659	1744.33	96.7709	1744.33	98.2742	1744.33	100.479	1744.33	101.79	1744.33	103.225
	1744.81	84.5287	1744.81	84.7317	1744.81	85.3698	1744.81	85.3698	1744.81	86.3702	1744.81	86.7206	1744.81	87.5469	1744.81	88.9502	1744.81	90.8022	1744.81	93.1645	1744.81	95.0957	1744.81	96.7935	1744.81	98.275	1744.81	100.504	1744.81	101.796	1744.81	103.232
	1745.29	84.5405	1745.29	84.7582	1745.29	85.4004	1745.29	85.4004	1745.29	86.3977	1745.29	86.7213	1745.29	87.5445	1745.29	88.9706	1745.29	90.8296	1745.29	93.1845	1745.29	95.1308	1745.29	96.8132	1745.29	98.278	1745.29	100.533	1745.29	101.804	1745.29	103.244
	1745.77	84.5419	1745.77	84.7778	1745.77	85.4336	1745.77	85.4336	1745.77	86.4183	1745.77	86.7201	1745.77	87.5361	1745.77	88.9842	1745.77	90.8496	1745.77	93.2055	1745.77	95.1659	1745.77	96.8252	1745.77	98.2809	1745.77	100.564	1745.77	101.811	1745.77	103.257
	1746.26	84.5295	1746.26	84.7842	1746.26	85.464	1746.26	85.464	1746.26	86.4262	1746.26	86.7127	1746.26	87.5206	1746.26	88.986	1746.26	90.8567	1746.26	93.2244	1746.26	95.1955	1746.26	96.8259	1746.26	98.2811	1746.26	100.592	1746.26	101.814	1746.26	103.266
	1746.74	84.5017	1746.74	84.7737	1746.74	85.4868	1746.74	85.4868	1746.74	86.4167	1746.74	86.6962	1746.74	87.4981	1746.74	88.9722	1746.74	90.8475	1746.74	93.2382	1746.74	95.215	1746.74	96.8141	1746.74	98.2765	1746.74	100.612	1746.74	101.808	1746.74	103.268
	1747.22	84.4606	1747.22	84.7472	1747.22	85.4982	1747.22	85.4982	1747.22	86.3885	1747.22	86.6708	1747.22	87.4699	1747.22	88.9421	1747.22	90.8218	1747.22	93.2457	1747.22	95.2218	1747.22	96.792	1747.22	98.2654	1747.22	100.62	1747.22	101.79	1747.22	103.259
	1747.7	84.4125	1747.7	84.7108	1747.7	85.4976	1747.7	85.4976	1747.7	86.3453	1747.7	86.6407	1747.7	87.4395	1747.7	88.8993	1747.7	90.7833	1747.7	93.2476	1747.7	95.2161	1747.7	96.7648	1747.7	98.2478	1747.7	100.613	1747.7	101.76	1747.7	103.24
	1748.18	84.3665	1748.18	84.6742	1748.18	85.4871	1748.18	85.4871	1748.18	86.2957	1748.18	86.613	1748.18	87.4109	1748.18	88.8514	1748.18	90.7397	1748.18	93.2464	1748.18	95.2013	1748.18	96.739	1748.18	98.2253	1748.18	100.592	1748.18	101.723	1748.18	103.213
	1748.67	84.3319	1748.67	84.6475	1748.67	85.4718	1748.67	85.4718	1748.67	86.2505	1748.67	86.5951	1748.67	87.3877	1748.67	88.8087	1748.67	90.7	1748.67	93.2454	1748.67	95.1822	1748.67	96.7197	1748.67	98.2006	1748.67	100.561	1748.67	101.686	1748.67	103.183
	1749.15	84.3146	1749.15	84.6359	1749.15	85.4562	1749.15	85.4562	1749.15	86.2181	1749.15	86.5913	1749.15	87.3714	1749.15	88.7798	1749.15	90.6713	1749.15	93.2454	1749.15	95.1629	1749.15	96.708	1749.15	98.1758	1749.15	100.526	1749.15	101.657	1749.15	103.155
	1749.63	84.3146	1749.63	84.6385	1749.63	85.4434	1749.63	85.4434	1749.63	86.2009	1749.63	86.6012	1749.63	87.3609	1749.63	88.7694	1749.63	90.6566	1749.63	93.2444	1749.63	95.1437	1749.63	96.7001	1749.63	98.1523	1749.63	100.492	1749.63	101.641	1749.63	103.133
	1750.11	84.3273	1750.11	84.6492	1750.11	85.4331	1750.11	85.4331	1750.11	86.1952	1750.11	86.6208	1750.11	87.3546	1750.11	88.7768	1750.11	90.6545	1750.11	93.2378	1750.11	95.1215	1750.11	96.6901	1750.11	98.1304	1750.11	100.461	1750.11	101.638	1750.11	103.12
	1750.6	84.3461	1750.6	84.6613	1750.6	85.4238	1750.6	85.4238	1750.6	86.1943	1750.6	86.6444	1750.6	87.3513	1750.6	88.7973	1750.6	90.6606	1750.6	93.2211	1750.6	95.092	1750.6	96.6735	1750.6	98.1103	1750.6	100.431	1750.6	101.643	1750.6	103.114
	1751.08	84.3653	1751.08	84.6716	1751.08	85.4139	1751.08	85.4139	1751.08	86.1923	1751.08	86.6679	1751.08	87.3511	1751.08	88.8244	1751.08	90.6707	1751.08	93.1932	1751.08	95.0529	1751.08	96.6502	1751.08	98.0934	1751.08	100.402	1751.08	101.65	1751.08	103.117
	1751.56	84.3823	1751.56	84.681	1751.56	85.4039	1751.56	85.4039	1751.56	86.1874	1751.56	86.6897	1751.56	87.3554	1751.56	88.8523	1751.56	90.6819	1751.56	93.158	1751.56	95.0063	1751.56	96.6247	1751.56	98.0819	1751.56	100.374	1751.56	101.656	1751.56	103.126
	1752.04	84.3972	1752.04	84.6933	1752.04	85.3956	1752.04	85.3956	1752.04	86.1818	1752.04	86.7103	1752.04	87.3649	1752.04	88.8775	1752.04	90.6935	1752.04	93.1224	1752.04	94.958	1752.04	96.6028	1752.04	98.0782	1752.04	100.349	1752.04	101.656	1752.04	103.14
	1752.52	84.4114	1752.52	84.7112	1752.52	85.3913	1752.52	85.3913	1752.52	86.1792	1752.52	86.7309	1752.52	87.3796	1752.52	88.8994	1752.52	90.7061	1752.52	93.0927	1752.52	94.9143	1752.52	96.5886	1752.52	98.0834	1752.52	100.329	1752.52	101.653	1752.52	103.16
	1753.01	84.4259	1753.01	84.7351	1753.01	85.3925	1753.01	85.3925	1753.01	86.1824	1753.01	86.7519	1753.01	87.3984	1753.01	88.9188	1753.01	90.7201	1753.01	93.0728	1753.01	94.8797	1753.01	96.5834	1753.01	98.0975	1753.01	100.319	1753.01	101.647	1753.01	103.183
	1753.49	84.4412	1753.49	84.7629	1753.49	85.3997	1753.49	85.3997	1753.49	86.1928	1753.49	86.7728	1753.49	87.4203	1753.49	88.9364	1753.49	90.7356	1753.49	93.0637	1753.49	94.8566	1753.49	96.586	1753.49	98.1197	1753.49	100.318	1753.49	101.642	1753.49	103.209
	1753.97	84.457	1753.97	84.7913	1753.97	85.4128	1753.97	85.4128	1753.97	86.2104	1753.97	86.7922	1753.97	87.4442	1753.97	88.9526	1753.97	90.7521	1753.97	93.0649	1753.97	94.8461	1753.97	96.5947	1753.97	98.1491	1753.97	100.325	1753.97	101.639	1753.97	103.237
	1754.45	84.4726	1754.45	84.8164	1754.45	85.4307	1754.45	85.4307	1754.45	86.2342	1754.45	86.8084	1754.45	87.4697	1754.45	88.9667	1754.45	90.7687	1754.45	93.0747	1754.45	94.8482	1754.45	96.6079	1754.45	98.1843	1754.45	100.341	1754.45	101.641	1754.45	103.265
	1754.93	84.4875	1754.93	84.8347	1754.93	85.4522	1754.93	85.4522	1754.93	86.2624	1754.93	86.8196	1754.93	87.4963	1754.93	88.9772	1754.93	90.7839	1754.93	93.0912	1754.93	94.863	1754.93	96.6249	1754.93	98.2239	1754.93	100.362	1754.93	101.647	1754.93	103.294
	1755.42	84.5015	1755.42	84.844	1755.42	85.475	1755.42	85.475	1755.42	86.2925	1755.42	86.8246	1755.42	87.5234	1755.42	88.9821	1755.42	90.7963	1755.42	93.1119	1755.42	94.8893	1755.42	96.6452	1755.42	98.2653	1755.42	100.386	1755.42	101.658	1755.42	103.32
	1755.9	84.5147	1755.9	84.8442	1755.9	85.4957	1755.9	85.4957	1755.9	86.3208	1755.9	86.823	1755.9	87.5494	1755.9	88.9797	1755.9	90.8046	1755.9	93.1336	1755.9	94.9246	1755.9	96.6686	1755.9	98.305	1755.9	100.407	1755.9	101.674	1755.9	103.342
	1756.38	84.5274	1756.38	84.8385	1756.38	85.5111	1756.38	85.5111	1756.38	86.3433	1756.38	86.8164	1756.38	87.5714	1756.38	88.9701	1756.38	90.8082	1756.38	93.1525	1756.38	94.9641	1756.38	96.694	1756.38	98.3388	1756.38	100.422	1756.38	101.693	1756.38	103.357
	1756.86	84.54	1756.86	84.8318	1756.86	85.5186	1756.86	85.5186	1756.86	86.3569	1756.86	86.8076	1756.86	87.5865	1756.86	88.9561	1756.86	90.8074	1756.86	93.1655	1756.86	95.0018	1756.86	96.7192	1756.86	98.3635	1756.86	100.427	1756.86	101.712	1756.86	103.363
	1757.34	84.5526	1757.34	84.8287	1757.34	85.5183	1757.34	85.5183	1757.34	86.3607	1757.34	86.7999	1757.34	87.5921	1757.34	88.9426	1757.34	90.8036	1757.34	93.1711	1757.34	95.0331	1757.34	96.7415	1757.34	98.3778	1757.34	100.425	1757.34	101.727	1757.34	103.361
	1757.83	84.5647	1757.83	84.831	1757.83	85.5124	1757.83	85.5124	1757.83	86.3562	1757.83	86.7949	1757.83	87.5879	1757.83	88.934	1757.83	90.7983	1757.83	93.17	1757.83	95.0563	1757.83	96.7587	1757.83	98.3831	1757.83	100.417	1757.83	101.738	1757.83	103.351
	1758.31	84.5756	1758.31	84.8374	1758.31	85.5042	1758.31	85.5042	1758.31	86.3461	1758.31	86.7927	1758.31	87.5747	1758.31	88.9331	1758.31	90.7923	1758.31	93.1641	1758.31	95.0728	1758.31	96.7701	1758.31	98.3817	1758.31	100.408	1758.31	101.744	1758.31	103.336
	1758.79	84.5843	1758.79	84.8444	1758.79	85.4965	1758.79	85.4965	1758.79	86.3331	1758.79	86.7922	1758.79	87.5544	1758.79	88.9399	1758.79	90.7856	1758.79	93.1559	1758.79	95.0849	1758.79	96.776	1758.79	98.3754	1758.79	100.402	1758.79	101.747	1758.79	103.317
	1759.27	84.5902	1759.27	84.8486	1759.27	85.4906	1759.27	85.4906	1759.27	86.3189	1759.27	86.7918	1759.27	87.5288	1759.27	88.9525	1759.27	90.7778	1759.27	93.1471	1759.27	95.0944	1759.27	96.7772	1759.27	98.3653	1759.27	100.398	1759.27	101.747	1759.27	103.296
	1759.76	84.5926	1759.76	84.8466	1759.76	85.4866	1759.76	85.4866	1759.76	86.3043	1759.76	86.7899	1759.76	87.4995	1759.76	88.9676	1759.76	90.7682	1759.76	93.1392	1759.76	95.1015	1759.76	96.7746	1759.76	98.3513	1759.76	100.398	1759.76	101.747	1759.76	103.274
	1760.24	84.591	1760.24	84.8364	1760.24	85.4831	1760.24	85.4831	1760.24	86.2894	1760.24	86.785	1760.24	87.4685	1760.24	88.981	1760.24	90.7559	1760.24	93.1328	1760.24	95.1044	1760.24	96.7683	1760.24	98.3331	1760.24	100.4	1760.24	101.746	1760.24	103.252
	1760.72	84.5851	1760.72	84.8179	1760.72	85.4775	1760.72	85.4775	1760.72	86.2739	1760.72	86.7763	1760.72	87.4385	1760.72	88.9886	1760.72	90.7407	1760.72	93.1282	1760.72	95.1	1760.72	96.7582	1760.72	98.3111	1760.72	100.402	1760.72	101.745	1760.72	103.234
	1761.2	84.5757	1761.2	84.7935	1761.2	85.4676	1761.2	85.4676	1761.2	86.2577	1761.2	86.7637	1761.2	87.4135	1761.2	88.9875	1761.2	90.7233	1761.2	93.1249	1761.2	95.0856	1761.2	96.7442	1761.2	98.2873	1761.2	100.401	1761.2	101.744	1761.2	103.221
	1761.68	84.5647	1761.68	84.7684	1761.68	85.4526	1761.68	85.4526	1761.68	86.2419	1761.68	86.7487	1761.68	87.3975	1761.68	88.9778	1761.68	90.7058	1761.68	93.1221	1761.68	95.0613	1761.68	96.7274	1761.68	98.2651	1761.68	100.395	1761.68	101.745	1761.68	103.215
	1762.17	84.555	1762.17	84.7488	1762.17	85.4348	1762.17	85.4348	1762.17	86.2286	1762.17	86.7338	1762.17	87.3937	1762.17	88.9631	1762.17	90.691	1762.17	93.1193	1762.17	95.0317	1762.17	96.7105	1762.17	98.2484	1762.17	100.387	1762.17	101.749	1762.17	103.217
	1762.65	84.5493	1762.65	84.7393	1762.65	85.4182	1762.65	85.4182	1762.65	86.2206	1762.65	86.722	1762.65	87.4026	1762.65	88.9486	1762.65	90.6813	1762.65	93.1165	1762.65	95.0038	1762.65	96.6973	1762.65	98.24	1762.65	100.378	1762.65	101.756	1762.65	103.225
	1763.13	84.5487	1763.13	84.7414	1763.13	85.4073	1763.13	85.4073	1763.13	86.2199	1763.13	86.7153	1763.13	87.4224	1763.13	88.9386	1763.13	90.6783	1763.13	93.1144	1763.13	94.9841	1763.13	96.691	1763.13	98.24	1763.13	100.372	1763.13	101.767	1763.13	103.237
	1763.61	84.553	1763.61	84.7535	1763.61	85.404	1763.61	85.404	1763.61	86.2271	1763.61	86.7144	1763.61	87.4496	1763.61	88.9344	1763.61	90.6819	1763.61	93.114	1763.61	94.9754	1763.61	96.6931	1763.61	98.2471	1763.61	100.371	1763.61	101.781	1763.61	103.249
	1764.09	84.5604	1764.09	84.7724	1764.09	85.4082	1764.09	85.4082	1764.09	86.2415	1764.09	86.7187	1764.09	87.481	1764.09	88.9348	1764.09	90.691	1764.09	93.1159	1764.09	94.9768	1764.09	96.7033	1764.09	98.2588	1764.09	100.377	1764.09	101.796	1764.09	103.261
	1764.58	84.5685	1764.58	84.7947	1764.58	85.4179	1764.58	85.4179	1764.58	86.2615	1764.58	86.7272	1764.58	87.5136	1764.58	88.9372	1764.58	90.7041	1764.58	93.1204	1764.58	94.9851	1764.58	96.7197	1764.58	98.2731	1764.58	100.389	1764.58	101.809	1764.58	103.273
	1765.06	84.5746	1765.06	84.8175	1765.06	85.4304	1765.06	85.4304	1765.06	86.2848	1765.06	86.7382	1765.06	87.5447	1765.06	88.9388	1765.06	90.7195	1765.06	93.1269	1765.06	94.9962	1765.06	96.7395	1765.06	98.2884	1765.06	100.405	1765.06	101.819	1765.06	103.286
	1765.54	84.5761	1765.54	84.8381	1765.54	85.4428	1765.54	85.4428	1765.54	86.3088	1765.54	86.7501	1765.54	87.5715	1765.54	88.9373	1765.54	90.7356	1765.54	93.1346	1765.54	95.0057	1765.54	96.7596	1765.54	98.3032	1765.54	100.424	1765.54	101.823	1765.54	103.299
	1766.02	84.571	1766.02	84.8545	1766.02	85.4533	1766.02	85.4533	1766.02	86.331	1766.02	86.7611	1766.02	87.5913	1766.02	88.9311	1766.02	90.7506	1766.02	93.1418	1766.02	95.0104	1766.02	96.7767	1766.02	98.3163	1766.02	100.443	1766.02	101.822	1766.02	103.314
	1766.51	84.5587	1766.51	84.8657	1766.51	85.4611	1766.51	85.4611	1766.51	86.3493	1766.51	86.7699	1766.51	87.6016	1766.51	88.9202	1766.51	90.7632	1766.51	93.1471	1766.51	95.0084	1766.51	96.7881	1766.51	98.3268	1766.51	100.46	1766.51	101.815	1766.51	103.331
	1766.99	84.5403	1766.99	84.8721	1766.99	85.4677	1766.99	85.4677	1766.99	86.3628	1766.99	86.7759	1766.99	87.6013	1766.99	88.9062	1766.99	90.7728	1766.99	93.1496	1766.99	95.0007	1766.99	96.7929	1766.99	98.3342	1766.99	100.473	1766.99	101.804	1766.99	103.35
	1767.47	84.5194	1767.47	84.8756	1767.47	85.476	1767.47	85.476	1767.47	86.3725	1767.47	86.7797	1767.47	87.5915	1767.47	88.8919	1767.47	90.7799	1767.47	93.1495	1767.47	94.991	1767.47	96.7923	1767.47	98.3394	1767.47	100.484	1767.47	101.793	1767.47	103.372
	1767.95	84.5005	1767.95	84.8789	1767.95	85.4894	1767.95	85.4894	1767.95	86.3812	1767.95	86.7831	1767.95	87.5759	1767.95	88.8804	1767.95	90.7863	1767.95	93.1485	1767.95	94.9849	1767.95	96.7896	1767.95	98.3444	1767.95	100.495	1767.95	101.787	1767.95	103.397
	1768.43	84.4875	1768.43	84.8845	1768.43	85.5097	1768.43	85.5097	1768.43	86.3925	1768.43	86.7884	1768.43	87.5594	1768.43	88.8738	1768.43	90.7944	1768.43	93.1495	1768.43	94.9877	1768.43	96.7888	1768.43	98.3519	1768.43	100.511	1768.43	101.788	1768.43	103.427
	1768.91	84.4815	1768.91	84.8928	1768.91	85.5358	1768.91	85.5358	1768.91	86.4091	1768.91	86.798	1768.91	87.5462	1768.91	88.8725	1768.91	90.8055	1768.91	93.1552	1768.91	95.0027	1768.91	96.7926	1768.91	98.3644	1768.91	100.536	1768.91	101.799	1768.91	103.462
	1769.4	84.4813	1769.4	84.9025	1769.4	85.5643	1769.4	85.5643	1769.4	86.4314	1769.4	86.8131	1769.4	87.5383	1769.4	88.8754	1769.4	90.8199	1769.4	93.1678	1769.4	95.0304	1769.4	96.8019	1769.4	98.3827	1769.4	100.573	1769.4	101.82	1769.4	103.503
	1769.88	84.4838	1769.88	84.9107	1769.88	85.5898	1769.88	85.5898	1769.88	86.4579	1769.88	86.834	1769.88	87.5354	1769.88	88.8811	1769.88	90.8359	1769.88	93.1881	1769.88	95.0694	1769.88	96.8156	1769.88	98.4058	1769.88	100.622	1769.88	101.85	1769.88	103.548
	1770.36	84.4857	1770.36	84.914	1770.36	85.6062	1770.36	85.6062	1770.36	86.4844	1770.36	86.8599	1770.36	87.5355	1770.36	88.8885	1770.36	90.8508	1770.36	93.2155	1770.36	95.1164	1770.36	96.8318	1770.36	98.4301	1770.36	100.682	1770.36	101.888	1770.36	103.595
	1770.84	84.4849	1770.84	84.9098	1770.84	85.6081	1770.84	85.6081	1770.84	86.5048	1770.84	86.8884	1770.84	87.5357	1770.84	88.8972	1770.84	90.8605	1770.84	93.2472	1770.84	95.1662	1770.84	96.848	1770.84	98.4492	1770.84	100.746	1770.84	101.93	1770.84	103.639
	1771.33	84.4814	1771.33	84.8979	1771.33	85.5931	1771.33	85.5931	1771.33	86.5119	1771.33	86.9152	1771.33	87.5332	1771.33	88.9075	1771.33	90.8608	1771.33	93.2779	1771.33	95.2102	1771.33	96.8618	1771.33	98.455	1771.33	100.801	1771.33	101.972	1771.33	103.672
	1771.81	84.4783	1771.81	84.8818	1771.81	85.5647	1771.81	85.5647	1771.81	86.5009	1771.81	86.9341	1771.81	87.5267	1771.81	88.9195	1771.81	90.8499	1771.81	93.2996	1771.81	95.238	1771.81	96.8715	1771.81	98.4417	1771.81	100.834	1771.81	102.005	1771.81	103.687
	1772.29	84.4795	1772.29	84.8679	1772.29	85.533	1772.29	85.533	1772.29	86.4734	1772.29	86.9401	1772.29	87.5176	1772.29	88.9321	1772.29	90.8304	1772.29	93.3055	1772.29	95.2417	1772.29	96.8761	1772.29	98.4106	1772.29	100.834	1772.29	102.021	1772.29	103.68
	1772.77	84.487	1772.77	84.8618	1772.77	85.509	1772.77	85.509	1772.77	86.4378	1772.77	86.9321	1772.77	87.5089	1772.77	88.9433	1772.77	90.8083	1772.77	93.2935	1772.77	95.2215	1772.77	96.8756	1772.77	98.3716	1772.77	100.805	1772.77	102.017	1772.77	103.657
	1773.26	84.4992	1773.26	84.8644	1773.26	85.498	1773.26	85.498	1773.26	86.4042	1773.26	86.9138	1773.26	87.5032	1773.26	88.9509	1773.26	90.7893	1773.26	93.2675	1773.26	95.185	1773.26	96.8704	1773.26	98.3367	1773.26	100.758	1773.26	101.998	1773.26	103.626
	1773.74	84.5125	1773.74	84.873	1773.74	85.4979	1773.74	85.4979	1773.74	86.3786	1773.74	86.8901	1773.74	87.5014	1773.74	88.9534	1773.74	90.7755	1773.74	93.2335	1773.74	95.1422	1773.74	96.8608	1773.74	98.3131	1773.74	100.706	1773.74	101.969	1773.74	103.595
	1774.22	84.524	1774.22	84.8838	1774.22	85.5033	1774.22	85.5033	1774.22	86.3623	1774.22	86.8648	1774.22	87.5028	1774.22	88.9511	1774.22	90.7663	1774.22	93.1961	1774.22	95.1005	1774.22	96.8472	1774.22	98.3022	1774.22	100.657	1774.22	101.939	1774.22	103.567
	1774.7	84.5324	1774.7	84.8943	1774.7	85.5094	1774.7	85.5094	1774.7	86.3538	1774.7	86.8406	1774.7	87.5068	1774.7	88.9448	1774.7	90.7597	1774.7	93.1589	1774.7	95.0647	1774.7	96.8305	1774.7	98.3012	1774.7	100.616	1774.7	101.912	1774.7	103.542
	1775.18	84.5382	1775.18	84.9036	1775.18	85.5131	1775.18	85.5131	1775.18	86.351	1775.18	86.8189	1775.18	87.5127	1775.18	88.936	1775.18	90.7544	1775.18	93.1241	1775.18	95.0372	1775.18	96.8124	1775.18	98.3062	1775.18	100.582	1775.18	101.891	1775.18	103.518
	1775.66	84.5432	1775.66	84.9118	1775.66	85.5139	1775.66	85.5139	1775.66	86.3521	1775.66	86.8009	1775.66	87.5206	1775.66	88.9268	1775.66	90.7495	1775.66	93.0943	1775.66	95.0196	1775.66	96.7951	1775.66	98.3136	1775.66	100.556	1775.66	101.877	1775.66	103.495
	1776.15	84.5496	1776.15	84.9193	1776.15	85.5127	1776.15	85.5127	1776.15	86.3557	1776.15	86.7879	1776.15	87.5304	1776.15	88.9192	1776.15	90.7454	1776.15	93.0718	1776.15	95.0124	1776.15	96.7812	1776.15	98.3208	1776.15	100.537	1776.15	101.87	1776.15	103.474
	1776.63	84.5586	1776.63	84.9262	1776.63	85.5108	1776.63	85.5108	1776.63	86.361	1776.63	86.7806	1776.63	87.5419	1776.63	88.9147	1776.63	90.7428	1776.63	93.0585	1776.63	95.0149	1776.63	96.7725	1776.63	98.3268	1776.63	100.527	1776.63	101.871	1776.63	103.457
	1777.11	84.5704	1777.11	84.9317	1777.11	85.5092	1777.11	85.5092	1777.11	86.3672	1777.11	86.7792	1777.11	87.5542	1777.11	88.9145	1777.11	90.7424	1777.11	93.0549	1777.11	95.0253	1777.11	96.7697	1777.11	98.3314	1777.11	100.525	1777.11	101.878	1777.11	103.446
	1777.59	84.5835	1777.59	84.9346	1777.59	85.5078	1777.59	85.5078	1777.59	86.3733	1777.59	86.7832	1777.59	87.5657	1777.59	88.9184	1777.59	90.7446	1777.59	93.0597	1777.59	95.0408	1777.59	96.7725	1777.59	98.3355	1777.59	100.532	1777.59	101.888	1777.59	103.442
	1778.08	84.5953	1778.08	84.9328	1778.08	85.5058	1778.08	85.5058	1778.08	86.3784	1778.08	86.7916	1778.08	87.5744	1778.08	88.9255	1778.08	90.7496	1778.08	93.0704	1778.08	95.0584	1778.08	96.7797	1778.08	98.3398	1778.08	100.546	1778.08	101.901	1778.08	103.445
	1778.56	84.6024	1778.56	84.9249	1778.56	85.5015	1778.56	85.5015	1778.56	86.3815	1778.56	86.803	1778.56	87.5779	1778.56	88.9342	1778.56	90.7569	1778.56	93.0832	1778.56	95.0751	1778.56	96.7897	1778.56	98.3446	1778.56	100.566	1778.56	101.913	1778.56	103.451
	1779.04	84.6021	1779.04	84.9107	1779.04	85.494	1779.04	85.494	1779.04	86.3818	1779.04	86.8156	1779.04	87.5744	1779.04	88.9425	1779.04	90.7657	1779.04	93.0939	1779.04	95.0885	1779.04	96.8016	1779.04	98.3493	1779.04	100.587	1779.04	101.924	1779.04	103.46
	1779.52	84.5929	1779.52	84.8914	1779.52	85.4836	1779.52	85.4836	1779.52	86.3789	1779.52	86.8277	1779.52	87.5636	1779.52	88.9488	1779.52	90.7751	1779.52	93.099	1779.52	95.0969	1779.52	96.8147	1779.52	98.353	1779.52	100.604	1779.52	101.931	1779.52	103.465
	1780	84.5763	1780	84.8706	1780	85.4726	1780	85.4726	1780	86.3734	1780	86.8374	1780	87.5473	1780	88.9519	1780	90.7839	1780	93.0967	1780	95.0999	1780	96.8286	1780	98.3545	1780	100.612	1780	101.934	1780	103.465
	1780.49	84.5558	1780.49	84.8526	1780.49	85.4646	1780.49	85.4646	1780.49	86.3668	1780.49	86.8433	1780.49	87.5294	1780.49	88.9519	1780.49	90.7909	1780.49	93.088	1780.49	95.0983	1780.49	96.8426	1780.49	98.3534	1780.49	100.608	1780.49	101.934	1780.49	103.458
	1780.97	84.5365	1780.97	84.8413	1780.97	85.4628	1780.97	85.4628	1780.97	86.361	1780.97	86.8451	1780.97	87.5148	1780.97	88.95	1780.97	90.7952	1780.97	93.0761	1780.97	95.094	1780.97	96.8553	1780.97	98.3499	1780.97	100.593	1780.97	101.933	1780.97	103.446
	1781.45	84.5222	1781.45	84.8385	1781.45	85.4688	1781.45	85.4688	1781.45	86.3571	1781.45	86.8431	1781.45	87.507	1781.45	88.9479	1781.45	90.7965	1781.45	93.0653	1781.45	95.0891	1781.45	96.865	1781.45	98.3455	1781.45	100.57	1781.45	101.93	1781.45	103.433
	1781.93	84.5148	1781.93	84.8435	1781.93	85.4817	1781.93	85.4817	1781.93	86.3555	1781.93	86.8382	1781.93	87.5073	1781.93	88.9471	1781.93	90.795	1781.93	93.0585	1781.93	95.0851	1781.93	96.87	1781.93	98.3417	1781.93	100.544	1781.93	101.928	1781.93	103.424
	1782.41	84.514	1782.41	84.8546	1782.41	85.499	1782.41	85.499	1782.41	86.3557	1782.41	86.8315	1782.41	87.5143	1782.41	88.9487	1782.41	90.7917	1782.41	93.0572	1782.41	95.0831	1782.41	96.8695	1782.41	98.3397	1782.41	100.523	1782.41	101.926	1782.41	103.419
	1782.9	84.5181	1782.9	84.87	1782.9	85.5179	1782.9	85.5179	1782.9	86.3565	1782.9	86.8243	1782.9	87.5257	1782.9	88.9531	1782.9	90.788	1782.9	93.0615	1782.9	95.0835	1782.9	96.8639	1782.9	98.3407	1782.9	100.509	1782.9	101.925	1782.9	103.42
	1783.38	84.5256	1783.38	84.888	1783.38	85.5358	1783.38	85.5358	1783.38	86.3569	1783.38	86.8176	1783.38	87.5385	1783.38	88.9604	1783.38	90.7856	1783.38	93.0703	1783.38	95.0865	1783.38	96.8548	1783.38	98.3453	1783.38	100.505	1783.38	101.925	1783.38	103.427
	1783.86	84.5354	1783.86	84.9077	1783.86	85.5514	1783.86	85.5514	1783.86	86.3562	1783.86	86.8133	1783.86	87.5501	1783.86	88.9706	1783.86	90.7864	1783.86	93.0826	1783.86	95.0919	1783.86	96.8453	1783.86	98.3545	1783.86	100.511	1783.86	101.926	1783.86	103.438
	1784.34	84.5468	1784.34	84.9282	1784.34	85.564	1784.34	85.564	1784.34	86.3545	1784.34	86.8132	1784.34	87.5592	1784.34	88.9832	1784.34	90.7921	1784.34	93.0974	1784.34	95.0995	1784.34	96.8393	1784.34	98.3684	1784.34	100.526	1784.34	101.929	1784.34	103.452
	1784.83	84.5598	1784.83	84.9483	1784.83	85.5738	1784.83	85.5738	1784.83	86.3525	1784.83	86.8189	1784.83	87.5655	1784.83	88.9978	1784.83	90.803	1784.83	93.114	1784.83	95.1084	1784.83	96.8398	1784.83	98.3866	1784.83	100.546	1784.83	101.935	1784.83	103.465
	1785.31	84.5739	1785.31	84.9663	1785.31	85.5813	1785.31	85.5813	1785.31	86.3517	1785.31	86.8309	1785.31	87.5697	1785.31	89.0132	1785.31	90.8183	1785.31	93.1316	1785.31	95.1173	1785.31	96.8481	1785.31	98.4075	1785.31	100.565	1785.31	101.946	1785.31	103.477
	1785.79	84.5885	1785.79	84.9809	1785.79	85.5865	1785.79	85.5865	1785.79	86.353	1785.79	86.8484	1785.79	87.5731	1785.79	89.0281	1785.79	90.8358	1785.79	93.1496	1785.79	95.1247	1785.79	96.8626	1785.79	98.4284	1785.79	100.581	1785.79	101.963	1785.79	103.485
	1786.27	84.6025	1786.27	84.9911	1786.27	85.589	1786.27	85.589	1786.27	86.3571	1786.27	86.869	1786.27	87.5767	1786.27	89.0409	1786.27	90.8528	1786.27	93.1671	1786.27	95.1294	1786.27	96.8796	1786.27	98.4462	1786.27	100.591	1786.27	101.983	1786.27	103.49
	1786.75	84.6145	1786.75	84.9966	1786.75	85.5881	1786.75	85.5881	1786.75	86.3636	1786.75	86.8896	1786.75	87.5807	1786.75	89.0504	1786.75	90.8674	1786.75	93.183	1786.75	95.1309	1786.75	96.8954	1786.75	98.4586	1786.75	100.597	1786.75	102.007	1786.75	103.493
	1787.24	84.6238	1787.24	84.998	1787.24	85.5831	1787.24	85.5831	1787.24	86.3721	1787.24	86.9073	1787.24	87.5848	1787.24	89.056	1787.24	90.879	1787.24	93.1969	1787.24	95.1295	1787.24	96.9069	1787.24	98.4645	1787.24	100.602	1787.24	102.03	1787.24	103.495
	1787.72	84.6303	1787.72	84.9959	1787.72	85.5742	1787.72	85.5742	1787.72	86.3818	1787.72	86.9196	1787.72	87.5882	1787.72	89.0577	1787.72	90.888	1787.72	93.2085	1787.72	95.1262	1787.72	96.9131	1787.72	98.4641	1787.72	100.607	1787.72	102.052	1787.72	103.499
	1788.2	84.6343	1788.2	84.9915	1788.2	85.5622	1788.2	85.5622	1788.2	86.3921	1788.2	86.9251	1788.2	87.5902	1788.2	89.0561	1788.2	90.8955	1788.2	93.2184	1788.2	95.1225	1788.2	96.9148	1788.2	98.4594	1788.2	100.616	1788.2	102.071	1788.2	103.507
	1788.68	84.637	1788.68	84.9853	1788.68	85.5484	1788.68	85.5484	1788.68	86.4025	1788.68	86.9234	1788.68	87.5902	1788.68	89.052	1788.68	90.9029	1788.68	93.2279	1788.68	95.1201	1788.68	96.9138	1788.68	98.4532	1788.68	100.63	1788.68	102.086	1788.68	103.521
	1789.16	84.6393	1789.16	84.9773	1789.16	85.5345	1789.16	85.5345	1789.16	86.4124	1789.16	86.9149	1789.16	87.5875	1789.16	89.0464	1789.16	90.911	1789.16	93.2386	1789.16	95.1204	1789.16	96.9126	1789.16	98.4488	1789.16	100.649	1789.16	102.097	1789.16	103.542
	1789.65	84.642	1789.65	84.9671	1789.65	85.5213	1789.65	85.5213	1789.65	86.4208	1789.65	86.9002	1789.65	87.5812	1789.65	89.0395	1789.65	90.919	1789.65	93.2523	1789.65	95.1241	1789.65	96.9132	1789.65	98.4488	1789.65	100.671	1789.65	102.107	1789.65	103.572
	1790.13	84.6443	1790.13	84.9531	1790.13	85.5086	1790.13	85.5086	1790.13	86.4259	1790.13	86.8805	1790.13	87.5696	1790.13	89.0303	1790.13	90.9246	1790.13	93.2694	1790.13	95.1305	1790.13	96.9161	1790.13	98.4543	1790.13	100.692	1790.13	102.113	1790.13	103.607
	1790.61	84.6442	1790.61	84.9333	1790.61	85.4943	1790.61	85.4943	1790.61	86.4249	1790.61	86.8564	1790.61	87.5508	1790.61	89.0163	1790.61	90.9228	1790.61	93.288	1790.61	95.1372	1790.61	96.9197	1790.61	98.4634	1790.61	100.707	1790.61	102.117	1790.61	103.642
	1791.09	84.6376	1791.09	84.9064	1791.09	85.4754	1791.09	85.4754	1791.09	86.415	1791.09	86.8287	1791.09	87.5229	1791.09	88.9936	1791.09	90.9078	1791.09	93.3031	1791.09	95.1398	1791.09	96.9196	1791.09	98.4707	1791.09	100.709	1791.09	102.114	1791.09	103.671
	1791.58	84.6208	1791.58	84.8725	1791.58	85.4497	1791.58	85.4497	1791.58	86.3944	1791.58	86.7984	1791.58	87.4865	1791.58	88.9589	1791.58	90.8751	1791.58	93.3072	1791.58	95.1337	1791.58	96.911	1791.58	98.4692	1791.58	100.698	1791.58	102.102	1791.58	103.684
	1792.06	84.5926	1792.06	84.835	1792.06	85.4184	1792.06	85.4184	1792.06	86.3651	1792.06	86.7674	1792.06	87.4465	1792.06	88.9125	1792.06	90.8256	1792.06	93.2938	1792.06	95.1171	1792.06	96.8911	1792.06	98.4539	1792.06	100.673	1792.06	102.079	1792.06	103.678
	1792.54	84.5567	1792.54	84.7998	1792.54	85.3871	1792.54	85.3871	1792.54	86.3328	1792.54	86.7388	1792.54	87.4108	1792.54	88.8599	1792.54	90.7673	1792.54	93.2621	1792.54	95.0927	1792.54	96.8622	1792.54	98.4261	1792.54	100.643	1792.54	102.048	1792.54	103.657
	1793.02	84.52	1793.02	84.7725	1793.02	85.3632	1793.02	85.3632	1793.02	86.3047	1793.02	86.7157	1793.02	87.3871	1793.02	88.8097	1793.02	90.711	1793.02	93.2178	1793.02	95.0666	1793.02	96.8306	1793.02	98.3931	1793.02	100.616	1793.02	102.014	1793.02	103.629
	1793.5	84.4891	1793.5	84.7563	1793.5	85.3521	1793.5	85.3521	1793.5	86.2854	1793.5	86.7003	1793.5	87.3793	1793.5	88.7696	1793.5	90.666	1793.5	93.1697	1793.5	95.0451	1793.5	96.8032	1793.5	98.3639	1793.5	100.597	1793.5	101.987	1793.5	103.604
	1793.99	84.4673	1793.99	84.7519	1793.99	85.3554	1793.99	85.3554	1793.99	86.2765	1793.99	86.6931	1793.99	87.387	1793.99	88.7435	1793.99	90.6363	1793.99	93.1252	1793.99	95.032	1793.99	96.7843	1793.99	98.3448	1793.99	100.589	1793.99	101.972	1793.99	103.588
	1794.47	84.4554	1794.47	84.7582	1794.47	85.3713	1794.47	85.3713	1794.47	86.2765	1794.47	86.6935	1794.47	87.4068	1794.47	88.7321	1794.47	90.6222	1794.47	93.0886	1794.47	95.0278	1794.47	96.7749	1794.47	98.3377	1794.47	100.589	1794.47	101.969	1794.47	103.581
	1794.95	84.452	1794.95	84.7735	1794.95	85.3962	1794.95	85.3962	1794.95	86.2828	1794.95	86.7003	1794.95	87.4341	1794.95	88.7341	1794.95	90.6217	1794.95	93.061	1794.95	95.0311	1794.95	96.7736	1794.95	98.3413	1794.95	100.593	1794.95	101.977	1794.95	103.583
	1795.43	84.4548	1795.43	84.7952	1795.43	85.4257	1795.43	85.4257	1795.43	86.2923	1795.43	86.7113	1795.43	87.4641	1795.43	88.7467	1795.43	90.6318	1795.43	93.042	1795.43	95.0394	1795.43	96.7779	1795.43	98.3524	1795.43	100.599	1795.43	101.992	1795.43	103.591
	1795.91	84.4616	1795.91	84.8206	1795.91	85.4552	1795.91	85.4552	1795.91	86.3024	1795.91	86.7245	1795.91	87.4922	1795.91	88.7665	1795.91	90.6493	1795.91	93.0298	1795.91	95.05	1795.91	96.7849	1795.91	98.3671	1795.91	100.604	1795.91	102.01	1795.91	103.601
	1796.4	84.4703	1796.4	84.8458	1796.4	85.4809	1796.4	85.4809	1796.4	86.3109	1796.4	86.7378	1796.4	87.5149	1796.4	88.7894	1796.4	90.6709	1796.4	93.0225	1796.4	95.0604	1796.4	96.7918	1796.4	98.3818	1796.4	100.605	1796.4	102.026	1796.4	103.613
	1796.88	84.4795	1796.88	84.8669	1796.88	85.4999	1796.88	85.4999	1796.88	86.3169	1796.88	86.7497	1796.88	87.5298	1796.88	88.8114	1796.88	90.6932	1796.88	93.0182	1796.88	95.0692	1796.88	96.7966	1796.88	98.3942	1796.88	100.603	1796.88	102.035	1796.88	103.624
	1797.36	84.4882	1797.36	84.8805	1797.36	85.5108	1797.36	85.5108	1797.36	86.3199	1797.36	86.7591	1797.36	87.5364	1797.36	88.8287	1797.36	90.7133	1797.36	93.0153	1797.36	95.0762	1797.36	96.7985	1797.36	98.4037	1797.36	100.597	1797.36	102.036	1797.36	103.635
	1797.84	84.4958	1797.84	84.8844	1797.84	85.5136	1797.84	85.5136	1797.84	86.3205	1797.84	86.7658	1797.84	87.5356	1797.84	88.8389	1797.84	90.7292	1797.84	93.0129	1797.84	95.082	1797.84	96.7975	1797.84	98.4108	1797.84	100.589	1797.84	102.029	1797.84	103.645
	1798.33	84.5017	1798.33	84.8778	1798.33	85.509	1798.33	85.509	1798.33	86.3191	1798.33	86.7699	1798.33	87.5291	1798.33	88.8404	1798.33	90.7397	1798.33	93.0105	1798.33	95.0878	1798.33	96.7942	1798.33	98.4171	1798.33	100.581	1798.33	102.016	1798.33	103.654
	1798.81	84.5052	1798.81	84.8622	1798.81	85.498	1798.81	85.498	1798.81	86.3159	1798.81	86.7714	1798.81	87.5188	1798.81	88.8335	1798.81	90.7448	1798.81	93.0084	1798.81	95.0942	1798.81	96.79	1798.81	98.4242	1798.81	100.576	1798.81	102.002	1798.81	103.66
	1799.29	84.5051	1799.29	84.8402	1799.29	85.4819	1799.29	85.4819	1799.29	86.3108	1799.29	86.7701	1799.29	87.5064	1799.29	88.82	1799.29	90.7455	1799.29	93.0069	1799.29	95.1012	1799.29	96.7863	1799.29	98.433	1799.29	100.575	1799.29	101.989	1799.29	103.664
	1799.77	84.501	1799.77	84.816	1799.77	85.4625	1799.77	85.4625	1799.77	86.3035	1799.77	86.7659	1799.77	87.4933	1799.77	88.803	1799.77	90.7438	1799.77	93.007	1799.77	95.1076	1799.77	96.7845	1799.77	98.4436	1799.77	100.579	1799.77	101.982	1799.77	103.663
	1800.25	84.4931	1800.25	84.7938	1800.25	85.442	1800.25	85.442	1800.25	86.294	1800.25	86.7588	1800.25	87.4812	1800.25	88.7866	1800.25	90.7419	1800.25	93.0092	1800.25	95.1111	1800.25	96.7854	1800.25	98.4553	1800.25	100.588	1800.25	101.981	1800.25	103.659
	1800.74	84.4833	1800.74	84.7774	1800.74	85.4236	1800.74	85.4236	1800.74	86.2828	1800.74	86.7502	1800.74	87.4716	1800.74	88.7748	1800.74	90.7417	1800.74	93.0134	1800.74	95.1094	1800.74	96.7893	1800.74	98.4667	1800.74	100.6	1800.74	101.985	1800.74	103.652
	1801.22	84.4746	1801.22	84.7687	1801.22	85.4097	1801.22	85.4097	1801.22	86.271	1801.22	86.7423	1801.22	87.466	1801.22	88.7698	1801.22	90.7439	1801.22	93.0187	1801.22	95.1014	1801.22	96.7951	1801.22	98.4765	1801.22	100.612	1801.22	101.993	1801.22	103.644
	1801.7	84.4699	1801.7	84.7675	1801.7	85.4021	1801.7	85.4021	1801.7	86.2599	1801.7	86.7371	1801.7	87.4651	1801.7	88.7715	1801.7	90.7479	1801.7	93.0236	1801.7	95.0874	1801.7	96.801	1801.7	98.4836	1801.7	100.62	1801.7	102.001	1801.7	103.636
	1802.18	84.4707	1802.18	84.7719	1802.18	85.4001	1802.18	85.4001	1802.18	86.2503	1802.18	86.7359	1802.18	87.4685	1802.18	88.7772	1802.18	90.7514	1802.18	93.026	1802.18	95.069	1802.18	96.8044	1802.18	98.4869	1802.18	100.621	1802.18	102.005	1802.18	103.629
	1802.66	84.477	1802.66	84.7798	1802.66	85.4019	1802.66	85.4019	1802.66	86.2425	1802.66	86.7383	1802.66	87.4745	1802.66	88.7838	1802.66	90.7522	1802.66	93.0243	1802.66	95.0484	1802.66	96.8033	1802.66	98.4861	1802.66	100.615	1802.66	102.004	1802.66	103.621
	1803.15	84.4865	1803.15	84.7888	1803.15	85.4047	1803.15	85.4047	1803.15	86.2361	1803.15	86.7424	1803.15	87.4811	1803.15	88.7882	1803.15	90.7482	1803.15	93.0179	1803.15	95.0276	1803.15	96.7964	1803.15	98.4804	1803.15	100.603	1803.15	101.996	1803.15	103.61
	1803.63	84.4965	1803.63	84.7975	1803.63	85.4057	1803.63	85.4057	1803.63	86.2306	1803.63	86.7452	1803.63	87.4858	1803.63	88.7884	1803.63	90.7381	1803.63	93.007	1803.63	95.0081	1803.63	96.7837	1803.63	98.4696	1803.63	100.587	1803.63	101.981	1803.63	103.596
	1804.11	84.5038	1804.11	84.8046	1804.11	85.4032	1804.11	85.4032	1804.11	86.2255	1804.11	86.7443	1804.11	87.4867	1804.11	88.7841	1804.11	90.7221	1804.11	92.9929	1804.11	94.9907	1804.11	96.7664	1804.11	98.4543	1804.11	100.568	1804.11	101.962	1804.11	103.578
	1804.59	84.5064	1804.59	84.809	1804.59	85.3965	1804.59	85.3965	1804.59	86.2202	1804.59	86.7377	1804.59	87.4827	1804.59	88.776	1804.59	90.7015	1804.59	92.9774	1804.59	94.9757	1804.59	96.7469	1804.59	98.4354	1804.59	100.551	1804.59	101.94	1804.59	103.558
	1805.08	84.5032	1805.08	84.8099	1805.08	85.3861	1805.08	85.3861	1805.08	86.2146	1805.08	86.7255	1805.08	87.4737	1805.08	88.766	1805.08	90.6787	1805.08	92.9627	1805.08	94.9634	1805.08	96.7281	1805.08	98.4148	1805.08	100.537	1805.08	101.918	1805.08	103.54
	1805.56	84.4947	1805.56	84.8067	1805.56	85.3736	1805.56	85.3736	1805.56	86.2086	1805.56	86.709	1805.56	87.4609	1805.56	88.7559	1805.56	90.6568	1805.56	92.9504	1805.56	94.9535	1805.56	96.7128	1805.56	98.3948	1805.56	100.527	1805.56	101.898	1805.56	103.524
	1806.04	84.4826	1806.04	84.799	1806.04	85.3609	1806.04	85.3609	1806.04	86.2022	1806.04	86.6911	1806.04	87.4461	1806.04	88.7474	1806.04	90.6391	1806.04	92.9416	1806.04	94.9458	1806.04	96.703	1806.04	98.3773	1806.04	100.524	1806.04	101.884	1806.04	103.513
	1806.52	84.4689	1806.52	84.787	1806.52	85.3501	1806.52	85.3501	1806.52	86.1954	1806.52	86.6747	1806.52	87.4314	1806.52	88.7415	1806.52	90.6281	1806.52	92.9363	1806.52	94.9401	1806.52	96.6995	1806.52	98.3636	1806.52	100.526	1806.52	101.876	1806.52	103.507
	1807	84.4557	1807	84.7716	1807	85.3427	1807	85.3427	1807	86.1885	1807	86.6625	1807	87.4187	1807	88.7381	1807	90.6256	1807	92.9341	1807	94.9363	1807	96.7018	1807	98.3542	1807	100.533	1807	101.874	1807	103.506
	1807.48	84.4445	1807.48	84.7542	1807.48	85.3395	1807.48	85.3395	1807.48	86.1822	1807.48	86.6556	1807.48	87.4094	1807.48	88.7371	1807.48	90.6316	1807.48	92.9342	1807.48	94.9345	1807.48	96.7087	1807.48	98.3485	1807.48	100.543	1807.48	101.878	1807.48	103.51
	1807.97	84.4356	1807.97	84.7364	1807.97	85.3407	1807.97	85.3407	1807.97	86.1777	1807.97	86.6536	1807.97	87.4037	1807.97	88.7377	1807.97	90.645	1807.97	92.9361	1807.97	94.9346	1807.97	96.7188	1807.97	98.3457	1807.97	100.557	1807.97	101.887	1807.97	103.517
	1808.45	84.429	1808.45	84.7204	1808.45	85.3457	1808.45	85.3457	1808.45	86.1764	1808.45	86.6548	1808.45	87.4013	1808.45	88.7395	1808.45	90.6629	1808.45	92.9394	1808.45	94.9368	1808.45	96.7304	1808.45	98.3449	1808.45	100.572	1808.45	101.901	1808.45	103.529
	1808.93	84.4236	1808.93	84.7081	1808.93	85.3535	1808.93	85.3535	1808.93	86.1791	1808.93	86.6565	1808.93	87.4006	1808.93	88.7423	1808.93	90.6814	1808.93	92.9443	1808.93	94.9406	1808.93	96.7425	1808.93	98.3459	1808.93	100.587	1808.93	101.918	1808.93	103.544
	1809.41	84.4182	1809.41	84.7009	1809.41	85.3622	1809.41	85.3622	1809.41	86.1858	1809.41	86.6565	1809.41	87.3999	1809.41	88.746	1809.41	90.6961	1809.41	92.9508	1809.41	94.9454	1809.41	96.7538	1809.41	98.3487	1809.41	100.602	1809.41	101.938	1809.41	103.563
	1809.9	84.4116	1809.9	84.6996	1809.9	85.3697	1809.9	85.3697	1809.9	86.1947	1809.9	86.6533	1809.9	87.3971	1809.9	88.7504	1809.9	90.7032	1809.9	92.9582	1809.9	94.9496	1809.9	96.763	1809.9	98.3538	1809.9	100.614	1809.9	101.96	1809.9	103.583
	1810.38	84.4029	1810.38	84.704	1810.38	85.3739	1810.38	85.3739	1810.38	86.2029	1810.38	86.6471	1810.38	87.3909	1810.38	88.755	1810.38	90.7003	1810.38	92.9655	1810.38	94.9518	1810.38	96.7682	1810.38	98.3615	1810.38	100.622	1810.38	101.982	1810.38	103.6
	1810.86	84.392	1810.86	84.7133	1810.86	85.3736	1810.86	85.3736	1810.86	86.2067	1810.86	86.6393	1810.86	87.3811	1810.86	88.7591	1810.86	90.6876	1810.86	92.9713	1810.86	94.9505	1810.86	96.7679	1810.86	98.3712	1810.86	100.622	1810.86	102.004	1810.86	103.612
	1811.34	84.3793	1811.34	84.7257	1811.34	85.3687	1811.34	85.3687	1811.34	86.2036	1811.34	86.6321	1811.34	87.3692	1811.34	88.7619	1811.34	90.6679	1811.34	92.9747	1811.34	94.9453	1811.34	96.761	1811.34	98.3816	1811.34	100.615	1811.34	102.023	1811.34	103.615
	1811.82	84.366	1811.82	84.739	1811.82	85.3608	1811.82	85.3608	1811.82	86.1933	1811.82	86.6274	1811.82	87.3576	1811.82	88.7633	1811.82	90.6456	1811.82	92.9759	1811.82	94.9372	1811.82	96.7482	1811.82	98.3909	1811.82	100.602	1811.82	102.039	1811.82	103.609
	1812.31	84.3537	1812.31	84.7515	1812.31	85.3526	1812.31	85.3526	1812.31	86.1778	1812.31	86.6262	1812.31	87.349	1812.31	88.764	1812.31	90.626	1812.31	92.9762	1812.31	94.9281	1812.31	96.7323	1812.31	98.3978	1812.31	100.584	1812.31	102.052	1812.31	103.597
	1812.79	84.3437	1812.79	84.7614	1812.79	85.3466	1812.79	85.3466	1812.79	86.1605	1812.79	86.6279	1812.79	87.3449	1812.79	88.7648	1812.79	90.6129	1812.79	92.9775	1812.79	94.9201	1812.79	96.7169	1812.79	98.4014	1812.79	100.565	1812.79	102.064	1812.79	103.585
	1813.27	84.3365	1813.27	84.7678	1813.27	85.3445	1813.27	85.3445	1813.27	86.1446	1813.27	86.6309	1813.27	87.3452	1813.27	88.7669	1813.27	90.6082	1813.27	92.9808	1813.27	94.915	1813.27	96.7058	1813.27	98.402	1813.27	100.548	1813.27	102.074	1813.27	103.575
	1813.75	84.3321	1813.75	84.7701	1813.75	85.3465	1813.75	85.3465	1813.75	86.1322	1813.75	86.633	1813.75	87.3483	1813.75	88.7703	1813.75	90.6115	1813.75	92.9864	1813.75	94.9135	1813.75	96.7016	1813.75	98.4001	1813.75	100.537	1813.75	102.084	1813.75	103.571
	1814.23	84.3298	1814.23	84.7676	1814.23	85.3511	1814.23	85.3511	1814.23	86.1234	1814.23	86.6323	1814.23	87.3516	1814.23	88.7747	1814.23	90.6208	1814.23	92.9929	1814.23	94.915	1814.23	96.7052	1814.23	98.3965	1814.23	100.53	1814.23	102.092	1814.23	103.572
	1814.72	84.3284	1814.72	84.7599	1814.72	85.3558	1814.72	85.3558	1814.72	86.1175	1814.72	86.6271	1814.72	87.3522	1814.72	88.7786	1814.72	90.6329	1814.72	92.9979	1814.72	94.9183	1814.72	96.716	1814.72	98.3916	1814.72	100.528	1814.72	102.099	1814.72	103.576
	1815.2	84.327	1815.2	84.7471	1815.2	85.3574	1815.2	85.3574	1815.2	86.1129	1815.2	86.6169	1815.2	87.3479	1815.2	88.78	1815.2	90.6445	1815.2	92.9989	1815.2	94.9214	1815.2	96.7318	1815.2	98.3857	1815.2	100.529	1815.2	102.103	1815.2	103.58
	1815.68	84.3251	1815.68	84.7294	1815.68	85.3534	1815.68	85.3534	1815.68	86.1087	1815.68	86.6026	1815.68	87.338	1815.68	88.7773	1815.68	90.6525	1815.68	92.9935	1815.68	94.9224	1815.68	96.7498	1815.68	98.3787	1815.68	100.531	1815.68	102.101	1815.68	103.582
	1816.16	84.323	1816.16	84.7084	1816.16	85.3423	1816.16	85.3423	1816.16	86.1046	1816.16	86.5863	1816.16	87.324	1816.16	88.7695	1816.16	90.655	1816.16	92.9814	1816.16	94.9204	1816.16	96.7665	1816.16	98.3706	1816.16	100.531	1816.16	102.094	1816.16	103.579
	1816.65	84.3216	1816.65	84.686	1816.65	85.3248	1816.65	85.3248	1816.65	86.1017	1816.65	86.5708	1816.65	87.3089	1816.65	88.7571	1816.65	90.6516	1816.65	92.9638	1816.65	94.9148	1816.65	96.7795	1816.65	98.3616	1816.65	100.529	1816.65	102.084	1816.65	103.575
	1817.13	84.322	1817.13	84.6647	1817.13	85.3027	1817.13	85.3027	1817.13	86.1009	1817.13	86.5588	1817.13	87.2963	1817.13	88.7416	1817.13	90.6435	1817.13	92.9436	1817.13	94.9064	1817.13	96.7872	1817.13	98.3522	1817.13	100.525	1817.13	102.073	1817.13	103.57
	1817.61	84.3245	1817.61	84.6464	1817.61	85.2791	1817.61	85.2791	1817.61	86.1026	1817.61	86.5515	1817.61	87.289	1817.61	88.7255	1817.61	90.6327	1817.61	92.9239	1817.61	94.8962	1817.61	96.789	1817.61	98.3431	1817.61	100.519	1817.61	102.061	1817.61	103.569
	1818.09	84.3284	1818.09	84.632	1818.09	85.2564	1818.09	85.2564	1818.09	86.1056	1818.09	86.5482	1818.09	87.2874	1818.09	88.7104	1818.09	90.6214	1818.09	92.9069	1818.09	94.8851	1818.09	96.7851	1818.09	98.3345	1818.09	100.514	1818.09	102.051	1818.09	103.573
	1818.57	84.3316	1818.57	84.621	1818.57	85.2363	1818.57	85.2363	1818.57	86.1072	1818.57	86.5468	1818.57	87.2899	1818.57	88.697	1818.57	90.6111	1818.57	92.8932	1818.57	94.8737	1818.57	96.776	1818.57	98.327	1818.57	100.508	1818.57	102.043	1818.57	103.581
	1819.06	84.3319	1819.06	84.6123	1819.06	85.2195	1819.06	85.2195	1819.06	86.1042	1819.06	86.5446	1819.06	87.2935	1819.06	88.685	1819.06	90.6023	1819.06	92.8821	1819.06	94.8622	1819.06	96.7621	1819.06	98.3203	1819.06	100.503	1819.06	102.034	1819.06	103.591
	1819.54	84.3271	1819.54	84.6045	1819.54	85.2062	1819.54	85.2062	1819.54	86.0947	1819.54	86.54	1819.54	87.2952	1819.54	88.6732	1819.54	90.5948	1819.54	92.8723	1819.54	94.8509	1819.54	96.7443	1819.54	98.3146	1819.54	100.497	1819.54	102.024	1819.54	103.602
	1820.02	84.317	1820.02	84.5967	1820.02	85.1969	1820.02	85.1969	1820.02	86.0787	1820.02	86.5325	1820.02	87.2935	1820.02	88.6607	1820.02	90.5885	1820.02	92.8633	1820.02	94.8406	1820.02	96.7242	1820.02	98.3101	1820.02	100.491	1820.02	102.012	1820.02	103.609
	1820.5	84.3029	1820.5	84.5891	1820.5	85.1924	1820.5	85.1924	1820.5	86.059	1820.5	86.5236	1820.5	87.2889	1820.5	88.6476	1820.5	90.5833	1820.5	92.8556	1820.5	94.8329	1820.5	96.7047	1820.5	98.3074	1820.5	100.485	1820.5	101.999	1820.5	103.615
	1820.98	84.2881	1820.98	84.5827	1820.98	85.1936	1820.98	85.1936	1820.98	86.0404	1820.98	86.5162	1820.98	87.2835	1820.98	88.6351	1820.98	90.5801	1820.98	92.8512	1820.98	94.8294	1820.98	96.689	1820.98	98.3076	1820.98	100.481	1820.98	101.989	1820.98	103.62
	1821.47	84.2763	1821.47	84.5791	1821.47	85.2011	1821.47	85.2011	1821.47	86.0283	1821.47	86.5128	1821.47	87.2798	1821.47	88.6251	1821.47	90.5802	1821.47	92.8524	1821.47	94.8319	1821.47	96.6804	1821.47	98.3118	1821.47	100.481	1821.47	101.983	1821.47	103.627
	1821.95	84.2705	1821.95	84.5799	1821.95	85.2146	1821.95	85.2146	1821.95	86.0268	1821.95	86.5151	1821.95	87.2801	1821.95	88.6198	1821.95	90.585	1821.95	92.8616	1821.95	94.8411	1821.95	96.6812	1821.95	98.3208	1821.95	100.488	1821.95	101.986	1821.95	103.638
	1822.43	84.2721	1822.43	84.5857	1822.43	85.2326	1822.43	85.2326	1822.43	86.0375	1822.43	86.523	1822.43	87.2848	1822.43	88.6209	1822.43	90.5951	1822.43	92.8801	1822.43	94.8565	1822.43	96.6922	1822.43	98.3348	1822.43	100.503	1822.43	101.997	1822.43	103.652
	1822.91	84.2805	1822.91	84.596	1822.91	85.2523	1822.91	85.2523	1822.91	86.0592	1822.91	86.5348	1822.91	87.2927	1822.91	88.6287	1822.91	90.6104	1822.91	92.9078	1822.91	94.876	1822.91	96.7123	1822.91	98.3532	1822.91	100.526	1822.91	102.016	1822.91	103.669
	1823.4	84.2931	1823.4	84.6089	1823.4	85.2696	1823.4	85.2696	1823.4	86.0876	1823.4	86.5474	1823.4	87.3009	1823.4	88.6422	1823.4	90.629	1823.4	92.9429	1823.4	94.8964	1823.4	96.7384	1823.4	98.374	1823.4	100.553	1823.4	102.041	1823.4	103.684
	1823.88	84.3062	1823.88	84.6212	1823.88	85.2806	1823.88	85.2806	1823.88	86.117	1823.88	86.5576	1823.88	87.3061	1823.88	88.6581	1823.88	90.6474	1823.88	92.9816	1823.88	94.9137	1823.88	96.7661	1823.88	98.394	1823.88	100.58	1823.88	102.067	1823.88	103.693
	1824.36	84.3165	1824.36	84.6292	1824.36	85.2824	1824.36	85.2824	1824.36	86.1411	1824.36	86.5632	1824.36	87.306	1824.36	88.6724	1824.36	90.6608	1824.36	93.0189	1824.36	94.9243	1824.36	96.7901	1824.36	98.4094	1824.36	100.601	1824.36	102.09	1824.36	103.694
	1824.84	84.322	1824.84	84.63	1824.84	85.2745	1824.84	85.2745	1824.84	86.1559	1824.84	86.5641	1824.84	87.3005	1824.84	88.681	1824.84	90.6652	1824.84	93.0496	1824.84	94.9269	1824.84	96.8066	1824.84	98.4171	1824.84	100.611	1824.84	102.105	1824.84	103.686
	1825.32	84.3231	1825.32	84.6228	1825.32	85.2594	1825.32	85.2594	1825.32	86.1611	1825.32	86.5622	1825.32	87.2921	1825.32	88.682	1825.32	90.6588	1825.32	93.0702	1825.32	94.9232	1825.32	96.8141	1825.32	98.4161	1825.32	100.611	1825.32	102.111	1825.32	103.676
	1825.81	84.3213	1825.81	84.609	1825.81	85.2404	1825.81	85.2404	1825.81	86.1594	1825.81	86.5598	1825.81	87.284	1825.81	88.6755	1825.81	90.6428	1825.81	93.0796	1825.81	94.9171	1825.81	96.8144	1825.81	98.4079	1825.81	100.603	1825.81	102.11	1825.81	103.666
	1826.29	84.3179	1826.29	84.5908	1826.29	85.2207	1826.29	85.2207	1826.29	86.1544	1826.29	86.5582	1826.29	87.2786	1826.29	88.6639	1826.29	90.6203	1826.29	93.0787	1826.29	94.9128	1826.29	96.8105	1826.29	98.3954	1826.29	100.592	1826.29	102.103	1826.29	103.661
	1826.77	84.3122	1826.77	84.5697	1826.77	85.2012	1826.77	85.2012	1826.77	86.1481	1826.77	86.5565	1826.77	87.276	1826.77	88.649	1826.77	90.5949	1826.77	93.0689	1826.77	94.9133	1826.77	96.8055	1826.77	98.3817	1826.77	100.582	1826.77	102.093	1826.77	103.662
	1827.25	84.3017	1827.25	84.5468	1827.25	85.1813	1827.25	85.1813	1827.25	86.1407	1827.25	86.5529	1827.25	87.2746	1827.25	88.6322	1827.25	90.5694	1827.25	93.0507	1827.25	94.9196	1827.25	96.8013	1827.25	98.3689	1827.25	100.576	1827.25	102.079	1827.25	103.666
	1827.73	84.283	1827.73	84.5223	1827.73	85.1599	1827.73	85.1599	1827.73	86.1306	1827.73	86.5449	1827.73	87.2719	1827.73	88.6137	1827.73	90.5457	1827.73	93.0244	1827.73	94.9315	1827.73	96.7989	1827.73	98.3584	1827.73	100.574	1827.73	102.063	1827.73	103.67
	1828.22	84.2535	1828.22	84.4973	1828.22	85.1367	1828.22	85.1367	1828.22	86.1156	1828.22	86.5312	1828.22	87.2656	1828.22	88.5931	1828.22	90.5257	1828.22	92.9904	1828.22	94.947	1828.22	96.7987	1828.22	98.3512	1828.22	100.576	1828.22	102.043	1828.22	103.67
	1828.7	84.2136	1828.7	84.4747	1828.7	85.114	1828.7	85.114	1828.7	86.0945	1828.7	86.5131	1828.7	87.2546	1828.7	88.5712	1828.7	90.5117	1828.7	92.9515	1828.7	94.963	1828.7	96.801	1828.7	98.3481	1828.7	100.58	1828.7	102.022	1828.7	103.664
	1829.18	84.1694	1829.18	84.4596	1829.18	85.0967	1829.18	85.0967	1829.18	86.0691	1829.18	86.4952	1829.18	87.2404	1829.18	88.5501	1829.18	90.5059	1829.18	92.9132	1829.18	94.9758	1829.18	96.8059	1829.18	98.3498	1829.18	100.585	1829.18	102.004	1829.18	103.653
	1829.66	84.1321	1829.66	84.458	1829.66	85.0912	1829.66	85.0912	1829.66	86.0443	1829.66	86.4842	1829.66	87.2273	1829.66	88.5342	1829.66	90.5102	1829.66	92.8839	1829.66	94.9819	1829.66	96.8129	1829.66	98.3567	1829.66	100.589	1829.66	101.994	1829.66	103.641
	1830.14	84.1129	1830.14	84.473	1830.14	85.1016	1830.14	85.1016	1830.14	86.0263	1830.14	86.4854	1830.14	87.2201	1830.14	88.5274	1830.14	90.5241	1830.14	92.8708	1830.14	94.9799	1830.14	96.821	1830.14	98.3681	1830.14	100.595	1830.14	101.997	1830.14	103.635
	1830.63	84.1172	1830.63	84.5028	1830.63	85.1262	1830.63	85.1262	1830.63	86.0193	1830.63	86.499	1830.63	87.2216	1830.63	88.5317	1830.63	90.5446	1830.63	92.8757	1830.63	94.971	1830.63	96.8282	1830.63	98.3823	1830.63	100.602	1830.63	102.013	1830.63	103.638
	1831.11	84.1414	1831.11	84.5414	1831.11	85.1592	1831.11	85.1592	1831.11	86.0233	1831.11	86.5202	1831.11	87.2312	1831.11	88.5454	1831.11	90.5676	1831.11	92.895	1831.11	94.9582	1831.11	96.8329	1831.11	98.3975	1831.11	100.611	1831.11	102.039	1831.11	103.651
	1831.59	84.1767	1831.59	84.5813	1831.59	85.1932	1831.59	85.1932	1831.59	86.0352	1831.59	86.5419	1831.59	87.2457	1831.59	88.5644	1831.59	90.5893	1831.59	92.9219	1831.59	94.9444	1831.59	96.8339	1831.59	98.412	1831.59	100.622	1831.59	102.068	1831.59	103.671
	1832.07	84.2135	1832.07	84.6168	1832.07	85.222	1832.07	85.222	1832.07	86.0512	1832.07	86.5585	1832.07	87.2618	1832.07	88.5843	1832.07	90.6071	1832.07	92.9499	1832.07	94.9314	1832.07	96.831	1832.07	98.4248	1832.07	100.633	1832.07	102.096	1832.07	103.693
	1832.56	84.2449	1832.56	84.6442	1832.56	85.2423	1832.56	85.2423	1832.56	86.068	1832.56	86.5667	1832.56	87.2765	1832.56	88.6014	1832.56	90.6196	1832.56	92.9744	1832.56	94.9205	1832.56	96.8248	1832.56	98.4352	1832.56	100.643	1832.56	102.119	1832.56	103.717
	1833.04	84.2668	1833.04	84.6619	1833.04	85.2527	1833.04	85.2527	1833.04	86.0839	1833.04	86.5654	1833.04	87.2882	1833.04	88.6135	1833.04	90.6262	1833.04	92.9926	1833.04	94.9121	1833.04	96.8163	1833.04	98.4427	1833.04	100.65	1833.04	102.136	1833.04	103.739
	1833.52	84.278	1833.52	84.6698	1833.52	85.2539	1833.52	85.2539	1833.52	86.0978	1833.52	86.5559	1833.52	87.2961	1833.52	88.6197	1833.52	90.6271	1833.52	93.0035	1833.52	94.9062	1833.52	96.8068	1833.52	98.447	1833.52	100.654	1833.52	102.146	1833.52	103.76
	1834	84.2793	1834	84.6686	1834	85.2481	1834	85.2481	1834	86.1096	1834	86.5405	1834	87.2997	1834	88.6205	1834	90.6228	1834	93.007	1834	94.9031	1834	96.7977	1834	98.4476	1834	100.655	1834	102.152	1834	103.778
	1834.48	84.273	1834.48	84.66	1834.48	85.2382	1834.48	85.2382	1834.48	86.1193	1834.48	86.5222	1834.48	87.2992	1834.48	88.6179	1834.48	90.6148	1834.48	93.0043	1834.48	94.9026	1834.48	96.79	1834.48	98.4446	1834.48	100.654	1834.48	102.155	1834.48	103.795
	1834.97	84.2618	1834.97	84.646	1834.97	85.2278	1834.97	85.2278	1834.97	86.127	1834.97	86.504	1834.97	87.2949	1834.97	88.615	1834.97	90.6049	1834.97	92.9972	1834.97	94.9043	1834.97	96.7844	1834.97	98.4379	1834.97	100.652	1834.97	102.158	1834.97	103.81
	1835.45	84.2478	1835.45	84.6281	1835.45	85.2196	1835.45	85.2196	1835.45	86.1323	1835.45	86.488	1835.45	87.2874	1835.45	88.6145	1835.45	90.5947	1835.45	92.9876	1835.45	94.9076	1835.45	96.7805	1835.45	98.4281	1835.45	100.65	1835.45	102.162	1835.45	103.821
	1835.93	84.2322	1835.93	84.6077	1835.93	85.2148	1835.93	85.2148	1835.93	86.1345	1835.93	86.4752	1835.93	87.2773	1835.93	88.6181	1835.93	90.5857	1835.93	92.9773	1835.93	94.9115	1835.93	96.7775	1835.93	98.4159	1835.93	100.649	1835.93	102.168	1835.93	103.826
	1836.41	84.2151	1836.41	84.5852	1836.41	85.2129	1836.41	85.2129	1836.41	86.1325	1836.41	86.4658	1836.41	87.2651	1836.41	88.6255	1836.41	90.5781	1836.41	92.9671	1836.41	94.9146	1836.41	96.7739	1836.41	98.4024	1836.41	100.648	1836.41	102.175	1836.41	103.825
	1836.89	84.1963	1836.89	84.5612	1836.89	85.2117	1836.89	85.2117	1836.89	86.1258	1836.89	86.4593	1836.89	87.2515	1836.89	88.6346	1836.89	90.5711	1836.89	92.9573	1836.89	94.9156	1836.89	96.7685	1836.89	98.3888	1836.89	100.647	1836.89	102.179	1836.89	103.817
	1837.38	84.176	1837.38	84.5361	1837.38	85.2087	1837.38	85.2087	1837.38	86.1141	1837.38	86.4554	1837.38	87.2372	1837.38	88.6421	1837.38	90.5634	1837.38	92.9475	1837.38	94.913	1837.38	96.7605	1837.38	98.3764	1837.38	100.644	1837.38	102.177	1837.38	103.802
	1837.86	84.1551	1837.86	84.5112	1837.86	85.2018	1837.86	85.2018	1837.86	86.0983	1837.86	86.454	1837.86	87.2232	1837.86	88.6449	1837.86	90.5537	1837.86	92.9376	1837.86	94.9061	1837.86	96.7502	1837.86	98.3667	1837.86	100.64	1837.86	102.168	1837.86	103.782
	1838.34	84.1356	1838.34	84.4881	1838.34	85.1908	1838.34	85.1908	1838.34	86.0802	1838.34	86.4554	1838.34	87.2105	1838.34	88.6412	1838.34	90.5415	1838.34	92.9276	1838.34	94.8954	1838.34	96.7389	1838.34	98.3609	1838.34	100.634	1838.34	102.151	1838.34	103.761
	1838.82	84.1197	1838.82	84.4688	1838.82	85.1775	1838.82	85.1775	1838.82	86.0628	1838.82	86.46	1838.82	87.2003	1838.82	88.6315	1838.82	90.5277	1838.82	92.9185	1838.82	94.8823	1838.82	96.7287	1838.82	98.3601	1838.82	100.629	1838.82	102.131	1838.82	103.743
	1839.31	84.1093	1839.31	84.4549	1839.31	85.165	1839.31	85.165	1839.31	86.0491	1839.31	86.468	1839.31	87.1937	1839.31	88.6183	1839.31	90.5144	1839.31	92.9122	1839.31	94.8695	1839.31	96.7223	1839.31	98.3648	1839.31	100.625	1839.31	102.111	1839.31	103.731
	1839.79	84.105	1839.79	84.4472	1839.79	85.157	1839.79	85.157	1839.79	86.042	1839.79	86.4794	1839.79	87.1919	1839.79	88.6047	1839.79	90.504	1839.79	92.9105	1839.79	94.8606	1839.79	96.7216	1839.79	98.3751	1839.79	100.626	1839.79	102.097	1839.79	103.729
	1840.27	84.1066	1840.27	84.4457	1840.27	85.1563	1840.27	85.1563	1840.27	86.043	1840.27	86.4935	1840.27	87.1954	1840.27	88.5939	1840.27	90.4986	1840.27	92.9151	1840.27	94.8588	1840.27	96.7282	1840.27	98.3908	1840.27	100.634	1840.27	102.094	1840.27	103.738
	1840.75	84.1128	1840.75	84.4495	1840.75	85.1644	1840.75	85.1644	1840.75	86.0522	1840.75	86.5095	1840.75	87.204	1840.75	88.5876	1840.75	90.4994	1840.75	92.927	1840.75	94.8667	1840.75	96.7424	1840.75	98.4108	1840.75	100.65	1840.75	102.104	1840.75	103.759
	1841.23	84.1212	1841.23	84.4567	1841.23	85.1806	1841.23	85.1806	1841.23	86.0679	1841.23	86.5254	1841.23	87.2163	1841.23	88.5858	1841.23	90.5058	1841.23	92.9458	1841.23	94.8858	1841.23	96.7634	1841.23	98.4336	1841.23	100.673	1841.23	102.126	1841.23	103.791
	1841.72	84.1287	1841.72	84.4649	1841.72	85.2017	1841.72	85.2017	1841.72	86.0862	1841.72	86.5386	1841.72	87.2292	1841.72	88.5862	1841.72	90.5155	1841.72	92.9695	1841.72	94.9151	1841.72	96.7887	1841.72	98.4569	1841.72	100.701	1841.72	102.158	1841.72	103.831
	1842.2	84.1313	1842.2	84.4709	1842.2	85.2221	1842.2	85.2221	1842.2	86.1012	1842.2	86.5458	1842.2	87.2381	1842.2	88.5844	1842.2	90.5242	1842.2	92.9943	1842.2	94.9509	1842.2	96.8146	1842.2	98.4774	1842.2	100.733	1842.2	102.194	1842.2	103.873
	1842.68	84.1249	1842.68	84.4711	1842.68	85.2345	1842.68	85.2345	1842.68	86.1054	1842.68	86.543	1842.68	87.237	1842.68	88.5747	1842.68	90.5261	1842.68	93.014	1842.68	94.986	1842.68	96.8361	1842.68	98.4907	1842.68	100.761	1842.68	102.228	1842.68	103.91
	1843.16	84.1066	1843.16	84.4628	1843.16	85.2311	1843.16	85.2311	1843.16	86.0923	1843.16	86.5274	1843.16	87.2209	1843.16	88.552	1843.16	90.5159	1843.16	93.0222	1843.16	95.0105	1843.16	96.8482	1843.16	98.4929	1843.16	100.779	1843.16	102.251	1843.16	103.932
	1843.64	84.0767	1843.64	84.4455	1843.64	85.2074	1843.64	85.2074	1843.64	86.0602	1843.64	86.4997	1843.64	87.1887	1843.64	88.5146	1843.64	90.4914	1843.64	93.0139	1843.64	95.0154	1843.64	96.8477	1843.64	98.4824	1843.64	100.783	1843.64	102.259	1843.64	103.931
	1844.13	84.0406	1844.13	84.4227	1844.13	85.1659	1844.13	85.1659	1844.13	86.0144	1844.13	86.4647	1844.13	87.1462	1844.13	88.4676	1844.13	90.4563	1844.13	92.9897	1844.13	94.9974	1844.13	96.8355	1844.13	98.4619	1844.13	100.769	1844.13	102.25	1844.13	103.906
	1844.61	84.0064	1844.61	84.4003	1844.61	85.1156	1844.61	85.1156	1844.61	85.9664	1844.61	86.4303	1844.61	87.1038	1844.61	88.4209	1844.61	90.4192	1844.61	92.9557	1844.61	94.9621	1844.61	96.8164	1844.61	98.438	1844.61	100.742	1844.61	102.231	1844.61	103.863
	1845.09	83.9815	1845.09	84.3838	1845.09	85.0674	1845.09	85.0674	1845.09	85.9273	1845.09	86.403	1845.09	87.0723	1845.09	88.3847	1845.09	90.3892	1845.09	92.9209	1845.09	94.9206	1845.09	96.7963	1845.09	98.418	1845.09	100.711	1845.09	102.209	1845.09	103.814
	1845.57	83.969	1845.57	84.376	1845.57	85.0292	1845.57	85.0292	1845.57	85.903	1845.57	86.3851	1845.57	87.0568	1845.57	88.3651	1845.57	90.3717	1845.57	92.8923	1845.57	94.8837	1845.57	96.7789	1845.57	98.4069	1845.57	100.681	1845.57	102.191	1845.57	103.771
	1846.06	83.9679	1846.06	84.3761	1846.06	85.0034	1846.06	85.0034	1846.06	85.893	1846.06	86.3751	1846.06	87.0572	1846.06	88.3632	1846.06	90.3673	1846.06	92.8726	1846.06	94.8573	1846.06	96.7648	1846.06	98.406	1846.06	100.657	1846.06	102.179	1846.06	103.739
	1846.54	83.9749	1846.54	84.3813	1846.54	84.989	1846.54	84.989	1846.54	85.8929	1846.54	86.3695	1846.54	87.0694	1846.54	88.376	1846.54	90.3734	1846.54	92.8614	1846.54	94.8421	1846.54	96.7531	1846.54	98.4139	1846.54	100.641	1846.54	102.173	1846.54	103.72
	1847.02	83.9856	1847.02	84.3884	1847.02	84.9833	1847.02	84.9833	1847.02	85.8974	1847.02	86.3647	1847.02	87.0882	1847.02	88.3993	1847.02	90.3864	1847.02	92.8565	1847.02	94.8356	1847.02	96.7421	1847.02	98.428	1847.02	100.631	1847.02	102.171	1847.02	103.713
	1847.5	83.9969	1847.5	84.3949	1847.5	84.9836	1847.5	84.9836	1847.5	85.9024	1847.5	86.3587	1847.5	87.1089	1847.5	88.4286	1847.5	90.4027	1847.5	92.8553	1847.5	94.834	1847.5	96.7316	1847.5	98.4456	1847.5	100.628	1847.5	102.172	1847.5	103.716
	1847.98	84.0065	1847.98	84.3994	1847.98	84.9881	1847.98	84.9881	1847.98	85.9058	1847.98	86.3514	1847.98	87.1283	1847.98	88.4598	1847.98	90.4193	1847.98	92.8556	1847.98	94.8339	1847.98	96.7223	1847.98	98.4643	1847.98	100.629	1847.98	102.175	1847.98	103.727
	1848.47	84.0142	1848.47	84.4019	1848.47	84.9955	1848.47	84.9955	1848.47	85.9075	1848.47	86.3442	1848.47	87.1447	1848.47	88.4894	1848.47	90.4346	1848.47	92.8563	1848.47	94.8334	1848.47	96.7161	1848.47	98.4823	1848.47	100.634	1848.47	102.18	1848.47	103.744
	1848.95	84.0206	1848.95	84.4035	1848.95	85.005	1848.95	85.005	1848.95	85.9087	1848.95	86.3396	1848.95	87.1577	1848.95	88.5149	1848.95	90.4477	1848.95	92.8566	1848.95	94.8323	1848.95	96.7146	1848.95	98.4986	1848.95	100.643	1848.95	102.187	1848.95	103.766
	1849.43	84.0271	1849.43	84.4058	1849.43	85.0156	1849.43	85.0156	1849.43	85.9108	1849.43	86.3395	1849.43	87.1675	1849.43	88.535	1849.43	90.458	1849.43	92.8565	1849.43	94.8313	1849.43	96.7182	1849.43	98.5126	1849.43	100.654	1849.43	102.197	1849.43	103.789
	1849.91	84.0345	1849.91	84.4094	1849.91	85.0259	1849.91	85.0259	1849.91	85.9142	1849.91	86.3444	1849.91	87.174	1849.91	88.549	1849.91	90.4652	1849.91	92.8557	1849.91	94.8316	1849.91	96.7259	1849.91	98.5238	1849.91	100.666	1849.91	102.207	1849.91	103.812
	1850.39	84.0426	1850.39	84.4142	1850.39	85.0343	1850.39	85.0343	1850.39	85.918	1850.39	86.3533	1850.39	87.1769	1850.39	88.5566	1850.39	90.4691	1850.39	92.8541	1850.39	94.8333	1850.39	96.7349	1850.39	98.5318	1850.39	100.676	1850.39	102.216	1850.39	103.83
	1850.88	84.0505	1850.88	84.4186	1850.88	85.0394	1850.88	85.0394	1850.88	85.9205	1850.88	86.3639	1850.88	87.1754	1850.88	88.5582	1850.88	90.4696	1850.88	92.851	1850.88	94.8358	1850.88	96.7424	1850.88	98.5359	1850.88	100.683	1850.88	102.222	1850.88	103.842
	1851.36	84.0563	1851.36	84.4208	1851.36	85.0403	1851.36	85.0403	1851.36	85.9197	1851.36	86.3738	1851.36	87.1692	1851.36	88.5541	1851.36	90.4669	1851.36	92.8462	1851.36	94.8376	1851.36	96.7457	1851.36	98.5357	1851.36	100.683	1851.36	102.224	1851.36	103.845
	1851.84	84.0586	1851.84	84.4193	1851.84	85.0369	1851.84	85.0369	1851.84	85.9149	1851.84	86.3809	1851.84	87.159	1851.84	88.5452	1851.84	90.4619	1851.84	92.84	1851.84	94.8375	1851.84	96.7441	1851.84	98.531	1851.84	100.678	1851.84	102.222	1851.84	103.839
	1852.32	84.0567	1852.32	84.4137	1852.32	85.0302	1852.32	85.0302	1852.32	85.9069	1852.32	86.3842	1852.32	87.1465	1852.32	88.5329	1852.32	90.4562	1852.32	92.833	1852.32	94.8351	1852.32	96.7383	1852.32	98.5228	1852.32	100.667	1852.32	102.217	1852.32	103.826
	1852.81	84.0509	1852.81	84.405	1852.81	85.0218	1852.81	85.0218	1852.81	85.8977	1852.81	86.3838	1852.81	87.135	1852.81	88.5193	1852.81	90.4515	1852.81	92.8261	1852.81	94.831	1852.81	96.7306	1852.81	98.5125	1852.81	100.654	1852.81	102.209	1852.81	103.808
	1853.29	84.0426	1853.29	84.3954	1853.29	85.0135	1853.29	85.0135	1853.29	85.8904	1853.29	86.3805	1853.29	87.1275	1853.29	88.5066	1853.29	90.449	1853.29	92.8203	1853.29	94.8272	1853.29	96.724	1853.29	98.5022	1853.29	100.641	1853.29	102.2	1853.29	103.79
	1853.77	84.0333	1853.77	84.3872	1853.77	85.0067	1853.77	85.0067	1853.77	85.8872	1853.77	86.3753	1853.77	87.1261	1853.77	88.4964	1853.77	90.4491	1853.77	92.8163	1853.77	94.8256	1853.77	96.7209	1853.77	98.4937	1853.77	100.632	1853.77	102.192	1853.77	103.775
	1854.25	84.0242	1854.25	84.3821	1854.25	85.0023	1854.25	85.0023	1854.25	85.8892	1854.25	86.369	1854.25	87.131	1854.25	88.4899	1854.25	90.4507	1854.25	92.814	1854.25	94.8273	1854.25	96.7225	1854.25	98.4877	1854.25	100.629	1854.25	102.183	1854.25	103.766
	1854.73	84.0156	1854.73	84.3803	1854.73	85.0006	1854.73	85.0006	1854.73	85.8954	1854.73	86.3619	1854.73	87.1403	1854.73	88.4868	1854.73	90.4523	1854.73	92.8128	1854.73	94.832	1854.73	96.7287	1854.73	98.4838	1854.73	100.632	1854.73	102.175	1854.73	103.764
	1855.22	84.0073	1855.22	84.3805	1855.22	85.0011	1855.22	85.0011	1855.22	85.9036	1855.22	86.3541	1855.22	87.1507	1855.22	88.4861	1855.22	90.4517	1855.22	92.8121	1855.22	94.838	1855.22	96.7382	1855.22	98.4802	1855.22	100.641	1855.22	102.166	1855.22	103.767
	1855.7	83.9988	1855.7	84.3808	1855.7	85.0034	1855.7	85.0034	1855.7	85.911	1855.7	86.346	1855.7	87.1587	1855.7	88.4866	1855.7	90.4481	1855.7	92.8112	1855.7	94.8427	1855.7	96.7492	1855.7	98.4749	1855.7	100.653	1855.7	102.156	1855.7	103.775
	1856.18	83.9904	1856.18	84.3795	1856.18	85.0068	1856.18	85.0068	1856.18	85.9153	1856.18	86.3388	1856.18	87.1615	1856.18	88.4869	1856.18	90.4414	1856.18	92.8105	1856.18	94.8443	1856.18	96.7602	1856.18	98.4659	1856.18	100.666	1856.18	102.143	1856.18	103.785
	1856.66	83.9829	1856.66	84.3756	1856.66	85.0105	1856.66	85.0105	1856.66	85.915	1856.66	86.334	1856.66	87.1579	1856.66	88.4865	1856.66	90.4332	1856.66	92.8107	1856.66	94.842	1856.66	96.7699	1856.66	98.4528	1856.66	100.677	1856.66	102.13	1856.66	103.798
	1857.14	83.9778	1857.14	84.3697	1857.14	85.0138	1857.14	85.0138	1857.14	85.9102	1857.14	86.3329	1857.14	87.1484	1857.14	88.4859	1857.14	90.4259	1857.14	92.8131	1857.14	94.8371	1857.14	96.7772	1857.14	98.4365	1857.14	100.686	1857.14	102.117	1857.14	103.813
	1857.63	83.977	1857.63	84.3633	1857.63	85.0157	1857.63	85.0157	1857.63	85.902	1857.63	86.3364	1857.63	87.1349	1857.63	88.486	1857.63	90.4216	1857.63	92.8188	1857.63	94.8326	1857.63	96.7819	1857.63	98.4194	1857.63	100.694	1857.63	102.107	1857.63	103.83
	1858.11	83.9812	1858.11	84.3586	1858.11	85.0154	1858.11	85.0154	1858.11	85.8919	1858.11	86.3438	1858.11	87.1197	1858.11	88.488	1858.11	90.4219	1858.11	92.8285	1858.11	94.8318	1858.11	96.7835	1858.11	98.4042	1858.11	100.699	1858.11	102.101	1858.11	103.85
	1858.59	83.9904	1858.59	84.357	1858.59	85.0125	1858.59	85.0125	1858.59	85.8817	1858.59	86.3535	1858.59	87.1052	1858.59	88.4928	1858.59	90.4267	1858.59	92.8418	1858.59	94.837	1858.59	96.7823	1858.59	98.3937	1858.59	100.704	1858.59	102.102	1858.59	103.871
	1859.07	84.0031	1859.07	84.3591	1859.07	85.007	1859.07	85.007	1859.07	85.8727	1859.07	86.3628	1859.07	87.0932	1859.07	88.5008	1859.07	90.4349	1859.07	92.8573	1859.07	94.849	1859.07	96.7787	1859.07	98.3892	1859.07	100.709	1859.07	102.111	1859.07	103.893
	1859.56	84.0169	1859.56	84.3642	1859.56	84.9999	1859.56	84.9999	1859.56	85.8659	1859.56	86.3691	1859.56	87.0848	1859.56	88.5114	1859.56	90.4446	1859.56	92.8732	1859.56	94.8661	1859.56	96.7734	1859.56	98.3908	1859.56	100.715	1859.56	102.127	1859.56	103.914
	1860.04	84.0297	1860.04	84.3708	1860.04	84.9924	1860.04	84.9924	1860.04	85.8617	1860.04	86.3706	1860.04	87.0805	1860.04	88.5235	1860.04	90.4538	1860.04	92.8871	1860.04	94.8849	1860.04	96.7676	1860.04	98.3968	1860.04	100.719	1860.04	102.15	1860.04	103.932
	1860.52	84.0396	1860.52	84.3771	1860.52	84.9855	1860.52	84.9855	1860.52	85.8603	1860.52	86.3666	1860.52	87.0806	1860.52	88.5352	1860.52	90.461	1860.52	92.897	1860.52	94.9012	1860.52	96.7621	1860.52	98.4051	1860.52	100.722	1860.52	102.175	1860.52	103.946
	1861	84.0457	1861	84.3817	1861	84.9801	1861	84.9801	1861	85.8613	1861	86.3579	1861	87.0849	1861	88.5449	1861	90.4656	1861	92.9017	1861	94.9113	1861	96.7574	1861	98.4131	1861	100.721	1861	102.199	1861	103.956
	1861.48	84.0479	1861.48	84.3835	1861.48	84.9762	1861.48	84.9762	1861.48	85.864	1861.48	86.3462	1861.48	87.0927	1861.48	88.5509	1861.48	90.4676	1861.48	92.901	1861.48	94.9134	1861.48	96.7537	1861.48	98.419	1861.48	100.716	1861.48	102.218	1861.48	103.96
	1861.96	84.0468	1861.96	84.3824	1861.96	84.9734	1861.96	84.9734	1861.96	85.8675	1861.96	86.3337	1861.96	87.103	1861.96	88.5523	1861.96	90.4678	1861.96	92.8958	1861.96	94.9075	1861.96	96.751	1861.96	98.4217	1861.96	100.704	1861.96	102.23	1861.96	103.961
	1862.45	84.0428	1862.45	84.3784	1862.45	84.9715	1862.45	84.9715	1862.45	85.8713	1862.45	86.3227	1862.45	87.1149	1862.45	88.549	1862.45	90.4673	1862.45	92.8882	1862.45	94.8953	1862.45	96.7493	1862.45	98.4215	1862.45	100.689	1862.45	102.234	1862.45	103.959
	1862.93	84.0366	1862.93	84.3719	1862.93	84.9708	1862.93	84.9708	1862.93	85.8748	1862.93	86.3151	1862.93	87.127	1862.93	88.5421	1862.93	90.467	1862.93	92.8803	1862.93	94.8798	1862.93	96.7492	1862.93	98.4193	1862.93	100.672	1862.93	102.233	1862.93	103.957
	1863.41	84.0288	1863.41	84.3631	1863.41	84.9723	1863.41	84.9723	1863.41	85.8784	1863.41	86.3125	1863.41	87.1387	1863.41	88.5331	1863.41	90.4681	1863.41	92.8746	1863.41	94.8645	1863.41	96.7519	1863.41	98.4167	1863.41	100.657	1863.41	102.229	1863.41	103.954
	1863.89	84.0202	1863.89	84.3525	1863.89	84.9777	1863.89	84.9777	1863.89	85.8827	1863.89	86.3158	1863.89	87.1498	1863.89	88.5243	1863.89	90.4711	1863.89	92.8729	1863.89	94.8524	1863.89	96.7584	1863.89	98.4156	1863.89	100.648	1863.89	102.227	1863.89	103.954
	1864.38	84.0116	1864.38	84.3406	1864.38	84.9886	1864.38	84.9886	1864.38	85.8888	1864.38	86.3254	1864.38	87.1602	1864.38	88.5178	1864.38	90.4763	1864.38	92.8764	1864.38	94.8459	1864.38	96.7698	1864.38	98.4174	1864.38	100.649	1864.38	102.23	1864.38	103.955
	1864.86	84.0042	1864.86	84.328	1864.86	85.0053	1864.86	85.0053	1864.86	85.897	1864.86	86.3406	1864.86	87.1697	1864.86	88.5155	1864.86	90.483	1864.86	92.885	1864.86	94.8466	1864.86	96.7855	1864.86	98.4233	1864.86	100.662	1864.86	102.238	1864.86	103.958
	1865.34	83.9988	1865.34	84.3153	1865.34	85.0267	1865.34	85.0267	1865.34	85.9068	1865.34	86.3594	1865.34	87.1775	1865.34	88.5177	1865.34	90.4897	1865.34	92.8978	1865.34	94.8552	1865.34	96.8039	1865.34	98.4339	1865.34	100.688	1865.34	102.251	1865.34	103.961
	1865.82	83.9952	1865.82	84.3025	1865.82	85.0494	1865.82	85.0494	1865.82	85.9164	1865.82	86.3785	1865.82	87.1815	1865.82	88.5234	1865.82	90.4938	1865.82	92.9128	1865.82	94.8709	1865.82	96.8218	1865.82	98.4487	1865.82	100.723	1865.82	102.268	1865.82	103.963
	1866.31	83.9923	1866.31	84.2892	1866.31	85.0682	1866.31	85.0682	1866.31	85.9227	1866.31	86.3934	1866.31	87.1785	1866.31	88.5298	1866.31	90.4922	1866.31	92.9277	1866.31	94.892	1866.31	96.835	1866.31	98.4664	1866.31	100.764	1866.31	102.283	1866.31	103.962
	1866.79	83.9873	1866.79	84.2742	1866.79	85.0765	1866.79	85.0765	1866.79	85.9217	1866.79	86.3988	1866.79	87.1644	1866.79	88.5326	1866.79	90.4816	1866.79	92.9393	1866.79	94.9149	1866.79	96.8397	1866.79	98.4847	1866.79	100.804	1866.79	102.292	1866.79	103.953
	1867.27	83.977	1867.27	84.2558	1867.27	85.0687	1867.27	85.0687	1867.27	85.9095	1867.27	86.3901	1867.27	87.136	1867.27	88.5275	1867.27	90.4602	1867.27	92.945	1867.27	94.9346	1867.27	96.8343	1867.27	98.5002	1867.27	100.835	1867.27	102.292	1867.27	103.936
	1867.75	83.9584	1867.75	84.2332	1867.75	85.0425	1867.75	85.0425	1867.75	85.8848	1867.75	86.3655	1867.75	87.0934	1867.75	88.512	1867.75	90.4294	1867.75	92.9425	1867.75	94.9456	1867.75	96.8204	1867.75	98.5093	1867.75	100.85	1867.75	102.281	1867.75	103.91
	1868.23	83.9313	1868.23	84.2073	1868.23	85.0015	1868.23	85.0015	1868.23	85.85	1868.23	86.3282	1868.23	87.0421	1868.23	88.4872	1868.23	90.3944	1868.23	92.9316	1868.23	94.9434	1868.23	96.8036	1868.23	98.5094	1868.23	100.847	1868.23	102.263	1868.23	103.878
	1868.71	83.8989	1868.71	84.1815	1868.71	84.9552	1868.71	84.9552	1868.71	85.8114	1868.71	86.2863	1868.71	86.9926	1868.71	88.4591	1868.71	90.3635	1868.71	92.914	1868.71	94.9272	1868.71	96.7913	1868.71	98.5	1868.71	100.829	1868.71	102.241	1868.71	103.845
	1869.2	83.8671	1869.2	84.1605	1869.2	84.9154	1869.2	84.9154	1869.2	85.777	1869.2	86.2504	1869.2	86.9565	1869.2	88.4357	1869.2	90.3444	1869.2	92.893	1869.2	94.9009	1869.2	96.789	1869.2	98.4835	1869.2	100.802	1869.2	102.224	1869.2	103.818
	1869.68	83.8414	1869.68	84.148	1869.68	84.8904	1869.68	84.8904	1869.68	85.7525	1869.68	86.228	1869.68	86.941	1869.68	88.4231	1869.68	90.3405	1869.68	92.8724	1869.68	94.8709	1869.68	96.7971	1869.68	98.4642	1869.68	100.774	1869.68	102.214	1869.68	103.799
	1870.16	83.8246	1870.16	84.1451	1870.16	84.8821	1870.16	84.8821	1870.16	85.7389	1870.16	86.2213	1870.16	86.9461	1870.16	88.4227	1870.16	90.3504	1870.16	92.8547	1870.16	94.8434	1870.16	96.8118	1870.16	98.4458	1870.16	100.751	1870.16	102.213	1870.16	103.788
	1870.64	83.816	1870.64	84.1501	1870.64	84.8866	1870.64	84.8866	1870.64	85.734	1870.64	86.2276	1870.64	86.9666	1870.64	88.4317	1870.64	90.3695	1870.64	92.8407	1870.64	94.8216	1870.64	96.8271	1870.64	98.4308	1870.64	100.732	1870.64	102.218	1870.64	103.784
	1871.13	83.813	1871.13	84.1601	1871.13	84.8979	1871.13	84.8979	1871.13	85.7338	1871.13	86.2417	1871.13	86.9949	1871.13	88.4454	1871.13	90.3928	1871.13	92.8303	1871.13	94.8061	1871.13	96.8379	1871.13	98.4199	1871.13	100.717	1871.13	102.227	1871.13	103.785
	1871.61	83.8126	1871.61	84.1718	1871.61	84.91	1871.61	84.91	1871.61	85.7347	1871.61	86.2582	1871.61	87.0238	1871.61	88.4589	1871.61	90.416	1871.61	92.823	1871.61	94.7953	1871.61	96.841	1871.61	98.413	1871.61	100.703	1871.61	102.236	1871.61	103.787
	1872.09	83.8121	1872.09	84.1823	1872.09	84.9182	1872.09	84.9182	1872.09	85.7344	1872.09	86.2728	1872.09	87.048	1872.09	88.4685	1872.09	90.4363	1872.09	92.818	1872.09	94.7872	1872.09	96.8352	1872.09	98.4096	1872.09	100.687	1872.09	102.243	1872.09	103.79
	1872.57	83.8101	1872.57	84.1898	1872.57	84.9198	1872.57	84.9198	1872.57	85.7317	1872.57	86.2822	1872.57	87.064	1872.57	88.4724	1872.57	90.4518	1872.57	92.8147	1872.57	94.7797	1872.57	96.8213	1872.57	98.409	1872.57	100.671	1872.57	102.245	1872.57	103.793
	1873.05	83.8062	1873.05	84.1937	1873.05	84.914	1873.05	84.914	1873.05	85.727	1873.05	86.2852	1873.05	87.0708	1873.05	88.4706	1873.05	90.4612	1873.05	92.8123	1873.05	94.7716	1873.05	96.801	1873.05	98.4105	1873.05	100.653	1873.05	102.242	1873.05	103.797
	1873.54	83.8006	1873.54	84.1943	1873.54	84.9017	1873.54	84.9017	1873.54	85.7216	1873.54	86.2819	1873.54	87.0698	1873.54	88.4646	1873.54	90.464	1873.54	92.8105	1873.54	94.7631	1873.54	96.7773	1873.54	98.4133	1873.54	100.638	1873.54	102.233	1873.54	103.801
	1874.02	83.7943	1874.02	84.1928	1874.02	84.8852	1874.02	84.8852	1874.02	85.7173	1874.02	86.274	1874.02	87.0638	1874.02	88.457	1874.02	90.46	1874.02	92.8088	1874.02	94.7551	1874.02	96.7532	1874.02	98.4163	1874.02	100.626	1874.02	102.221	1874.02	103.806
	1874.5	83.7883	1874.5	84.1906	1874.5	84.8672	1874.5	84.8672	1874.5	85.7161	1874.5	86.264	1874.5	87.0566	1874.5	88.4505	1874.5	90.45	1874.5	92.8073	1874.5	94.7495	1874.5	96.7316	1874.5	98.4187	1874.5	100.619	1874.5	102.209	1874.5	103.811
	1874.98	83.7831	1874.98	84.1886	1874.98	84.8508	1874.98	84.8508	1874.98	85.7196	1874.98	86.2549	1874.98	87.0515	1874.98	88.4471	1874.98	90.4354	1874.98	92.8062	1874.98	94.7481	1874.98	96.7148	1874.98	98.4195	1874.98	100.619	1874.98	102.199	1874.98	103.816
	1875.46	83.7788	1875.46	84.1873	1875.46	84.838	1875.46	84.838	1875.46	85.7284	1875.46	86.2485	1875.46	87.0505	1875.46	88.4476	1875.46	90.4184	1875.46	92.8059	1875.46	94.7518	1875.46	96.7039	1875.46	98.4182	1875.46	100.625	1875.46	102.196	1875.46	103.82
	1875.95	83.7753	1875.95	84.1861	1875.95	84.8296	1875.95	84.8296	1875.95	85.742	1875.95	86.2457	1875.95	87.0534	1875.95	88.4514	1875.95	90.4018	1875.95	92.8073	1875.95	94.7609	1875.95	96.6994	1875.95	98.415	1875.95	100.637	1875.95	102.201	1875.95	103.825
	1876.43	83.7724	1876.43	84.184	1876.43	84.8257	1876.43	84.8257	1876.43	85.7588	1876.43	86.2458	1876.43	87.0584	1876.43	88.4572	1876.43	90.3882	1876.43	92.8107	1876.43	94.7739	1876.43	96.7005	1876.43	98.4104	1876.43	100.652	1876.43	102.213	1876.43	103.829
	1876.91	83.77	1876.91	84.1802	1876.91	84.8251	1876.91	84.8251	1876.91	85.7762	1876.91	86.2471	1876.91	87.0626	1876.91	88.4631	1876.91	90.3799	1876.91	92.8163	1876.91	94.7891	1876.91	96.7057	1876.91	98.4053	1876.91	100.669	1876.91	102.232	1876.91	103.833
	1877.39	83.7685	1877.39	84.1747	1877.39	84.8264	1877.39	84.8264	1877.39	85.7914	1877.39	86.248	1877.39	87.0633	1877.39	88.4674	1877.39	90.3778	1877.39	92.8238	1877.39	94.8041	1877.39	96.7135	1877.39	98.4005	1877.39	100.685	1877.39	102.254	1877.39	103.838
	1877.88	83.7685	1877.88	84.168	1877.88	84.8285	1877.88	84.8285	1877.88	85.802	1877.88	86.2475	1877.88	87.0593	1877.88	88.4693	1877.88	90.3813	1877.88	92.8321	1877.88	94.8173	1877.88	96.7222	1877.88	98.3969	1877.88	100.699	1877.88	102.276	1877.88	103.843
	1878.36	83.7705	1878.36	84.1615	1878.36	84.8305	1878.36	84.8305	1878.36	85.8067	1878.36	86.2457	1878.36	87.0513	1878.36	88.468	1878.36	90.3888	1878.36	92.8402	1878.36	94.8281	1878.36	96.731	1878.36	98.3946	1878.36	100.71	1878.36	102.294	1878.36	103.848
	1878.84	83.7753	1878.84	84.1566	1878.84	84.8323	1878.84	84.8323	1878.84	85.8058	1878.84	86.2441	1878.84	87.0416	1878.84	88.4637	1878.84	90.3977	1878.84	92.8465	1878.84	94.8368	1878.84	96.7397	1878.84	98.3938	1878.84	100.719	1878.84	102.306	1878.84	103.852
	1879.32	83.7828	1879.32	84.1544	1879.32	84.8336	1879.32	84.8336	1879.32	85.801	1879.32	86.2447	1879.32	87.0335	1879.32	88.4572	1879.32	90.4061	1879.32	92.8498	1879.32	94.8444	1879.32	96.7489	1879.32	98.3942	1879.32	100.726	1879.32	102.313	1879.32	103.854
	1879.8	83.7927	1879.8	84.1545	1879.8	84.8345	1879.8	84.8345	1879.8	85.7949	1879.8	86.2491	1879.8	87.0295	1879.8	88.4493	1879.8	90.4124	1879.8	92.8492	1879.8	94.8517	1879.8	96.7593	1879.8	98.3957	1879.8	100.732	1879.8	102.313	1879.8	103.854
	1880.29	83.8035	1880.29	84.1559	1880.29	84.8345	1880.29	84.8345	1880.29	85.7901	1880.29	86.2573	1880.29	87.0306	1880.29	88.441	1880.29	90.4162	1880.29	92.8444	1880.29	94.8592	1880.29	96.7711	1880.29	98.3981	1880.29	100.74	1880.29	102.309	1880.29	103.85
	1880.77	83.8136	1880.77	84.1563	1880.77	84.8323	1880.77	84.8323	1880.77	85.7881	1880.77	86.2678	1880.77	87.0353	1880.77	88.4331	1880.77	90.4176	1880.77	92.8355	1880.77	94.8661	1880.77	96.7836	1880.77	98.4012	1880.77	100.749	1880.77	102.3	1880.77	103.844
	1881.25	83.8205	1881.25	84.1536	1881.25	84.8267	1881.25	84.8267	1881.25	85.7891	1881.25	86.2775	1881.25	87.0401	1881.25	88.4261	1881.25	90.4174	1881.25	92.8235	1881.25	94.871	1881.25	96.7952	1881.25	98.4045	1881.25	100.76	1881.25	102.287	1881.25	103.837
	1881.73	83.8224	1881.73	84.146	1881.73	84.8166	1881.73	84.8166	1881.73	85.7916	1881.73	86.2829	1881.73	87.0409	1881.73	88.4199	1881.73	90.4161	1881.73	92.8098	1881.73	94.8719	1881.73	96.804	1881.73	98.4074	1881.73	100.77	1881.73	102.272	1881.73	103.829
	1882.21	83.8179	1882.21	84.1331	1882.21	84.8018	1882.21	84.8018	1882.21	85.7934	1882.21	86.2815	1882.21	87.0342	1882.21	88.4138	1882.21	90.4137	1882.21	92.796	1882.21	94.8671	1882.21	96.8086	1882.21	98.4088	1882.21	100.778	1882.21	102.255	1882.21	103.822
	1882.7	83.8069	1882.7	84.1158	1882.7	84.7834	1882.7	84.7834	1882.7	85.792	1882.7	86.2722	1882.7	87.019	1882.7	88.407	1882.7	90.41	1882.7	92.7837	1882.7	94.8559	1882.7	96.8087	1882.7	98.408	1882.7	100.78	1882.7	102.236	1882.7	103.817
	1883.18	83.7906	1883.18	84.0961	1883.18	84.7637	1883.18	84.7637	1883.18	85.7859	1883.18	86.2563	1883.18	86.9968	1883.18	88.3984	1883.18	90.4043	1883.18	92.7742	1883.18	94.8393	1883.18	96.8053	1883.18	98.4045	1883.18	100.777	1883.18	102.219	1883.18	103.816
	1883.66	83.7717	1883.66	84.0768	1883.66	84.7461	1883.66	84.7461	1883.66	85.7751	1883.66	86.2366	1883.66	86.9717	1883.66	88.3877	1883.66	90.3966	1883.66	92.7683	1883.66	94.8194	1883.66	96.8005	1883.66	98.3986	1883.66	100.767	1883.66	102.204	1883.66	103.817
	1884.14	83.7537	1884.14	84.0609	1884.14	84.7339	1884.14	84.7339	1884.14	85.7609	1884.14	86.217	1884.14	86.9491	1884.14	88.3755	1884.14	90.3871	1884.14	92.7663	1884.14	94.7995	1884.14	96.7969	1884.14	98.3918	1884.14	100.753	1884.14	102.193	1884.14	103.822
	1884.62	83.7399	1884.62	84.0506	1884.62	84.7297	1884.62	84.7297	1884.62	85.7456	1884.62	86.2008	1884.62	86.9337	1884.62	88.3632	1884.62	90.3769	1884.62	92.768	1884.62	94.7832	1884.62	96.7963	1884.62	98.3865	1884.62	100.738	1884.62	102.189	1884.62	103.83
	1885.11	83.7329	1885.11	84.0472	1885.11	84.7342	1885.11	84.7342	1885.11	85.7314	1885.11	86.1902	1885.11	86.9285	1885.11	88.3526	1885.11	90.3676	1885.11	92.7729	1885.11	94.773	1885.11	96.7991	1885.11	98.385	1885.11	100.726	1885.11	102.193	1885.11	103.84
	1885.59	83.7335	1885.59	84.0505	1885.59	84.7464	1885.59	84.7464	1885.59	85.72	1885.59	86.1857	1885.59	86.9334	1885.59	88.3459	1885.59	90.361	1885.59	92.7804	1885.59	94.7707	1885.59	96.8044	1885.59	98.3892	1885.59	100.72	1885.59	102.205	1885.59	103.852
	1886.07	83.7409	1886.07	84.0594	1886.07	84.7639	1886.07	84.7639	1886.07	85.7117	1886.07	86.1867	1886.07	86.946	1886.07	88.3445	1886.07	90.3584	1886.07	92.7903	1886.07	94.776	1886.07	96.8104	1886.07	98.3998	1886.07	100.722	1886.07	102.224	1886.07	103.866
	1886.55	83.7529	1886.55	84.0722	1886.55	84.7835	1886.55	84.7835	1886.55	85.706	1886.55	86.1917	1886.55	86.9629	1886.55	88.3487	1886.55	90.3604	1886.55	92.8026	1886.55	94.7881	1886.55	96.8155	1886.55	98.4161	1886.55	100.731	1886.55	102.25	1886.55	103.881
	1887.04	83.767	1887.04	84.087	1887.04	84.802	1887.04	84.802	1887.04	85.7017	1887.04	86.1992	1887.04	86.9804	1887.04	88.3583	1887.04	90.3671	1887.04	92.817	1887.04	94.8055	1887.04	96.8187	1887.04	98.4364	1887.04	100.746	1887.04	102.28	1887.04	103.899
	1887.52	83.7802	1887.52	84.1016	1887.52	84.8169	1887.52	84.8169	1887.52	85.6975	1887.52	86.2076	1887.52	86.9956	1887.52	88.372	1887.52	90.3775	1887.52	92.8331	1887.52	94.8261	1887.52	96.82	1887.52	98.4579	1887.52	100.764	1887.52	102.312	1887.52	103.92
	1888	83.7902	1888	84.1136	1888	84.8262	1888	84.8262	1888	85.6927	1888	86.2153	1888	87.0065	1888	88.3881	1888	90.3896	1888	92.8495	1888	94.8478	1888	96.8202	1888	98.4777	1888	100.78	1888	102.34	1888	103.944
	1888.48	83.7949	1888.48	84.1211	1888.48	84.8292	1888.48	84.8292	1888.48	85.6867	1888.48	86.2205	1888.48	87.0119	1888.48	88.4046	1888.48	90.4005	1888.48	92.8639	1888.48	94.8679	1888.48	96.8204	1888.48	98.4928	1888.48	100.791	1888.48	102.362	1888.48	103.971
	1888.96	83.7932	1888.96	84.1225	1888.96	84.8261	1888.96	84.8261	1888.96	85.6801	1888.96	86.2213	1888.96	87.0113	1888.96	88.4194	1888.96	90.4068	1888.96	92.8733	1888.96	94.8834	1888.96	96.821	1888.96	98.501	1888.96	100.794	1888.96	102.372	1888.96	103.996
	1889.45	83.7855	1889.45	84.1178	1889.45	84.8186	1889.45	84.8186	1889.45	85.6734	1889.45	86.2166	1889.45	87.0046	1889.45	88.4309	1889.45	90.4061	1889.45	92.8753	1889.45	94.8912	1889.45	96.8218	1889.45	98.5014	1889.45	100.788	1889.45	102.369	1889.45	104.017
	1889.93	83.7731	1889.93	84.1086	1889.93	84.8092	1889.93	84.8092	1889.93	85.6674	1889.93	86.2066	1889.93	86.9927	1889.93	88.4381	1889.93	90.3973	1889.93	92.8688	1889.93	94.8899	1889.93	96.8217	1889.93	98.4952	1889.93	100.776	1889.93	102.355	1889.93	104.028
	1890.41	83.7583	1890.41	84.0979	1890.41	84.8005	1890.41	84.8005	1890.41	85.663	1890.41	86.1935	1890.41	86.977	1890.41	88.4407	1890.41	90.382	1890.41	92.855	1890.41	94.8798	1890.41	96.8196	1890.41	98.4848	1890.41	100.76	1890.41	102.335	1890.41	104.029
	1890.89	83.7434	1890.89	84.0887	1890.89	84.794	1890.89	84.794	1890.89	85.6605	1890.89	86.1803	1890.89	86.9594	1890.89	88.4388	1890.89	90.3632	1890.89	92.8365	1890.89	94.8632	1890.89	96.8153	1890.89	98.4729	1890.89	100.742	1890.89	102.313	1890.89	104.019
	1891.38	83.7301	1891.38	84.0826	1891.38	84.7903	1891.38	84.7903	1891.38	85.6601	1891.38	86.17	1891.38	86.9423	1891.38	88.4326	1891.38	90.3444	1891.38	92.8162	1891.38	94.8434	1891.38	96.8092	1891.38	98.4614	1891.38	100.727	1891.38	102.294	1891.38	104.001
	1891.86	83.7196	1891.86	84.0804	1891.86	84.7885	1891.86	84.7885	1891.86	85.6619	1891.86	86.1643	1891.86	86.9276	1891.86	88.4222	1891.86	90.3284	1891.86	92.7967	1891.86	94.8236	1891.86	96.8024	1891.86	98.4515	1891.86	100.713	1891.86	102.279	1891.86	103.978
	1892.34	83.712	1892.34	84.0811	1892.34	84.7876	1892.34	84.7876	1892.34	85.6657	1892.34	86.1637	1892.34	86.9172	1892.34	88.4078	1892.34	90.317	1892.34	92.7796	1892.34	94.8068	1892.34	96.7961	1892.34	98.4437	1892.34	100.703	1892.34	102.269	1892.34	103.955
	1892.82	83.707	1892.82	84.0829	1892.82	84.7864	1892.82	84.7864	1892.82	85.6712	1892.82	86.1672	1892.82	86.9124	1892.82	88.3898	1892.82	90.3109	1892.82	92.766	1892.82	94.7952	1892.82	96.7913	1892.82	98.4378	1892.82	100.695	1892.82	102.261	1892.82	103.935
	1893.3	83.7035	1893.3	84.0837	1893.3	84.7837	1893.3	84.7837	1893.3	85.6775	1893.3	86.1727	1893.3	86.9138	1893.3	88.3696	1893.3	90.3096	1893.3	92.7566	1893.3	94.79	1893.3	96.7882	1893.3	98.4338	1893.3	100.691	1893.3	102.254	1893.3	103.921
	1893.79	83.7002	1893.79	84.0816	1893.79	84.779	1893.79	84.779	1893.79	85.6834	1893.79	86.1781	1893.79	86.9211	1893.79	88.3495	1893.79	90.312	1893.79	92.7519	1893.79	94.7913	1893.79	96.7865	1893.79	98.4312	1893.79	100.688	1893.79	102.247	1893.79	103.913
	1894.27	83.6953	1894.27	84.0756	1894.27	84.7727	1894.27	84.7727	1894.27	85.6874	1894.27	86.1817	1894.27	86.9327	1894.27	88.3329	1894.27	90.3167	1894.27	92.7523	1894.27	94.7985	1894.27	96.7856	1894.27	98.43	1894.27	100.689	1894.27	102.241	1894.27	103.911
	1894.75	83.6875	1894.75	84.0658	1894.75	84.7655	1894.75	84.7655	1894.75	85.6882	1894.75	86.1827	1894.75	86.9462	1894.75	88.3229	1894.75	90.3223	1894.75	92.7579	1894.75	94.8097	1894.75	96.7848	1894.75	98.4299	1894.75	100.693	1894.75	102.236	1894.75	103.914
	1895.23	83.6762	1895.23	84.0534	1895.23	84.7583	1895.23	84.7583	1895.23	85.6855	1895.23	86.1818	1895.23	86.9589	1895.23	88.3218	1895.23	90.3275	1895.23	92.7677	1895.23	94.823	1895.23	96.7839	1895.23	98.4308	1895.23	100.7	1895.23	102.235	1895.23	103.92
	1895.71	83.6619	1895.71	84.0405	1895.71	84.7519	1895.71	84.7519	1895.71	85.68	1895.71	86.1804	1895.71	86.968	1895.71	88.3299	1895.71	90.332	1895.71	92.7801	1895.71	94.8366	1895.71	96.7827	1895.71	98.4325	1895.71	100.71	1895.71	102.237	1895.71	103.925
	1896.2	83.6461	1896.2	84.0286	1896.2	84.7466	1896.2	84.7466	1896.2	85.673	1896.2	86.1795	1896.2	86.9722	1896.2	88.3452	1896.2	90.3358	1896.2	92.793	1896.2	94.8494	1896.2	96.7814	1896.2	98.4351	1896.2	100.721	1896.2	102.242	1896.2	103.927
	1896.68	83.6312	1896.68	84.0187	1896.68	84.7424	1896.68	84.7424	1896.68	85.6664	1896.68	86.1798	1896.68	86.9708	1896.68	88.3648	1896.68	90.3394	1896.68	92.8047	1896.68	94.8612	1896.68	96.7803	1896.68	98.4385	1896.68	100.732	1896.68	102.25	1896.68	103.925
	1897.16	83.6191	1897.16	84.0114	1897.16	84.7389	1897.16	84.7389	1897.16	85.6614	1897.16	86.1807	1897.16	86.9648	1897.16	88.3848	1897.16	90.3436	1897.16	92.8138	1897.16	94.8721	1897.16	96.779	1897.16	98.4429	1897.16	100.742	1897.16	102.258	1897.16	103.918
	1897.64	83.6117	1897.64	84.0063	1897.64	84.7359	1897.64	84.7359	1897.64	85.6583	1897.64	86.1816	1897.64	86.9554	1897.64	88.4022	1897.64	90.3487	1897.64	92.82	1897.64	94.8819	1897.64	96.7776	1897.64	98.4481	1897.64	100.749	1897.64	102.265	1897.64	103.906
	1898.12	83.6095	1898.12	84.0031	1898.12	84.7334	1898.12	84.7334	1898.12	85.6566	1898.12	86.1818	1898.12	86.9448	1898.12	88.415	1898.12	90.3552	1898.12	92.8236	1898.12	94.8906	1898.12	96.7759	1898.12	98.4542	1898.12	100.753	1898.12	102.269	1898.12	103.891
	1898.61	83.6126	1898.61	84.0016	1898.61	84.7313	1898.61	84.7313	1898.61	85.655	1898.61	86.1811	1898.61	86.9351	1898.61	88.4222	1898.61	90.3632	1898.61	92.8256	1898.61	94.8971	1898.61	96.774	1898.61	98.4608	1898.61	100.756	1898.61	102.27	1898.61	103.875
	1899.09	83.6196	1899.09	84.0015	1899.09	84.7293	1899.09	84.7293	1899.09	85.6519	1899.09	86.1797	1899.09	86.9283	1899.09	88.4245	1899.09	90.3724	1899.09	92.827	1899.09	94.9006	1899.09	96.7726	1899.09	98.4674	1899.09	100.757	1899.09	102.268	1899.09	103.86
	1899.57	83.6288	1899.57	84.0025	1899.57	84.7266	1899.57	84.7266	1899.57	85.6463	1899.57	86.178	1899.57	86.9257	1899.57	88.4228	1899.57	90.382	1899.57	92.8281	1899.57	94.9	1899.57	96.7725	1899.57	98.473	1899.57	100.757	1899.57	102.263	1899.57	103.847
	1900.05	83.6377	1900.05	84.0037	1900.05	84.7218	1900.05	84.7218	1900.05	85.6376	1900.05	86.176	1900.05	86.9272	1900.05	88.4187	1900.05	90.3907	1900.05	92.8286	1900.05	94.8947	1900.05	96.7741	1900.05	98.4768	1900.05	100.757	1900.05	102.255	1900.05	103.837
	1900.54	83.6444	1900.54	84.0043	1900.54	84.7138	1900.54	84.7138	1900.54	85.6264	1900.54	86.173	1900.54	86.9319	1900.54	88.4133	1900.54	90.397	1900.54	92.8275	1900.54	94.8846	1900.54	96.7776	1900.54	98.4777	1900.54	100.756	1900.54	102.247	1900.54	103.832
	1901.02	83.647	1901.02	84.0035	1901.02	84.7019	1901.02	84.7019	1901.02	85.6141	1901.02	86.1681	1901.02	86.9375	1901.02	88.4074	1901.02	90.3996	1901.02	92.8235	1901.02	94.8704	1901.02	96.7824	1901.02	98.4752	1901.02	100.755	1901.02	102.238	1901.02	103.829
	1901.5	83.6453	1901.5	84.0007	1901.5	84.6864	1901.5	84.6864	1901.5	85.6022	1901.5	86.1601	1901.5	86.9416	1901.5	88.4008	1901.5	90.3975	1901.5	92.8157	1901.5	94.8536	1901.5	96.7877	1901.5	98.4693	1901.5	100.754	1901.5	102.231	1901.5	103.831
	1901.98	83.6396	1901.98	83.9962	1901.98	84.6689	1901.98	84.6689	1901.98	85.5923	1901.98	86.1491	1901.98	86.9416	1901.98	88.3935	1901.98	90.3913	1901.98	92.8042	1901.98	94.8363	1901.98	96.7924	1901.98	98.461	1901.98	100.751	1901.98	102.227	1901.98	103.835
	1902.46	83.6316	1902.46	83.9913	1902.46	84.6516	1902.46	84.6516	1902.46	85.5851	1902.46	86.1357	1902.46	86.9363	1902.46	88.3849	1902.46	90.3822	1902.46	92.7902	1902.46	94.8208	1902.46	96.7959	1902.46	98.452	1902.46	100.748	1902.46	102.226	1902.46	103.842
	1902.95	83.6233	1902.95	83.9876	1902.95	84.637	1902.95	84.637	1902.95	85.5808	1902.95	86.1221	1902.95	86.9255	1902.95	88.3751	1902.95	90.3725	1902.95	92.7756	1902.95	94.8089	1902.95	96.7983	1902.95	98.4448	1902.95	100.744	1902.95	102.229	1902.95	103.853
	1903.43	83.6166	1903.43	83.987	1903.43	84.6265	1903.43	84.6265	1903.43	85.5787	1903.43	86.1105	1903.43	86.9105	1903.43	88.3646	1903.43	90.3644	1903.43	92.7629	1903.43	94.8022	1903.43	96.8001	1903.43	98.4413	1903.43	100.741	1903.43	102.234	1903.43	103.866
	1903.91	83.6128	1903.91	83.9905	1903.91	84.6204	1903.91	84.6204	1903.91	85.5782	1903.91	86.1025	1903.91	86.8935	1903.91	88.3545	1903.91	90.3594	1903.91	92.7541	1903.91	94.8008	1903.91	96.8022	1903.91	98.4431	1903.91	100.738	1903.91	102.238	1903.91	103.881
	1904.39	83.6123	1904.39	83.9983	1904.39	84.6174	1904.39	84.6174	1904.39	85.5787	1904.39	86.0988	1904.39	86.877	1904.39	88.3457	1904.39	90.3578	1904.39	92.7504	1904.39	94.804	1904.39	96.805	1904.39	98.4504	1904.39	100.736	1904.39	102.239	1904.39	103.897
	1904.88	83.6144	1904.88	84.009	1904.88	84.6154	1904.88	84.6154	1904.88	85.5804	1904.88	86.0986	1904.88	86.8634	1904.88	88.3393	1904.88	90.3585	1904.88	92.7517	1904.88	94.8101	1904.88	96.8085	1904.88	98.4618	1904.88	100.734	1904.88	102.236	1904.88	103.913
	1905.36	83.6175	1905.36	84.0204	1905.36	84.6124	1905.36	84.6124	1905.36	85.5836	1905.36	86.1004	1905.36	86.8543	1905.36	88.3358	1905.36	90.3595	1905.36	92.7572	1905.36	94.8167	1905.36	96.812	1905.36	98.475	1905.36	100.735	1905.36	102.227	1905.36	103.926
	1905.84	83.6199	1905.84	84.03	1905.84	84.6075	1905.84	84.6075	1905.84	85.589	1905.84	86.1027	1905.84	86.8505	1905.84	88.335	1905.84	90.3585	1905.84	92.7653	1905.84	94.8217	1905.84	96.8144	1905.84	98.487	1905.84	100.737	1905.84	102.215	1905.84	103.934
	1906.32	83.6198	1906.32	84.0353	1906.32	84.601	1906.32	84.601	1906.32	85.5971	1906.32	86.105	1906.32	86.852	1906.32	88.3362	1906.32	90.3538	1906.32	92.7744	1906.32	94.8231	1906.32	96.8145	1906.32	98.4955	1906.32	100.742	1906.32	102.202	1906.32	103.937
	1906.8	83.6161	1906.8	84.0348	1906.8	84.5946	1906.8	84.5946	1906.8	85.6076	1906.8	86.1076	1906.8	86.858	1906.8	88.3382	1906.8	90.3451	1906.8	92.783	1906.8	94.8201	1906.8	96.8121	1906.8	98.4989	1906.8	100.749	1906.8	102.192	1906.8	103.933
	1907.29	83.6086	1907.29	84.0281	1907.29	84.5905	1907.29	84.5905	1907.29	85.6195	1907.29	86.1119	1907.29	86.8674	1907.29	88.34	1907.29	90.3328	1907.29	92.7898	1907.29	94.8129	1907.29	96.8073	1907.29	98.4974	1907.29	100.758	1907.29	102.187	1907.29	103.923
	1907.77	83.598	1907.77	84.016	1907.77	84.591	1907.77	84.591	1907.77	85.6313	1907.77	86.119	1907.77	86.8788	1907.77	88.3408	1907.77	90.3187	1907.77	92.7944	1907.77	94.8023	1907.77	96.8013	1907.77	98.4923	1907.77	100.768	1907.77	102.189	1907.77	103.909
	1908.25	83.5858	1908.25	84	1908.25	84.5974	1908.25	84.5974	1908.25	85.6413	1908.25	86.1294	1908.25	86.8909	1908.25	88.3404	1908.25	90.3049	1908.25	92.7967	1908.25	94.7899	1908.25	96.7952	1908.25	98.4859	1908.25	100.778	1908.25	102.198	1908.25	103.893
	1908.73	83.5743	1908.73	83.9828	1908.73	84.6095	1908.73	84.6095	1908.73	85.6483	1908.73	86.1421	1908.73	86.903	1908.73	88.3393	1908.73	90.2935	1908.73	92.7971	1908.73	94.7778	1908.73	96.7907	1908.73	98.4803	1908.73	100.787	1908.73	102.213	1908.73	103.876
	1909.21	83.5654	1909.21	83.9669	1909.21	84.626	1909.21	84.626	1909.21	85.6524	1909.21	86.1547	1909.21	86.9146	1909.21	88.3382	1909.21	90.2862	1909.21	92.7962	1909.21	94.7677	1909.21	96.7886	1909.21	98.4768	1909.21	100.793	1909.21	102.23	1909.21	103.861
	1909.7	83.561	1909.7	83.9544	1909.7	84.6444	1909.7	84.6444	1909.7	85.6543	1909.7	86.1645	1909.7	86.9262	1909.7	88.3378	1909.7	90.284	1909.7	92.7947	1909.7	94.761	1909.7	96.7895	1909.7	98.4757	1909.7	100.797	1909.7	102.248	1909.7	103.85
	1910.18	83.5618	1910.18	83.9463	1910.18	84.6624	1910.18	84.6624	1910.18	85.6558	1910.18	86.169	1910.18	86.9382	1910.18	88.3386	1910.18	90.2872	1910.18	92.7931	1910.18	94.7587	1910.18	96.793	1910.18	98.4759	1910.18	100.799	1910.18	102.265	1910.18	103.845
	1910.66	83.5672	1910.66	83.9426	1910.66	84.6779	1910.66	84.6779	1910.66	85.6582	1910.66	86.1676	1910.66	86.9514	1910.66	88.3402	1910.66	90.2956	1910.66	92.7914	1910.66	94.761	1910.66	96.7988	1910.66	98.4761	1910.66	100.8	1910.66	102.28	1910.66	103.847
	1911.14	83.5759	1911.14	83.9424	1911.14	84.69	1911.14	84.69	1911.14	85.6619	1911.14	86.161	1911.14	86.9657	1911.14	88.3422	1911.14	90.3085	1911.14	92.7893	1911.14	94.768	1911.14	96.8063	1911.14	98.4752	1911.14	100.8	1911.14	102.293	1911.14	103.855
	1911.62	83.5859	1911.62	83.9443	1911.62	84.6984	1911.62	84.6984	1911.62	85.6663	1911.62	86.1508	1911.62	86.9804	1911.62	88.3438	1911.62	90.3251	1911.62	92.7864	1911.62	94.7793	1911.62	96.8149	1911.62	98.473	1911.62	100.799	1911.62	102.303	1911.62	103.868
	1912.11	83.5953	1912.11	83.9474	1912.11	84.7036	1912.11	84.7036	1912.11	85.6699	1912.11	86.1392	1912.11	86.9941	1912.11	88.3449	1912.11	90.3441	1912.11	92.7826	1912.11	94.7941	1912.11	96.824	1912.11	98.4703	1912.11	100.797	1912.11	102.31	1912.11	103.883
	1912.59	83.6025	1912.59	83.9512	1912.59	84.7065	1912.59	84.7065	1912.59	85.6712	1912.59	86.1281	1912.59	87.0057	1912.59	88.3457	1912.59	90.3637	1912.59	92.7783	1912.59	94.8115	1912.59	96.8333	1912.59	98.4681	1912.59	100.793	1912.59	102.314	1912.59	103.898
	1913.07	83.6067	1913.07	83.956	1913.07	84.7085	1913.07	84.7085	1913.07	85.6688	1913.07	86.1189	1913.07	87.0141	1913.07	88.3473	1913.07	90.382	1913.07	92.7745	1913.07	94.8302	1913.07	96.8421	1913.07	98.4677	1913.07	100.788	1913.07	102.316	1913.07	103.91
	1913.55	83.6074	1913.55	83.9621	1913.55	84.7107	1913.55	84.7107	1913.55	85.6621	1913.55	86.1126	1913.55	87.0194	1913.55	88.3509	1913.55	90.3972	1913.55	92.7727	1913.55	94.8487	1913.55	96.8495	1913.55	98.4698	1913.55	100.781	1913.55	102.316	1913.55	103.918
	1914.04	83.605	1914.04	83.9702	1914.04	84.7141	1914.04	84.7141	1914.04	85.6518	1914.04	86.1096	1914.04	87.0224	1914.04	88.3575	1914.04	90.4079	1914.04	92.7744	1914.04	94.8659	1914.04	96.8549	1914.04	98.4746	1914.04	100.774	1914.04	102.317	1914.04	103.92
	1914.52	83.5999	1914.52	83.9798	1914.52	84.719	1914.52	84.719	1914.52	85.6391	1914.52	86.1099	1914.52	87.0245	1914.52	88.367	1914.52	90.4134	1914.52	92.7804	1914.52	94.8812	1914.52	96.8576	1914.52	98.4816	1914.52	100.768	1914.52	102.32	1914.52	103.917
	1915	83.5925	1915	83.9901	1915	84.7248	1915	84.7248	1915	85.6252	1915	86.1128	1915	87.0268	1915	88.3786	1915	90.4135	1915	92.7906	1915	94.8941	1915	96.857	1915	98.49	1915	100.766	1915	102.326	1915	103.911
	1915.48	83.5828	1915.48	83.9988	1915.48	84.7295	1915.48	84.7295	1915.48	85.6115	1915.48	86.1172	1915.48	87.0296	1915.48	88.39	1915.48	90.4088	1915.48	92.8039	1915.48	94.9048	1915.48	96.8525	1915.48	98.4991	1915.48	100.767	1915.48	102.334	1915.48	103.902
	1915.96	83.5704	1915.96	84.0037	1915.96	84.7307	1915.96	84.7307	1915.96	85.5987	1915.96	86.121	1915.96	87.0316	1915.96	88.3981	1915.96	90.4	1915.96	92.8183	1915.96	94.9133	1915.96	96.8436	1915.96	98.5079	1915.96	100.772	1915.96	102.341	1915.96	103.893
	1916.45	83.5555	1916.45	84.0028	1916.45	84.7257	1916.45	84.7257	1916.45	85.5871	1916.45	86.1222	1916.45	87.0304	1916.45	88.3998	1916.45	90.3879	1916.45	92.8315	1916.45	94.9188	1916.45	96.8297	1916.45	98.5156	1916.45	100.778	1916.45	102.346	1916.45	103.884
	1916.93	83.5388	1916.93	83.9954	1916.93	84.7133	1916.93	84.7133	1916.93	85.5767	1916.93	86.1192	1916.93	87.023	1916.93	88.3932	1916.93	90.3736	1916.93	92.8412	1916.93	94.92	1916.93	96.8108	1916.93	98.5217	1916.93	100.784	1916.93	102.345	1916.93	103.874
	1917.41	83.5224	1917.41	83.9835	1917.41	84.6943	1917.41	84.6943	1917.41	85.5677	1917.41	86.1119	1917.41	87.0074	1917.41	88.3788	1917.41	90.3586	1917.41	92.8464	1917.41	94.9155	1917.41	96.788	1917.41	98.5254	1917.41	100.787	1917.41	102.337	1917.41	103.864
	1917.89	83.5091	1917.89	83.9707	1917.89	84.6725	1917.89	84.6725	1917.89	85.5606	1917.89	86.1021	1917.89	86.9841	1917.89	88.3598	1917.89	90.3445	1917.89	92.8472	1917.89	94.9048	1917.89	96.7638	1917.89	98.5266	1917.89	100.786	1917.89	102.324	1917.89	103.854
	1918.37	83.5018	1918.37	83.9613	1918.37	84.6531	1918.37	84.6531	1918.37	85.5558	1918.37	86.0932	1918.37	86.9566	1918.37	88.3413	1918.37	90.3326	1918.37	92.8449	1918.37	94.8888	1918.37	96.7416	1918.37	98.526	1918.37	100.782	1918.37	102.309	1918.37	103.843
	1918.86	83.5016	1918.86	83.9578	1918.86	84.6406	1918.86	84.6406	1918.86	85.5536	1918.86	86.0888	1918.86	86.9298	1918.86	88.3282	1918.86	90.3237	1918.86	92.8413	1918.86	94.8706	1918.86	96.7246	1918.86	98.525	1918.86	100.777	1918.86	102.298	1918.86	103.834
	1919.34	83.5076	1919.34	83.9599	1919.34	84.6368	1919.34	84.6368	1919.34	85.5539	1919.34	86.0906	1919.34	86.9079	1919.34	88.3231	1919.34	90.3177	1919.34	92.837	1919.34	94.8542	1919.34	96.7153	1919.34	98.5256	1919.34	100.774	1919.34	102.293	1919.34	103.827
	1919.82	83.5174	1919.82	83.9648	1919.82	84.6407	1919.82	84.6407	1919.82	85.5565	1919.82	86.0984	1919.82	86.8931	1919.82	88.3257	1919.82	90.3138	1919.82	92.832	1919.82	94.8434	1919.82	96.7147	1919.82	98.5296	1919.82	100.775	1919.82	102.297	1919.82	103.826
	1920.3	83.5279	1920.3	83.9685	1920.3	84.6494	1920.3	84.6494	1920.3	85.5612	1920.3	86.11	1920.3	86.8855	1920.3	88.3341	1920.3	90.3109	1920.3	92.8256	1920.3	94.8407	1920.3	96.7232	1920.3	98.5384	1920.3	100.78	1920.3	102.308	1920.3	103.829
	1920.79	83.5362	1920.79	83.9674	1920.79	84.6596	1920.79	84.6596	1920.79	85.5676	1920.79	86.1226	1920.79	86.8837	1920.79	88.3455	1920.79	90.3083	1920.79	92.8171	1920.79	94.8476	1920.79	96.7401	1920.79	98.5524	1920.79	100.788	1920.79	102.325	1920.79	103.838
	1921.27	83.5405	1921.27	83.9591	1921.27	84.6686	1921.27	84.6686	1921.27	85.5756	1921.27	86.1336	1921.27	86.886	1921.27	88.3572	1921.27	90.3059	1921.27	92.8066	1921.27	94.8633	1921.27	96.7641	1921.27	98.5706	1921.27	100.796	1921.27	102.345	1921.27	103.852
	1921.75	83.5403	1921.75	83.9434	1921.75	84.6744	1921.75	84.6744	1921.75	85.5849	1921.75	86.141	1921.75	86.8905	1921.75	88.3671	1921.75	90.3045	1921.75	92.7952	1921.75	94.885	1921.75	96.793	1921.75	98.5906	1921.75	100.803	1921.75	102.366	1921.75	103.871
	1922.23	83.5368	1922.23	83.9228	1922.23	84.6769	1922.23	84.6769	1922.23	85.595	1922.23	86.1448	1922.23	86.8959	1922.23	88.3745	1922.23	90.3054	1922.23	92.7853	1922.23	94.9081	1922.23	96.8229	1922.23	98.6083	1922.23	100.805	1922.23	102.383	1922.23	103.892
	1922.71	83.5325	1922.71	83.9016	1922.71	84.677	1922.71	84.677	1922.71	85.6046	1922.71	86.1465	1922.71	86.9011	1922.71	88.3795	1922.71	90.3097	1922.71	92.7796	1922.71	94.9269	1922.71	96.8495	1922.71	98.6193	1922.71	100.801	1922.71	102.396	1922.71	103.914
	1923.19	83.5302	1923.19	83.8845	1923.19	84.676	1923.19	84.676	1923.19	85.6124	1923.19	86.1485	1923.19	86.9056	1923.19	88.383	1923.19	90.3181	1923.19	92.7798	1923.19	94.9368	1923.19	96.8688	1923.19	98.6207	1923.19	100.79	1923.19	102.403	1923.19	103.935
	1923.68	83.5315	1923.68	83.8743	1923.68	84.6747	1923.68	84.6747	1923.68	85.6169	1923.68	86.153	1923.68	86.9086	1923.68	88.3858	1923.68	90.3294	1923.68	92.7859	1923.68	94.9359	1923.68	96.8785	1923.68	98.612	1923.68	100.774	1923.68	102.402	1923.68	103.951
	1924.16	83.5364	1924.16	83.8713	1924.16	84.6732	1924.16	84.6732	1924.16	85.6175	1924.16	86.1607	1924.16	86.9096	1924.16	88.3882	1924.16	90.3418	1924.16	92.7961	1924.16	94.9256	1924.16	96.8791	1924.16	98.5953	1924.16	100.756	1924.16	102.395	1924.16	103.96
	1924.64	83.5433	1924.64	83.8735	1924.64	84.6704	1924.64	84.6704	1924.64	85.6144	1924.64	86.1706	1924.64	86.9081	1924.64	88.39	1924.64	90.3528	1924.64	92.8074	1924.64	94.9093	1924.64	96.8725	1924.64	98.5743	1924.64	100.738	1924.64	102.382	1924.64	103.963
	1925.12	83.5498	1925.12	83.8786	1925.12	84.6653	1925.12	84.6653	1925.12	85.6083	1925.12	86.1804	1925.12	86.9039	1925.12	88.3903	1925.12	90.3605	1925.12	92.8172	1925.12	94.8906	1925.12	96.8618	1925.12	98.5523	1925.12	100.721	1925.12	102.366	1925.12	103.957
	1925.61	83.5539	1925.61	83.8843	1925.61	84.6574	1925.61	84.6574	1925.61	85.6004	1925.61	86.1881	1925.61	86.8977	1925.61	88.3888	1925.61	90.3639	1925.61	92.8234	1925.61	94.8726	1925.61	96.8493	1925.61	98.5322	1925.61	100.708	1925.61	102.347	1925.61	103.942
	1926.09	83.554	1926.09	83.8892	1926.09	84.647	1926.09	84.647	1926.09	85.5919	1926.09	86.1919	1926.09	86.8908	1926.09	88.3853	1926.09	90.3625	1926.09	92.8249	1926.09	94.857	1926.09	96.8367	1926.09	98.5155	1926.09	100.698	1926.09	102.327	1926.09	103.921
	1926.57	83.5499	1926.57	83.8923	1926.57	84.6349	1926.57	84.6349	1926.57	85.5842	1926.57	86.1906	1926.57	86.8846	1926.57	88.3801	1926.57	90.357	1926.57	92.8216	1926.57	94.8443	1926.57	96.8248	1926.57	98.5028	1926.57	100.689	1926.57	102.306	1926.57	103.893
	1927.05	83.542	1927.05	83.8935	1927.05	84.6226	1927.05	84.6226	1927.05	85.5781	1927.05	86.1842	1927.05	86.8807	1927.05	88.3741	1927.05	90.3482	1927.05	92.814	1927.05	94.834	1927.05	96.8133	1927.05	98.4946	1927.05	100.683	1927.05	102.286	1927.05	103.864
	1927.53	83.5316	1927.53	83.8924	1927.53	84.6115	1927.53	84.6115	1927.53	85.5743	1927.53	86.173	1927.53	86.8797	1927.53	88.3682	1927.53	90.3371	1927.53	92.8036	1927.53	94.8251	1927.53	96.8016	1927.53	98.4908	1927.53	100.677	1927.53	102.267	1927.53	103.836
	1928.02	83.5205	1928.02	83.8891	1928.02	84.6029	1928.02	84.6029	1928.02	85.5731	1928.02	86.1583	1928.02	86.8812	1928.02	88.3631	1928.02	90.325	1928.02	92.7921	1928.02	94.8167	1928.02	96.7897	1928.02	98.4918	1928.02	100.671	1928.02	102.249	1928.02	103.814
	1928.5	83.5103	1928.5	83.8841	1928.5	84.5971	1928.5	84.5971	1928.5	85.5747	1928.5	86.1411	1928.5	86.8838	1928.5	88.3597	1928.5	90.3124	1928.5	92.7815	1928.5	94.808	1928.5	96.7778	1928.5	98.4977	1928.5	100.664	1928.5	102.235	1928.5	103.8
	1928.98	83.5023	1928.98	83.8786	1928.98	84.5944	1928.98	84.5944	1928.98	85.579	1928.98	86.1231	1928.98	86.8859	1928.98	88.3584	1928.98	90.3004	1928.98	92.7735	1928.98	94.7986	1928.98	96.7672	1928.98	98.5086	1928.98	100.657	1928.98	102.223	1928.98	103.798
	1929.46	83.4972	1929.46	83.8741	1929.46	84.5949	1929.46	84.5949	1929.46	85.5855	1929.46	86.106	1929.46	86.8863	1929.46	88.3597	1929.46	90.2899	1929.46	92.7694	1929.46	94.7887	1929.46	96.7598	1929.46	98.5236	1929.46	100.65	1929.46	102.216	1929.46	103.806
	1929.94	83.4951	1929.94	83.8727	1929.94	84.5983	1929.94	84.5983	1929.94	85.5931	1929.94	86.0911	1929.94	86.8846	1929.94	88.3641	1929.94	90.282	1929.94	92.7691	1929.94	94.7788	1929.94	96.7573	1929.94	98.5409	1929.94	100.644	1929.94	102.214	1929.94	103.824
	1930.43	83.4955	1930.43	83.8757	1930.43	84.6043	1930.43	84.6043	1930.43	85.6005	1930.43	86.08	1930.43	86.8814	1930.43	88.3714	1930.43	90.278	1930.43	92.7718	1930.43	94.7693	1930.43	96.7605	1930.43	98.5576	1930.43	100.64	1930.43	102.218	1930.43	103.849
	1930.91	83.4969	1930.91	83.883	1930.91	84.6118	1930.91	84.6118	1930.91	85.606	1930.91	86.0733	1930.91	86.878	1930.91	88.3812	1930.91	90.2787	1930.91	92.7756	1930.91	94.761	1930.91	96.7688	1930.91	98.5704	1930.91	100.639	1930.91	102.226	1930.91	103.878
	1931.39	83.4983	1931.39	83.8931	1931.39	84.6195	1931.39	84.6195	1931.39	85.6079	1931.39	86.0708	1931.39	86.8758	1931.39	88.3921	1931.39	90.2846	1931.39	92.7783	1931.39	94.7548	1931.39	96.7803	1931.39	98.5765	1931.39	100.64	1931.39	102.238	1931.39	103.906
	1931.87	83.4984	1931.87	83.9034	1931.87	84.6258	1931.87	84.6258	1931.87	85.6056	1931.87	86.0717	1931.87	86.8756	1931.87	88.4024	1931.87	90.2953	1931.87	92.7782	1931.87	94.7517	1931.87	96.7924	1931.87	98.5745	1931.87	100.643	1931.87	102.252	1931.87	103.93
	1932.36	83.4968	1932.36	83.9113	1932.36	84.6291	1932.36	84.6291	1932.36	85.5998	1932.36	86.0745	1932.36	86.8773	1932.36	88.4102	1932.36	90.3101	1932.36	92.7751	1932.36	94.7526	1932.36	96.8025	1932.36	98.5648	1932.36	100.647	1932.36	102.264	1932.36	103.948
	1932.84	83.4943	1932.84	83.9149	1932.84	84.629	1932.84	84.629	1932.84	85.5924	1932.84	86.0785	1932.84	86.8804	1932.84	88.4143	1932.84	90.3277	1932.84	92.7705	1932.84	94.7583	1932.84	96.8091	1932.84	98.55	1932.84	100.653	1932.84	102.273	1932.84	103.958
	1933.32	83.4923	1933.32	83.9143	1933.32	84.6258	1933.32	84.6258	1933.32	85.5861	1933.32	86.0834	1933.32	86.8842	1933.32	88.4146	1933.32	90.3472	1933.32	92.767	1933.32	94.7688	1933.32	96.8121	1933.32	98.534	1933.32	100.659	1933.32	102.28	1933.32	103.958
	1933.8	83.4925	1933.8	83.9111	1933.8	84.6209	1933.8	84.6209	1933.8	85.5838	1933.8	86.0899	1933.8	86.8883	1933.8	88.4118	1933.8	90.3673	1933.8	92.7677	1933.8	94.7835	1933.8	96.8128	1933.8	98.5205	1933.8	100.668	1933.8	102.282	1933.8	103.95
	1934.28	83.496	1934.28	83.9077	1934.28	84.6162	1934.28	84.6162	1934.28	85.5871	1934.28	86.0989	1934.28	86.8926	1934.28	88.4074	1934.28	90.3869	1934.28	92.7743	1934.28	94.8007	1934.28	96.8129	1934.28	98.5123	1934.28	100.677	1934.28	102.281	1934.28	103.935
	1934.77	83.503	1934.77	83.906	1934.77	84.6132	1934.77	84.6132	1934.77	85.5959	1934.77	86.1108	1934.77	86.8974	1934.77	88.4029	1934.77	90.4043	1934.77	92.7866	1934.77	94.818	1934.77	96.8139	1934.77	98.51	1934.77	100.688	1934.77	102.278	1934.77	103.915
	1935.25	83.5121	1935.25	83.9064	1935.25	84.6125	1935.25	84.6125	1935.25	85.6085	1935.25	86.125	1935.25	86.9031	1935.25	88.3989	1935.25	90.4177	1935.25	92.8021	1935.25	94.8327	1935.25	96.8163	1935.25	98.5118	1935.25	100.7	1935.25	102.273	1935.25	103.892
	1935.73	83.5209	1935.73	83.9079	1935.73	84.614	1935.73	84.614	1935.73	85.6219	1935.73	86.1392	1935.73	86.9095	1935.73	88.3954	1935.73	90.4248	1935.73	92.8169	1935.73	94.8427	1935.73	96.819	1935.73	98.5143	1935.73	100.709	1935.73	102.265	1935.73	103.87
	1936.21	83.5271	1936.21	83.9086	1936.21	84.6168	1936.21	84.6168	1936.21	85.6333	1936.21	86.1508	1936.21	86.9163	1936.21	88.3915	1936.21	90.4237	1936.21	92.8267	1936.21	94.8468	1936.21	96.8204	1936.21	98.5137	1936.21	100.713	1936.21	102.256	1936.21	103.85
	1936.69	83.5292	1936.69	83.9068	1936.69	84.6202	1936.69	84.6202	1936.69	85.6407	1936.69	86.1568	1936.69	86.9229	1936.69	88.3866	1936.69	90.4138	1936.69	92.829	1936.69	94.845	1936.69	96.8188	1936.69	98.5072	1936.69	100.712	1936.69	102.246	1936.69	103.834
	1937.18	83.527	1937.18	83.9026	1937.18	84.624	1937.18	84.624	1937.18	85.6439	1937.18	86.156	1937.18	86.9288	1937.18	88.3807	1937.18	90.3961	1937.18	92.8236	1937.18	94.8384	1937.18	96.8131	1937.18	98.4936	1937.18	100.704	1937.18	102.235	1937.18	103.822
	1937.66	83.5221	1937.66	83.8977	1937.66	84.6288	1937.66	84.6288	1937.66	85.6442	1937.66	86.1488	1937.66	86.9339	1937.66	88.3751	1937.66	90.3733	1937.66	92.813	1937.66	94.8292	1937.66	96.8037	1937.66	98.4743	1937.66	100.692	1937.66	102.226	1937.66	103.814
	1938.14	83.5166	1938.14	83.8953	1938.14	84.6357	1938.14	84.6357	1938.14	85.6435	1938.14	86.1381	1938.14	86.9385	1938.14	88.3718	1938.14	90.3499	1938.14	92.8013	1938.14	94.8198	1938.14	96.792	1938.14	98.4527	1938.14	100.678	1938.14	102.22	1938.14	103.811
	1938.62	83.5122	1938.62	83.8981	1938.62	84.6454	1938.62	84.6454	1938.62	85.6438	1938.62	86.1277	1938.62	86.9432	1938.62	88.3726	1938.62	90.3306	1938.62	92.7929	1938.62	94.8125	1938.62	96.7803	1938.62	98.4332	1938.62	100.668	1938.62	102.218	1938.62	103.811
	1939.11	83.5092	1939.11	83.9078	1939.11	84.6581	1939.11	84.6581	1939.11	85.6461	1939.11	86.1215	1939.11	86.9483	1939.11	88.3785	1939.11	90.3194	1939.11	92.7911	1939.11	94.8091	1939.11	96.7711	1939.11	98.4203	1939.11	100.665	1939.11	102.22	1939.11	103.816
	1939.59	83.5068	1939.59	83.9237	1939.59	84.6727	1939.59	84.6727	1939.59	85.6504	1939.59	86.122	1939.59	86.9541	1939.59	88.3884	1939.59	90.3189	1939.59	92.7972	1939.59	94.8109	1939.59	96.7661	1939.59	98.4176	1939.59	100.672	1939.59	102.225	1939.59	103.824
	1940.07	83.5028	1940.07	83.943	1940.07	84.6873	1940.07	84.6873	1940.07	85.6557	1940.07	86.1301	1940.07	86.96	1940.07	88.3999	1940.07	90.3295	1940.07	92.8106	1940.07	94.8188	1940.07	96.7665	1940.07	98.4275	1940.07	100.691	1940.07	102.233	1940.07	103.834
	1940.55	83.495	1940.55	83.9618	1940.55	84.6999	1940.55	84.6999	1940.55	85.6608	1940.55	86.1446	1940.55	86.9656	1940.55	88.4092	1940.55	90.3502	1940.55	92.8293	1940.55	94.8333	1940.55	96.7726	1940.55	98.4507	1940.55	100.719	1940.55	102.241	1940.55	103.847
	1941.03	83.4827	1941.03	83.9764	1941.03	84.7087	1941.03	84.7087	1941.03	85.6646	1941.03	86.1629	1941.03	86.9702	1941.03	88.4128	1941.03	90.3778	1941.03	92.8503	1941.03	94.854	1941.03	96.784	1941.03	98.4862	1941.03	100.755	1941.03	102.25	1941.03	103.86
	1941.52	83.4676	1941.52	83.9844	1941.52	84.7132	1941.52	84.7132	1941.52	85.6667	1941.52	86.1811	1941.52	86.9736	1941.52	88.4082	1941.52	90.4082	1941.52	92.8706	1941.52	94.8798	1941.52	96.7993	1941.52	98.5305	1941.52	100.793	1941.52	102.257	1941.52	103.873
	1942	83.4533	1942	83.9856	1942	84.7139	1942	84.7139	1942	85.6673	1942	86.1955	1942	86.9758	1942	88.3957	1942	90.4361	1942	92.8874	1942	94.9076	1942	96.816	1942	98.5776	1942	100.825	1942	102.263	1942	103.886
	1942.48	83.4448	1942.48	83.9819	1942.48	84.7126	1942.48	84.7126	1942.48	85.6668	1942.48	86.2035	1942.48	86.977	1942.48	88.3782	1942.48	90.4568	1942.48	92.8985	1942.48	94.9333	1942.48	96.8312	1942.48	98.62	1942.48	100.847	1942.48	102.267	1942.48	103.897
	1942.96	83.4454	1942.96	83.9758	1942.96	84.7109	1942.96	84.7109	1942.96	85.665	1942.96	86.2039	1942.96	86.9771	1942.96	88.3601	1942.96	90.4667	1942.96	92.9024	1942.96	94.9524	1942.96	96.842	1942.96	98.6508	1942.96	100.853	1942.96	102.268	1942.96	103.904
	1943.44	83.455	1943.44	83.9687	1943.44	84.7096	1943.44	84.7096	1943.44	85.6609	1943.44	86.1973	1943.44	86.9754	1943.44	88.3448	1943.44	90.4648	1943.44	92.8986	1943.44	94.9615	1943.44	96.8464	1943.44	98.6654	1943.44	100.843	1943.44	102.266	1943.44	103.907
	1943.93	83.4702	1943.93	83.9603	1943.93	84.7083	1943.93	84.7083	1943.93	85.6533	1943.93	86.1851	1943.93	86.9712	1943.93	88.3335	1943.93	90.4521	1943.93	92.8872	1943.93	94.9595	1943.93	96.8442	1943.93	98.6631	1943.93	100.821	1943.93	102.261	1943.93	103.906
	1944.41	83.4861	1944.41	83.9486	1944.41	84.7059	1944.41	84.7059	1944.41	85.6411	1944.41	86.1691	1944.41	86.9634	1944.41	88.3253	1944.41	90.4309	1944.41	92.8689	1944.41	94.9474	1944.41	96.8364	1944.41	98.6463	1944.41	100.789	1944.41	102.252	1944.41	103.899
	1944.89	83.4981	1944.89	83.932	1944.89	84.7016	1944.89	84.7016	1944.89	85.6242	1944.89	86.151	1944.89	86.9521	1944.89	88.3181	1944.89	90.4046	1944.89	92.8452	1944.89	94.9278	1944.89	96.8253	1944.89	98.6196	1944.89	100.754	1944.89	102.242	1944.89	103.886
	1945.37	83.5035	1945.37	83.9103	1945.37	84.6952	1945.37	84.6952	1945.37	85.6038	1945.37	86.1329	1945.37	86.9381	1945.37	88.3103	1945.37	90.3767	1945.37	92.8184	1945.37	94.9044	1945.37	96.8138	1945.37	98.5888	1945.37	100.72	1945.37	102.231	1945.37	103.87
	1945.86	83.5022	1945.86	83.8855	1945.86	84.6875	1945.86	84.6875	1945.86	85.5826	1945.86	86.1167	1945.86	86.9235	1945.86	88.3017	1945.86	90.3508	1945.86	92.792	1945.86	94.881	1945.86	96.8048	1945.86	98.5598	1945.86	100.689	1945.86	102.222	1945.86	103.851
	1946.34	83.4964	1946.34	83.8617	1946.34	84.68	1946.34	84.68	1946.34	85.5638	1946.34	86.1049	1946.34	86.911	1946.34	88.2939	1946.34	90.3301	1946.34	92.7694	1946.34	94.8611	1946.34	96.8005	1946.34	98.5376	1946.34	100.667	1946.34	102.217	1946.34	103.832
	1946.82	83.4895	1946.82	83.8436	1946.82	84.6741	1946.82	84.6741	1946.82	85.5506	1946.82	86.0991	1946.82	86.9031	1946.82	88.2893	1946.82	90.3169	1946.82	92.7541	1946.82	94.8474	1946.82	96.8018	1946.82	98.526	1946.82	100.654	1946.82	102.218	1946.82	103.815
	1947.3	83.4848	1947.3	83.8354	1947.3	84.6706	1947.3	84.6706	1947.3	85.5449	1947.3	86.1003	1947.3	86.9011	1947.3	88.2908	1947.3	90.3119	1947.3	92.7479	1947.3	94.8405	1947.3	96.8082	1947.3	98.5256	1947.3	100.651	1947.3	102.224	1947.3	103.802
	1947.78	83.4841	1947.78	83.8387	1947.78	84.6691	1947.78	84.6691	1947.78	85.5465	1947.78	86.1081	1947.78	86.9049	1947.78	88.2993	1947.78	90.3143	1947.78	92.7509	1947.78	94.84	1947.78	96.8178	1947.78	98.5349	1947.78	100.657	1947.78	102.233	1947.78	103.795
	1948.27	83.4873	1948.27	83.8524	1948.27	84.6683	1948.27	84.6683	1948.27	85.5538	1948.27	86.1211	1948.27	86.9131	1948.27	88.3146	1948.27	90.3219	1948.27	92.7613	1948.27	94.8438	1948.27	96.8282	1948.27	98.55	1948.27	100.672	1948.27	102.243	1948.27	103.795
	1948.75	83.4925	1948.75	83.873	1948.75	84.6668	1948.75	84.6668	1948.75	85.5639	1948.75	86.1369	1948.75	86.9232	1948.75	88.3343	1948.75	90.3319	1948.75	92.7759	1948.75	94.8493	1948.75	96.8371	1948.75	98.566	1948.75	100.691	1948.75	102.25	1948.75	103.801
	1949.23	83.4973	1949.23	83.8959	1949.23	84.6634	1949.23	84.6634	1949.23	85.574	1949.23	86.1528	1949.23	86.9326	1949.23	88.3554	1949.23	90.3418	1949.23	92.7907	1949.23	94.8539	1949.23	96.843	1949.23	98.5782	1949.23	100.713	1949.23	102.253	1949.23	103.811
	1949.71	83.4992	1949.71	83.9166	1949.71	84.6575	1949.71	84.6575	1949.71	85.5821	1949.71	86.1667	1949.71	86.9395	1949.71	88.3749	1949.71	90.3494	1949.71	92.8019	1949.71	94.8556	1949.71	96.8452	1949.71	98.583	1949.71	100.733	1949.71	102.25	1949.71	103.824
[truncated: 2,077 more rows]
