# Supplementary material for: Inverse ceria-nickel catalyst for enhanced C–O bond hydrogenolysis of biomass and polyether
Source: Nat Commun. 2024 Sep 30;15:8444. doi: 10.1038/s41467-024-52704-9 (PMC11443077; doi:10.1038/s41467-024-52704-9)
Supplement: Supplementary file 3 — Source Data [file 41467_2024_52704_MOESM3_ESM.zip › Fig. 4b.xlsx]

## Sheet: Sheet1
FT-IR for 96CeOx/Ni in D2 flow
Temperature	50oC		60oC		70oC		80oC		90oC		100oC		110oC		120oC		130oC		140oC		150oC		160oC		17oC		180oC		190oC		200oC
	Wavenumber (cm-1)	Intensity	Wavenumber (cm-1)	Intensity	Wavenumber (cm-1)	Intensity	Wavenumber (cm-1)	Intensity	Wavenumber (cm-1)	Intensity	Wavenumber (cm-1)	Intensity	Wavenumber (cm-1)	Intensity	Wavenumber (cm-1)	Intensity	Wavenumber (cm-1)	Intensity	Wavenumber (cm-1)	Intensity	Wavenumber (cm-1)	Intensity	Wavenumber (cm-1)	Intensity	Wavenumber (cm-1)	Intensity	Wavenumber (cm-1)	Intensity	Wavenumber (cm-1)	Intensity	Wavenumber (cm-1)	Intensity
	1198.08	93.3818	1198.08	93.8687	1198.08	94.3126	1198.08	95.0576	1198.08	95.7069	1198.08	96.2148	1198.08	96.9638	1198.08	97.9352	1198.08	98.7141	1198.08	102.906	1198.08	100.408	1198.08	100.994	1198.08	101.584	1198.08	103.294	1198.08	104.653	1198.08	105.597
	1198.56	93.4154	1198.56	93.8859	1198.56	94.3464	1198.56	95.0627	1198.56	95.7589	1198.56	96.2494	1198.56	96.9908	1198.56	97.9596	1198.56	98.748	1198.56	102.938	1198.56	100.446	1198.56	101.034	1198.56	101.614	1198.56	103.3	1198.56	104.667	1198.56	105.643
	1199.04	93.4473	1199.04	93.8981	1199.04	94.3833	1199.04	95.0667	1199.04	95.8089	1199.04	96.2841	1199.04	97.0147	1199.04	97.9817	1199.04	98.7764	1199.04	102.968	1199.04	100.482	1199.04	101.076	1199.04	101.647	1199.04	103.311	1199.04	104.684	1199.04	105.691
	1199.53	93.4721	1199.53	93.9033	1199.53	94.4175	1199.53	95.0683	1199.53	95.8498	1199.53	96.3125	1199.53	97.0311	1199.53	97.9976	1199.53	98.7941	1199.53	102.989	1199.53	100.51	1199.53	101.111	1199.53	101.681	1199.53	103.323	1199.53	104.701	1199.53	105.733
	1200.01	93.486	1200.01	93.9011	1200.01	94.4449	1200.01	95.0671	1200.01	95.8767	1200.01	96.3294	1200.01	97.0376	1200.01	98.0041	1200.01	98.7987	1200.01	102.999	1200.01	100.525	1200.01	101.137	1200.01	101.713	1200.01	103.332	1200.01	104.714	1200.01	105.764
	1200.49	93.4878	1200.49	93.8926	1200.49	94.4629	1200.49	95.0629	1200.49	95.8873	1200.49	96.3326	1200.49	97.034	1200.49	98.0002	1200.49	98.79	1200.49	102.998	1200.49	100.526	1200.49	101.152	1200.49	101.741	1200.49	103.335	1200.49	104.72	1200.49	105.783
	1200.97	93.479	1200.97	93.8798	1200.97	94.4712	1200.97	95.0562	1200.97	95.8824	1200.97	96.3233	1200.97	97.0212	1200.97	97.9866	1200.97	98.7708	1200.97	102.986	1200.97	100.514	1200.97	101.159	1200.97	101.76	1200.97	103.332	1200.97	104.72	1200.97	105.79
	1201.45	93.4625	1201.45	93.8649	1201.45	94.4712	1201.45	95.047	1201.45	95.8644	1201.45	96.3056	1201.45	97.0012	1201.45	97.966	1201.45	98.7446	1201.45	102.968	1201.45	100.492	1201.45	101.16	1201.45	101.768	1201.45	103.323	1201.45	104.712	1201.45	105.787
	1201.94	93.4416	1201.94	93.8501	1201.94	94.4657	1201.94	95.0356	1201.94	95.8374	1201.94	96.2847	1201.94	96.9762	1201.94	97.9422	1201.94	98.7156	1201.94	102.947	1201.94	100.464	1201.94	101.159	1201.94	101.765	1201.94	103.309	1201.94	104.697	1201.94	105.777
	1202.42	93.4193	1202.42	93.8369	1202.42	94.4578	1202.42	95.0227	1202.42	95.8055	1202.42	96.2653	1202.42	96.9486	1202.42	97.9192	1202.42	98.6877	1202.42	102.929	1202.42	100.434	1202.42	101.156	1202.42	101.751	1202.42	103.295	1202.42	104.675	1202.42	105.761
	1202.9	93.3976	1202.9	93.8268	1202.9	94.4512	1202.9	95.0095	1202.9	95.7725	1202.9	96.2503	1202.9	96.921	1202.9	97.9004	1202.9	98.664	1202.9	102.913	1202.9	100.406	1202.9	101.151	1202.9	101.73	1202.9	103.283	1202.9	104.649	1202.9	105.74
	1203.38	93.3779	1203.38	93.8208	1203.38	94.4486	1203.38	94.9982	1203.38	95.7413	1203.38	96.2404	1203.38	96.8963	1203.38	97.8875	1203.38	98.6468	1203.38	102.902	1203.38	100.382	1203.38	101.144	1203.38	101.704	1203.38	103.274	1203.38	104.618	1203.38	105.712
	1203.87	93.3614	1203.87	93.8199	1203.87	94.4521	1203.87	94.9916	1203.87	95.7142	1203.87	96.2345	1203.87	96.8774	1203.87	97.8809	1203.87	98.6375	1203.87	102.894	1203.87	100.365	1203.87	101.135	1203.87	101.678	1203.87	103.271	1203.87	104.586	1203.87	105.679
	1204.35	93.3485	1204.35	93.8246	1204.35	94.4618	1204.35	94.9921	1204.35	95.6925	1204.35	96.231	1204.35	96.8667	1204.35	97.8793	1204.35	98.6356	1204.35	102.891	1204.35	100.357	1204.35	101.123	1204.35	101.655	1204.35	103.275	1204.35	104.554	1204.35	105.643
	1204.83	93.3397	1204.83	93.8345	1204.83	94.4761	1204.83	95.001	1204.83	95.6767	1204.83	96.2282	1204.83	96.8656	1204.83	97.8804	1204.83	98.6397	1204.83	102.889	1204.83	100.356	1204.83	101.111	1204.83	101.636	1204.83	103.284	1204.83	104.526	1204.83	105.607
	1205.31	93.3347	1205.31	93.8481	1205.31	94.4917	1205.31	95.0173	1205.31	95.6668	1205.31	96.2255	1205.31	96.8739	1205.31	97.8814	1205.31	98.6467	1205.31	102.89	1205.31	100.362	1205.31	101.101	1205.31	101.621	1205.31	103.298	1205.31	104.504	1205.31	105.576
	1205.79	93.3326	1205.79	93.8633	1205.79	94.5045	1205.79	95.0383	1205.79	95.6621	1205.79	96.223	1205.79	96.8899	1205.79	97.8802	1205.79	98.6529	1205.79	102.89	1205.79	100.369	1205.79	101.093	1205.79	101.608	1205.79	103.313	1205.79	104.49	1205.79	105.555
	1206.28	93.3326	1206.28	93.8774	1206.28	94.5107	1206.28	95.0598	1206.28	95.6616	1206.28	96.2215	1206.28	96.9109	1206.28	97.875	1206.28	98.6555	1206.28	102.89	1206.28	100.375	1206.28	101.09	1206.28	101.594	1206.28	103.326	1206.28	104.485	1206.28	105.544
	1206.76	93.3335	1206.76	93.8882	1206.76	94.5079	1206.76	95.0774	1206.76	95.6639	1206.76	96.2216	1206.76	96.9342	1206.76	97.8655	1206.76	98.6528	1206.76	102.887	1206.76	100.378	1206.76	101.089	1206.76	101.58	1206.76	103.335	1206.76	104.488	1206.76	105.545
	1207.24	93.3353	1207.24	93.8946	1207.24	94.4961	1207.24	95.088	1207.24	95.668	1207.24	96.2232	1207.24	96.9573	1207.24	97.8524	1207.24	98.6456	1207.24	102.882	1207.24	100.376	1207.24	101.091	1207.24	101.566	1207.24	103.336	1207.24	104.5	1207.24	105.556
	1207.72	93.3386	1207.72	93.8963	1207.72	94.4774	1207.72	95.0903	1207.72	95.6727	1207.72	96.2258	1207.72	96.9788	1207.72	97.837	1207.72	98.6365	1207.72	102.876	1207.72	100.372	1207.72	101.094	1207.72	101.554	1207.72	103.329	1207.72	104.519	1207.72	105.574
	1208.2	93.3452	1208.2	93.8946	1208.2	94.4555	1208.2	95.0853	1208.2	95.6774	1208.2	96.2282	1208.2	96.9983	1208.2	97.8215	1208.2	98.629	1208.2	102.869	1208.2	100.368	1208.2	101.097	1208.2	101.548	1208.2	103.317	1208.2	104.544	1208.2	105.595
	1208.69	93.3567	1208.69	93.891	1208.69	94.4347	1208.69	95.0755	1208.69	95.6815	1208.69	96.2294	1208.69	97.016	1208.69	97.8079	1208.69	98.6263	1208.69	102.865	1208.69	100.367	1208.69	101.099	1208.69	101.549	1208.69	103.302	1208.69	104.573	1208.69	105.619
	1209.17	93.3742	1209.17	93.8873	1209.17	94.4187	1209.17	95.0643	1209.17	95.6846	1209.17	96.2287	1209.17	97.0322	1209.17	97.7982	1209.17	98.6298	1209.17	102.863	1209.17	100.37	1209.17	101.1	1209.17	101.558	1209.17	103.289	1209.17	104.604	1209.17	105.642
	1209.65	93.3972	1209.65	93.8849	1209.65	94.41	1209.65	95.0546	1209.65	95.6867	1209.65	96.2259	1209.65	97.0472	1209.65	97.7936	1209.65	98.6391	1209.65	102.865	1209.65	100.378	1209.65	101.099	1209.65	101.576	1209.65	103.281	1209.65	104.633	1209.65	105.666
	1210.13	93.4236	1210.13	93.8851	1210.13	94.4094	1210.13	95.049	1210.13	95.6883	1210.13	96.2218	1210.13	97.0613	1210.13	97.7946	1210.13	98.6522	1210.13	102.87	1210.13	100.389	1210.13	101.096	1210.13	101.6	1210.13	103.281	1210.13	104.656	1210.13	105.689
	1210.62	93.4501	1210.62	93.8888	1210.62	94.4167	1210.62	95.0489	1210.62	95.6901	1210.62	96.2174	1210.62	97.0744	1210.62	97.8012	1210.62	98.6666	1210.62	102.876	1210.62	100.402	1210.62	101.091	1210.62	101.626	1210.62	103.29	1210.62	104.671	1210.62	105.711
	1211.1	93.473	1211.1	93.8973	1211.1	94.4306	1211.1	95.055	1211.1	95.693	1211.1	96.2145	1211.1	97.0865	1211.1	97.8123	1211.1	98.6807	1211.1	102.881	1211.1	100.413	1211.1	101.084	1211.1	101.653	1211.1	103.307	1211.1	104.678	1211.1	105.734
	1211.58	93.4894	1211.58	93.9113	1211.58	94.4493	1211.58	95.0671	1211.58	95.698	1211.58	96.2144	1211.58	97.0975	1211.58	97.8268	1211.58	98.694	1211.58	102.885	1211.58	100.424	1211.58	101.078	1211.58	101.675	1211.58	103.329	1211.58	104.677	1211.58	105.756
	1212.06	93.4976	1212.06	93.9312	1212.06	94.4707	1212.06	95.0837	1212.06	95.7052	1212.06	96.2184	1212.06	97.1069	1212.06	97.8433	1212.06	98.7071	1212.06	102.887	1212.06	100.433	1212.06	101.073	1212.06	101.691	1212.06	103.353	1212.06	104.672	1212.06	105.779
	1212.54	93.4978	1212.54	93.9558	1212.54	94.4917	1212.54	95.1026	1212.54	95.7142	1212.54	96.2268	1212.54	97.1141	1212.54	97.8607	1212.54	98.7207	1212.54	102.886	1212.54	100.441	1212.54	101.071	1212.54	101.698	1212.54	103.374	1212.54	104.668	1212.54	105.8
	1213.03	93.4915	1213.03	93.9825	1213.03	94.5093	1213.03	95.1203	1213.03	95.7232	1213.03	96.239	1213.03	97.1184	1213.03	97.878	1213.03	98.7349	1213.03	102.882	1213.03	100.45	1213.03	101.073	1213.03	101.697	1213.03	103.39	1213.03	104.667	1213.03	105.819
	1213.51	93.4813	1213.51	94.0071	1213.51	94.5207	1213.51	95.1328	1213.51	95.7304	1213.51	96.253	1213.51	97.1186	1213.51	97.8948	1213.51	98.7483	1213.51	102.875	1213.51	100.457	1213.51	101.078	1213.51	101.688	1213.51	103.401	1213.51	104.67	1213.51	105.832
	1213.99	93.4696	1213.99	94.0246	1213.99	94.5238	1213.99	95.1368	1213.99	95.7336	1213.99	96.2662	1213.99	97.114	1213.99	97.9102	1213.99	98.758	1213.99	102.865	1213.99	100.462	1213.99	101.082	1213.99	101.671	1213.99	103.404	1213.99	104.677	1213.99	105.837
	1214.47	93.4588	1214.47	94.031	1214.47	94.5184	1214.47	95.1304	1214.47	95.7318	1214.47	96.2754	1214.47	97.1046	1214.47	97.9234	1214.47	98.7611	1214.47	102.849	1214.47	100.462	1214.47	101.084	1214.47	101.648	1214.47	103.4	1214.47	104.682	1214.47	105.832
	1214.95	93.4505	1214.95	94.0238	1214.95	94.5066	1214.95	95.1145	1214.95	95.7255	1214.95	96.2781	1214.95	97.0912	1214.95	97.9332	1214.95	98.7552	1214.95	102.829	1214.95	100.457	1214.95	101.081	1214.95	101.624	1214.95	103.391	1214.95	104.682	1214.95	105.814
	1215.44	93.4456	1215.44	94.0036	1215.44	94.4922	1215.44	95.0922	1215.44	95.7166	1215.44	96.2728	1215.44	97.0754	1215.44	97.9384	1215.44	98.7401	1215.44	102.806	1215.44	100.444	1215.44	101.075	1215.44	101.601	1215.44	103.376	1215.44	104.675	1215.44	105.788
	1215.92	93.4445	1215.92	93.9735	1215.92	94.4795	1215.92	95.0683	1215.92	95.7081	1215.92	96.2598	1215.92	97.0595	1215.92	97.9381	1215.92	98.7176	1215.92	102.783	1215.92	100.427	1215.92	101.066	1215.92	101.583	1215.92	103.357	1215.92	104.66	1215.92	105.755
	1216.4	93.4472	1216.4	93.9387	1216.4	94.4726	1216.4	95.0481	1216.4	95.7036	1216.4	96.2412	1216.4	97.0459	1216.4	97.9323	1216.4	98.6915	1216.4	102.764	1216.4	100.407	1216.4	101.057	1216.4	101.571	1216.4	103.336	1216.4	104.64	1216.4	105.722
	1216.88	93.453	1216.88	93.905	1216.88	94.4736	1216.88	95.0355	1216.88	95.7055	1216.88	96.2205	1216.88	97.0363	1216.88	97.9227	1216.88	98.6659	1216.88	102.752	1216.88	100.388	1216.88	101.053	1216.88	101.567	1216.88	103.315	1216.88	104.622	1216.88	105.694
	1217.37	93.4609	1217.37	93.8776	1217.37	94.482	1217.37	95.032	1217.37	95.7148	1217.37	96.2021	1217.37	97.0317	1217.37	97.9116	1217.37	98.6447	1217.37	102.75	1217.37	100.372	1217.37	101.055	1217.37	101.571	1217.37	103.295	1217.37	104.61	1217.37	105.676
	1217.85	93.4695	1217.85	93.8596	1217.85	94.495	1217.85	95.0365	1217.85	95.7305	1217.85	96.1896	1217.85	97.0318	1217.85	97.9017	1217.85	98.63	1217.85	102.758	1217.85	100.363	1217.85	101.064	1217.85	101.579	1217.85	103.279	1217.85	104.608	1217.85	105.669
	1218.33	93.4775	1218.33	93.8521	1218.33	94.5088	1218.33	95.0459	1218.33	95.7499	1218.33	96.1858	1218.33	97.0358	1218.33	97.8952	1218.33	98.6223	1218.33	102.775	1218.33	100.36	1218.33	101.076	1218.33	101.591	1218.33	103.267	1218.33	104.616	1218.33	105.671
	1218.81	93.4839	1218.81	93.8546	1218.81	94.5198	1218.81	95.0568	1218.81	95.7697	1218.81	96.1916	1218.81	97.0421	1218.81	97.8927	1218.81	98.6207	1218.81	102.797	1218.81	100.364	1218.81	101.089	1218.81	101.603	1218.81	103.259	1218.81	104.631	1218.81	105.68
	1219.29	93.4884	1219.29	93.8653	1219.29	94.526	1219.29	95.0665	1219.29	95.7866	1219.29	96.2069	1219.29	97.0492	1219.29	97.893	1219.29	98.6239	1219.29	102.822	1219.29	100.373	1219.29	101.099	1219.29	101.615	1219.29	103.256	1219.29	104.648	1219.29	105.69
	1219.78	93.4915	1219.78	93.8821	1219.78	94.5274	1219.78	95.0742	1219.78	95.7986	1219.78	96.2301	1219.78	97.0556	1219.78	97.8938	1219.78	98.6307	1219.78	102.848	1219.78	100.386	1219.78	101.105	1219.78	101.626	1219.78	103.257	1219.78	104.663	1219.78	105.699
	1220.26	93.494	1220.26	93.9025	1220.26	94.5258	1220.26	95.0803	1220.26	95.8051	1220.26	96.2587	1220.26	97.06	1220.26	97.8924	1220.26	98.6398	1220.26	102.873	1220.26	100.402	1220.26	101.104	1220.26	101.636	1220.26	103.263	1220.26	104.673	1220.26	105.704
	1220.74	93.4971	1220.74	93.9242	1220.74	94.524	1220.74	95.0858	1220.74	95.8071	1220.74	96.29	1220.74	97.0616	1220.74	97.8873	1220.74	98.6507	1220.74	102.896	1220.74	100.418	1220.74	101.098	1220.74	101.645	1220.74	103.273	1220.74	104.677	1220.74	105.708
	1221.22	93.5016	1221.22	93.9446	1221.22	94.5243	1221.22	95.0918	1221.22	95.8064	1221.22	96.3209	1221.22	97.06	1221.22	97.8788	1221.22	98.6625	1221.22	102.918	1221.22	100.433	1221.22	101.089	1221.22	101.655	1221.22	103.287	1221.22	104.677	1221.22	105.711
	1221.7	93.5077	1221.7	93.9609	1221.7	94.5279	1221.7	95.0979	1221.7	95.8048	1221.7	96.3481	1221.7	97.0548	1221.7	97.8689	1221.7	98.6743	1221.7	102.936	1221.7	100.445	1221.7	101.078	1221.7	101.666	1221.7	103.305	1221.7	104.675	1221.7	105.716
	1222.19	93.5147	1222.19	93.9703	1222.19	94.5344	1222.19	95.103	1222.19	95.8036	1222.19	96.3683	1222.19	97.0463	1222.19	97.8606	1222.19	98.6849	1222.19	102.95	1222.19	100.453	1222.19	101.069	1222.19	101.677	1222.19	103.324	1222.19	104.674	1222.19	105.725
	1222.67	93.5215	1222.67	93.9704	1222.67	94.5421	1222.67	95.1053	1222.67	95.8029	1222.67	96.3791	1222.67	97.0348	1222.67	97.8567	1222.67	98.693	1222.67	102.955	1222.67	100.458	1222.67	101.061	1222.67	101.687	1222.67	103.345	1222.67	104.675	1222.67	105.738
	1223.15	93.5266	1223.15	93.9605	1223.15	94.5488	1223.15	95.1039	1223.15	95.802	1223.15	96.3788	1223.15	97.021	1223.15	97.8581	1223.15	98.6976	1223.15	102.951	1223.15	100.46	1223.15	101.054	1223.15	101.693	1223.15	103.363	1223.15	104.679	1223.15	105.752
	1223.63	93.5287	1223.63	93.9413	1223.63	94.5523	1223.63	95.0987	1223.63	95.7997	1223.63	96.3674	1223.63	97.006	1223.63	97.8635	1223.63	98.6983	1223.63	102.938	1223.63	100.46	1223.63	101.049	1223.63	101.695	1223.63	103.377	1223.63	104.684	1223.63	105.766
	1224.12	93.5273	1224.12	93.9161	1224.12	94.5512	1224.12	95.0909	1224.12	95.795	1224.12	96.347	1224.12	96.9909	1224.12	97.8701	1224.12	98.6952	1224.12	102.916	1224.12	100.459	1224.12	101.045	1224.12	101.69	1224.12	103.385	1224.12	104.689	1224.12	105.778
	1224.6	93.5223	1224.6	93.8893	1224.6	94.5451	1224.6	95.0829	1224.6	95.7877	1224.6	96.3215	1224.6	96.9775	1224.6	97.8742	1224.6	98.6893	1224.6	102.89	1224.6	100.458	1224.6	101.041	1224.6	101.678	1224.6	103.387	1224.6	104.692	1224.6	105.785
	1225.08	93.5147	1225.08	93.8662	1225.08	94.5349	1225.08	95.0768	1225.08	95.7787	1225.08	96.2957	1225.08	96.9673	1225.08	97.8733	1225.08	98.6817	1225.08	102.863	1225.08	100.456	1225.08	101.038	1225.08	101.661	1225.08	103.382	1225.08	104.692	1225.08	105.787
	1225.56	93.5056	1225.56	93.851	1225.56	94.5223	1225.56	95.0736	1225.56	95.7697	1225.56	96.2746	1225.56	96.9619	1225.56	97.8669	1225.56	98.6738	1225.56	102.84	1225.56	100.453	1225.56	101.037	1225.56	101.643	1225.56	103.374	1225.56	104.69	1225.56	105.785
	1226.04	93.4968	1226.04	93.8467	1226.04	94.5094	1226.04	95.0734	1226.04	95.7628	1226.04	96.2612	1226.04	96.9623	1226.04	97.8566	1226.04	98.667	1226.04	102.824	1226.04	100.448	1226.04	101.039	1226.04	101.626	1226.04	103.364	1226.04	104.687	1226.04	105.781
	1226.53	93.4895	1226.53	93.8535	1226.53	94.4985	1226.53	95.0749	1226.53	95.7598	1226.53	96.2567	1226.53	96.9687	1226.53	97.8458	1226.53	98.6622	1226.53	102.817	1226.53	100.44	1226.53	101.044	1226.53	101.616	1226.53	103.355	1226.53	104.684	1226.53	105.777
	1227.01	93.4847	1227.01	93.8698	1227.01	94.4915	1227.01	95.0767	1227.01	95.7615	1227.01	96.26	1227.01	96.98	1227.01	97.8378	1227.01	98.6599	1227.01	102.818	1227.01	100.429	1227.01	101.052	1227.01	101.615	1227.01	103.348	1227.01	104.684	1227.01	105.774
	1227.49	93.4824	1227.49	93.8919	1227.49	94.4894	1227.49	95.0774	1227.49	95.7675	1227.49	96.2682	1227.49	96.9943	1227.49	97.8345	1227.49	98.6601	1227.49	102.828	1227.49	100.415	1227.49	101.063	1227.49	101.622	1227.49	103.345	1227.49	104.686	1227.49	105.774
	1227.97	93.4826	1227.97	93.9156	1227.97	94.4926	1227.97	95.0767	1227.97	95.7763	1227.97	96.2777	1227.97	97.0088	1227.97	97.8362	1227.97	98.6617	1227.97	102.844	1227.97	100.399	1227.97	101.075	1227.97	101.637	1227.97	103.344	1227.97	104.691	1227.97	105.775
	1228.45	93.4842	1228.45	93.9367	1228.45	94.5003	1228.45	95.0751	1228.45	95.7856	1228.45	96.2855	1228.45	97.021	1228.45	97.8412	1228.45	98.6633	1228.45	102.865	1228.45	100.382	1228.45	101.085	1228.45	101.656	1228.45	103.344	1228.45	104.698	1228.45	105.775
	1228.94	93.4866	1228.94	93.9522	1228.94	94.5112	1228.94	95.0735	1228.94	95.7934	1228.94	96.2898	1228.94	97.0289	1228.94	97.847	1228.94	98.6633	1228.94	102.886	1228.94	100.365	1228.94	101.092	1228.94	101.676	1228.94	103.343	1228.94	104.706	1228.94	105.774
	1229.42	93.489	1229.42	93.9604	1229.42	94.5236	1229.42	95.0725	1229.42	95.7986	1229.42	96.2906	1229.42	97.0322	1229.42	97.8514	1229.42	98.6599	1229.42	102.906	1229.42	100.348	1229.42	101.094	1229.42	101.691	1229.42	103.342	1229.42	104.712	1229.42	105.77
	1229.9	93.4912	1229.9	93.9613	1229.9	94.5362	1229.9	95.0723	1229.9	95.8012	1229.9	96.2891	1229.9	97.0318	1229.9	97.8533	1229.9	98.653	1229.9	102.921	1229.9	100.334	1229.9	101.093	1229.9	101.7	1229.9	103.34	1229.9	104.716	1229.9	105.761
	1230.38	93.4932	1230.38	93.9562	1230.38	94.5484	1230.38	95.0724	1230.38	95.8021	1230.38	96.2873	1230.38	97.0296	1230.38	97.8532	1230.38	98.6431	1230.38	102.928	1230.38	100.324	1230.38	101.089	1230.38	101.7	1230.38	103.337	1230.38	104.716	1230.38	105.748
	1230.86	93.4955	1230.86	93.9471	1230.86	94.5601	1230.86	95.0717	1230.86	95.8029	1230.86	96.2869	1230.86	97.0279	1230.86	97.8523	1230.86	98.6325	1230.86	102.927	1230.86	100.319	1230.86	101.085	1230.86	101.694	1230.86	103.334	1230.86	104.714	1230.86	105.735
	1231.35	93.4982	1231.35	93.9366	1231.35	94.5718	1231.35	95.0699	1231.35	95.8054	1231.35	96.2893	1231.35	97.0279	1231.35	97.8521	1231.35	98.6241	1231.35	102.917	1231.35	100.321	1231.35	101.085	1231.35	101.681	1231.35	103.332	1231.35	104.709	1231.35	105.723
	1231.83	93.5015	1231.83	93.9267	1231.83	94.584	1231.83	95.0671	1231.83	95.8102	1231.83	96.2949	1231.83	97.0298	1231.83	97.854	1231.83	98.6206	1231.83	102.899	1231.83	100.332	1231.83	101.089	1231.83	101.667	1231.83	103.331	1231.83	104.704	1231.83	105.716
	1232.31	93.5047	1232.31	93.9189	1232.31	94.5966	1232.31	95.0644	1232.31	95.8171	1232.31	96.3036	1232.31	97.0324	1232.31	97.8581	1232.31	98.6235	1232.31	102.876	1232.31	100.35	1232.31	101.098	1232.31	101.653	1232.31	103.329	1232.31	104.701	1232.31	105.714
	1232.79	93.5072	1232.79	93.9142	1232.79	94.6089	1232.79	95.0635	1232.79	95.8248	1232.79	96.3144	1232.79	97.0337	1232.79	97.8642	1232.79	98.6328	1232.79	102.853	1232.79	100.373	1232.79	101.109	1232.79	101.642	1232.79	103.326	1232.79	104.701	1232.79	105.718
	1233.28	93.5082	1233.28	93.9123	1233.28	94.6197	1233.28	95.0662	1233.28	95.8315	1233.28	96.3264	1233.28	97.0317	1233.28	97.8719	1233.28	98.6466	1233.28	102.834	1233.28	100.397	1233.28	101.118	1233.28	101.635	1233.28	103.318	1233.28	104.704	1233.28	105.724
	1233.76	93.5074	1233.76	93.9129	1233.76	94.6273	1233.76	95.0734	1233.76	95.835	1233.76	96.3383	1233.76	97.0253	1233.76	97.8804	1233.76	98.6618	1233.76	102.82	1233.76	100.42	1233.76	101.121	1233.76	101.633	1233.76	103.305	1233.76	104.71	1233.76	105.729
	1234.24	93.5048	1234.24	93.9151	1234.24	94.6305	1234.24	95.0847	1234.24	95.8341	1234.24	96.3487	1234.24	97.0144	1234.24	97.8893	1234.24	98.6755	1234.24	102.813	1234.24	100.439	1234.24	101.115	1234.24	101.635	1234.24	103.287	1234.24	104.716	1234.24	105.73
	1234.72	93.5007	1234.72	93.9182	1234.72	94.6286	1234.72	95.0982	1234.72	95.8285	1234.72	96.3561	1234.72	97.0002	1234.72	97.8981	1234.72	98.6854	1234.72	102.811	1234.72	100.451	1234.72	101.098	1234.72	101.638	1234.72	103.264	1234.72	104.719	1234.72	105.724
	1235.2	93.4956	1235.2	93.9215	1235.2	94.6218	1235.2	95.1109	1235.2	95.8188	1235.2	96.359	1235.2	96.9842	1235.2	97.9058	1235.2	98.6905	1235.2	102.814	1235.2	100.456	1235.2	101.073	1235.2	101.641	1235.2	103.24	1235.2	104.719	1235.2	105.711
	1235.68	93.4897	1235.68	93.9245	1235.68	94.6109	1235.68	95.1193	1235.68	95.8066	1235.68	96.356	1235.68	96.968	1235.68	97.9113	1235.68	98.6913	1235.68	102.818	1235.68	100.455	1235.68	101.042	1235.68	101.641	1235.68	103.218	1235.68	104.714	1235.68	105.693
	1236.17	93.4826	1236.17	93.9269	1236.17	94.5972	1236.17	95.1207	1236.17	95.7933	1236.17	96.3462	1236.17	96.9528	1236.17	97.913	1236.17	98.689	1236.17	102.822	1236.17	100.449	1236.17	101.01	1236.17	101.636	1236.17	103.204	1236.17	104.705	1236.17	105.673
	1236.65	93.4739	1236.65	93.9286	1236.65	94.5818	1236.65	95.1137	1236.65	95.7806	1236.65	96.3293	1236.65	96.9393	1236.65	97.9099	1236.65	98.6849	1236.65	102.823	1236.65	100.439	1236.65	100.981	1236.65	101.626	1236.65	103.199	1236.65	104.694	1236.65	105.653
	1237.13	93.4625	1237.13	93.9292	1237.13	94.5655	1237.13	95.0988	1237.13	95.7692	1237.13	96.3062	1237.13	96.9278	1237.13	97.9013	1237.13	98.6799	1237.13	102.822	1237.13	100.426	1237.13	100.958	1237.13	101.612	1237.13	103.205	1237.13	104.68	1237.13	105.636
	1237.61	93.4478	1237.61	93.9284	1237.61	94.549	1237.61	95.0781	1237.61	95.7591	1237.61	96.2784	1237.61	96.9188	1237.61	97.8875	1237.61	98.6737	1237.61	102.82	1237.61	100.411	1237.61	100.942	1237.61	101.596	1237.61	103.221	1237.61	104.665	1237.61	105.622
	1238.1	93.4298	1238.1	93.9259	1238.1	94.5324	1238.1	95.0552	1238.1	95.7499	1238.1	96.2481	1238.1	96.9129	1238.1	97.8697	1238.1	98.6657	1238.1	102.816	1238.1	100.394	1238.1	100.932	1238.1	101.58	1238.1	103.243	1238.1	104.649	1238.1	105.612
	1238.58	93.4091	1238.58	93.9212	1238.58	94.5159	1238.58	95.0341	1238.58	95.741	1238.58	96.2178	1238.58	96.9107	1238.58	97.8495	1238.58	98.6551	1238.58	102.812	1238.58	100.375	1238.58	100.927	1238.58	101.567	1238.58	103.265	1238.58	104.632	1238.58	105.605
	1239.06	93.3869	1239.06	93.9144	1239.06	94.4996	1239.06	95.0186	1239.06	95.7319	1239.06	96.1899	1239.06	96.9125	1239.06	97.8283	1239.06	98.6416	1239.06	102.809	1239.06	100.356	1239.06	100.926	1239.06	101.558	1239.06	103.283	1239.06	104.614	1239.06	105.599
	1239.54	93.3652	1239.54	93.906	1239.54	94.4842	1239.54	95.011	1239.54	95.723	1239.54	96.1664	1239.54	96.918	1239.54	97.8077	1239.54	98.6264	1239.54	102.805	1239.54	100.337	1239.54	100.927	1239.54	101.554	1239.54	103.291	1239.54	104.595	1239.54	105.594
	1240.03	93.3459	1240.03	93.897	1240.03	94.4704	1240.03	95.0122	1240.03	95.715	1240.03	96.1491	1240.03	96.9262	1240.03	97.7888	1240.03	98.6112	1240.03	102.802	1240.03	100.319	1240.03	100.93	1240.03	101.553	1240.03	103.29	1240.03	104.576	1240.03	105.592
	1240.51	93.3311	1240.51	93.8892	1240.51	94.4593	1240.51	95.0212	1240.51	95.7091	1240.51	96.1387	1240.51	96.9359	1240.51	97.7727	1240.51	98.5987	1240.51	102.799	1240.51	100.303	1240.51	100.933	1240.51	101.555	1240.51	103.279	1240.51	104.561	1240.51	105.595
	1240.99	93.3227	1240.99	93.8847	1240.99	94.4522	1240.99	95.0354	1240.99	95.7069	1240.99	96.1356	1240.99	96.9459	1240.99	97.7609	1240.99	98.5915	1240.99	102.797	1240.99	100.289	1240.99	100.939	1240.99	101.559	1240.99	103.265	1240.99	104.552	1240.99	105.602
	1241.47	93.3223	1241.47	93.8856	1241.47	94.45	1241.47	95.0518	1241.47	95.7091	1241.47	96.1395	1241.47	96.9554	1241.47	97.7544	1241.47	98.5913	1241.47	102.797	1241.47	100.277	1241.47	100.945	1241.47	101.564	1241.47	103.251	1241.47	104.55	1241.47	105.616
	1241.95	93.3311	1241.95	93.8932	1241.95	94.4534	1241.95	95.0671	1241.95	95.7161	1241.95	96.1494	1241.95	96.9649	1241.95	97.7541	1241.95	98.5983	1241.95	102.799	1241.95	100.268	1241.95	100.952	1241.95	101.57	1241.95	103.243	1241.95	104.556	1241.95	105.636
	1242.43	93.3494	1242.43	93.9081	1242.43	94.4625	1242.43	95.0792	1242.43	95.727	1242.43	96.1633	1242.43	96.9752	1242.43	97.7601	1242.43	98.6114	1242.43	102.804	1242.43	100.264	1242.43	100.96	1242.43	101.58	1242.43	103.243	1242.43	104.57	1242.43	105.661
	1242.92	93.3764	1242.92	93.9291	1242.92	94.4763	1242.92	95.0866	1242.92	95.7405	1242.92	96.179	1242.92	96.9875	1242.92	97.771	1242.92	98.6278	1242.92	102.812	1242.92	100.265	1242.92	100.967	1242.92	101.593	1242.92	103.251	1242.92	104.59	1242.92	105.689
	1243.4	93.4099	1243.4	93.9537	1243.4	94.4933	1243.4	95.0895	1243.4	95.7543	1243.4	96.1938	1243.4	97.0022	1243.4	97.7846	1243.4	98.6443	1243.4	102.82	1243.4	100.272	1243.4	100.974	1243.4	101.609	1243.4	103.268	1243.4	104.614	1243.4	105.716
	1243.88	93.4466	1243.88	93.9785	1243.88	94.5113	1243.88	95.0894	1243.88	95.7666	1243.88	96.2056	1243.88	97.0193	1243.88	97.7984	1243.88	98.6574	1243.88	102.826	1243.88	100.286	1243.88	100.98	1243.88	101.626	1243.88	103.288	1243.88	104.64	1243.88	105.742
	1244.36	93.4826	1244.36	93.9998	1244.36	94.5281	1244.36	95.0883	1244.36	95.776	1244.36	96.2128	1244.36	97.0373	1244.36	97.81	1244.36	98.6649	1244.36	102.83	1244.36	100.307	1244.36	100.984	1244.36	101.642	1244.36	103.308	1244.36	104.665	1244.36	105.762
	1244.85	93.5141	1244.85	94.0145	1244.85	94.5422	1244.85	95.0883	1244.85	95.7815	1244.85	96.2153	1244.85	97.0543	1244.85	97.8187	1244.85	98.6655	1244.85	102.829	1244.85	100.333	1244.85	100.988	1244.85	101.656	1244.85	103.327	1244.85	104.688	1244.85	105.776
	1245.33	93.5384	1245.33	94.0213	1245.33	94.5527	1245.33	95.091	1245.33	95.7832	1245.33	96.2141	1245.33	97.0686	1245.33	97.8247	1245.33	98.66	1245.33	102.826	1245.33	100.363	1245.33	100.99	1245.33	101.666	1245.33	103.343	1245.33	104.707	1245.33	105.784
	1245.81	93.5543	1245.81	94.0202	1245.81	94.5598	1245.81	95.097	1245.81	95.7814	1245.81	96.2111	1245.81	97.0787	1245.81	97.8295	1245.81	98.65	1245.81	102.822	1245.81	100.392	1245.81	100.992	1245.81	101.672	1245.81	103.357	1245.81	104.723	1245.81	105.787
	1246.29	93.562	1246.29	94.0129	1246.29	94.5642	1246.29	95.1055	1246.29	95.7764	1246.29	96.2082	1246.29	97.0842	1246.29	97.8342	1246.29	98.6381	1246.29	102.819	1246.29	100.419	1246.29	100.994	1246.29	101.673	1246.29	103.368	1246.29	104.733	1246.29	105.785
	1246.77	93.5625	1246.77	94.002	1246.77	94.5666	1246.77	95.1149	1246.77	95.7687	1246.77	96.2073	1246.77	97.0852	1246.77	97.8394	1246.77	98.6268	1246.77	102.819	1246.77	100.439	1246.77	100.997	1246.77	101.671	1246.77	103.377	1246.77	104.736	1246.77	105.781
	1247.26	93.5576	1247.26	93.99	1247.26	94.5675	1247.26	95.1234	1247.26	95.7586	1247.26	96.2091	1247.26	97.0822	1247.26	97.844	1247.26	98.6176	1247.26	102.823	1247.26	100.451	1247.26	101.002	1247.26	101.665	1247.26	103.383	1247.26	104.731	1247.26	105.775
	1247.74	93.549	1247.74	93.9791	1247.74	94.5668	1247.74	95.1294	1247.74	95.7467	1247.74	96.2135	1247.74	97.0757	1247.74	97.8465	1247.74	98.6114	1247.74	102.83	1247.74	100.453	1247.74	101.008	1247.74	101.657	1247.74	103.385	1247.74	104.718	1247.74	105.767
	1248.22	93.5382	1248.22	93.9702	1248.22	94.5639	1248.22	95.1321	1248.22	95.7337	1248.22	96.2195	1248.22	97.0658	1248.22	97.8453	1248.22	98.6077	1248.22	102.837	1248.22	100.442	1248.22	101.016	1248.22	101.648	1248.22	103.381	1248.22	104.697	1248.22	105.757
	1248.7	93.5266	1248.7	93.9637	1248.7	94.5583	1248.7	95.1321	1248.7	95.721	1248.7	96.2257	1248.7	97.0523	1248.7	97.8398	1248.7	98.6055	1248.7	102.839	1248.7	100.42	1248.7	101.023	1248.7	101.636	1248.7	103.369	1248.7	104.67	1248.7	105.745
	1249.18	93.5156	1249.18	93.9588	1249.18	94.5499	1249.18	95.1305	1249.18	95.7098	1249.18	96.2308	1249.18	97.0351	1249.18	97.8309	1249.18	98.6031	1249.18	102.835	1249.18	100.388	1249.18	101.03	1249.18	101.624	1249.18	103.351	1249.18	104.639	1249.18	105.73
	1249.67	93.5063	1249.67	93.9548	1249.67	94.539	1249.67	95.1293	1249.67	95.7012	1249.67	96.2339	1249.67	97.014	1249.67	97.8203	1249.67	98.599	1249.67	102.821	1249.67	100.351	1249.67	101.033	1249.67	101.611	1249.67	103.328	1249.67	104.607	1249.67	105.711
	1250.15	93.5	1250.15	93.9511	1250.15	94.5266	1250.15	95.1297	1250.15	95.6955	1250.15	96.235	1250.15	96.9899	1250.15	97.8104	1250.15	98.5922	1250.15	102.799	1250.15	100.312	1250.15	101.031	1250.15	101.599	1250.15	103.303	1250.15	104.577	1250.15	105.691
	1250.63	93.4972	1250.63	93.9475	1250.63	94.5134	1250.63	95.1323	1250.63	95.692	1250.63	96.2344	1250.63	96.9641	1250.63	97.8024	1250.63	98.5822	1250.63	102.771	1250.63	100.276	1250.63	101.024	1250.63	101.587	1250.63	103.279	1250.63	104.549	1250.63	105.67
	1251.11	93.4976	1251.11	93.9441	1251.11	94.5006	1251.11	95.1363	1251.11	95.6893	1251.11	96.2326	1251.11	96.9389	1251.11	97.7961	1251.11	98.5694	1251.11	102.74	1251.11	100.247	1251.11	101.01	1251.11	101.574	1251.11	103.258	1251.11	104.525	1251.11	105.651
	1251.6	93.4998	1251.6	93.9415	1251.6	94.4884	1251.6	95.14	1251.6	95.6856	1251.6	96.2306	1251.6	96.9173	1251.6	97.79	1251.6	98.5547	1251.6	102.712	1251.6	100.227	1251.6	100.992	1251.6	101.561	1251.6	103.242	1251.6	104.505	1251.6	105.634
	1252.08	93.5021	1252.08	93.9402	1252.08	94.4773	1252.08	95.1416	1252.08	95.6798	1252.08	96.2288	1252.08	96.9018	1252.08	97.7824	1252.08	98.5397	1252.08	102.689	1252.08	100.214	1252.08	100.97	1252.08	101.545	1252.08	103.231	1252.08	104.489	1252.08	105.622
	1252.56	93.5027	1252.56	93.9406	1252.56	94.4676	1252.56	95.1401	1252.56	95.6716	1252.56	96.2277	1252.56	96.8946	1252.56	97.7724	1252.56	98.5266	1252.56	102.674	1252.56	100.209	1252.56	100.948	1252.56	101.527	1252.56	103.224	1252.56	104.48	1252.56	105.614
	1253.04	93.5009	1253.04	93.9428	1253.04	94.4601	1253.04	95.1353	1253.04	95.6623	1253.04	96.2274	1253.04	96.8965	1253.04	97.7611	1253.04	98.5172	1253.04	102.667	1253.04	100.208	1253.04	100.93	1253.04	101.507	1253.04	103.219	1253.04	104.477	1253.04	105.612
	1253.52	93.4972	1253.52	93.9469	1253.52	94.456	1253.52	95.1285	1253.52	95.6536	1253.52	96.2276	1253.52	96.9069	1253.52	97.751	1253.52	98.5132	1253.52	102.668	1253.52	100.21	1253.52	100.917	1253.52	101.487	1253.52	103.217	1253.52	104.484	1253.52	105.616
	1254.01	93.4932	1254.01	93.9522	1254.01	94.4564	1254.01	95.1214	1254.01	95.6478	1254.01	96.228	1254.01	96.9235	1254.01	97.7452	1254.01	98.5153	1254.01	102.677	1254.01	100.214	1254.01	100.911	1254.01	101.469	1254.01	103.218	1254.01	104.5	1254.01	105.626
	1254.49	93.4912	1254.49	93.958	1254.49	94.4622	1254.49	95.1155	1254.49	95.6462	1254.49	96.2278	1254.49	96.9425	1254.49	97.7461	1254.49	98.5229	1254.49	102.691	1254.49	100.218	1254.49	100.913	1254.49	101.457	1254.49	103.221	1254.49	104.525	1254.49	105.641
	1254.97	93.4929	1254.97	93.9631	1254.97	94.473	1254.97	95.1118	1254.97	95.649	1254.97	96.226	1254.97	96.9597	1254.97	97.7538	1254.97	98.5339	1254.97	102.708	1254.97	100.223	1254.97	100.92	1254.97	101.452	1254.97	103.226	1254.97	104.557	1254.97	105.661
	1255.45	93.4989	1255.45	93.9661	1255.45	94.4871	1255.45	95.1095	1255.45	95.6552	1255.45	96.2217	1255.45	96.9711	1255.45	97.7659	1255.45	98.5456	1255.45	102.727	1255.45	100.228	1255.45	100.931	1255.45	101.454	1255.45	103.234	1255.45	104.59	1255.45	105.683
	1255.93	93.5083	1255.93	93.9659	1255.93	94.502	1255.93	95.1072	1255.93	95.6628	1255.93	96.2143	1255.93	96.9743	1255.93	97.7784	1255.93	98.5547	1255.93	102.744	1255.93	100.233	1255.93	100.942	1255.93	101.461	1255.93	103.242	1255.93	104.621	1255.93	105.702
	1256.42	93.519	1256.42	93.9617	1256.42	94.5146	1256.42	95.1029	1256.42	95.6702	1256.42	96.2037	1256.42	96.9686	1256.42	97.7868	1256.42	98.5593	1256.42	102.758	1256.42	100.236	1256.42	100.95	1256.42	101.471	1256.42	103.251	1256.42	104.643	1256.42	105.713
	1256.9	93.5287	1256.9	93.9536	1256.9	94.523	1256.9	95.0956	1256.9	95.6763	1256.9	96.1904	1256.9	96.9555	1256.9	97.7884	1256.9	98.5585	1256.9	102.768	1256.9	100.238	1256.9	100.952	1256.9	101.483	1256.9	103.259	1256.9	104.656	1256.9	105.714
	1257.38	93.5357	1257.38	93.9425	1257.38	94.5261	1257.38	95.0854	1257.38	95.6809	1257.38	96.176	1257.38	96.9375	1257.38	97.783	1257.38	98.5534	1257.38	102.772	1257.38	100.237	1257.38	100.95	1257.38	101.493	1257.38	103.266	1257.38	104.658	1257.38	105.702
	1257.86	93.5394	1257.86	93.9302	1257.86	94.5247	1257.86	95.0738	1257.86	95.6849	1257.86	96.1626	1257.86	96.9175	1257.86	97.7727	1257.86	98.5463	1257.86	102.772	1257.86	100.234	1257.86	100.944	1257.86	101.502	1257.86	103.272	1257.86	104.653	1257.86	105.677
	1258.35	93.5403	1258.35	93.9188	1258.35	94.5207	1258.35	95.0635	1258.35	95.6892	1258.35	96.1524	1258.35	96.8978	1258.35	97.7609	1258.35	98.54	1258.35	102.768	1258.35	100.231	1258.35	100.937	1258.35	101.508	1258.35	103.278	1258.35	104.645	1258.35	105.643
	1258.83	93.5397	1258.83	93.9107	1258.83	94.5163	1258.83	95.0567	1258.83	95.6943	1258.83	96.1477	1258.83	96.8797	1258.83	97.7512	1258.83	98.5368	1258.83	102.765	1258.83	100.229	1258.83	100.931	1258.83	101.513	1258.83	103.283	1258.83	104.64	1258.83	105.608
	1259.31	93.5387	1259.31	93.9077	1259.31	94.5134	1259.31	95.0553	1259.31	95.7002	1259.31	96.1499	1259.31	96.8633	1259.31	97.7455	1259.31	98.5379	1259.31	102.765	1259.31	100.23	1259.31	100.928	1259.31	101.518	1259.31	103.287	1259.31	104.64	1259.31	105.578
	1259.79	93.5375	1259.79	93.9108	1259.79	94.5129	1259.79	95.0594	1259.79	95.706	1259.79	96.1591	1259.79	96.8485	1259.79	97.744	1259.79	98.5428	1259.79	102.769	1259.79	100.233	1259.79	100.93	1259.79	101.522	1259.79	103.292	1259.79	104.648	1259.79	105.56
	1260.27	93.536	1260.27	93.92	1260.27	94.5147	1260.27	95.0679	1260.27	95.7106	1260.27	96.1743	1260.27	96.8354	1260.27	97.7456	1260.27	98.5503	1260.27	102.779	1260.27	100.24	1260.27	100.934	1260.27	101.526	1260.27	103.297	1260.27	104.661	1260.27	105.559
	1260.76	93.533	1260.76	93.934	1260.76	94.5182	1260.76	95.0786	1260.76	95.7131	1260.76	96.1927	1260.76	96.8253	1260.76	97.7489	1260.76	98.5587	1260.76	102.793	1260.76	100.249	1260.76	100.941	1260.76	101.532	1260.76	103.301	1260.76	104.678	1260.76	105.576
	1261.24	93.5274	1261.24	93.9506	1261.24	94.5222	1261.24	95.0892	1261.24	95.7131	1261.24	96.2109	1261.24	96.8199	1261.24	97.7526	1261.24	98.5665	1261.24	102.809	1261.24	100.26	1261.24	100.948	1261.24	101.538	1261.24	103.303	1261.24	104.693	1261.24	105.607
	1261.72	93.5188	1261.72	93.9671	1261.72	94.5258	1261.72	95.0981	1261.72	95.7108	1261.72	96.2254	1261.72	96.8209	1261.72	97.7567	1261.72	98.573	1261.72	102.823	1261.72	100.272	1261.72	100.953	1261.72	101.546	1261.72	103.302	1261.72	104.704	1261.72	105.645
	1262.2	93.507	1262.2	93.9806	1262.2	94.5277	1262.2	95.104	1262.2	95.7064	1262.2	96.2326	1262.2	96.8288	1262.2	97.7607	1262.2	98.5781	1262.2	102.832	1262.2	100.285	1262.2	100.953	1262.2	101.553	1262.2	103.296	1262.2	104.709	1262.2	105.683
	1262.68	93.4925	1262.68	93.9881	1262.68	94.5269	1262.68	95.1062	1262.68	95.7001	1262.68	96.2303	1262.68	96.8422	1262.68	97.7638	1262.68	98.5815	1262.68	102.834	1262.68	100.296	1262.68	100.948	1262.68	101.557	1262.68	103.282	1262.68	104.705	1262.68	105.713
	1263.17	93.476	1263.17	93.9873	1263.17	94.5218	1263.17	95.1041	1263.17	95.6916	1263.17	96.2177	1263.17	96.8577	1263.17	97.7639	1263.17	98.5823	1263.17	102.827	1263.17	100.303	1263.17	100.938	1263.17	101.555	1263.17	103.26	1263.17	104.693	1263.17	105.727
	1263.65	93.458	1263.65	93.9769	1263.65	94.5112	1263.65	95.0973	1263.65	95.6797	1263.65	96.1957	1263.65	96.8708	1263.65	97.7578	1263.65	98.5792	1263.65	102.811	1263.65	100.305	1263.65	100.921	1263.65	101.546	1263.65	103.228	1263.65	104.674	1263.65	105.723
	1264.13	93.439	1264.13	93.9568	1264.13	94.4942	1264.13	95.0851	1264.13	95.6636	1264.13	96.1664	1264.13	96.8769	1264.13	97.7424	1264.13	98.5703	1264.13	102.786	1264.13	100.296	1264.13	100.899	1264.13	101.526	1264.13	103.188	1264.13	104.649	1264.13	105.7
	1264.61	93.4195	1264.61	93.9284	1264.61	94.471	1264.61	95.0675	1264.61	95.6426	1264.61	96.133	1264.61	96.8733	1264.61	97.7159	1264.61	98.5542	1264.61	102.753	1264.61	100.277	1264.61	100.873	1264.61	101.497	1264.61	103.144	1264.61	104.619	1264.61	105.662
	1265.1	93.4007	1265.1	93.895	1265.1	94.4432	1265.1	95.0453	1265.1	95.6168	1265.1	96.0988	1265.1	96.8593	1265.1	97.679	1265.1	98.5306	1265.1	102.715	1265.1	100.247	1265.1	100.846	1265.1	101.462	1265.1	103.1	1265.1	104.587	1265.1	105.614
	1265.58	93.3844	1265.58	93.8607	1265.58	94.4135	1265.58	95.0207	1265.58	95.5879	1265.58	96.0667	1265.58	96.8371	1265.58	97.6359	1265.58	98.5008	1265.58	102.674	1265.58	100.209	1265.58	100.819	1265.58	101.425	1265.58	103.062	1265.58	104.556	1265.58	105.564
	1266.06	93.3725	1266.06	93.8305	1266.06	94.3857	1266.06	94.9965	1266.06	95.5583	1266.06	96.0388	1266.06	96.8104	1266.06	97.593	1266.06	98.4681	1266.06	102.632	1266.06	100.169	1266.06	100.797	1266.06	101.392	1266.06	103.035	1266.06	104.529	1266.06	105.52
	1266.54	93.3669	1266.54	93.8087	1266.54	94.363	1266.54	94.9762	1266.54	95.5312	1266.54	96.016	1266.54	96.7837	1266.54	97.5574	1266.54	98.4368	1266.54	102.593	1266.54	100.132	1266.54	100.781	1266.54	101.367	1266.54	103.023	1266.54	104.509	1266.54	105.487
	1267.02	93.3688	1267.02	93.7985	1267.02	94.3478	1267.02	94.9625	1267.02	95.5096	1267.02	95.9988	1267.02	96.7611	1267.02	97.5352	1267.02	98.4112	1267.02	102.561	1267.02	100.104	1267.02	100.772	1267.02	101.351	1267.02	103.024	1267.02	104.498	1267.02	105.469
	1267.51	93.3781	1267.51	93.8008	1267.51	94.3406	1267.51	94.9571	1267.51	95.4961	1267.51	95.9873	1267.51	96.7452	1267.51	97.5291	1267.51	98.3949	1267.51	102.537	1267.51	100.087	1267.51	100.77	1267.51	101.347	1267.51	103.038	1267.51	104.497	1267.51	105.465
	1267.99	93.3935	1267.99	93.8149	1267.99	94.3405	1267.99	94.9598	1267.99	95.4919	1267.99	95.9819	1267.99	96.7371	1267.99	97.5387	1267.99	98.3895	1267.99	102.525	1267.99	100.084	1267.99	100.774	1267.99	101.352	1267.99	103.06	1267.99	104.506	1267.99	105.473
	1268.47	93.413	1268.47	93.8382	1268.47	94.3458	1268.47	94.9689	1268.47	95.4968	1268.47	95.9832	1268.47	96.7367	1268.47	97.5602	1268.47	98.3944	1268.47	102.523	1268.47	100.091	1268.47	100.783	1268.47	101.363	1268.47	103.085	1268.47	104.522	1268.47	105.488
	1268.95	93.4341	1268.95	93.8669	1268.95	94.3544	1268.95	94.982	1268.95	95.5095	1268.95	95.992	1268.95	96.7428	1268.95	97.5881	1268.95	98.407	1268.95	102.531	1268.95	100.107	1268.95	100.794	1268.95	101.377	1268.95	103.11	1268.95	104.541	1268.95	105.506
	1269.43	93.4547	1269.43	93.8967	1269.43	94.3648	1269.43	94.996	1269.43	95.527	1269.43	96.008	1269.43	96.7536	1269.43	97.6165	1269.43	98.4237	1269.43	102.545	1269.43	100.127	1269.43	100.806	1269.43	101.391	1269.43	103.131	1269.43	104.559	1269.43	105.521
	1269.92	93.473	1269.92	93.9236	1269.92	94.3759	1269.92	95.0085	1269.92	95.5457	1269.92	96.0297	1269.92	96.7668	1269.92	97.6401	1269.92	98.4397	1269.92	102.561	1269.92	100.147	1269.92	100.817	1269.92	101.403	1269.92	103.147	1269.92	104.572	1269.92	105.53
	1270.4	93.4876	1270.4	93.9441	1270.4	94.3869	1270.4	95.0174	1270.4	95.5617	1270.4	96.0542	1270.4	96.7793	1270.4	97.6553	1270.4	98.4509	1270.4	102.574	1270.4	100.165	1270.4	100.825	1270.4	101.41	1270.4	103.158	1270.4	104.577	1270.4	105.534
	1270.88	93.4974	1270.88	93.956	1270.88	94.397	1270.88	95.0216	1270.88	95.5718	1270.88	96.0773	1270.88	96.7881	1270.88	97.6607	1270.88	98.4541	1270.88	102.581	1270.88	100.176	1270.88	100.83	1270.88	101.412	1270.88	103.164	1270.88	104.571	1270.88	105.53
	1271.36	93.5016	1271.36	93.9587	1271.36	94.4052	1271.36	95.0207	1271.36	95.5743	1271.36	96.0946	1271.36	96.7903	1271.36	97.6561	1271.36	98.4479	1271.36	102.58	1271.36	100.178	1271.36	100.829	1271.36	101.408	1271.36	103.166	1271.36	104.556	1271.36	105.523
	1271.85	93.4997	1271.85	93.9529	1271.85	94.4101	1271.85	95.0151	1271.85	95.569	1271.85	96.103	1271.85	96.784	1271.85	97.643	1271.85	98.433	1271.85	102.572	1271.85	100.17	1271.85	100.823	1271.85	101.399	1271.85	103.164	1271.85	104.533	1271.85	105.513
	1272.33	93.4918	1272.33	93.9408	1272.33	94.4106	1272.33	95.0055	1272.33	95.558	1272.33	96.1016	1272.33	96.7696	1272.33	97.6235	1272.33	98.4119	1272.33	102.56	1272.33	100.152	1272.33	100.81	1272.33	101.386	1272.33	103.159	1272.33	104.506	1272.33	105.502
	1272.81	93.4787	1272.81	93.9257	1272.81	94.4065	1272.81	94.9934	1272.81	95.5443	1272.81	96.0919	1272.81	96.7489	1272.81	97.6003	1272.81	98.3884	1272.81	102.547	1272.81	100.125	1272.81	100.791	1272.81	101.373	1272.81	103.151	1272.81	104.48	1272.81	105.495
	1273.29	93.4622	1273.29	93.911	1273.29	94.3985	1273.29	94.9804	1273.29	95.5313	1273.29	96.0772	1273.29	96.7259	1273.29	97.5759	1273.29	98.3666	1273.29	102.539	1273.29	100.094	1273.29	100.769	1273.29	101.362	1273.29	103.141	1273.29	104.46	1273.29	105.492
	1273.77	93.4451	1273.77	93.9	1273.77	94.3887	1273.77	94.9682	1273.77	95.5218	1273.77	96.0618	1273.77	96.7049	1273.77	97.5529	1273.77	98.3502	1273.77	102.538	1273.77	100.063	1273.77	100.746	1273.77	101.357	1273.77	103.13	1273.77	104.448	1273.77	105.494
	1274.26	93.4301	1274.26	93.8948	1274.26	94.3796	1274.26	94.9584	1274.26	95.5172	1274.26	96.0491	1274.26	96.6897	1274.26	97.5332	1274.26	98.3414	1274.26	102.547	1274.26	100.037	1274.26	100.723	1274.26	101.359	1274.26	103.118	1274.26	104.448	1274.26	105.501
	1274.74	93.4196	1274.74	93.8961	1274.74	94.374	1274.74	94.9518	1274.74	95.5172	1274.74	96.0413	1274.74	96.6829	1274.74	97.5181	1274.74	98.3407	1274.74	102.565	1274.74	100.021	1274.74	100.704	1274.74	101.366	1274.74	103.108	1274.74	104.458	1274.74	105.512
	1275.22	93.4151	1275.22	93.9032	1275.22	94.3737	1275.22	94.9487	1275.22	95.5208	1275.22	96.0383	1275.22	96.6851	1275.22	97.5082	1275.22	98.3466	1275.22	102.588	1275.22	100.016	1275.22	100.69	1275.22	101.378	1275.22	103.099	1275.22	104.477	1275.22	105.524
	1275.7	93.4169	1275.7	93.9138	1275.7	94.3797	1275.7	94.9481	1275.7	95.5263	1275.7	96.0388	1275.7	96.695	1275.7	97.5036	1275.7	98.3563	1275.7	102.612	1275.7	100.022	1275.7	100.683	1275.7	101.389	1275.7	103.093	1275.7	104.501	1275.7	105.534
	1276.18	93.4238	1276.18	93.9248	1276.18	94.3913	1276.18	94.9486	1276.18	95.532	1276.18	96.0404	1276.18	96.7102	1276.18	97.5037	1276.18	98.3666	1276.18	102.633	1276.18	100.035	1276.18	100.683	1276.18	101.398	1276.18	103.088	1276.18	104.526	1276.18	105.54
	1276.67	93.4342	1276.67	93.933	1276.67	94.4067	1276.67	94.9486	1276.67	95.5371	1276.67	96.041	1276.67	96.7276	1276.67	97.5076	1276.67	98.3742	1276.67	102.644	1276.67	100.051	1276.67	100.688	1276.67	101.4	1276.67	103.084	1276.67	104.547	1276.67	105.54
	1277.15	93.446	1277.15	93.9364	1277.15	94.4231	1277.15	94.9464	1277.15	95.5415	1277.15	96.0396	1277.15	96.7446	1277.15	97.5144	1277.15	98.3769	1277.15	102.644	1277.15	100.065	1277.15	100.698	1277.15	101.395	1277.15	103.081	1277.15	104.559	1277.15	105.531
	1277.63	93.4572	1277.63	93.9338	1277.63	94.4376	1277.63	94.941	1277.63	95.5452	1277.63	96.0359	1277.63	96.7589	1277.63	97.5224	1277.63	98.3735	1277.63	102.631	1277.63	100.075	1277.63	100.711	1277.63	101.385	1277.63	103.078	1277.63	104.561	1277.63	105.516
	1278.11	93.4664	1278.11	93.9262	1278.11	94.4473	1278.11	94.9324	1278.11	95.5482	1278.11	96.0309	1278.11	96.7688	1278.11	97.5298	1278.11	98.3645	1278.11	102.607	1278.11	100.079	1278.11	100.725	1278.11	101.372	1278.11	103.073	1278.11	104.552	1278.11	105.496
	1278.59	93.4723	1278.59	93.9159	1278.59	94.4506	1278.59	94.9211	1278.59	95.5504	1278.59	96.0255	1278.59	96.7736	1278.59	97.5348	1278.59	98.3511	1278.59	102.575	1278.59	100.076	1278.59	100.735	1278.59	101.36	1278.59	103.064	1278.59	104.533	1278.59	105.471
	1279.08	93.4741	1279.08	93.9059	1279.08	94.447	1279.08	94.9086	1279.08	95.5511	1279.08	96.0207	1279.08	96.773	1279.08	97.5353	1279.08	98.3351	1279.08	102.539	1279.08	100.067	1279.08	100.741	1279.08	101.35	1279.08	103.053	1279.08	104.505	1279.08	105.446
	1279.56	93.4713	1279.56	93.8991	1279.56	94.4374	1279.56	94.8966	1279.56	95.5494	1279.56	96.0167	1279.56	96.7673	1279.56	97.5299	1279.56	98.3185	1279.56	102.505	1279.56	100.055	1279.56	100.741	1279.56	101.344	1279.56	103.039	1279.56	104.473	1279.56	105.423
	1280.04	93.4634	1280.04	93.8974	1280.04	94.4238	1280.04	94.8868	1280.04	95.5447	1280.04	96.013	1280.04	96.7574	1280.04	97.5181	1280.04	98.3027	1280.04	102.477	1280.04	100.04	1280.04	100.735	1280.04	101.342	1280.04	103.024	1280.04	104.441	1280.04	105.404
	1280.52	93.4508	1280.52	93.901	1280.52	94.4089	1280.52	94.8808	1280.52	95.5364	1280.52	96.0087	1280.52	96.7443	1280.52	97.5003	1280.52	98.2887	1280.52	102.457	1280.52	100.023	1280.52	100.723	1280.52	101.341	1280.52	103.01	1280.52	104.411	1280.52	105.391
	1281.01	93.4343	1281.01	93.9087	1281.01	94.3952	1281.01	94.8792	1281.01	95.5246	1281.01	96.0028	1281.01	96.7296	1281.01	97.4778	1281.01	98.2768	1281.01	102.447	1281.01	100.004	1281.01	100.707	1281.01	101.339	1281.01	102.999	1281.01	104.386	1281.01	105.385
	1281.49	93.4154	1281.49	93.9175	1281.49	94.3842	1281.49	94.8817	1281.49	95.5097	1281.49	95.9947	1281.49	96.7144	1281.49	97.4531	1281.49	98.2667	1281.49	102.445	1281.49	99.9858	1281.49	100.69	1281.49	101.334	1281.49	102.992	1281.49	104.369	1281.49	105.384
	1281.97	93.3965	1281.97	93.9243	1281.97	94.3765	1281.97	94.8873	1281.97	95.4927	1281.97	95.9846	1281.97	96.6997	1281.97	97.4285	1281.97	98.2577	1281.97	102.452	1281.97	99.9677	1281.97	100.674	1281.97	101.325	1281.97	102.99	1281.97	104.36	1281.97	105.388
	1282.45	93.3804	1282.45	93.9264	1282.45	94.3711	1282.45	94.894	1282.45	95.4748	1282.45	95.9732	1282.45	96.6862	1282.45	97.407	1282.45	98.2489	1282.45	102.463	1282.45	99.9518	1282.45	100.66	1282.45	101.311	1282.45	102.991	1282.45	104.358	1282.45	105.394
	1282.93	93.3702	1282.93	93.9227	1282.93	94.3672	1282.93	94.9	1282.93	95.4577	1282.93	95.9622	1282.93	96.6742	1282.93	97.3908	1282.93	98.24	1282.93	102.479	1282.93	99.9396	1282.93	100.649	1282.93	101.294	1282.93	102.994	1282.93	104.361	1282.93	105.4
	1283.42	93.3683	1283.42	93.914	1283.42	94.3639	1283.42	94.9036	1283.42	95.4433	1283.42	95.9532	1283.42	96.6643	1283.42	97.3819	1283.42	98.2311	1283.42	102.496	1283.42	99.9322	1283.42	100.642	1283.42	101.275	1283.42	102.999	1283.42	104.369	1283.42	105.401
	1283.9	93.3761	1283.9	93.9027	1283.9	94.3614	1283.9	94.9042	1283.9	95.4336	1283.9	95.9479	1283.9	96.6571	1283.9	97.3816	1283.9	98.2233	1283.9	102.515	1283.9	99.9302	1283.9	100.639	1283.9	101.257	1283.9	103.004	1283.9	104.379	1283.9	105.399
	1284.38	93.3936	1284.38	93.892	1284.38	94.3613	1284.38	94.9019	1284.38	95.4305	1284.38	95.9474	1284.38	96.6533	1284.38	97.3901	1284.38	98.2178	1284.38	102.534	1284.38	99.9332	1284.38	100.639	1284.38	101.243	1284.38	103.011	1284.38	104.39	1284.38	105.392
	1284.86	93.419	1284.86	93.8852	1284.86	94.3654	1284.86	94.898	1284.86	95.4351	1284.86	95.9518	1284.86	96.6534	1284.86	97.4067	1284.86	98.216	1284.86	102.552	1284.86	99.9403	1284.86	100.643	1284.86	101.235	1284.86	103.02	1284.86	104.401	1284.86	105.383
	1285.34	93.4492	1285.34	93.8843	1285.34	94.3755	1285.34	94.8935	1285.34	95.4471	1285.34	95.96	1285.34	96.657	1285.34	97.4292	1285.34	98.2186	1285.34	102.569	1285.34	99.9497	1285.34	100.649	1285.34	101.234	1285.34	103.031	1285.34	104.412	1285.34	105.374
	1285.83	93.4796	1285.83	93.8894	1285.83	94.3918	1285.83	94.8896	1285.83	95.4646	1285.83	95.9701	1285.83	96.6629	1285.83	97.4539	1285.83	98.2255	1285.83	102.58	1285.83	99.9594	1285.83	100.657	1285.83	101.24	1285.83	103.043	1285.83	104.421	1285.83	105.367
	1286.31	93.5058	1286.31	93.899	1286.31	94.4126	1286.31	94.8863	1286.31	95.4845	1286.31	95.9796	1286.31	96.6688	1286.31	97.4767	1286.31	98.2356	1286.31	102.585	1286.31	99.967	1286.31	100.665	1286.31	101.251	1286.31	103.055	1286.31	104.43	1286.31	105.363
	1286.79	93.5243	1286.79	93.9102	1286.79	94.4344	1286.79	94.8829	1286.79	95.5029	1286.79	95.986	1286.79	96.6721	1286.79	97.4933	1286.79	98.2469	1286.79	102.582	1286.79	99.9707	1286.79	100.672	1286.79	101.264	1286.79	103.063	1286.79	104.437	1286.79	105.364
	1287.27	93.5334	1287.27	93.9198	1287.27	94.4526	1287.27	94.8783	1287.27	95.5166	1287.27	95.9879	1287.27	96.6709	1287.27	97.5005	1287.27	98.2574	1287.27	102.572	1287.27	99.9694	1287.27	100.677	1287.27	101.275	1287.27	103.066	1287.27	104.443	1287.27	105.367
	1287.76	93.5342	1287.76	93.9255	1287.76	94.4635	1287.76	94.8716	1287.76	95.5233	1287.76	95.9852	1287.76	96.6644	1287.76	97.4971	1287.76	98.2654	1287.76	102.556	1287.76	99.9626	1287.76	100.68	1287.76	101.282	1287.76	103.062	1287.76	104.449	1287.76	105.373
	1288.24	93.5297	1288.24	93.9264	1288.24	94.4647	1288.24	94.8628	1288.24	95.5226	1288.24	95.9793	1288.24	96.6536	1288.24	97.484	1288.24	98.27	1288.24	102.54	1288.24	99.9511	1288.24	100.682	1288.24	101.284	1288.24	103.053	1288.24	104.454	1288.24	105.381
	1288.72	93.5242	1288.72	93.9232	1288.72	94.4564	1288.72	94.8532	1288.72	95.516	1288.72	95.9721	1288.72	96.6406	1288.72	97.464	1288.72	98.2708	1288.72	102.525	1288.72	99.9369	1288.72	100.683	1288.72	101.281	1288.72	103.042	1288.72	104.459	1288.72	105.39
	1289.2	93.5217	1289.2	93.9179	1289.2	94.4413	1289.2	94.8448	1289.2	95.5058	1289.2	95.966	1289.2	96.6284	1289.2	97.4407	1289.2	98.2679	1289.2	102.517	1289.2	99.9225	1289.2	100.684	1289.2	101.275	1289.2	103.032	1289.2	104.464	1289.2	105.399
	1289.68	93.5247	1289.68	93.9127	1289.68	94.4228	1289.68	94.84	1289.68	95.4943	1289.68	95.9625	1289.68	96.6191	1289.68	97.4175	1289.68	98.2619	1289.68	102.516	1289.68	99.9105	1289.68	100.685	1289.68	101.267	1289.68	103.027	1289.68	104.466	1289.68	105.408
	1290.17	93.5334	1290.17	93.9099	1290.17	94.4048	1290.17	94.8402	1290.17	95.4835	1290.17	95.9622	1290.17	96.6142	1290.17	97.3971	1290.17	98.2533	1290.17	102.522	1290.17	99.9031	1290.17	100.687	1290.17	101.259	1290.17	103.029	1290.17	104.466	1290.17	105.416
	1290.65	93.5461	1290.65	93.9105	1290.65	94.3898	1290.65	94.8459	1290.65	95.4747	1290.65	95.9646	1290.65	96.6136	1290.65	97.3809	1290.65	98.2429	1290.65	102.531	1290.65	99.9015	1290.65	100.689	1290.65	101.254	1290.65	103.038	1290.65	104.462	1290.65	105.421
	1291.13	93.5601	1291.13	93.9151	1291.13	94.3793	1291.13	94.8561	1291.13	95.4684	1291.13	95.9689	1291.13	96.6167	1291.13	97.3697	1291.13	98.2322	1291.13	102.542	1291.13	99.906	1291.13	100.691	1291.13	101.251	1291.13	103.051	1291.13	104.455	1291.13	105.424
	1291.61	93.5726	1291.61	93.9231	1291.61	94.3734	1291.61	94.8687	1291.61	95.4649	1291.61	95.9743	1291.61	96.6225	1291.61	97.3639	1291.61	98.2228	1291.61	102.553	1291.61	99.9153	1291.61	100.694	1291.61	101.254	1291.61	103.065	1291.61	104.446	1291.61	105.425
	1292.09	93.5821	1292.09	93.9337	1292.09	94.3716	1292.09	94.8813	1292.09	95.4646	1292.09	95.9802	1292.09	96.6303	1292.09	97.3637	1292.09	98.2171	1292.09	102.563	1292.09	99.9276	1292.09	100.698	1292.09	101.262	1292.09	103.077	1292.09	104.437	1292.09	105.425
	1292.58	93.588	1292.58	93.9454	1292.58	94.3735	1292.58	94.8919	1292.58	95.4677	1292.58	95.9865	1292.58	96.64	1292.58	97.3696	1292.58	98.217	1292.58	102.572	1292.58	99.9406	1292.58	100.706	1292.58	101.275	1292.58	103.085	1292.58	104.431	1292.58	105.427
	1293.06	93.5911	1293.06	93.9571	1293.06	94.3785	1293.06	94.899	1293.06	95.4742	1293.06	95.9929	1293.06	96.6513	1293.06	97.3811	1293.06	98.2232	1293.06	102.58	1293.06	99.9521	1293.06	100.717	1293.06	101.294	1293.06	103.087	1293.06	104.431	1293.06	105.433
	1293.54	93.5919	1293.54	93.9671	1293.54	94.3863	1293.54	94.9021	1293.54	95.4833	1293.54	95.9988	1293.54	96.6634	1293.54	97.3972	1293.54	98.235	1293.54	102.587	1293.54	99.9603	1293.54	100.73	1293.54	101.316	1293.54	103.084	1293.54	104.436	1293.54	105.444
	1294.02	93.5905	1294.02	93.9742	1294.02	94.3966	1294.02	94.9014	1294.02	95.4935	1294.02	96.0029	1294.02	96.6751	1294.02	97.4153	1294.02	98.2498	1294.02	102.591	1294.02	99.9642	1294.02	100.743	1294.02	101.337	1294.02	103.076	1294.02	104.444	1294.02	105.458
	1294.51	93.5863	1294.51	93.9774	1294.51	94.4088	1294.51	94.8975	1294.51	95.5029	1294.51	96.0039	1294.51	96.6845	1294.51	97.4326	1294.51	98.2639	1294.51	102.592	1294.51	99.9639	1294.51	100.753	1294.51	101.356	1294.51	103.065	1294.51	104.453	1294.51	105.474
	1294.99	93.5782	1294.99	93.9766	1294.99	94.4224	1294.99	94.8915	1294.99	95.5099	1294.99	96.0005	1294.99	96.6902	1294.99	97.4461	1294.99	98.2735	1294.99	102.586	1294.99	99.9604	1294.99	100.758	1294.99	101.367	1294.99	103.053	1294.99	104.459	1294.99	105.487
	1295.47	93.5656	1295.47	93.9725	1295.47	94.4368	1295.47	94.8845	1295.47	95.5138	1295.47	95.9927	1295.47	96.6913	1295.47	97.4539	1295.47	98.2762	1295.47	102.575	1295.47	99.9557	1295.47	100.757	1295.47	101.37	1295.47	103.042	1295.47	104.461	1295.47	105.496
	1295.95	93.5494	1295.95	93.9669	1295.95	94.4517	1295.95	94.8782	1295.95	95.5154	1295.95	95.9822	1295.95	96.6889	1295.95	97.4558	1295.95	98.2716	1295.95	102.561	1295.95	99.9523	1295.95	100.751	1295.95	101.366	1295.95	103.034	1295.95	104.458	1295.95	105.499
	1296.43	93.5327	1296.43	93.9625	1296.43	94.4674	1296.43	94.8748	1296.43	95.5169	1296.43	95.9724	1296.43	96.6852	1296.43	97.4537	1296.43	98.262	1296.43	102.547	1296.43	99.9528	1296.43	100.743	1296.43	101.357	1296.43	103.031	1296.43	104.454	1296.43	105.499
	1296.91	93.5195	1296.91	93.9618	1296.91	94.4846	1296.91	94.8765	1296.91	95.5215	1296.91	95.9672	1296.91	96.6833	1296.91	97.4509	1296.91	98.2512	1296.91	102.539	1296.91	99.9592	1296.91	100.738	1296.91	101.347	1296.91	103.034	1296.91	104.452	1296.91	105.497
	1297.4	93.5144	1297.4	93.9669	1297.4	94.5037	1297.4	94.8853	1297.4	95.5317	1297.4	95.9708	1297.4	96.6862	1297.4	97.4511	1297.4	98.2436	1297.4	102.539	1297.4	99.9728	1297.4	100.739	1297.4	101.342	1297.4	103.043	1297.4	104.457	1297.4	105.5
	1297.88	93.5206	1297.88	93.9785	1297.88	94.5249	1297.88	94.9023	1297.88	95.5491	1297.88	95.9856	1297.88	96.6958	1297.88	97.4572	1297.88	98.2429	1297.88	102.55	1297.88	99.9937	1297.88	100.747	1297.88	101.344	1297.88	103.056	1297.88	104.47	1297.88	105.51
	1298.36	93.5388	1298.36	93.996	1298.36	94.548	1298.36	94.9274	1298.36	95.5736	1298.36	96.0116	1298.36	96.7123	1298.36	97.4706	1298.36	98.2507	1298.36	102.57	1298.36	100.021	1298.36	100.761	1298.36	101.355	1298.36	103.072	1298.36	104.494	1298.36	105.53
	1298.84	93.5669	1298.84	94.017	1298.84	94.572	1298.84	94.9587	1298.84	95.6032	1298.84	96.0465	1298.84	96.7346	1298.84	97.4914	1298.84	98.267	1298.84	102.597	1298.84	100.052	1298.84	100.778	1298.84	101.372	1298.84	103.09	1298.84	104.524	1298.84	105.557
	1299.33	93.6007	1299.33	94.0388	1299.33	94.5953	1299.33	94.9932	1299.33	95.635	1299.33	96.0862	1299.33	96.7605	1299.33	97.5181	1299.33	98.2902	1299.33	102.625	1299.33	100.084	1299.33	100.794	1299.33	101.393	1299.33	103.11	1299.33	104.559	1299.33	105.59
	1299.81	93.6352	1299.81	94.0584	1299.81	94.6164	1299.81	95.0274	1299.81	95.666	1299.81	96.1256	1299.81	96.788	1299.81	97.5484	1299.81	98.318	1299.81	102.65	1299.81	100.116	1299.81	100.807	1299.81	101.415	1299.81	103.131	1299.81	104.593	1299.81	105.625
	1300.29	93.6658	1300.29	94.0735	1300.29	94.6337	1300.29	95.0578	1300.29	95.6932	1300.29	96.1601	1300.29	96.8153	1300.29	97.5799	1300.29	98.3481	1300.29	102.671	1300.29	100.144	1300.29	100.815	1300.29	101.437	1300.29	103.153	1300.29	104.623	1300.29	105.657
	1300.77	93.6894	1300.77	94.0831	1300.77	94.6459	1300.77	95.0818	1300.77	95.7147	1300.77	96.1861	1300.77	96.8411	1300.77	97.6102	1300.77	98.3788	1300.77	102.687	1300.77	100.167	1300.77	100.819	1300.77	101.456	1300.77	103.176	1300.77	104.648	1300.77	105.684
	1301.25	93.7049	1301.25	94.0869	1301.25	94.6522	1301.25	95.0979	1301.25	95.7298	1301.25	96.2019	1301.25	96.8646	1301.25	97.6372	1301.25	98.4087	1301.25	102.699	1301.25	100.183	1301.25	100.819	1301.25	101.472	1301.25	103.197	1301.25	104.666	1301.25	105.701
	1301.74	93.7133	1301.74	94.0862	1301.74	94.6525	1301.74	95.1062	1301.74	95.7386	1301.74	96.2077	1301.74	96.8852	1301.74	97.659	1301.74	98.4371	1301.74	102.707	1301.74	100.192	1301.74	100.82	1301.74	101.485	1301.74	103.215	1301.74	104.677	1301.74	105.707
	1302.22	93.7168	1302.22	94.0824	1302.22	94.6475	1302.22	95.1079	1302.22	95.742	1302.22	96.2052	1302.22	96.9022	1302.22	97.6749	1302.22	98.4633	1302.22	102.712	1302.22	100.194	1302.22	100.821	1302.22	101.497	1302.22	103.226	1302.22	104.683	1302.22	105.699
	1302.7	93.7182	1302.7	94.0776	1302.7	94.6391	1302.7	95.1053	1302.7	95.7416	1302.7	96.1974	1302.7	96.9152	1302.7	97.6845	1302.7	98.4869	1302.7	102.714	1302.7	100.191	1302.7	100.825	1302.7	101.507	1302.7	103.229	1302.7	104.683	1302.7	105.678
	1303.18	93.7203	1303.18	94.0737	1303.18	94.6297	1303.18	95.1008	1303.18	95.7393	1303.18	96.1881	1303.18	96.9242	1303.18	97.6889	1303.18	98.5079	1303.18	102.714	1303.18	100.186	1303.18	100.832	1303.18	101.516	1303.18	103.223	1303.18	104.68	1303.18	105.646
	1303.66	93.7256	1303.66	94.0724	1303.66	94.6226	1303.66	95.0973	1303.66	95.7375	1303.66	96.1809	1303.66	96.9302	1303.66	97.6902	1303.66	98.5266	1303.66	102.713	1303.66	100.181	1303.66	100.841	1303.66	101.525	1303.66	103.211	1303.66	104.675	1303.66	105.609
	1304.15	93.7358	1304.15	94.075	1304.15	94.621	1304.15	95.0973	1304.15	95.7381	1304.15	96.1795	1304.15	96.935	1304.15	97.6914	1304.15	98.5438	1304.15	102.713	1304.15	100.18	1304.15	100.853	1304.15	101.536	1304.15	103.199	1304.15	104.671	1304.15	105.575
	1304.63	93.7518	1304.63	94.0824	1304.63	94.6267	1304.63	95.1029	1304.63	95.7427	1304.63	96.186	1304.63	96.9408	1304.63	97.6953	1304.63	98.5605	1304.63	102.715	1304.63	100.186	1304.63	100.868	1304.63	101.55	1304.63	103.191	1304.63	104.669	1304.63	105.55
	1305.11	93.7732	1305.11	94.0946	1305.11	94.6403	1305.11	95.1154	1305.11	95.7516	1305.11	96.2015	1305.11	96.9497	1305.11	97.7041	1305.11	98.5777	1305.11	102.722	1305.11	100.2	1305.11	100.886	1305.11	101.569	1305.11	103.193	1305.11	104.672	1305.11	105.54
	1305.59	93.7978	1305.59	94.1107	1305.59	94.6601	1305.59	95.1345	1305.59	95.7642	1305.59	96.2248	1305.59	96.9627	1305.59	97.7185	1305.59	98.5957	1305.59	102.738	1305.59	100.22	1305.59	100.909	1305.59	101.592	1305.59	103.206	1305.59	104.679	1305.59	105.549
	1306.08	93.8222	1306.08	94.1291	1306.08	94.6829	1306.08	95.1585	1306.08	95.7784	1306.08	96.2532	1306.08	96.9792	1306.08	97.7373	1306.08	98.6142	1306.08	102.76	1306.08	100.245	1306.08	100.934	1306.08	101.618	1306.08	103.228	1306.08	104.689	1306.08	105.573
	1306.56	93.8423	1306.56	94.1474	1306.56	94.7047	1306.56	95.1846	1306.56	95.7918	1306.56	96.2828	1306.56	96.9976	1306.56	97.758	1306.56	98.6318	1306.56	102.786	1306.56	100.272	1306.56	100.96	1306.56	101.644	1306.56	103.253	1306.56	104.7	1306.56	105.606
	1307.04	93.8541	1307.04	94.1631	1307.04	94.7226	1307.04	95.2093	1307.04	95.802	1307.04	96.3095	1307.04	97.0151	1307.04	97.7776	1307.04	98.6469	1307.04	102.814	1307.04	100.296	1307.04	100.984	1307.04	101.665	1307.04	103.277	1307.04	104.709	1307.04	105.64
	1307.52	93.8556	1307.52	94.1746	1307.52	94.735	1307.52	95.2296	1307.52	95.8079	1307.52	96.3305	1307.52	97.0292	1307.52	97.7936	1307.52	98.6583	1307.52	102.84	1307.52	100.316	1307.52	101.004	1307.52	101.678	1307.52	103.295	1307.52	104.715	1307.52	105.668
	1308	93.8473	1308	94.1815	1308	94.7429	1308	95.2438	1308	95.8097	1308	96.3447	1308	97.0385	1308	97.8053	1308	98.6657	1308	102.86	1308	100.33	1308	101.019	1308	101.682	1308	103.305	1308	104.719	1308	105.687
	1308.49	93.8326	1308.49	94.185	1308.49	94.749	1308.49	95.2525	1308.49	95.8098	1308.49	96.3536	1308.49	97.0433	1308.49	97.8139	1308.49	98.67	1308.49	102.876	1308.49	100.341	1308.49	101.03	1308.49	101.678	1308.49	103.31	1308.49	104.722	1308.49	105.698
	1308.97	93.8171	1308.97	94.1879	1308.97	94.7566	1308.97	95.2581	1308.97	95.8112	1308.97	96.3606	1308.97	97.0452	1308.97	97.8221	1308.97	98.6734	1308.97	102.89	1308.97	100.35	1308.97	101.038	1308.97	101.671	1308.97	103.315	1308.97	104.73	1308.97	105.706
	1309.45	93.8068	1309.45	94.1936	1309.45	94.7689	1309.45	95.2645	1309.45	95.8173	1309.45	96.3699	1309.45	97.0468	1309.45	97.8334	1309.45	98.6786	1309.45	102.904	1309.45	100.363	1309.45	101.049	1309.45	101.666	1309.45	103.324	1309.45	104.746	1309.45	105.717
	1309.93	93.8061	1309.93	94.2054	1309.93	94.7871	1309.93	95.275	1309.93	95.8304	1309.93	96.385	1309.93	97.0508	1309.93	97.8507	1309.93	98.688	1309.93	102.922	1309.93	100.38	1309.93	101.065	1309.93	101.668	1309.93	103.342	1309.93	104.772	1309.93	105.737
	1310.41	93.8167	1310.41	94.2251	1310.41	94.8107	1310.41	95.2919	1310.41	95.8513	1310.41	96.4075	1310.41	97.0592	1310.41	97.8757	1310.41	98.7032	1310.41	102.947	1310.41	100.404	1310.41	101.088	1310.41	101.683	1310.41	103.371	1310.41	104.808	1310.41	105.768
	1310.9	93.8371	1310.9	94.2524	1310.9	94.8374	1310.9	95.315	1310.9	95.8788	1310.9	96.4363	1310.9	97.0725	1310.9	97.9078	1310.9	98.7243	1310.9	102.976	1310.9	100.434	1310.9	101.121	1310.9	101.71	1310.9	103.409	1310.9	104.849	1310.9	105.809
	1311.38	93.8632	1311.38	94.2848	1311.38	94.864	1311.38	95.3416	1311.38	95.9099	1311.38	96.4681	1311.38	97.0901	1311.38	97.9444	1311.38	98.75	1311.38	103.008	1311.38	100.467	1311.38	101.159	1311.38	101.746	1311.38	103.452	1311.38	104.89	1311.38	105.855
	1311.86	93.8896	1311.86	94.318	1311.86	94.8871	1311.86	95.3675	1311.86	95.9405	1311.86	96.4977	1311.86	97.1103	1311.86	97.9815	1311.86	98.7777	1311.86	103.038	1311.86	100.501	1311.86	101.199	1311.86	101.788	1311.86	103.494	1311.86	104.924	1311.86	105.898
	1312.34	93.9111	1312.34	94.3469	1312.34	94.9038	1312.34	95.3882	1312.34	95.9668	1312.34	96.5198	1312.34	97.1306	1312.34	98.0142	1312.34	98.8038	1312.34	103.062	1312.34	100.531	1312.34	101.235	1312.34	101.828	1312.34	103.529	1312.34	104.944	1312.34	105.934
	1312.83	93.9248	1312.83	94.3674	1312.83	94.9129	1312.83	95.4003	1312.83	95.9858	1312.83	96.531	1312.83	97.1488	1312.83	98.0388	1312.83	98.8249	1312.83	103.076	1312.83	100.555	1312.83	101.262	1312.83	101.859	1312.83	103.552	1312.83	104.947	1312.83	105.956
	1313.31	93.9304	1313.31	94.3775	1313.31	94.9142	1313.31	95.4031	1313.31	95.9971	1313.31	96.5306	1313.31	97.1633	1313.31	98.0532	1313.31	98.8387	1313.31	103.08	1313.31	100.573	1313.31	101.278	1313.31	101.878	1313.31	103.562	1313.31	104.934	1313.31	105.963
	1313.79	93.9303	1313.79	94.3783	1313.79	94.9092	1313.79	95.3985	1313.79	96.0027	1313.79	96.5215	1313.79	97.1739	1313.79	98.0582	1313.79	98.8444	1313.79	103.075	1313.79	100.584	1313.79	101.284	1313.79	101.882	1313.79	103.562	1313.79	104.91	1313.79	105.959
	1314.27	93.9281	1314.27	94.3733	1314.27	94.9	1314.27	95.3903	1314.27	96.0064	1314.27	96.5086	1314.27	97.1818	1314.27	98.057	1314.27	98.8435	1314.27	103.064	1314.27	100.591	1314.27	101.283	1314.27	101.875	1314.27	103.556	1314.27	104.883	1314.27	105.947
	1314.75	93.9274	1314.75	94.367	1314.75	94.8893	1314.75	95.3828	1314.75	96.0127	1314.75	96.498	1314.75	97.1891	1314.75	98.054	1314.75	98.8387	1314.75	103.054	1314.75	100.596	1314.75	101.28	1314.75	101.86	1314.75	103.549	1314.75	104.862	1314.75	105.934
	1315.24	93.9305	1315.24	94.3637	1315.24	94.8796	1315.24	95.3791	1315.24	96.025	1315.24	96.4943	1315.24	97.1981	1315.24	98.0535	1315.24	98.8338	1315.24	103.048	1315.24	100.602	1315.24	101.282	1315.24	101.844	1315.24	103.546	1315.24	104.854	1315.24	105.924
	1315.72	93.9379	1315.72	94.366	1315.72	94.8732	1315.72	95.3807	1315.72	96.045	1315.72	96.5004	1315.72	97.2107	1315.72	98.0587	1315.72	98.8322	1315.72	103.051	1315.72	100.61	1315.72	101.292	1315.72	101.831	1315.72	103.553	1315.72	104.864	1315.72	105.923
	1316.2	93.9484	1316.2	94.3744	1316.2	94.8718	1316.2	95.3873	1316.2	96.0717	1316.2	96.516	1316.2	97.228	1316.2	98.0706	1316.2	98.8368	1316.2	103.064	1316.2	100.622	1316.2	101.311	1316.2	101.825	1316.2	103.569	1316.2	104.892	1316.2	105.933
	1316.68	93.9599	1316.68	94.3877	1316.68	94.8763	1316.68	95.3974	1316.68	96.1016	1316.68	96.5384	1316.68	97.2495	1316.68	98.0877	1316.68	98.849	1316.68	103.089	1316.68	100.638	1316.68	101.335	1316.68	101.826	1316.68	103.593	1316.68	104.937	1316.68	105.956
	1317.16	93.9696	1317.16	94.4029	1317.16	94.8864	1317.16	95.4093	1317.16	96.1293	1317.16	96.5631	1317.16	97.2733	1317.16	98.107	1317.16	98.8682	1317.16	103.123	1317.16	100.655	1317.16	101.361	1317.16	101.834	1317.16	103.624	1317.16	104.99	1317.16	105.989
	1317.65	93.9748	1317.65	94.4172	1317.65	94.9006	1317.65	95.4213	1317.65	96.1492	1317.65	96.5847	1317.65	97.2966	1317.65	98.124	1317.65	98.8925	1317.65	103.162	1317.65	100.673	1317.65	101.382	1317.65	101.846	1317.65	103.656	1317.65	105.042	1317.65	106.028
	1318.13	93.9732	1318.13	94.4278	1318.13	94.9162	1318.13	95.4323	1318.13	96.1565	1318.13	96.5986	1318.13	97.3159	1318.13	98.1351	1318.13	98.9183	1318.13	103.201	1318.13	100.689	1318.13	101.393	1318.13	101.859	1318.13	103.683	1318.13	105.085	1318.13	106.066
	1318.61	93.9641	1318.61	94.4333	1318.61	94.9305	1318.61	95.4417	1318.61	96.1492	1318.61	96.602	1318.61	97.3286	1318.61	98.138	1318.61	98.9421	1318.61	103.234	1318.61	100.701	1318.61	101.393	1318.61	101.869	1318.61	103.704	1318.61	105.112	1318.61	106.096
	1319.09	93.9479	1319.09	94.4339	1319.09	94.9409	1319.09	95.4493	1319.09	96.1289	1319.09	96.595	1319.09	97.3335	1319.09	98.1332	1319.09	98.9609	1319.09	103.257	1319.09	100.707	1319.09	101.384	1319.09	101.875	1319.09	103.716	1319.09	105.121	1319.09	106.112
	1319.58	93.9268	1319.58	94.4311	1319.58	94.9462	1319.58	95.4548	1319.58	96.1003	1319.58	96.5802	1319.58	97.3315	1319.58	98.124	1319.58	98.9735	1319.58	103.271	1319.58	100.707	1319.58	101.371	1319.58	101.878	1319.58	103.721	1319.58	105.113	1319.58	106.113
	1320.06	93.9045	1320.06	94.427	1320.06	94.9467	1320.06	95.4579	1320.06	96.0701	1320.06	96.5624	1320.06	97.3251	1320.06	98.1153	1320.06	98.9804	1320.06	103.276	1320.06	100.703	1320.06	101.361	1320.06	101.881	1320.06	103.721	1320.06	105.095	1320.06	106.102
	1320.54	93.8856	1320.54	94.4239	1320.54	94.944	1320.54	95.4586	1320.54	96.0452	1320.54	96.5465	1320.54	97.3179	1320.54	98.1121	1320.54	98.9836	1320.54	103.277	1320.54	100.695	1320.54	101.357	1320.54	101.887	1320.54	103.721	1320.54	105.075	1320.54	106.085
	1321.02	93.8744	1321.02	94.4238	1321.02	94.9401	1321.02	95.4575	1321.02	96.0305	1321.02	96.5368	1321.02	97.3131	1321.02	98.1181	1321.02	98.9861	1321.02	103.277	1321.02	100.689	1321.02	101.364	1321.02	101.898	1321.02	103.723	1321.02	105.062	1321.02	106.071
	1321.5	93.8737	1321.5	94.4278	1321.5	94.937	1321.5	95.4557	1321.5	96.0283	1321.5	96.5357	1321.5	97.3131	1321.5	98.1348	1321.5	98.9902	1321.5	103.28	1321.5	100.686	1321.5	101.38	1321.5	101.918	1321.5	103.73	1321.5	105.058	1321.5	106.066
	1321.99	93.8845	1321.99	94.4363	1321.99	94.9361	1321.99	95.4546	1321.99	96.0384	1321.99	96.5435	1321.99	97.3187	1321.99	98.1611	1321.99	98.9976	1321.99	103.288	1321.99	100.689	1321.99	101.403	1321.99	101.944	1321.99	103.742	1321.99	105.066	1321.99	106.071
	1322.47	93.9053	1322.47	94.4483	1322.47	94.938	1322.47	95.4558	1322.47	96.058	1322.47	96.5585	1322.47	97.3291	1322.47	98.1939	1322.47	99.0087	1322.47	103.3	1322.47	100.698	1322.47	101.429	1322.47	101.975	1322.47	103.756	1322.47	105.082	1322.47	106.086
	1322.95	93.9328	1322.95	94.4621	1322.95	94.9425	1322.95	95.4603	1322.95	96.083	1322.95	96.5776	1322.95	97.3426	1322.95	98.2285	1322.95	99.0227	1322.95	103.314	1322.95	100.712	1322.95	101.454	1322.95	102.006	1322.95	103.771	1322.95	105.101	1322.95	106.106
	1323.43	93.962	1323.43	94.4754	1323.43	94.9494	1323.43	95.4682	1323.43	96.1091	1323.43	96.5972	1323.43	97.3569	1323.43	98.2601	1323.43	99.0383	1323.43	103.328	1323.43	100.728	1323.43	101.475	1323.43	102.033	1323.43	103.784	1323.43	105.118	1323.43	106.125
	1323.91	93.9878	1323.91	94.4852	1323.91	94.9578	1323.91	95.479	1323.91	96.1321	1323.91	96.6142	1323.91	97.3698	1323.91	98.2843	1323.91	99.0537	1323.91	103.339	1323.91	100.743	1323.91	101.491	1323.91	102.054	1323.91	103.793	1323.91	105.131	1323.91	106.138
	1324.4	94.0064	1324.4	94.4899	1324.4	94.9672	1324.4	95.4915	1324.4	96.1494	1324.4	96.6267	1324.4	97.3802	1324.4	98.2989	1324.4	99.0678	1324.4	103.348	1324.4	100.755	1324.4	101.501	1324.4	102.066	1324.4	103.8	1324.4	105.136	1324.4	106.142
	1324.88	94.016	1324.88	94.4885	1324.88	94.9768	1324.88	95.5046	1324.88	96.1603	1324.88	96.6348	1324.88	97.388	1324.88	98.3036	1324.88	99.0805	1324.88	103.354	1324.88	100.761	1324.88	101.507	1324.88	102.071	1324.88	103.803	1324.88	105.136	1324.88	106.138
	1325.36	94.0177	1325.36	94.4823	1325.36	94.9861	1325.36	95.5178	1325.36	96.1655	1325.36	96.6401	1325.36	97.3942	1325.36	98.3007	1325.36	99.092	1325.36	103.36	1325.36	100.762	1325.36	101.512	1325.36	102.072	1325.36	103.805	1325.36	105.133	1325.36	106.128
	1325.84	94.0146	1325.84	94.4738	1325.84	94.9951	1325.84	95.5312	1325.84	96.1676	1325.84	96.6457	1325.84	97.4005	1325.84	98.2939	1325.84	99.1035	1325.84	103.366	1325.84	100.761	1325.84	101.518	1325.84	102.073	1325.84	103.806	1325.84	105.129	1325.84	106.116
	1326.33	94.0107	1326.33	94.4667	1326.33	95.0041	1326.33	95.5456	1326.33	96.1692	1326.33	96.6545	1326.33	97.4088	1326.33	98.2874	1326.33	99.1158	1326.33	103.376	1326.33	100.761	1326.33	101.527	1326.33	102.079	1326.33	103.81	1326.33	105.129	1326.33	106.108
	1326.81	94.0092	1326.81	94.464	1326.81	95.0136	1326.81	95.5619	1326.81	96.173	1326.81	96.6685	1326.81	97.42	1326.81	98.2846	1326.81	99.129	1326.81	103.388	1326.81	100.764	1326.81	101.539	1326.81	102.093	1326.81	103.815	1326.81	105.133	1326.81	106.106
	1327.29	94.0124	1327.29	94.4679	1327.29	95.0245	1327.29	95.5802	1327.29	96.1805	1327.29	96.6881	1327.29	97.4347	1327.29	98.2875	1327.29	99.1427	1327.29	103.403	1327.29	100.773	1327.29	101.556	1327.29	102.114	1327.29	103.822	1327.29	105.141	1327.29	106.112
	1327.77	94.0202	1327.77	94.4789	1327.77	95.0373	1327.77	95.6002	1327.77	96.1923	1327.77	96.7119	1327.77	97.4521	1327.77	98.2964	1327.77	99.1556	1327.77	103.419	1327.77	100.787	1327.77	101.576	1327.77	102.141	1327.77	103.831	1327.77	105.152	1327.77	106.127
	1328.25	94.0311	1328.25	94.4956	1328.25	95.0526	1328.25	95.6207	1328.25	96.2078	1328.25	96.7373	1328.25	97.471	1328.25	98.31	1328.25	99.1663	1328.25	103.436	1328.25	100.806	1328.25	101.597	1328.25	102.171	1328.25	103.84	1328.25	105.166	1328.25	106.149
	1328.73	94.0428	1328.73	94.5154	1328.73	95.0699	1328.73	95.6403	1328.73	96.2258	1328.73	96.7609	1328.73	97.4902	1328.73	98.3264	1328.73	99.1738	1328.73	103.451	1328.73	100.828	1328.73	101.616	1328.73	102.2	1328.73	103.849	1328.73	105.182	1328.73	106.174
	1329.22	94.0536	1329.22	94.5359	1329.22	95.0884	1329.22	95.6581	1329.22	96.2449	1329.22	96.7801	1329.22	97.509	1329.22	98.3437	1329.22	99.1785	1329.22	103.464	1329.22	100.851	1329.22	101.633	1329.22	102.225	1329.22	103.859	1329.22	105.199	1329.22	106.201
	1329.7	94.0624	1329.7	94.5549	1329.7	95.1065	1329.7	95.6739	1329.7	96.2639	1329.7	96.7939	1329.7	97.5274	1329.7	98.361	1329.7	99.1817	1329.7	103.476	1329.7	100.874	1329.7	101.645	1329.7	102.244	1329.7	103.87	1329.7	105.218	1329.7	106.225
	1330.18	94.0697	1330.18	94.5715	1330.18	95.1227	1330.18	95.6882	1330.18	96.282	1330.18	96.8026	1330.18	97.5457	1330.18	98.3778	1330.18	99.1855	1330.18	103.487	1330.18	100.898	1330.18	101.654	1330.18	102.258	1330.18	103.884	1330.18	105.239	1330.18	106.243
	1330.66	94.0767	1330.66	94.5859	1330.66	95.1354	1330.66	95.7018	1330.66	96.2987	1330.66	96.8078	1330.66	97.5645	1330.66	98.3949	1330.66	99.1922	1330.66	103.497	1330.66	100.923	1330.66	101.661	1330.66	102.268	1330.66	103.9	1330.66	105.261	1330.66	106.252
	1331.15	94.0852	1331.15	94.5987	1331.15	95.144	1331.15	95.7152	1331.15	96.3133	1331.15	96.8121	1331.15	97.5838	1331.15	98.4125	1331.15	99.2032	1331.15	103.509	1331.15	100.948	1331.15	101.667	1331.15	102.278	1331.15	103.92	1331.15	105.285	1331.15	106.254
	1331.63	94.0964	1331.63	94.6106	1331.63	95.1484	1331.63	95.7286	1331.63	96.3256	1331.63	96.8181	1331.63	97.6031	1331.63	98.4311	1331.63	99.2188	1331.63	103.523	1331.63	100.973	1331.63	101.676	1331.63	102.288	1331.63	103.943	1331.63	105.308	1331.63	106.247
	1332.11	94.1108	1332.11	94.622	1332.11	95.1498	1332.11	95.7415	1332.11	96.3356	1332.11	96.8278	1332.11	97.6213	1332.11	98.4501	1332.11	99.2382	1332.11	103.542	1332.11	100.997	1332.11	101.688	1332.11	102.302	1332.11	103.968	1332.11	105.329	1332.11	106.237
	1332.59	94.1281	1332.59	94.6333	1332.59	95.15	1332.59	95.7536	1332.59	96.344	1332.59	96.8426	1332.59	97.6378	1332.59	98.4692	1332.59	99.2603	1332.59	103.566	1332.59	101.019	1332.59	101.703	1332.59	102.319	1332.59	103.994	1332.59	105.348	1332.59	106.227
	1333.08	94.1476	1333.08	94.6451	1333.08	95.1518	1333.08	95.765	1333.08	96.3526	1333.08	96.8629	1333.08	97.6526	1333.08	98.4883	1333.08	99.2839	1333.08	103.596	1333.08	101.037	1333.08	101.72	1333.08	102.339	1333.08	104.019	1333.08	105.365	1333.08	106.226
	1333.56	94.1688	1333.56	94.6586	1333.56	95.1582	1333.56	95.7768	1333.56	96.3642	1333.56	96.8886	1333.56	97.6667	1333.56	98.5079	1333.56	99.3093	1333.56	103.633	1333.56	101.054	1333.56	101.74	1333.56	102.363	1333.56	104.044	1333.56	105.381	1333.56	106.237
	1334.04	94.1916	1334.04	94.6753	1334.04	95.1721	1334.04	95.7908	1334.04	96.3822	1334.04	96.9193	1334.04	97.6827	1334.04	98.5297	1334.04	99.3373	1334.04	103.675	1334.04	101.072	1334.04	101.763	1334.04	102.391	1334.04	104.071	1334.04	105.4	1334.04	106.266
	1334.52	94.2165	1334.52	94.6972	1334.52	95.196	1334.52	95.8096	1334.52	96.4099	1334.52	96.9543	1334.52	97.7035	1334.52	98.5557	1334.52	99.37	1334.52	103.722	1334.52	101.095	1334.52	101.789	1334.52	102.423	1334.52	104.102	1334.52	105.423	1334.52	106.314
	1335	94.2446	1335	94.7261	1335	95.2317	1335	95.8354	1335	96.4502	1335	96.993	1335	97.7319	1335	98.5878	1335	99.4091	1335	103.772	1335	101.127	1335	101.819	1335	102.46	1335	104.14	1335	105.454	1335	106.382
	1335.48	94.2773	1335.48	94.7629	1335.48	95.2793	1335.48	95.8694	1335.48	96.5041	1335.48	97.0349	1335.48	97.7694	1335.48	98.6271	1335.48	99.4555	1335.48	103.823	1335.48	101.171	1335.48	101.855	1335.48	102.503	1335.48	104.186	1335.48	105.495	1335.48	106.467
	1335.97	94.316	1335.97	94.8075	1335.97	95.3375	1335.97	95.9118	1335.97	96.5712	1335.97	97.0796	1335.97	97.8164	1335.97	98.6734	1335.97	99.5088	1335.97	103.874	1335.97	101.226	1335.97	101.897	1335.97	102.55	1335.97	104.243	1335.97	105.547	1335.97	106.566
	1336.45	94.3611	1336.45	94.8585	1336.45	95.4034	1336.45	95.9614	1336.45	96.6488	1336.45	97.1269	1336.45	97.8713	1336.45	98.7251	1336.45	99.567	1336.45	103.925	1336.45	101.29	1336.45	101.946	1336.45	102.601	1336.45	104.309	1336.45	105.61	1336.45	106.673
	1336.93	94.4125	1336.93	94.9136	1336.93	95.4728	1336.93	96.016	1336.93	96.733	1336.93	97.1768	1336.93	97.9312	1336.93	98.7794	1336.93	99.6271	1336.93	103.976	1336.93	101.358	1336.93	101.998	1336.93	102.653	1336.93	104.381	1336.93	105.679	1336.93	106.782
	1337.41	94.4686	1337.41	94.9695	1337.41	95.5406	1337.41	96.0729	1337.41	96.8189	1337.41	97.2291	1337.41	97.9922	1337.41	98.8331	1337.41	99.6853	1337.41	104.027	1337.41	101.426	1337.41	102.051	1337.41	102.703	1337.41	104.453	1337.41	105.752	1337.41	106.888
	1337.9	94.5258	1337.9	95.0227	1337.9	95.6012	1337.9	96.1288	1337.9	96.9004	1337.9	97.2823	1337.9	98.0498	1337.9	98.8825	1337.9	99.7376	1337.9	104.078	1337.9	101.486	1337.9	102.101	1337.9	102.748	1337.9	104.521	1337.9	105.821	1337.9	106.981
	1338.38	94.5789	1338.38	95.0688	1338.38	95.6493	1338.38	96.1796	1338.38	96.9708	1338.38	97.3334	1338.38	98.0987	1338.38	98.9239	1338.38	99.7795	1338.38	104.125	1338.38	101.532	1338.38	102.143	1338.38	102.782	1338.38	104.576	1338.38	105.878	1338.38	107.052
	1338.86	94.6211	1338.86	95.1031	1338.86	95.6804	1338.86	96.221	1338.86	97.023	1338.86	97.3775	1338.86	98.1338	1338.86	98.9543	1338.86	99.8067	1338.86	104.163	1338.86	101.561	1338.86	102.172	1338.86	102.805	1338.86	104.613	1338.86	105.914	1338.86	107.094
	1339.34	94.6461	1339.34	95.1218	1339.34	95.6925	1339.34	96.2485	1339.34	97.0511	1339.34	97.4085	1339.34	98.1509	1339.34	98.9708	1339.34	99.8163	1339.34	104.185	1339.34	101.57	1339.34	102.186	1339.34	102.812	1339.34	104.628	1339.34	105.924	1339.34	107.1
	1339.82	94.6507	1339.82	95.1231	1339.82	95.687	1339.82	96.2595	1339.82	97.0529	1339.82	97.4222	1339.82	98.1485	1339.82	98.9728	1339.82	99.8073	1339.82	104.187	1339.82	101.561	1339.82	102.185	1339.82	102.804	1339.82	104.62	1339.82	105.907	1339.82	107.07
	1340.31	94.6364	1340.31	95.1085	1340.31	95.6686	1340.31	96.2545	1340.31	97.0308	1340.31	97.4178	1340.31	98.1288	1340.31	98.9617	1340.31	99.7826	1340.31	104.168	1340.31	101.539	1340.31	102.171	1340.31	102.784	1340.31	104.594	1340.31	105.869	1340.31	107.011
	1340.79	94.609	1340.79	95.0826	1340.79	95.6438	1340.79	96.2372	1340.79	96.9919	1340.79	97.399	1340.79	98.0973	1340.79	98.9412	1340.79	99.7476	1340.79	104.132	1340.79	101.512	1340.79	102.148	1340.79	102.757	1340.79	104.557	1340.79	105.82	1340.79	106.935
	1341.27	94.5761	1341.27	95.0516	1341.27	95.6186	1341.27	96.2131	1341.27	96.9448	1341.27	97.3721	1341.27	98.0611	1341.27	98.9156	1341.27	99.7095	1341.27	104.087	1341.27	101.485	1341.27	102.123	1341.27	102.728	1341.27	104.516	1341.27	105.77	1341.27	106.855
	1341.75	94.5448	1341.75	95.0212	1341.75	95.5975	1341.75	96.1883	1341.75	96.8977	1341.75	97.3437	1341.75	98.0268	1341.75	98.8896	1341.75	99.6752	1341.75	104.038	1341.75	101.463	1341.75	102.1	1341.75	102.7	1341.75	104.477	1341.75	105.728	1341.75	106.781
	1342.23	94.5203	1342.23	94.9958	1342.23	95.5829	1342.23	96.1677	1342.23	96.8568	1342.23	97.3194	1342.23	97.9996	1342.23	98.867	1342.23	99.6506	1342.23	103.994	1342.23	101.448	1342.23	102.084	1342.23	102.678	1342.23	104.445	1342.23	105.7	1342.23	106.72
	1342.72	94.5056	1342.72	94.9783	1342.72	95.576	1342.72	96.1548	1342.72	96.8262	1342.72	97.3028	1342.72	97.9831	1342.72	98.8509	1342.72	99.64	1342.72	103.958	1342.72	101.442	1342.72	102.076	1342.72	102.663	1342.72	104.422	1342.72	105.685	1342.72	106.675
	1343.2	94.502	1343.2	94.9702	1343.2	95.5763	1343.2	96.1513	1343.2	96.8084	1343.2	97.2955	1343.2	97.9791	1343.2	98.8433	1343.2	99.6454	1343.2	103.933	1343.2	101.444	1343.2	102.078	1343.2	102.658	1343.2	104.408	1343.2	105.684	1343.2	106.649
	1343.68	94.5095	1343.68	94.9718	1343.68	95.5828	1343.68	96.1575	1343.68	96.8038	1343.68	97.2974	1343.68	97.9876	1343.68	98.8452	1343.68	99.6664	1343.68	103.921	1343.68	101.452	1343.68	102.09	1343.68	102.663	1343.68	104.404	1343.68	105.695	1343.68	106.641
	1344.16	94.5267	1344.16	94.9819	1344.16	95.594	1344.16	96.1722	1344.16	96.8116	1344.16	97.3076	1344.16	98.0071	1344.16	98.8564	1344.16	99.7002	1344.16	103.922	1344.16	101.465	1344.16	102.112	1344.16	102.678	1344.16	104.41	1344.16	105.712	1344.16	106.649
	1344.65	94.5522	1344.65	94.9993	1344.65	95.608	1344.65	96.1931	1344.65	96.8299	1344.65	97.324	1344.65	98.0351	1344.65	98.8758	1344.65	99.7417	1344.65	103.933	1344.65	101.48	1344.65	102.141	1344.65	102.703	1344.65	104.422	1344.65	105.734	1344.65	106.67
	1345.13	94.584	1345.13	95.0222	1345.13	95.6235	1345.13	96.2178	1345.13	96.8558	1345.13	97.3447	1345.13	98.0684	1345.13	98.9011	1345.13	99.7849	1345.13	103.953	1345.13	101.496	1345.13	102.174	1345.13	102.734	1345.13	104.44	1345.13	105.756	1345.13	106.7
	1345.61	94.6201	1345.61	95.0494	1345.61	95.64	1345.61	96.2443	1345.61	96.8867	1345.61	97.3682	1345.61	98.1042	1345.61	98.9303	1345.61	99.8245	1345.61	103.979	1345.61	101.511	1345.61	102.208	1345.61	102.768	1345.61	104.462	1345.61	105.776	1345.61	106.732
	1346.09	94.659	1346.09	95.0799	1346.09	95.6579	1346.09	96.2711	1346.09	96.92	1346.09	97.3936	1346.09	98.1402	1346.09	98.9614	1346.09	99.8574	1346.09	104.008	1346.09	101.527	1346.09	102.242	1346.09	102.803	1346.09	104.487	1346.09	105.794	1346.09	106.763
	1346.57	94.6989	1346.57	95.1132	1346.57	95.6784	1346.57	96.2975	1346.57	96.954	1346.57	97.4205	1346.57	98.1751	1346.57	98.9932	1346.57	99.8827	1346.57	104.038	1346.57	101.545	1346.57	102.275	1346.57	102.838	1346.57	104.514	1346.57	105.808	1346.57	106.79
	1347.06	94.7382	1347.06	95.1489	1347.06	95.7023	1347.06	96.323	1347.06	96.9875	1347.06	97.449	1347.06	98.2081	1347.06	99.025	1347.06	99.9024	1347.06	104.069	1347.06	101.566	1347.06	102.307	1347.06	102.87	1347.06	104.543	1347.06	105.822	1347.06	106.811
	1347.54	94.7751	1347.54	95.1862	1347.54	95.7302	1347.54	96.3472	1347.54	97.0192	1347.54	97.4787	1347.54	98.2386	1347.54	99.0566	1347.54	99.9191	1347.54	104.099	1347.54	101.59	1347.54	102.34	1347.54	102.9	1347.54	104.576	1347.54	105.834	1347.54	106.829
	1348.02	94.8077	1348.02	95.2241	1348.02	95.7613	1348.02	96.3694	1348.02	97.0486	1348.02	97.5093	1348.02	98.2664	1348.02	99.0879	1348.02	99.9361	1348.02	104.129	1348.02	101.619	1348.02	102.373	1348.02	102.928	1348.02	104.61	1348.02	105.847	1348.02	106.845
	1348.5	94.8348	1348.5	95.2614	1348.5	95.7942	1348.5	96.3892	1348.5	97.0752	1348.5	97.5398	1348.5	98.2915	1348.5	99.1192	1348.5	99.9557	1348.5	104.16	1348.5	101.649	1348.5	102.407	1348.5	102.954	1348.5	104.646	1348.5	105.861	1348.5	106.864
	1348.98	94.8556	1348.98	95.2972	1348.98	95.8271	1348.98	96.4066	1348.98	97.0988	1348.98	97.5697	1348.98	98.3145	1348.98	99.1505	1348.98	99.9789	1348.98	104.192	1348.98	101.68	1348.98	102.44	1348.98	102.978	1348.98	104.682	1348.98	105.877	1348.98	106.887
	1349.47	94.8707	1349.47	95.331	1349.47	95.8586	1349.47	96.4224	1349.47	97.12	1349.47	97.5982	1349.47	98.3366	1349.47	99.1822	1349.47	100.006	1349.47	104.226	1349.47	101.707	1349.47	102.472	1349.47	102.999	1349.47	104.717	1349.47	105.898	1349.47	106.918
	1349.95	94.8816	1349.95	95.3629	1349.95	95.8886	1349.95	96.4382	1349.95	97.1397	1349.95	97.6254	1349.95	98.3593	1349.95	99.2144	1349.95	100.035	1349.95	104.262	1349.95	101.733	1349.95	102.503	1349.95	103.018	1349.95	104.752	1349.95	105.924	1349.95	106.958
	1350.43	94.8905	1350.43	95.3929	1350.43	95.9179	1350.43	96.4561	1350.43	97.159	1350.43	97.6514	1350.43	98.3841	1350.43	99.247	1350.43	100.065	1350.43	104.299	1350.43	101.756	1350.43	102.533	1350.43	103.035	1350.43	104.785	1350.43	105.958	1350.43	107.004
	1350.91	94.8995	1350.91	95.4212	1350.91	95.9478	1350.91	96.4774	1350.91	97.1791	1350.91	97.6764	1350.91	98.4114	1350.91	99.2793	1350.91	100.095	1350.91	104.335	1350.91	101.778	1350.91	102.562	1350.91	103.05	1350.91	104.817	1350.91	105.998	1350.91	107.055
	1351.39	94.9104	1351.39	95.4474	1351.39	95.9794	1351.39	96.5028	1351.39	97.2004	1351.39	97.7008	1351.39	98.4407	1351.39	99.3103	1351.39	100.123	1351.39	104.369	1351.39	101.802	1351.39	102.588	1351.39	103.064	1351.39	104.847	1351.39	106.043	1351.39	107.106
	1351.88	94.9247	1351.88	95.4706	1351.88	96.0126	1351.88	96.5317	1351.88	97.2227	1351.88	97.7248	1351.88	98.4699	1351.88	99.3383	1351.88	100.148	1351.88	104.398	1351.88	101.828	1351.88	102.61	1351.88	103.076	1351.88	104.872	1351.88	106.088	1351.88	107.154
	1352.36	94.9428	1352.36	95.4901	1352.36	96.0455	1352.36	96.5624	1352.36	97.2452	1352.36	97.7481	1352.36	98.4967	1352.36	99.3617	1352.36	100.17	1352.36	104.419	1352.36	101.856	1352.36	102.626	1352.36	103.086	1352.36	104.892	1352.36	106.129	1352.36	107.195
	1352.84	94.9646	1352.84	95.5055	1352.84	96.0754	1352.84	96.5927	1352.84	97.2663	1352.84	97.7702	1352.84	98.5187	1352.84	99.3796	1352.84	100.186	1352.84	104.432	1352.84	101.885	1352.84	102.634	1352.84	103.095	1352.84	104.904	1352.84	106.161	1352.84	107.224
	1353.32	94.99	1353.32	95.5172	1353.32	96.0992	1353.32	96.6213	1353.32	97.2845	1353.32	97.7909	1353.32	98.5346	1353.32	99.3922	1353.32	100.197	1353.32	104.435	1353.32	101.913	1353.32	102.634	1353.32	103.102	1353.32	104.908	1353.32	106.181	1353.32	107.24
	1353.81	95.0184	1353.81	95.5267	1353.81	96.115	1353.81	96.6474	1353.81	97.2985	1353.81	97.8094	1353.81	98.5446	1353.81	99.4008	1353.81	100.204	1353.81	104.432	1353.81	101.937	1353.81	102.626	1353.81	103.108	1353.81	104.905	1353.81	106.188	1353.81	107.243
	1354.29	95.0494	1354.29	95.5362	1354.29	96.1232	1354.29	96.6717	1354.29	97.3081	1354.29	97.8256	1354.29	98.5505	1354.29	99.4081	1354.29	100.21	1354.29	104.425	1354.29	101.957	1354.29	102.617	1354.29	103.115	1354.29	104.899	1354.29	106.185	1354.29	107.237
	1354.77	95.0821	1354.77	95.5483	1354.77	96.1266	1354.77	96.696	1354.77	97.3142	1354.77	97.8397	1354.77	98.5553	1354.77	99.4168	1354.77	100.215	1354.77	104.419	1354.77	101.973	1354.77	102.61	1354.77	103.127	1354.77	104.894	1354.77	106.179	1354.77	107.225
	1355.25	95.1158	1355.25	95.565	1355.25	96.1303	1355.25	96.7221	1355.25	97.3188	1355.25	97.8524	1355.25	98.5619	1355.25	99.4296	1355.25	100.225	1355.25	104.418	1355.25	101.988	1355.25	102.612	1355.25	103.143	1355.25	104.895	1355.25	106.176	1355.25	107.215
	1355.73	95.1492	1355.73	95.5873	1355.73	96.1392	1355.73	96.7511	1355.73	97.325	1355.73	97.8648	1355.73	98.5726	1355.73	99.4472	1355.73	100.241	1355.73	104.426	1355.73	102.003	1355.73	102.626	1355.73	103.166	1355.73	104.905	1355.73	106.182	1355.73	107.211
	1356.22	95.1813	1356.22	95.6147	1356.22	96.1568	1356.22	96.7828	1356.22	97.3358	1356.22	97.8784	1356.22	98.5883	1356.22	99.4687	1356.22	100.263	1356.22	104.443	1356.22	102.02	1356.22	102.65	1356.22	103.196	1356.22	104.924	1356.22	106.2	1356.22	107.218
	1356.7	95.2107	1356.7	95.6457	1356.7	96.1836	1356.7	96.8155	1356.7	97.3535	1356.7	97.8944	1356.7	98.6087	1356.7	99.4918	1356.7	100.29	1356.7	104.469	1356.7	102.04	1356.7	102.683	1356.7	103.228	1356.7	104.949	1356.7	106.227	1356.7	107.236
	1357.18	95.2365	1357.18	95.6779	1357.18	96.2174	1357.18	96.8469	1357.18	97.3793	1357.18	97.9135	1357.18	98.6326	1357.18	99.5136	1357.18	100.32	1357.18	104.501	1357.18	102.063	1357.18	102.72	1357.18	103.261	1357.18	104.977	1357.18	106.26	1357.18	107.262
	1357.66	95.2583	1357.66	95.7091	1357.66	96.254	1357.66	96.8745	1357.66	97.4126	1357.66	97.936	1357.66	98.6586	1357.66	99.532	1357.66	100.35	1357.66	104.537	1357.66	102.086	1357.66	102.756	1357.66	103.292	1357.66	105.004	1357.66	106.295	1357.66	107.293
	1358.14	95.2764	1358.14	95.7378	1358.14	96.2889	1358.14	96.8973	1358.14	97.4519	1358.14	97.9615	1358.14	98.6859	1358.14	99.5461	1358.14	100.377	1358.14	104.575	1358.14	102.108	1358.14	102.789	1358.14	103.318	1358.14	105.028	1358.14	106.328	1358.14	107.327
	1358.63	95.292	1358.63	95.7638	1358.63	96.3189	1358.63	96.9155	1358.63	97.4948	1358.63	97.9896	1358.63	98.7141	1358.63	99.5575	1358.63	100.401	1358.63	104.614	1358.63	102.13	1358.63	102.821	1358.63	103.341	1358.63	105.051	1358.63	106.359	1358.63	107.361
	1359.11	95.3068	1359.11	95.7877	1359.11	96.3427	1359.11	96.931	1359.11	97.539	1359.11	98.0196	1359.11	98.7434	1359.11	99.5694	1359.11	100.42	1359.11	104.655	1359.11	102.151	1359.11	102.853	1359.11	103.362	1359.11	105.075	1359.11	106.389	1359.11	107.396
	1359.59	95.3233	1359.59	95.8114	1359.59	96.3619	1359.59	96.9472	1359.59	97.583	1359.59	98.0511	1359.59	98.7744	1359.59	99.5859	1359.59	100.438	1359.59	104.698	1359.59	102.175	1359.59	102.888	1359.59	103.385	1359.59	105.104	1359.59	106.421	1359.59	107.435
	1360.07	95.3434	1360.07	95.837	1360.07	96.3792	1360.07	96.9671	1360.07	97.6259	1360.07	98.0835	1360.07	98.8072	1360.07	99.611	1360.07	100.457	1360.07	104.746	1360.07	102.203	1360.07	102.928	1360.07	103.415	1360.07	105.141	1360.07	106.459	1360.07	107.481
	1360.56	95.3675	1360.56	95.8656	1360.56	96.3976	1360.56	96.9926	1360.56	97.6672	1360.56	98.1158	1360.56	98.8409	1360.56	99.6469	1360.56	100.478	1360.56	104.795	1360.56	102.235	1360.56	102.972	1360.56	103.454	1360.56	105.187	1360.56	106.502	1360.56	107.535
	1361.04	95.3939	1361.04	95.8965	1361.04	96.4186	1361.04	97.0223	1361.04	97.7058	1361.04	98.1457	1361.04	98.8731	1361.04	99.6922	1361.04	100.501	1361.04	104.844	1361.04	102.269	1361.04	103.016	1361.04	103.5	1361.04	105.236	1361.04	106.547	1361.04	107.593
	1361.52	95.4181	1361.52	95.9262	1361.52	96.4405	1361.52	97.0513	1361.52	97.7388	1361.52	98.1692	1361.52	98.8996	1361.52	99.7409	1361.52	100.525	1361.52	104.884	1361.52	102.299	1361.52	103.049	1361.52	103.549	1361.52	105.279	1361.52	106.584	1361.52	107.647
	1362	95.4333	1362	95.9481	1362	96.4588	1362	97.0711	1362	97.7615	1362	98.1812	1362	98.9149	1362	99.7826	1362	100.543	1362	104.908	1362	102.317	1362	103.062	1362	103.59	1362	105.305	1362	106.603	1362	107.686
	1362.48	95.4331	1362.48	95.9551	1362.48	96.4676	1362.48	97.0733	1362.48	97.7685	1362.48	98.1775	1362.48	98.9148	1362.48	99.8062	1362.48	100.55	1362.48	104.907	1362.48	102.316	1362.48	103.049	1362.48	103.614	1362.48	105.305	1362.48	106.596	1362.48	107.699
	1362.97	95.4152	1362.97	95.9429	1362.97	96.4632	1362.97	97.0532	1362.97	97.7567	1362.97	98.1575	1362.97	98.8986	1362.97	99.8047	1362.97	100.544	1362.97	104.881	1362.97	102.292	1362.97	103.011	1362.97	103.615	1362.97	105.277	1362.97	106.564	1362.97	107.681
	1363.45	95.3835	1363.45	95.9128	1363.45	96.4465	1363.45	97.014	1363.45	97.7277	1363.45	98.1257	1363.45	98.8704	1363.45	99.7791	1363.45	100.525	1363.45	104.837	1363.45	102.251	1363.45	102.958	1363.45	103.594	1363.45	105.229	1363.45	106.513	1363.45	107.635
	1363.93	95.3462	1363.93	95.8715	1363.93	96.4231	1363.93	96.9646	1363.93	97.6879	1363.93	98.0898	1363.93	98.8375	1363.93	99.738	1363.93	100.498	1363.93	104.786	1363.93	102.203	1363.93	102.904	1363.93	103.559	1363.93	105.174	1363.93	106.458	1363.93	107.574
	1364.41	95.3123	1364.41	95.8276	1364.41	96.3999	1364.41	96.9155	1364.41	97.6454	1364.41	98.0577	1364.41	98.8073	1364.41	99.6925	1364.41	100.47	1364.41	104.739	1364.41	102.157	1364.41	102.86	1364.41	103.519	1364.41	105.125	1364.41	106.41	1364.41	107.511
	1364.89	95.2886	1364.89	95.7887	1364.89	96.3828	1364.89	96.8757	1364.89	97.6075	1364.89	98.0347	1364.89	98.7851	1364.89	99.6524	1364.89	100.448	1364.89	104.703	1364.89	102.121	1364.89	102.832	1364.89	103.483	1364.89	105.091	1364.89	106.377	1364.89	107.458
	1365.38	95.2785	1365.38	95.76	1365.38	96.3748	1365.38	96.8502	1365.38	97.5793	1365.38	98.0233	1365.38	98.7734	1365.38	99.6235	1365.38	100.434	1365.38	104.682	1365.38	102.097	1365.38	102.82	1365.38	103.454	1365.38	105.075	1365.38	106.359	1365.38	107.418
	1365.86	95.2824	1365.86	95.7439	1365.86	96.3761	1365.86	96.8408	1365.86	97.5629	1365.86	98.0231	1365.86	98.7722	1365.86	99.6083	1365.86	100.43	1365.86	104.673	1365.86	102.084	1365.86	102.823	1365.86	103.434	1365.86	105.076	1365.86	106.355	1365.86	107.395
	1366.34	95.2982	1366.34	95.7408	1366.34	96.3848	1366.34	96.846	1366.34	97.5585	1366.34	98.0311	1366.34	98.7792	1366.34	99.6061	1366.34	100.435	1366.34	104.675	1366.34	102.081	1366.34	102.836	1366.34	103.421	1366.34	105.091	1366.34	106.362	1366.34	107.387
	1366.82	95.3217	1366.82	95.7491	1366.82	96.3969	1366.82	96.8623	1366.82	97.5638	1366.82	98.0431	1366.82	98.7904	1366.82	99.6143	1366.82	100.446	1366.82	104.683	1366.82	102.082	1366.82	102.853	1366.82	103.413	1366.82	105.114	1366.82	106.373	1366.82	107.391
	1367.31	95.3476	1367.31	95.7658	1367.31	96.408	1367.31	96.8841	1367.31	97.5747	1367.31	98.0537	1367.31	98.8011	1367.31	99.6287	1367.31	100.461	1367.31	104.69	1367.31	102.087	1367.31	102.868	1367.31	103.407	1367.31	105.139	1367.31	106.385	1367.31	107.402
	1367.79	95.3696	1367.79	95.7866	1367.79	96.4139	1367.79	96.9048	1367.79	97.5862	1367.79	98.0581	1367.79	98.8063	1367.79	99.6446	1367.79	100.473	1367.79	104.69	1367.79	102.09	1367.79	102.877	1367.79	103.402	1367.79	105.159	1367.79	106.394	1367.79	107.415
	1368.27	95.3829	1368.27	95.8069	1368.27	96.412	1368.27	96.9188	1368.27	97.5938	1368.27	98.0535	1368.27	98.8026	1368.27	99.6577	1368.27	100.478	1368.27	104.68	1368.27	102.092	1368.27	102.876	1368.27	103.396	1368.27	105.168	1368.27	106.395	1368.27	107.424
	1368.75	95.3848	1368.75	95.8231	1368.75	96.4026	1368.75	96.9227	1368.75	97.5948	1368.75	98.0402	1368.75	98.7899	1368.75	99.6652	1368.75	100.474	1368.75	104.659	1368.75	102.092	1368.75	102.863	1368.75	103.389	1368.75	105.165	1368.75	106.39	1368.75	107.424
	1369.23	95.3753	1369.23	95.833	1369.23	96.3882	1369.23	96.9172	1369.23	97.5896	1369.23	98.0215	1369.23	98.771	1369.23	99.6668	1369.23	100.461	1369.23	104.628	1369.23	102.093	1369.23	102.842	1369.23	103.381	1369.23	105.151	1369.23	106.38	1369.23	107.416
	1369.72	95.3576	1369.72	95.8372	1369.72	96.3733	1369.72	96.9061	1369.72	97.5812	1369.72	98.0029	1369.72	98.7514	1369.72	99.6642	1369.72	100.442	1369.72	104.595	1369.72	102.096	1369.72	102.819	1369.72	103.376	1369.72	105.132	1369.72	106.367	1369.72	107.401
	1370.2	95.3361	1370.2	95.8378	1370.2	96.3624	1370.2	96.8952	1370.2	97.5747	1370.2	97.9904	1370.2	98.7366	1370.2	99.6604	1370.2	100.423	1370.2	104.567	1370.2	102.105	1370.2	102.798	1370.2	103.375	1370.2	105.116	1370.2	106.357	1370.2	107.385
	1370.68	95.3157	1370.68	95.8383	1370.68	96.3592	1370.68	96.8907	1370.68	97.5748	1370.68	97.9887	1370.68	98.7316	1370.68	99.6593	1370.68	100.411	1370.68	104.552	1370.68	102.12	1370.68	102.786	1370.68	103.381	1370.68	105.11	1370.68	106.354	1370.68	107.377
	1371.16	95.301	1371.16	95.8424	1371.16	96.3658	1371.16	96.8977	1371.16	97.5858	1371.16	98.0008	1371.16	98.7391	1371.16	99.6642	1371.16	100.41	1371.16	104.557	1371.16	102.144	1371.16	102.787	1371.16	103.397	1371.16	105.121	1371.16	106.365	1371.16	107.383
	1371.64	95.2957	1371.64	95.8537	1371.64	96.383	1371.64	96.9189	1371.64	97.6104	1371.64	98.0279	1371.64	98.7599	1371.64	99.678	1371.64	100.424	1371.64	104.587	1371.64	102.179	1371.64	102.804	1371.64	103.423	1371.64	105.152	1371.64	106.393	1371.64	107.411
	1372.13	95.3026	1372.13	95.8741	1372.13	96.4102	1372.13	96.9548	1372.13	97.6494	1372.13	98.0692	1372.13	98.7925	1372.13	99.7022	1372.13	100.457	1372.13	104.642	1372.13	102.223	1372.13	102.835	1372.13	103.462	1372.13	105.205	1372.13	106.44	1372.13	107.463
	1372.61	95.3226	1372.61	95.9038	1372.61	96.4449	1372.61	97.0019	1372.61	97.7003	1372.61	98.1212	1372.61	98.8333	1372.61	99.7361	1372.61	100.505	1372.61	104.719	1372.61	102.275	1372.61	102.877	1372.61	103.51	1372.61	105.276	1372.61	106.507	1372.61	107.54
	1373.09	95.3541	1373.09	95.9394	1373.09	96.4823	1373.09	97.0528	1373.09	97.757	1373.09	98.1772	1373.09	98.876	1373.09	99.7757	1373.09	100.564	1373.09	104.808	1373.09	102.33	1373.09	102.924	1373.09	103.561	1373.09	105.355	1373.09	106.586	1373.09	107.633
	1373.57	95.3916	1373.57	95.9738	1373.57	96.5154	1373.57	97.0963	1373.57	97.8089	1373.57	98.2271	1373.57	98.9122	1373.57	99.8129	1373.57	100.622	1373.57	104.891	1373.57	102.377	1373.57	102.965	1373.57	103.608	1373.57	105.426	1373.57	106.664	1373.57	107.726
	1374.06	95.4263	1374.06	95.9971	1374.06	96.5364	1374.06	97.1206	1374.06	97.8435	1374.06	98.2597	1374.06	98.9336	1374.06	99.837	1374.06	100.667	1374.06	104.95	1374.06	102.406	1374.06	102.993	1374.06	103.638	1374.06	105.472	1374.06	106.727	1374.06	107.799
	1374.54	95.4488	1374.54	96.0011	1374.54	96.5394	1374.54	97.118	1374.54	97.8511	1374.54	98.2668	1374.54	98.9347	1374.54	99.8391	1374.54	100.688	1374.54	104.971	1374.54	102.409	1374.54	102.999	1374.54	103.643	1374.54	105.48	1374.54	106.758	1374.54	107.834
	1375.02	95.4529	1375.02	95.9833	1375.02	96.5233	1375.02	97.0891	1375.02	97.8296	1375.02	98.2467	1375.02	98.916	1375.02	99.8165	1375.02	100.68	1375.02	104.952	1375.02	102.383	1375.02	102.986	1375.02	103.624	1375.02	105.45	1375.02	106.753	1375.02	107.825
	1375.5	95.4386	1375.5	95.9479	1375.5	96.4918	1375.5	97.0418	1375.5	97.7848	1375.5	98.2052	1375.5	98.8829	1375.5	99.7737	1375.5	100.648	1375.5	104.901	1375.5	102.336	1375.5	102.959	1375.5	103.587	1375.5	105.391	1375.5	106.717	1375.5	107.778
	1375.98	95.4104	1375.98	95.903	1375.98	96.451	1375.98	96.9871	1375.98	97.7268	1375.98	98.1511	1375.98	98.8434	1375.98	99.7194	1375.98	100.601	1375.98	104.833	1375.98	102.277	1375.98	102.925	1375.98	103.54	1375.98	105.319	1375.98	106.662	1375.98	107.707
	1376.47	95.3748	1376.47	95.8571	1376.47	96.407	1376.47	96.9347	1376.47	97.6657	1376.47	98.0934	1376.47	98.8046	1376.47	99.6633	1376.47	100.548	1376.47	104.762	1376.47	102.217	1376.47	102.89	1376.47	103.494	1376.47	105.247	1376.47	106.601	1376.47	107.627
	1376.95	95.3377	1376.95	95.8163	1376.95	96.3645	1376.95	96.8909	1376.95	97.6091	1376.95	98.0389	1376.95	98.7719	1376.95	99.6131	1376.95	100.496	1376.95	104.698	1376.95	102.163	1376.95	102.859	1376.95	103.454	1376.95	105.186	1376.95	106.544	1376.95	107.55
	1377.43	95.3037	1377.43	95.7845	1377.43	96.3268	1377.43	96.8589	1377.43	97.5617	1377.43	97.9923	1377.43	98.7488	1377.43	99.5739	1377.43	100.448	1377.43	104.648	1377.43	102.12	1377.43	102.834	1377.43	103.425	1377.43	105.14	1377.43	106.498	1377.43	107.485
	1377.91	95.2755	1377.91	95.7623	1377.91	96.2959	1377.91	96.8394	1377.91	97.5255	1377.91	97.9567	1377.91	98.7365	1377.91	99.5477	1377.91	100.409	1377.91	104.614	1377.91	102.091	1377.91	102.814	1377.91	103.406	1377.91	105.113	1377.91	106.466	1377.91	107.435
	1378.39	95.254	1378.39	95.7486	1378.39	96.2729	1378.39	96.8309	1378.39	97.5001	1378.39	97.9333	1378.39	98.7347	1378.39	99.5342	1378.39	100.379	1378.39	104.597	1378.39	102.075	1378.39	102.8	1378.39	103.396	1378.39	105.1	1378.39	106.448	1378.39	107.404
	1378.88	95.2387	1378.88	95.7405	1378.88	96.2574	1378.88	96.8305	1378.88	97.4832	1378.88	97.9218	1378.88	98.7406	1378.88	99.53	1378.88	100.358	1378.88	104.595	1378.88	102.071	1378.88	102.791	1378.88	103.392	1378.88	105.099	1378.88	106.442	1378.88	107.391
	1379.36	95.2278	1379.36	95.7346	1379.36	96.2481	1379.36	96.8345	1379.36	97.4713	1379.36	97.92	1379.36	98.75	1379.36	99.5306	1379.36	100.345	1379.36	104.605	1379.36	102.074	1379.36	102.785	1379.36	103.391	1379.36	105.101	1379.36	106.441	1379.36	107.392
	1379.84	95.2189	1379.84	95.7282	1379.84	96.2425	1379.84	96.8392	1379.84	97.4605	1379.84	97.9243	1379.84	98.7582	1379.84	99.5312	1379.84	100.34	1379.84	104.619	1379.84	102.079	1379.84	102.778	1379.84	103.387	1379.84	105.1	1379.84	106.44	1379.84	107.401
	1380.32	95.2105	1380.32	95.7201	1380.32	96.2383	1380.32	96.8418	1380.32	97.4479	1380.32	97.9305	1380.32	98.7612	1380.32	99.529	1380.32	100.339	1380.32	104.632	1380.32	102.082	1380.32	102.769	1380.32	103.379	1380.32	105.09	1380.32	106.431	1380.32	107.411
	1380.81	95.2015	1380.81	95.7104	1380.81	96.2336	1380.81	96.8411	1380.81	97.4323	1380.81	97.935	1380.81	98.7568	1380.81	99.5232	1380.81	100.341	1380.81	104.639	1380.81	102.078	1380.81	102.755	1380.81	103.365	1380.81	105.07	1380.81	106.412	1380.81	107.418
	1381.29	95.1923	1381.29	95.7004	1381.29	96.2279	1381.29	96.8369	1381.29	97.4141	1381.29	97.9354	1381.29	98.7449	1381.29	99.5152	1381.29	100.344	1381.29	104.637	1381.29	102.068	1381.29	102.736	1381.29	103.346	1381.29	105.042	1381.29	106.381	1381.29	107.419
	1381.77	95.184	1381.77	95.6917	1381.77	96.2218	1381.77	96.8307	1381.77	97.3953	1381.77	97.931	1381.77	98.7276	1381.77	99.5082	1381.77	100.347	1381.77	104.626	1381.77	102.053	1381.77	102.714	1381.77	103.323	1381.77	105.008	1381.77	106.342	1381.77	107.413
	1382.25	95.1782	1382.25	95.686	1382.25	96.2171	1382.25	96.8243	1382.25	97.379	1382.25	97.9231	1382.25	98.7087	1382.25	99.5055	1382.25	100.349	1382.25	104.608	1382.25	102.037	1382.25	102.693	1382.25	103.302	1382.25	104.978	1382.25	106.302	1382.25	107.403
	1382.73	95.1764	1382.73	95.6844	1382.73	96.216	1382.73	96.8202	1382.73	97.3685	1382.73	97.9139	1382.73	98.6924	1382.73	99.5098	1382.73	100.352	1382.73	104.589	1382.73	102.023	1382.73	102.675	1382.73	103.286	1382.73	104.956	1382.73	106.268	1382.73	107.396
	1383.22	95.18	1383.22	95.688	1383.22	96.2201	1383.22	96.8206	1383.22	97.3668	1383.22	97.9069	1383.22	98.6826	1383.22	99.5223	1383.22	100.355	1383.22	104.575	1383.22	102.017	1383.22	102.667	1383.22	103.28	1383.22	104.948	1383.22	106.249	1383.22	107.396
	1383.7	95.1897	1383.7	95.6972	1383.7	96.2301	1383.7	96.8267	1383.7	97.376	1383.7	97.9047	1383.7	98.6822	1383.7	99.5427	1383.7	100.361	1383.7	104.571	1383.7	102.021	1383.7	102.67	1383.7	103.286	1383.7	104.957	1383.7	106.25	1383.7	107.407
	1384.18	95.2059	1384.18	95.7128	1384.18	96.2457	1384.18	96.8392	1384.18	97.3967	1384.18	97.9094	1384.18	98.6925	1384.18	99.5698	1384.18	100.37	1384.18	104.58	1384.18	102.036	1384.18	102.685	1384.18	103.305	1384.18	104.982	1384.18	106.271	1384.18	107.43
	1384.66	95.2286	1384.66	95.735	1384.66	96.2655	1384.66	96.8575	1384.66	97.429	1384.66	97.9218	1384.66	98.7135	1384.66	99.6015	1384.66	100.381	1384.66	104.602	1384.66	102.063	1384.66	102.711	1384.66	103.334	1384.66	105.022	1384.66	106.311	1384.66	107.464
	1385.14	95.2569	1385.14	95.7635	1385.14	96.2871	1385.14	96.8802	1385.14	97.4712	1385.14	97.9417	1385.14	98.744	1385.14	99.6358	1385.14	100.395	1385.14	104.636	1385.14	102.099	1385.14	102.744	1385.14	103.371	1385.14	105.071	1385.14	106.362	1385.14	107.503
	1385.63	95.2893	1385.63	95.7964	1385.63	96.3078	1385.63	96.9049	1385.63	97.52	1385.63	97.9679	1385.63	98.7812	1385.63	99.6697	1385.63	100.408	1385.63	104.675	1385.63	102.14	1385.63	102.782	1385.63	103.409	1385.63	105.125	1385.63	106.418	1385.63	107.54
	1386.11	95.3221	1386.11	95.8295	1386.11	96.3242	1386.11	96.928	1386.11	97.5691	1386.11	97.9976	1386.11	98.8203	1386.11	99.7	1386.11	100.417	1386.11	104.715	1386.11	102.182	1386.11	102.819	1386.11	103.443	1386.11	105.175	1386.11	106.468	1386.11	107.566
	1386.59	95.3504	1386.59	95.8564	1386.59	96.3334	1386.59	96.9452	1386.59	97.6103	1386.59	98.0272	1386.59	98.8549	1386.59	99.7224	1386.59	100.418	1386.59	104.746	1386.59	102.219	1386.59	102.852	1386.59	103.467	1386.59	105.215	1386.59	106.503	1386.59	107.574
	1387.07	95.3686	1387.07	95.8705	1387.07	96.3338	1387.07	96.9531	1387.07	97.6358	1387.07	98.0524	1387.07	98.878	1387.07	99.7336	1387.07	100.41	1387.07	104.763	1387.07	102.244	1387.07	102.875	1387.07	103.476	1387.07	105.237	1387.07	106.517	1387.07	107.561
	1387.56	95.373	1387.56	95.8678	1387.56	96.3263	1387.56	96.9501	1387.56	97.641	1387.56	98.0696	1387.56	98.8853	1387.56	99.7322	1387.56	100.394	1387.56	104.763	1387.56	102.255	1387.56	102.886	1387.56	103.471	1387.56	105.239	1387.56	106.512	1387.56	107.531
	1388.04	95.3637	1388.04	95.8492	1388.04	96.3135	1388.04	96.9378	1388.04	97.6278	1388.04	98.0766	1388.04	98.8768	1388.04	99.7196	1388.04	100.373	1388.04	104.748	1388.04	102.252	1388.04	102.887	1388.04	103.456	1388.04	105.221	1388.04	106.494	1388.04	107.491
	1388.52	95.3442	1388.52	95.8199	1388.52	96.2989	1388.52	96.9195	1388.52	97.6025	1388.52	98.0732	1388.52	98.8564	1388.52	99.699	1388.52	100.351	1388.52	104.722	1388.52	102.239	1388.52	102.878	1388.52	103.437	1388.52	105.19	1388.52	106.472	1388.52	107.452
	1389	95.3197	1389	95.7867	1389	96.2854	1389	96.8989	1389	97.5731	1389	98.0605	1389	98.8302	1389	99.6745	1389	100.332	1389	104.691	1389	102.218	1389	102.863	1389	103.419	1389	105.152	1389	106.453	1389	107.419
	1389.48	95.2952	1389.48	95.7556	1389.48	96.275	1389.48	96.8789	1389.48	97.5463	1389.48	98.0402	1389.48	98.8037	1389.48	99.6496	1389.48	100.317	1389.48	104.658	1389.48	102.195	1389.48	102.846	1389.48	103.405	1389.48	105.113	1389.48	106.441	1389.48	107.397
	1389.96	95.2748	1389.96	95.731	1389.96	96.269	1389.96	96.862	1389.96	97.5263	1389.96	98.0151	1389.96	98.7814	1389.96	99.627	1389.96	100.308	1389.96	104.629	1389.96	102.171	1389.96	102.828	1389.96	103.397	1389.96	105.079	1389.96	106.438	1389.96	107.386
	1390.45	95.2619	1390.45	95.7157	1390.45	96.2685	1390.45	96.8502	1390.45	97.5157	1390.45	97.9884	1390.45	98.7665	1390.45	99.609	1390.45	100.304	1390.45	104.607	1390.45	102.151	1390.45	102.815	1390.45	103.396	1390.45	105.052	1390.45	106.442	1390.45	107.388
	1390.93	95.259	1390.93	95.7116	1390.93	96.2747	1390.93	96.8452	1390.93	97.5153	1390.93	97.9646	1390.93	98.7611	1390.93	99.5973	1390.93	100.306	1390.93	104.598	1390.93	102.138	1390.93	102.809	1390.93	103.403	1390.93	105.035	1390.93	106.456	1390.93	107.401
	1391.41	95.2682	1391.41	95.7197	1391.41	96.2887	1391.41	96.8487	1391.41	97.5255	1391.41	97.9486	1391.41	98.7668	1391.41	99.5934	1391.41	100.316	1391.41	104.606	1391.41	102.136	1391.41	102.813	1391.41	103.419	1391.41	105.033	1391.41	106.478	1391.41	107.425
	1391.89	95.2911	1391.89	95.741	1391.89	96.312	1391.89	96.8619	1391.89	97.5466	1391.89	97.9452	1391.89	98.7844	1391.89	99.5984	1391.89	100.334	1391.89	104.635	1391.89	102.148	1391.89	102.831	1391.89	103.445	1391.89	105.045	1391.89	106.508	1391.89	107.462
	1392.38	95.3285	1392.38	95.7756	1392.38	96.3449	1392.38	96.8852	1392.38	97.5779	1392.38	97.9578	1392.38	98.814	1392.38	99.6124	1392.38	100.363	1392.38	104.686	1392.38	102.175	1392.38	102.863	1392.38	103.481	1392.38	105.072	1392.38	106.547	1392.38	107.51
	1392.86	95.3795	1392.86	95.8225	1392.86	96.3867	1392.86	96.9175	1392.86	97.618	1392.86	97.9878	1392.86	98.8541	1392.86	99.6342	1392.86	100.402	1392.86	104.757	1392.86	102.216	1392.86	102.907	1392.86	103.525	1392.86	105.114	1392.86	106.593	1392.86	107.566
	1393.34	95.4401	1393.34	95.8781	1393.34	96.4344	1393.34	96.9553	1393.34	97.6632	1393.34	98.0326	1393.34	98.9012	1393.34	99.6607	1393.34	100.449	1393.34	104.839	1393.34	102.268	1393.34	102.957	1393.34	103.571	1393.34	105.165	1393.34	106.641	1393.34	107.628
	1393.82	95.502	1393.82	95.9349	1393.82	96.4818	1393.82	96.9926	1393.82	97.7068	1393.82	98.085	1393.82	98.9485	1393.82	99.6867	1393.82	100.498	1393.82	104.919	1393.82	102.32	1393.82	103.004	1393.82	103.612	1393.82	105.219	1393.82	106.685	1393.82	107.687
	1394.3	95.5535	1394.3	95.9824	1394.3	96.5209	1394.3	97.0218	1394.3	97.7398	1394.3	98.1337	1394.3	98.9871	1394.3	99.7058	1394.3	100.54	1394.3	104.981	1394.3	102.361	1394.3	103.036	1394.3	103.638	1394.3	105.266	1394.3	106.716	1394.3	107.735
	1394.79	95.583	1394.79	96.0104	1394.79	96.5441	1394.79	97.037	1394.79	97.754	1394.79	98.1673	1394.79	99.0086	1394.79	99.7134	1394.79	100.566	1394.79	105.01	1394.79	102.38	1394.79	103.041	1394.79	103.642	1394.79	105.297	1394.79	106.728	1394.79	107.765
	1395.27	95.5845	1395.27	96.0138	1395.27	96.5487	1395.27	97.037	1395.27	97.7465	1395.27	98.1796	1395.27	99.0095	1395.27	99.7088	1395.27	100.569	1395.27	105.004	1395.27	102.373	1395.27	103.018	1395.27	103.624	1395.27	105.307	1395.27	106.721	1395.27	107.772
	1395.75	95.5613	1395.75	95.9955	1395.75	96.5385	1395.75	97.0264	1395.75	97.7217	1395.75	98.173	1395.75	98.993	1395.75	99.6964	1395.75	100.554	1395.75	104.971	1395.75	102.348	1395.75	102.972	1395.75	103.591	1395.75	105.298	1395.75	106.702	1395.75	107.763
	1396.23	95.5233	1396.23	95.9642	1396.23	96.5211	1396.23	97.0127	1396.23	97.6887	1396.23	98.1555	1396.23	98.9666	1396.23	99.6826	1396.23	100.528	1396.23	104.927	1396.23	102.315	1396.23	102.915	1396.23	103.554	1396.23	105.276	1396.23	106.681	1396.23	107.743
	1396.71	95.4818	1396.71	95.9295	1396.71	96.5041	1396.71	97.0023	1396.71	97.6569	1396.71	98.1354	1396.71	98.9378	1396.71	99.6727	1396.71	100.5	1396.71	104.885	1396.71	102.284	1396.71	102.857	1396.71	103.523	1396.71	105.248	1396.71	106.667	1396.71	107.719
	1397.2	95.4453	1397.2	95.8976	1397.2	96.492	1397.2	96.998	1397.2	97.6321	1397.2	98.1179	1397.2	98.9108	1397.2	99.6689	1397.2	100.477	1397.2	104.852	1397.2	102.261	1397.2	102.806	1397.2	103.502	1397.2	105.219	1397.2	106.662	1397.2	107.693
	1397.68	95.4178	1397.68	95.871	1397.68	96.4848	1397.68	96.9983	1397.68	97.6161	1397.68	98.1026	1397.68	98.8858	1397.68	99.6694	1397.68	100.461	1397.68	104.828	1397.68	102.247	1397.68	102.764	1397.68	103.491	1397.68	105.189	1397.68	106.663	1397.68	107.665
	1398.16	95.3989	1398.16	95.848	1398.16	96.4788	1398.16	96.9982	1398.16	97.6057	1398.16	98.0854	1398.16	98.8593	1398.16	99.6695	1398.16	100.45	1398.16	104.805	1398.16	102.235	1398.16	102.731	1398.16	103.486	1398.16	105.155	1398.16	106.665	1398.16	107.629
	1398.64	95.3848	1398.64	95.8248	1398.64	96.4679	1398.64	96.9912	1398.64	97.595	1398.64	98.0606	1398.64	98.8266	1398.64	99.6631	1398.64	100.439	1398.64	104.776	1398.64	102.218	1398.64	102.704	1398.64	103.479	1398.64	105.117	1398.64	106.658	1398.64	107.585
	1399.13	95.3704	1399.13	95.7981	1399.13	96.4466	1399.13	96.9725	1399.13	97.5774	1399.13	98.0246	1399.13	98.785	1399.13	99.6457	1399.13	100.422	1399.13	104.734	1399.13	102.192	1399.13	102.679	1399.13	103.465	1399.13	105.073	1399.13	106.634	1399.13	107.529
	1399.61	95.352	1399.61	95.7672	1399.61	96.4134	1399.61	96.9422	1399.61	97.5502	1399.61	97.9793	1399.61	98.7361	1399.61	99.6171	1399.61	100.398	1399.61	104.68	1399.61	102.154	1399.61	102.655	1399.61	103.439	1399.61	105.026	1399.61	106.594	1399.61	107.469
	1400.09	95.3295	1400.09	95.7349	1400.09	96.372	1400.09	96.9052	1400.09	97.515	1400.09	97.9314	1400.09	98.6858	1400.09	99.582	1400.09	100.367	1400.09	104.621	1400.09	102.109	1400.09	102.633	1400.09	103.405	1400.09	104.981	1400.09	106.542	1400.09	107.41
	1400.57	95.3058	1400.57	95.7059	1400.57	96.329	1400.57	96.8692	1400.57	97.4777	1400.57	97.8893	1400.57	98.6416	1400.57	99.5471	1400.57	100.334	1400.57	104.566	1400.57	102.067	1400.57	102.613	1400.57	103.367	1400.57	104.943	1400.57	106.488	1400.57	107.363
	1401.05	95.2848	1401.05	95.6849	1401.05	96.2916	1401.05	96.8409	1401.05	97.4452	1401.05	97.8601	1401.05	98.6098	1401.05	99.5186	1401.05	100.305	1401.05	104.524	1401.05	102.033	1401.05	102.599	1401.05	103.331	1401.05	104.918	1401.05	106.441	1401.05	107.332
	1401.54	95.2703	1401.54	95.6749	1401.54	96.2647	1401.54	96.8246	1401.54	97.423	1401.54	97.8475	1401.54	98.594	1401.54	99.5002	1401.54	100.285	1401.54	104.499	1401.54	102.012	1401.54	102.593	1401.54	103.302	1401.54	104.907	1401.54	106.406	1401.54	107.319
	1402.02	95.2642	1402.02	95.6774	1402.02	96.2514	1402.02	96.8217	1402.02	97.4144	1402.02	97.8522	1402.02	98.5949	1402.02	99.4931	1402.02	100.276	1402.02	104.493	1402.02	102.006	1402.02	102.596	1402.02	103.284	1402.02	104.911	1402.02	106.387	1402.02	107.325
	1402.5	95.267	1402.5	95.6916	1402.5	96.2521	1402.5	96.831	1402.5	97.4204	1402.5	97.8726	1402.5	98.6106	1402.5	99.4963	1402.5	100.279	1402.5	104.503	1402.5	102.013	1402.5	102.609	1402.5	103.278	1402.5	104.927	1402.5	106.383	1402.5	107.347
	1402.98	95.2769	1402.98	95.7154	1402.98	96.265	1402.98	96.8489	1402.98	97.4392	1402.98	97.9045	1402.98	98.6365	1402.98	99.5066	1402.98	100.291	1402.98	104.524	1402.98	102.031	1402.98	102.628	1402.98	103.281	1402.98	104.952	1402.98	106.389	1402.98	107.38
	1403.46	95.2906	1403.46	95.744	1403.46	96.2857	1403.46	96.8696	1403.46	97.466	1403.46	97.942	1403.46	98.6656	1403.46	99.5193	1403.46	100.307	1403.46	104.55	1403.46	102.054	1403.46	102.65	1403.46	103.291	1403.46	104.979	1403.46	106.399	1403.46	107.416
	1403.95	95.303	1403.95	95.7712	1403.95	96.3075	1403.95	96.886	1403.95	97.4935	1403.95	97.9776	1403.95	98.6895	1403.95	99.5283	1403.95	100.322	1403.95	104.57	1403.95	102.074	1403.95	102.669	1403.95	103.302	1403.95	104.998	1403.95	106.406	1403.95	107.447
	1404.43	95.3094	1404.43	95.7899	1404.43	96.3225	1404.43	96.8911	1404.43	97.5131	1404.43	98.0039	1404.43	98.7006	1404.43	99.528	1404.43	100.329	1404.43	104.577	1404.43	102.083	1404.43	102.679	1404.43	103.308	1404.43	105.004	1404.43	106.4	1404.43	107.462
	1404.91	95.3068	1404.91	95.7945	1404.91	96.325	1404.91	96.8815	1404.91	97.5179	1404.91	98.0163	1404.91	98.695	1404.91	99.5153	1404.91	100.323	1404.91	104.564	1404.91	102.076	1404.91	102.676	1404.91	103.304	1404.91	104.99	1404.91	106.377	1404.91	107.455
	1405.39	95.2953	1405.39	95.7832	1405.39	96.3134	1405.39	96.8582	1405.39	97.506	1405.39	98.0147	1405.39	98.675	1405.39	99.4909	1405.39	100.305	1405.39	104.534	1405.39	102.052	1405.39	102.66	1405.39	103.288	1405.39	104.959	1405.39	106.339	1405.39	107.426
	1405.88	95.278	1405.88	95.7585	1405.88	96.2909	1405.88	96.8268	1405.88	97.4802	1405.88	98.003	1405.88	98.6475	1405.88	99.4588	1405.88	100.278	1405.88	104.493	1405.88	102.017	1405.88	102.636	1405.88	103.263	1405.88	104.918	1405.88	106.292	1405.88	107.383
	1406.36	95.2592	1406.36	95.7259	1406.36	96.2639	1406.36	96.7946	1406.36	97.4474	1406.36	97.9871	1406.36	98.6208	1406.36	99.4247	1406.36	100.249	1406.36	104.449	1406.36	101.978	1406.36	102.61	1406.36	103.235	1406.36	104.877	1406.36	106.243	1406.36	107.334
	1406.84	95.242	1406.84	95.6915	1406.84	96.239	1406.84	96.7676	1406.84	97.4142	1406.84	97.9717	1406.84	98.6017	1406.84	99.3936	1406.84	100.225	1406.84	104.411	1406.84	101.94	1406.84	102.588	1406.84	103.209	1406.84	104.843	1406.84	106.2	1406.84	107.287
	1407.32	95.2284	1407.32	95.6605	1407.32	96.2209	1407.32	96.7495	1407.32	97.3862	1407.32	97.9596	1407.32	98.5934	1407.32	99.3686	1407.32	100.209	1407.32	104.383	1407.32	101.91	1407.32	102.573	1407.32	103.189	1407.32	104.821	1407.32	106.167	1407.32	107.249
	1407.8	95.2185	1407.8	95.6363	1407.8	96.2116	1407.8	96.7409	1407.8	97.3659	1407.8	97.951	1407.8	98.5959	1407.8	99.3511	1407.8	100.203	1407.8	104.367	1407.8	101.889	1407.8	102.567	1407.8	103.177	1407.8	104.811	1407.8	106.146	1407.8	107.22
	1408.29	95.2111	1408.29	95.6205	1408.29	96.2106	1408.29	96.7403	1408.29	97.354	1408.29	97.9443	1408.29	98.6065	1408.29	99.3408	1408.29	100.204	1408.29	104.359	1408.29	101.877	1408.29	102.566	1408.29	103.171	1408.29	104.811	1408.29	106.135	1408.29	107.201
	1408.77	95.2044	1408.77	95.6126	1408.77	96.2151	1408.77	96.7444	1408.77	97.3489	1408.77	97.9364	1408.77	98.6209	1408.77	99.3362	1408.77	100.211	1408.77	104.357	1408.77	101.871	1408.77	102.568	1408.77	103.168	1408.77	104.817	1408.77	106.13	1408.77	107.189
	1409.25	95.1963	1409.25	95.6104	1409.25	96.2211	1409.25	96.7488	1409.25	97.3479	1409.25	97.9242	1409.25	98.6336	1409.25	99.3348	1409.25	100.218	1409.25	104.355	1409.25	101.868	1409.25	102.568	1409.25	103.165	1409.25	104.822	1409.25	106.128	1409.25	107.18
	1409.73	95.1849	1409.73	95.6104	1409.73	96.2236	1409.73	96.7491	1409.73	97.3477	1409.73	97.9049	1409.73	98.6397	1409.73	99.334	1409.73	100.221	1409.73	104.348	1409.73	101.863	1409.73	102.562	1409.73	103.155	1409.73	104.822	1409.73	106.124	1409.73	107.17
	1410.21	95.1694	1410.21	95.6085	1410.21	96.2188	1410.21	96.7419	1410.21	97.3449	1410.21	97.8773	1410.21	98.6353	1410.21	99.3312	1410.21	100.216	1410.21	104.334	1410.21	101.851	1410.21	102.546	1410.21	103.135	1410.21	104.813	1410.21	106.115	1410.21	107.157
	1410.7	95.1501	1410.7	95.6015	1410.7	96.2045	1410.7	96.726	1410.7	97.3377	1410.7	97.8425	1410.7	98.6196	1410.7	99.3251	1410.7	100.202	1410.7	104.312	1410.7	101.832	1410.7	102.52	1410.7	103.107	1410.7	104.795	1410.7	106.101	1410.7	107.139
	1411.18	95.1289	1411.18	95.5885	1411.18	96.1818	1411.18	96.7029	1411.18	97.3263	1411.18	97.8039	1411.18	98.5947	1411.18	99.3161	1411.18	100.181	1411.18	104.287	1411.18	101.807	1411.18	102.488	1411.18	103.072	1411.18	104.771	1411.18	106.083	1411.18	107.118
	1411.66	95.109	1411.66	95.5712	1411.66	96.1545	1411.66	96.6771	1411.66	97.3131	1411.66	97.7668	1411.66	98.5662	1411.66	99.3062	1411.66	100.156	1411.66	104.265	1411.66	101.78	1411.66	102.457	1411.66	103.037	1411.66	104.745	1411.66	106.067	1411.66	107.098
	1412.14	95.0944	1412.14	95.5538	1412.14	96.1281	1412.14	96.6539	1412.14	97.302	1412.14	97.7367	1412.14	98.5405	1412.14	99.2985	1412.14	100.135	1412.14	104.251	1412.14	101.758	1412.14	102.433	1412.14	103.007	1412.14	104.725	1412.14	106.055	1412.14	107.085
	1412.62	95.088	1412.62	95.5409	1412.62	96.1081	1412.62	96.639	1412.62	97.2972	1412.62	97.718	1412.62	98.5239	1412.62	99.296	1412.62	100.122	1412.62	104.251	1412.62	101.748	1412.62	102.423	1412.62	102.99	1412.62	104.715	1412.62	106.054	1412.62	107.084
	1413.11	95.0917	1413.11	95.5368	1413.11	96.0987	1413.11	96.6358	1413.11	97.302	1413.11	97.7131	1413.11	98.52	1413.11	99.3006	1413.11	100.12	1413.11	104.267	1413.11	101.752	1413.11	102.431	1413.11	102.988	1413.11	104.719	1413.11	106.064	1413.11	107.098
	1413.59	95.1052	1413.59	95.5433	1413.59	96.1018	1413.59	96.6456	1413.59	97.3182	1413.59	97.7219	1413.59	98.5296	1413.59	99.3127	1413.59	100.129	1413.59	104.299	1413.59	101.773	1413.59	102.456	1413.59	103.002	1413.59	104.736	1413.59	106.086	1413.59	107.129
	1414.07	95.1267	1414.07	95.5603	1414.07	96.1173	1414.07	96.6674	1414.07	97.3456	1414.07	97.7425	1414.07	98.5506	1414.07	99.3311	1414.07	100.149	1414.07	104.342	1414.07	101.809	1414.07	102.495	1414.07	103.028	1414.07	104.763	1414.07	106.118	1414.07	107.173
	1414.55	95.1529	1414.55	95.5857	1414.55	96.1435	1414.55	96.6985	1414.55	97.3827	1414.55	97.7716	1414.55	98.579	1414.55	99.3537	1414.55	100.174	1414.55	104.393	1414.55	101.856	1414.55	102.542	1414.55	103.065	1414.55	104.797	1414.55	106.155	1414.55	107.228
	1415.04	95.1805	1415.04	95.6168	1415.04	96.1779	1415.04	96.7355	1415.04	97.4273	1415.04	97.8054	1415.04	98.6102	1415.04	99.3782	1415.04	100.202	1415.04	104.447	1415.04	101.909	1415.04	102.591	1415.04	103.106	1415.04	104.835	1415.04	106.195	1415.04	107.287
	1415.52	95.2065	1415.52	95.6506	1415.52	96.2179	1415.52	96.7752	1415.52	97.4772	1415.52	97.8405	1415.52	98.6401	1415.52	99.4029	1415.52	100.23	1415.52	104.501	1415.52	101.962	1415.52	102.637	1415.52	103.149	1415.52	104.871	1415.52	106.235	1415.52	107.346
	1416	95.2294	1416	95.6851	1416	96.2614	1416	96.8152	1416	97.5301	1416	97.8738	1416	98.6663	1416	99.4265	1416	100.257	1416	104.555	1416	102.013	1416	102.678	1416	103.191	1416	104.905	1416	106.276	1416	107.403
	1416.48	95.2488	1416.48	95.7188	1416.48	96.306	1416.48	96.8534	1416.48	97.5838	1416.48	97.9027	1416.48	98.6878	1416.48	99.4482	1416.48	100.282	1416.48	104.606	1416.48	102.058	1416.48	102.711	1416.48	103.231	1416.48	104.934	1416.48	106.317	1416.48	107.454
	1416.96	95.265	1416.96	95.7498	1416.96	96.3486	1416.96	96.887	1416.96	97.6345	1416.96	97.9244	1416.96	98.7041	1416.96	99.4669	1416.96	100.303	1416.96	104.651	1416.96	102.095	1416.96	102.734	1416.96	103.266	1416.96	104.958	1416.96	106.355	1416.96	107.499
	1417.45	95.278	1417.45	95.7746	1417.45	96.3832	1417.45	96.9113	1417.45	97.675	1417.45	97.935	1417.45	98.7138	1417.45	99.4791	1417.45	100.318	1417.45	104.686	1417.45	102.119	1417.45	102.745	1417.45	103.292	1417.45	104.969	1417.45	106.386	1417.45	107.532
	1417.93	95.2857	1417.93	95.7866	1417.93	96.4002	1417.93	96.9184	1417.93	97.694	1417.93	97.9292	1417.93	98.7134	1417.93	99.4787	1417.93	100.319	1417.93	104.698	1417.93	102.121	1417.93	102.736	1417.93	103.303	1417.93	104.959	1417.93	106.395	1417.93	107.54
	1418.41	95.2836	1418.41	95.778	1418.41	96.3891	1418.41	96.8993	1418.41	97.6791	1418.41	97.9031	1418.41	98.6972	1418.41	99.4591	1418.41	100.296	1418.41	104.672	1418.41	102.096	1418.41	102.699	1418.41	103.29	1418.41	104.92	1418.41	106.367	1418.41	107.511
	1418.89	95.2681	1418.89	95.7446	1418.89	96.345	1418.89	96.8506	1418.89	97.625	1418.89	97.8583	1418.89	98.6614	1418.89	99.4178	1418.89	100.248	1418.89	104.604	1418.89	102.039	1418.89	102.632	1418.89	103.248	1418.89	104.847	1418.89	106.293	1418.89	107.437
	1419.38	95.2396	1419.38	95.6914	1419.38	96.2751	1419.38	96.7797	1419.38	97.5412	1419.38	97.8038	1419.38	98.6093	1419.38	99.3617	1419.38	100.18	1419.38	104.503	1419.38	101.96	1419.38	102.544	1419.38	103.185	1419.38	104.752	1419.38	106.181	1419.38	107.325
	1419.86	95.2047	1419.86	95.6314	1419.86	96.1963	1419.86	96.7034	1419.86	97.4488	1419.86	97.7525	1419.86	98.5508	1419.86	99.3043	1419.86	100.108	1419.86	104.393	1419.86	101.877	1419.86	102.455	1419.86	103.116	1419.86	104.658	1419.86	106.058	1419.86	107.199
	1420.34	95.1721	1420.34	95.5782	1420.34	96.1254	1420.34	96.6379	1420.34	97.3684	1420.34	97.7142	1420.34	98.4975	1420.34	99.2583	1420.34	100.049	1420.34	104.298	1420.34	101.804	1420.34	102.383	1420.34	103.057	1420.34	104.584	1420.34	105.95	1420.34	107.086
	1420.82	95.1487	1420.82	95.54	1420.82	96.0723	1420.82	96.593	1420.82	97.3117	1420.82	97.6929	1420.82	98.4577	1420.82	99.2306	1420.82	100.012	1420.82	104.233	1420.82	101.752	1420.82	102.337	1420.82	103.015	1420.82	104.541	1420.82	105.876	1420.82	107.002
	1421.3	95.1376	1421.3	95.5195	1421.3	96.0395	1421.3	96.5717	1421.3	97.2815	1421.3	97.6878	1421.3	98.4343	1421.3	99.2219	1421.3	99.9986	1421.3	104.2	1421.3	101.723	1421.3	102.319	1421.3	102.995	1421.3	104.531	1421.3	105.841	1421.3	106.955
	1421.79	95.1387	1421.79	95.515	1421.79	96.0251	1421.79	96.5723	1421.79	97.2743	1421.79	97.6953	1421.79	98.427	1421.79	99.229	1421.79	100.007	1421.79	104.196	1421.79	101.717	1421.79	102.327	1421.79	102.993	1421.79	104.551	1421.79	105.844	1421.79	106.943
	1422.27	95.1488	1422.27	95.5228	1422.27	96.0249	1422.27	96.5902	1422.27	97.2837	1422.27	97.7105	1422.27	98.4328	1422.27	99.2461	1422.27	100.031	1422.27	104.215	1422.27	101.728	1422.27	102.354	1422.27	103.004	1422.27	104.595	1422.27	105.877	1422.27	106.96
	1422.75	95.1621	1422.75	95.5372	1422.75	96.0334	1422.75	96.6187	1422.75	97.3006	1422.75	97.7272	1422.75	98.4465	1422.75	99.266	1422.75	100.062	1422.75	104.244	1422.75	101.751	1422.75	102.389	1422.75	103.022	1422.75	104.65	1422.75	105.931	1422.75	106.997
	1423.23	95.1709	1423.23	95.5515	1423.23	96.0439	1423.23	96.6488	1423.23	97.3145	1423.23	97.7385	1423.23	98.4612	1423.23	99.2801	1423.23	100.09	1423.23	104.272	1423.23	101.776	1423.23	102.421	1423.23	103.036	1423.23	104.703	1423.23	105.989	1423.23	107.039
	1423.71	95.1675	1423.71	95.5594	1423.71	96.0502	1423.71	96.6711	1423.71	97.316	1423.71	97.7388	1423.71	98.47	1423.71	99.2818	1423.71	100.105	1423.71	104.288	1423.71	101.794	1423.71	102.439	1423.71	103.04	1423.71	104.74	1423.71	106.036	1423.71	107.074
	1424.2	95.1482	1424.2	95.5571	1424.2	96.0478	1424.2	96.6786	1424.2	97.3001	1424.2	97.7256	1424.2	98.4684	1424.2	99.2686	1424.2	100.101	1424.2	104.284	1424.2	101.798	1424.2	102.437	1424.2	103.028	1424.2	104.752	1424.2	106.06	1424.2	107.09
	1424.68	95.1151	1424.68	95.5452	1424.68	96.0363	1424.68	96.6704	1424.68	97.2694	1424.68	97.7015	1424.68	98.4566	1424.68	99.2444	1424.68	100.08	1424.68	104.263	1424.68	101.786	1424.68	102.418	1424.68	103.006	1424.68	104.738	1424.68	106.059	1424.68	107.087
	1425.16	95.076	1425.16	95.5284	1425.16	96.0188	1425.16	96.6515	1425.16	97.2322	1425.16	97.6734	1425.16	98.4395	1425.16	99.217	1425.16	100.048	1425.16	104.235	1425.16	101.763	1425.16	102.392	1425.16	102.98	1425.16	104.709	1425.16	106.04	1425.16	107.072
	1425.64	95.0399	1425.64	95.5125	1425.64	96.0001	1425.64	96.6299	1425.64	97.1987	1425.64	97.6484	1425.64	98.4232	1425.64	99.1945	1425.64	100.017	1425.64	104.21	1425.64	101.737	1425.64	102.37	1425.64	102.96	1425.64	104.678	1425.64	106.018	1425.64	107.058
	1426.12	95.0137	1426.12	95.502	1426.12	95.9846	1426.12	96.6123	1426.12	97.1763	1426.12	97.6321	1426.12	98.4128	1426.12	99.1819	1426.12	99.9935	1426.12	104.2	1426.12	101.715	1426.12	102.361	1426.12	102.953	1426.12	104.656	1426.12	106.005	1426.12	107.055
	1426.61	95.0005	1426.61	95.4993	1426.61	95.9752	1426.61	96.6025	1426.61	97.1686	1426.61	97.6271	1426.61	98.4105	1426.61	99.1802	1426.61	99.981	1426.61	104.207	1426.61	101.703	1426.61	102.368	1426.61	102.96	1426.61	104.647	1426.61	106.007	1426.61	107.067
	1427.09	95.0004	1427.09	95.5042	1427.09	95.9734	1427.09	96.601	1427.09	97.1753	1427.09	97.6338	1427.09	98.4161	1427.09	99.1875	1427.09	99.9802	1427.09	104.232	1427.09	101.702	1427.09	102.391	1427.09	102.98	1427.09	104.653	1427.09	106.025	1427.09	107.094
	1427.57	95.0108	1427.57	95.5151	1427.57	95.9796	1427.57	96.6061	1427.57	97.1933	1427.57	97.6509	1427.57	98.4271	1427.57	99.1998	1427.57	99.9888	1427.57	104.269	1427.57	101.712	1427.57	102.424	1427.57	103.007	1427.57	104.669	1427.57	106.057	1427.57	107.133
	1428.05	95.0271	1428.05	95.529	1428.05	95.993	1428.05	96.6142	1428.05	97.2176	1428.05	97.6752	1428.05	98.4398	1428.05	99.2126	1428.05	100.003	1428.05	104.312	1428.05	101.729	1428.05	102.459	1428.05	103.034	1428.05	104.69	1428.05	106.094	1428.05	107.175
	1428.54	95.0441	1428.54	95.5421	1428.54	96.0119	1428.54	96.6215	1428.54	97.2422	1428.54	97.7023	1428.54	98.4499	1428.54	99.2214	1428.54	100.019	1428.54	104.351	1428.54	101.748	1428.54	102.488	1428.54	103.052	1428.54	104.709	1428.54	106.129	1428.54	107.21
	1429.02	95.0563	1429.02	95.5504	1429.02	96.033	1429.02	96.6245	1429.02	97.2615	1429.02	97.7267	1429.02	98.4538	1429.02	99.223	1429.02	100.032	1429.02	104.378	1429.02	101.762	1429.02	102.502	1429.02	103.056	1429.02	104.72	1429.02	106.151	1429.02	107.231
	1429.5	95.0602	1429.5	95.5505	1429.5	96.052	1429.5	96.6218	1429.5	97.2717	1429.5	97.7429	1429.5	98.4497	1429.5	99.2168	1429.5	100.038	1429.5	104.387	1429.5	101.768	1429.5	102.498	1429.5	103.043	1429.5	104.719	1429.5	106.155	1429.5	107.234
	1429.98	95.0549	1429.98	95.5409	1429.98	96.064	1429.98	96.6132	1429.98	97.272	1429.98	97.7472	1429.98	98.4378	1429.98	99.204	1429.98	100.035	1429.98	104.377	1429.98	101.763	1429.98	102.473	1429.98	103.016	1429.98	104.707	1429.98	106.138	1429.98	107.216
	1430.46	95.0422	1430.46	95.5218	1430.46	96.0657	1430.46	96.6005	1430.46	97.2643	1430.46	97.7386	1430.46	98.4202	1430.46	99.1869	1430.46	100.024	1430.46	104.351	1430.46	101.749	1430.46	102.433	1430.46	102.981	1430.46	104.686	1430.46	106.103	1430.46	107.182
	1430.95	95.025	1430.95	95.4948	1430.95	96.0557	1430.95	96.5853	1430.95	97.2518	1430.95	97.719	1430.95	98.3995	1430.95	99.1676	1430.95	100.006	1430.95	104.315	1430.95	101.728	1430.95	102.385	1430.95	102.945	1430.95	104.656	1430.95	106.054	1430.95	107.134
	1431.43	95.0067	1431.43	95.4629	1431.43	96.0357	1431.43	96.569	1431.43	97.2375	1431.43	97.6921	1431.43	98.3781	1431.43	99.1478	1431.43	99.9825	1431.43	104.274	1431.43	101.706	1431.43	102.334	1431.43	102.913	1431.43	104.62	1431.43	105.997	1431.43	107.077
	1431.91	94.9895	1431.91	95.4295	1431.91	96.0095	1431.91	96.5529	1431.91	97.224	1431.91	97.6632	1431.91	98.3583	1431.91	99.1293	1431.91	99.957	1431.91	104.234	1431.91	101.684	1431.91	102.286	1431.91	102.888	1431.91	104.581	1431.91	105.935	1431.91	107.016
	1432.39	94.9755	1432.39	95.3984	1432.39	95.9825	1432.39	96.5388	1432.39	97.2135	1432.39	97.6371	1432.39	98.3418	1432.39	99.114	1432.39	99.9324	1432.39	104.199	1432.39	101.666	1432.39	102.247	1432.39	102.869	1432.39	104.541	1432.39	105.875	1432.39	106.956
	1432.87	94.9658	1432.87	95.373	1432.87	95.9601	1432.87	96.5287	1432.87	97.208	1432.87	97.6183	1432.87	98.3307	1432.87	99.1049	1432.87	99.9121	1432.87	104.172	1432.87	101.654	1432.87	102.221	1432.87	102.858	1432.87	104.504	1432.87	105.823	1432.87	106.903
	1433.36	94.9621	1433.36	95.357	1433.36	95.9474	1433.36	96.5256	1433.36	97.2101	1433.36	97.6104	1433.36	98.3274	1433.36	99.1058	1433.36	99.8992	1433.36	104.157	1433.36	101.651	1433.36	102.21	1433.36	102.854	1433.36	104.476	1433.36	105.785	1433.36	106.864
	1433.84	94.966	1433.84	95.3535	1433.84	95.9488	1433.84	96.5327	1433.84	97.2227	1433.84	97.616	1433.84	98.3345	1433.84	99.1209	1433.84	99.8968	1433.84	104.157	1433.84	101.659	1433.84	102.218	1433.84	102.861	1433.84	104.464	1433.84	105.769	1433.84	106.846
	1434.32	94.9798	1434.32	95.3659	1434.32	95.9676	1434.32	96.5533	1434.32	97.2486	1434.32	97.6373	1434.32	98.3547	1434.32	99.1544	1434.32	99.9077	1434.32	104.176	1434.32	101.68	1434.32	102.249	1434.32	102.881	1434.32	104.472	1434.32	105.783	1434.32	106.857
	1434.8	95.0056	1434.8	95.3974	1434.8	96.0053	1434.8	96.5895	1434.8	97.2894	1434.8	97.6751	1434.8	98.3904	1434.8	99.2092	1434.8	99.9339	1434.8	104.216	1434.8	101.716	1434.8	102.304	1434.8	102.916	1434.8	104.507	1434.8	105.833	1434.8	106.902
	1435.29	95.0443	1435.29	95.4492	1435.29	96.061	1435.29	96.6404	1435.29	97.3438	1435.29	97.7277	1435.29	98.4419	1435.29	99.284	1435.29	99.9757	1435.29	104.273	1435.29	101.765	1435.29	102.38	1435.29	102.967	1435.29	104.568	1435.29	105.921	1435.29	106.981
	1435.77	95.093	1435.77	95.5178	1435.77	96.1276	1435.77	96.6996	1435.77	97.4043	1435.77	97.7887	1435.77	98.5048	1435.77	99.3699	1435.77	100.029	1435.77	104.341	1435.77	101.823	1435.77	102.468	1435.77	103.029	1435.77	104.646	1435.77	106.039	1435.77	107.084
	1436.25	95.1433	1436.25	95.5923	1436.25	96.1911	1436.25	96.7539	1436.25	97.4563	1436.25	97.846	1436.25	98.5678	1436.25	99.4485	1436.25	100.083	1436.25	104.401	1436.25	101.875	1436.25	102.549	1436.25	103.091	1436.25	104.724	1436.25	106.162	1436.25	107.189
	1436.73	95.1829	1436.73	95.656	1436.73	96.2354	1436.73	96.7884	1436.73	97.4843	1436.73	97.8857	1436.73	98.6163	1436.73	99.4985	1436.73	100.126	1436.73	104.434	1436.73	101.907	1436.73	102.601	1436.73	103.136	1436.73	104.778	1436.73	106.258	1436.73	107.265
	1437.21	95.2028	1437.21	95.6959	1437.21	96.2512	1437.21	96.7957	1437.21	97.4818	1437.21	97.9003	1437.21	98.6405	1437.21	99.5091	1437.21	100.148	1437.21	104.431	1437.21	101.911	1437.21	102.612	1437.21	103.155	1437.21	104.797	1437.21	106.303	1437.21	107.297
	1437.7	95.2024	1437.7	95.7098	1437.7	96.2419	1437.7	96.7804	1437.7	97.4553	1437.7	97.8931	1437.7	98.6412	1437.7	99.4862	1437.7	100.152	1437.7	104.399	1437.7	101.891	1437.7	102.586	1437.7	103.15	1437.7	104.786	1437.7	106.297	1437.7	107.286
	1438.18	95.1882	1438.18	95.7047	1438.18	96.2181	1438.18	96.7535	1438.18	97.4177	1438.18	97.8731	1438.18	98.6264	1438.18	99.4451	1438.18	100.144	1438.18	104.353	1438.18	101.859	1438.18	102.542	1438.18	103.13	1438.18	104.759	1438.18	106.26	1438.18	107.251
	1438.66	95.1681	1438.66	95.6901	1438.66	96.1903	1438.66	96.725	1438.66	97.3806	1438.66	97.8491	1438.66	98.6051	1438.66	99.4002	1438.66	100.132	1438.66	104.307	1438.66	101.826	1438.66	102.495	1438.66	103.108	1438.66	104.733	1438.66	106.21	1438.66	107.21
	1439.14	95.1484	1439.14	95.6732	1439.14	96.1657	1439.14	96.7013	1439.14	97.351	1439.14	97.8269	1439.14	98.5835	1439.14	99.3609	1439.14	100.123	1439.14	104.27	1439.14	101.8	1439.14	102.455	1439.14	103.09	1439.14	104.716	1439.14	106.164	1439.14	107.173
	1439.62	95.1333	1439.62	95.6585	1439.62	96.1477	1439.62	96.6851	1439.62	97.3315	1439.62	97.8094	1439.62	98.5647	1439.62	99.3317	1439.62	100.12	1439.62	104.247	1439.62	101.783	1439.62	102.429	1439.62	103.079	1439.62	104.713	1439.62	106.129	1439.62	107.148
	1440.11	95.1254	1440.11	95.648	1440.11	96.1376	1440.11	96.677	1440.11	97.322	1440.11	97.7977	1440.11	98.5503	1440.11	99.314	1440.11	100.124	1440.11	104.239	1440.11	101.776	1440.11	102.42	1440.11	103.075	1440.11	104.723	1440.11	106.11	1440.11	107.135
	1440.59	95.1257	1440.59	95.6425	1440.59	96.1354	1440.59	96.6766	1440.59	97.3209	1440.59	97.7921	1440.59	98.5408	1440.59	99.3077	1440.59	100.135	1440.59	104.245	1440.59	101.778	1440.59	102.427	1440.59	103.079	1440.59	104.743	1440.59	106.107	1440.59	107.134
	1441.07	95.1341	1441.07	95.6416	1441.07	96.1402	1441.07	96.6826	1441.07	97.3254	1441.07	97.7924	1441.07	98.5361	1441.07	99.3111	1441.07	100.15	1441.07	104.263	1441.07	101.788	1441.07	102.448	1441.07	103.089	1441.07	104.768	1441.07	106.118	1441.07	107.143
	1441.55	95.149	1441.55	95.6446	1441.55	96.1504	1441.55	96.6938	1441.55	97.3321	1441.55	97.7979	1441.55	98.5361	1441.55	99.322	1441.55	100.169	1441.55	104.287	1441.55	101.802	1441.55	102.478	1441.55	103.101	1441.55	104.794	1441.55	106.139	1441.55	107.157
	1442.04	95.1678	1442.04	95.6504	1442.04	96.1642	1442.04	96.7083	1442.04	97.3383	1442.04	97.8076	1442.04	98.5403	1442.04	99.3375	1442.04	100.187	1442.04	104.315	1442.04	101.819	1442.04	102.511	1442.04	103.115	1442.04	104.816	1442.04	106.166	1442.04	107.172
	1442.52	95.1876	1442.52	95.6579	1442.52	96.1797	1442.52	96.7248	1442.52	97.3421	1442.52	97.8202	1442.52	98.5483	1442.52	99.3544	1442.52	100.203	1442.52	104.341	1442.52	101.835	1442.52	102.541	1442.52	103.129	1442.52	104.834	1442.52	106.195	1442.52	107.186
	1443	95.2059	1443	95.6663	1443	96.1955	1443	96.7419	1443	97.3434	1443	97.8345	1443	98.5593	1443	99.3705	1443	100.214	1443	104.364	1443	101.849	1443	102.565	1443	103.144	1443	104.846	1443	106.224	1443	107.196
	1443.48	95.2216	1443.48	95.6751	1443.48	96.2108	1443.48	96.7592	1443.48	97.3438	1443.48	97.8496	1443.48	98.5723	1443.48	99.3845	1443.48	100.223	1443.48	104.382	1443.48	101.864	1443.48	102.582	1443.48	103.159	1443.48	104.855	1443.48	106.25	1443.48	107.201
	1443.96	95.2349	1443.96	95.6842	1443.96	96.2254	1443.96	96.7766	1443.96	97.3461	1443.96	97.8654	1443.96	98.5867	1443.96	99.3965	1443.96	100.229	1443.96	104.397	1443.96	101.877	1443.96	102.595	1443.96	103.175	1443.96	104.865	1443.96	106.273	1443.96	107.202
	1444.44	95.2474	1444.44	95.694	1444.44	96.2395	1444.44	96.7948	1444.44	97.3535	1444.44	97.8823	1444.44	98.6016	1444.44	99.408	1444.44	100.235	1444.44	104.411	1444.44	101.892	1444.44	102.608	1444.44	103.193	1444.44	104.878	1444.44	106.295	1444.44	107.204
	1444.93	95.2611	1444.93	95.705	1444.93	96.2534	1444.93	96.8147	1444.93	97.3688	1444.93	97.9006	1444.93	98.6168	1444.93	99.421	1444.93	100.242	1444.93	104.427	1444.93	101.908	1444.93	102.625	1444.93	103.213	1444.93	104.894	1444.93	106.316	1444.93	107.207
	1445.41	95.2778	1445.41	95.7178	1445.41	96.2667	1445.41	96.8366	1445.41	97.3936	1445.41	97.9206	1445.41	98.6319	1445.41	99.4379	1445.41	100.252	1445.41	104.446	1445.41	101.924	1445.41	102.647	1445.41	103.234	1445.41	104.912	1445.41	106.337	1445.41	107.215
	1445.89	95.298	1445.89	95.7325	1445.89	96.2788	1445.89	96.8601	1445.89	97.4272	1445.89	97.9414	1445.89	98.6465	1445.89	99.4596	1445.89	100.263	1445.89	104.468	1445.89	101.94	1445.89	102.675	1445.89	103.254	1445.89	104.93	1445.89	106.358	1445.89	107.227
	1446.37	95.3207	1446.37	95.7483	1446.37	96.288	1446.37	96.8828	1446.37	97.4667	1446.37	97.9605	1446.37	98.6602	1446.37	99.4859	1446.37	100.273	1446.37	104.49	1446.37	101.951	1446.37	102.702	1446.37	103.27	1446.37	104.942	1446.37	106.374	1446.37	107.241
	1446.86	95.3428	1446.86	95.7634	1446.86	96.2921	1446.86	96.9009	1446.86	97.5062	1446.86	97.9739	1446.86	98.6719	1446.86	99.5135	1446.86	100.278	1446.86	104.507	1446.86	101.954	1446.86	102.721	1446.86	103.279	1446.86	104.943	1446.86	106.384	1446.86	107.25
	1447.34	95.3599	1447.34	95.7748	1447.34	96.2894	1447.34	96.9098	1447.34	97.5383	1447.34	97.9771	1447.34	98.6803	1447.34	99.5376	1447.34	100.277	1447.34	104.513	1447.34	101.947	1447.34	102.725	1447.34	103.278	1447.34	104.928	1447.34	106.382	1447.34	107.249
	1447.82	95.3683	1447.82	95.7795	1447.82	96.2796	1447.82	96.9061	1447.82	97.5564	1447.82	97.9673	1447.82	98.6843	1447.82	99.5527	1447.82	100.268	1447.82	104.501	1447.82	101.927	1447.82	102.708	1447.82	103.267	1447.82	104.897	1447.82	106.365	1447.82	107.233
	1448.3	95.3665	1448.3	95.776	1448.3	96.2647	1448.3	96.8901	1448.3	97.5583	1448.3	97.9456	1448.3	98.6837	1448.3	99.5557	1448.3	100.254	1448.3	104.474	1448.3	101.899	1448.3	102.674	1448.3	103.247	1448.3	104.855	1448.3	106.335	1448.3	107.201
	1448.79	95.3566	1448.79	95.7648	1448.79	96.2488	1448.79	96.866	1448.79	97.547	1448.79	97.9169	1448.79	98.6793	1448.79	99.5472	1448.79	100.238	1448.79	104.436	1448.79	101.867	1448.79	102.632	1448.79	103.222	1448.79	104.81	1448.79	106.294	1448.79	107.16
	1449.27	95.3429	1449.27	95.7489	1449.27	96.2359	1449.27	96.84	1449.27	97.5292	1449.27	97.8878	1449.27	98.6732	1449.27	99.5315	1449.27	100.226	1449.27	104.395	1449.27	101.836	1449.27	102.591	1449.27	103.198	1449.27	104.77	1449.27	106.251	1449.27	107.118
	1449.75	95.3302	1449.75	95.7322	1449.75	96.2295	1449.75	96.8179	1449.75	97.512	1449.75	97.8645	1449.75	98.6673	1449.75	99.5137	1449.75	100.22	1449.75	104.36	1449.75	101.813	1449.75	102.561	1449.75	103.178	1449.75	104.742	1449.75	106.21	1449.75	107.084
	1450.23	95.3225	1450.23	95.7187	1450.23	96.2314	1450.23	96.8036	1450.23	97.5008	1450.23	97.8509	1450.23	98.6637	1450.23	99.4983	1450.23	100.222	1450.23	104.336	1450.23	101.799	1450.23	102.545	1450.23	103.165	1450.23	104.727	1450.23	106.177	1450.23	107.062
	1450.71	95.3228	1450.71	95.7121	1450.71	96.2425	1450.71	96.7993	1450.71	97.4986	1450.71	97.8495	1450.71	98.664	1450.71	99.4885	1450.71	100.231	1450.71	104.329	1450.71	101.796	1450.71	102.545	1450.71	103.162	1450.71	104.728	1450.71	106.155	1450.71	107.057
	1451.19	95.3333	1451.19	95.7154	1451.19	96.2627	1451.19	96.8057	1451.19	97.5068	1451.19	97.8608	1451.19	98.67	1451.19	99.4864	1451.19	100.247	1451.19	104.34	1451.19	101.807	1451.19	102.561	1451.19	103.168	1451.19	104.743	1451.19	106.148	1451.19	107.071
	1451.68	95.3554	1451.68	95.7308	1451.68	96.2912	1451.68	96.8225	1451.68	97.525	1451.68	97.8843	1451.68	98.683	1451.68	99.4931	1451.68	100.27	1451.68	104.372	1451.68	101.831	1451.68	102.59	1451.68	103.185	1451.68	104.774	1451.68	106.159	1451.68	107.106
	1452.16	95.3897	1452.16	95.759	1452.16	96.3268	1452.16	96.8494	1452.16	97.5524	1452.16	97.9188	1452.16	98.7044	1452.16	99.5093	1452.16	100.301	1452.16	104.423	1452.16	101.869	1452.16	102.631	1452.16	103.213	1452.16	104.819	1452.16	106.19	1452.16	107.16
	1452.64	95.4361	1452.64	95.7994	1452.64	96.3678	1452.64	96.8862	1452.64	97.5881	1452.64	97.9626	1452.64	98.735	1452.64	99.5357	1452.64	100.339	1452.64	104.492	1452.64	101.921	1452.64	102.683	1452.64	103.254	1452.64	104.877	1452.64	106.242	1452.64	107.234
	1453.12	95.4937	1453.12	95.8507	1453.12	96.4133	1453.12	96.9334	1453.12	97.6319	1453.12	98.0146	1453.12	98.7754	1453.12	99.573	1453.12	100.385	1453.12	104.576	1453.12	101.985	1453.12	102.744	1453.12	103.307	1453.12	104.949	1453.12	106.314	1453.12	107.325
	1453.61	95.562	1453.61	95.9117	1453.61	96.4631	1453.61	96.9926	1453.61	97.6849	1453.61	98.0746	1453.61	98.8263	1453.61	99.6227	1453.61	100.44	1453.61	104.675	1453.61	102.062	1453.61	102.814	1453.61	103.372	1453.61	105.033	1453.61	106.405	1453.61	107.432
	1454.09	95.641	1454.09	95.9828	1454.09	96.519	1454.09	97.067	1454.09	97.7496	1454.09	98.1438	1454.09	98.8889	1454.09	99.6873	1454.09	100.505	1454.09	104.788	1454.09	102.153	1454.09	102.896	1454.09	103.452	1454.09	105.129	1454.09	106.515	1454.09	107.559
	1454.57	95.7316	1454.57	96.066	1454.57	96.5835	1454.57	97.1608	1454.57	97.8293	1454.57	98.2245	1454.57	98.9654	1454.57	99.77	1454.57	100.581	1454.57	104.919	1454.57	102.26	1454.57	102.992	1454.57	103.549	1454.57	105.239	1454.57	106.646	1454.57	107.708
	1455.05	95.8344	1455.05	96.1642	1455.05	96.6601	1455.05	97.2781	1455.05	97.9277	1455.05	98.3191	1455.05	99.0577	1455.05	99.8745	1455.05	100.669	1455.05	105.071	1455.05	102.384	1455.05	103.104	1455.05	103.666	1455.05	105.361	1455.05	106.798	1455.05	107.887
	1455.53	95.9468	1455.53	96.2785	1455.53	96.7498	1455.53	97.4191	1455.53	98.0449	1455.53	98.4265	1455.53	99.1652	1455.53	100.001	1455.53	100.767	1455.53	105.243	1455.53	102.527	1455.53	103.229	1455.53	103.803	1455.53	105.49	1455.53	106.969	1455.53	108.095
	1456.02	96.0568	1456.02	96.3997	1456.02	96.8461	1456.02	97.5715	1456.02	98.1706	1456.02	98.5363	1456.02	99.2781	1456.02	100.141	1456.02	100.865	1456.02	105.421	1456.02	102.677	1456.02	103.353	1456.02	103.948	1456.02	105.612	1456.02	107.144	1456.02	108.318
	1456.5	96.136	1456.5	96.4988	1456.5	96.9268	1456.5	97.6994	1456.5	98.2748	1456.5	98.6207	1456.5	99.3693	1456.5	100.265	1456.5	100.937	1456.5	105.561	1456.5	102.8	1456.5	103.444	1456.5	104.066	1456.5	105.691	1456.5	107.279	1456.5	108.507
	1456.98	96.1462	1456.98	96.529	1456.98	96.9561	1456.98	97.7477	1456.98	98.3113	1456.98	98.6406	1456.98	99.3984	1456.98	100.323	1456.98	100.949	1456.98	105.6	1456.98	102.847	1456.98	103.454	1456.98	104.105	1456.98	105.689	1456.98	107.313	1456.98	108.581
	1457.46	96.07	1457.46	96.4607	1457.46	96.9109	1457.46	97.6836	1457.46	98.2525	1457.46	98.5764	1457.46	99.3424	1457.46	100.285	1457.46	100.887	1457.46	105.501	1457.46	102.791	1457.46	103.361	1457.46	104.034	1457.46	105.594	1457.46	107.214	1457.46	108.489
	1457.94	95.9336	1457.94	96.3153	1457.94	96.8064	1457.94	97.5335	1457.94	98.1196	1457.94	98.4526	1457.94	99.2222	1457.94	100.168	1457.94	100.772	1457.94	105.297	1457.94	102.655	1457.94	103.197	1457.94	103.879	1457.94	105.443	1457.94	107.019	1457.94	108.264
	1458.43	95.7805	1458.43	96.1438	1458.43	96.68	1458.43	97.355	1458.43	97.9603	1458.43	98.3129	1458.43	99.0808	1458.43	100.019	1458.43	100.641	1458.43	105.061	1458.43	102.491	1458.43	103.018	1458.43	103.697	1458.43	105.284	1458.43	106.796	1458.43	107.989
	1458.91	95.6397	1458.91	95.9851	1458.91	96.5604	1458.91	97.1895	1458.91	97.8097	1458.91	98.1865	1458.91	98.9491	1458.91	99.8736	1458.91	100.52	1458.91	104.844	1458.91	102.337	1458.91	102.859	1458.91	103.531	1458.91	105.145	1458.91	106.595	1458.91	107.731
	1459.39	95.5212	1459.39	95.8563	1459.39	96.4596	1459.39	97.053	1459.39	97.6819	1459.39	98.0833	1459.39	98.8385	1459.39	99.7478	1459.39	100.418	1459.39	104.668	1459.39	102.207	1459.39	102.733	1459.39	103.395	1459.39	105.034	1459.39	106.432	1459.39	107.516
	1459.87	95.4256	1459.87	95.7604	1459.87	96.3802	1459.87	96.9471	1459.87	97.5798	1459.87	98.0033	1459.87	98.7502	1459.87	99.6449	1459.87	100.336	1459.87	104.535	1459.87	102.104	1459.87	102.64	1459.87	103.293	1459.87	104.946	1459.87	106.311	1459.87	107.351
	1460.36	95.3513	1460.36	95.695	1460.36	96.3207	1460.36	96.8691	1460.36	97.5022	1460.36	97.9438	1460.36	98.6816	1460.36	99.5637	1460.36	100.273	1460.36	104.442	1460.36	102.026	1460.36	102.577	1460.36	103.221	1460.36	104.879	1460.36	106.225	1460.36	107.234
	1460.84	95.2968	1460.84	95.6561	1460.84	96.2791	1460.84	96.8157	1460.84	97.4478	1460.84	97.9025	1460.84	98.6299	1460.84	99.5025	1460.84	100.228	1460.84	104.384	1460.84	101.97	1460.84	102.54	1460.84	103.174	1460.84	104.831	1460.84	106.172	1460.84	107.161
	1461.32	95.2605	1461.32	95.6393	1461.32	96.2532	1461.32	96.7845	1461.32	97.4155	1461.32	97.8778	1461.32	98.593	1461.32	99.4599	1461.32	100.2	1461.32	104.358	1461.32	101.936	1461.32	102.525	1461.32	103.15	1461.32	104.799	1461.32	106.147	1461.32	107.125
	1461.8	95.2415	1461.8	95.6404	1461.8	96.2414	1461.8	96.7733	1461.8	97.4045	1461.8	97.8687	1461.8	98.569	1461.8	99.4343	1461.8	100.188	1461.8	104.357	1461.8	101.921	1461.8	102.528	1461.8	103.145	1461.8	104.785	1461.8	106.144	1461.8	107.123
	1462.28	95.2386	1462.28	95.6555	1462.28	96.2418	1462.28	96.7806	1462.28	97.4135	1462.28	97.8746	1462.28	98.5568	1462.28	99.4243	1462.28	100.189	1462.28	104.379	1462.28	101.925	1462.28	102.543	1462.28	103.156	1462.28	104.787	1462.28	106.16	1462.28	107.148
	1462.77	95.2504	1462.77	95.6807	1462.77	96.2526	1462.77	96.804	1462.77	97.4404	1462.77	97.8947	1462.77	98.5557	1462.77	99.4279	1462.77	100.2	1462.77	104.418	1462.77	101.946	1462.77	102.566	1462.77	103.18	1462.77	104.806	1462.77	106.193	1462.77	107.196
	1463.25	95.2747	1463.25	95.712	1463.25	96.2713	1463.25	96.8393	1463.25	97.4808	1463.25	97.9269	1463.25	98.5649	1463.25	99.4424	1463.25	100.218	1463.25	104.468	1463.25	101.98	1463.25	102.592	1463.25	103.214	1463.25	104.839	1463.25	106.236	1463.25	107.259
	1463.73	95.3069	1463.73	95.7444	1463.73	96.2937	1463.73	96.8798	1463.73	97.5267	1463.73	97.9662	1463.73	98.5828	1463.73	99.4632	1463.73	100.237	1463.73	104.52	1463.73	102.021	1463.73	102.613	1463.73	103.251	1463.73	104.883	1463.73	106.283	1463.73	107.328
	1464.21	95.3399	1464.21	95.7721	1464.21	96.3136	1464.21	96.9155	1464.21	97.5666	1464.21	98.0043	1464.21	98.606	1464.21	99.4845	1464.21	100.251	1464.21	104.562	1464.21	102.059	1464.21	102.623	1464.21	103.283	1464.21	104.928	1464.21	106.325	1464.21	107.387
	1464.69	95.3648	1464.69	95.7897	1464.69	96.3244	1464.69	96.9357	1464.69	97.5885	1464.69	98.0304	1464.69	98.6289	1464.69	99.4999	1464.69	100.254	1464.69	104.581	1464.69	102.081	1464.69	102.617	1464.69	103.301	1464.69	104.965	1464.69	106.352	1464.69	107.424
	1465.18	95.3747	1465.18	95.7937	1465.18	96.3217	1465.18	96.9344	1465.18	97.5856	1465.18	98.0361	1465.18	98.6448	1465.18	99.5053	1465.18	100.244	1465.18	104.573	1465.18	102.08	1465.18	102.596	1465.18	103.3	1465.18	104.982	1465.18	106.358	1465.18	107.429
	1465.66	95.3676	1465.66	95.7843	1465.66	96.305	1465.66	96.9128	1465.66	97.5594	1465.66	98.0192	1465.66	98.6493	1465.66	99.4999	1465.66	100.225	1465.66	104.538	1465.66	102.056	1465.66	102.566	1465.66	103.28	1465.66	104.977	1465.66	106.341	1465.66	107.404
	1466.14	95.3466	1466.14	95.7642	1466.14	96.2781	1466.14	96.8778	1466.14	97.5182	1466.14	97.9844	1466.14	98.6416	1466.14	99.4856	1466.14	100.201	1466.14	104.486	1466.14	102.015	1466.14	102.532	1466.14	103.246	1466.14	104.952	1466.14	106.305	1466.14	107.356
	1466.62	95.3173	1466.62	95.737	1466.62	96.2461	1466.62	96.8378	1466.62	97.4713	1466.62	97.9391	1466.62	98.6237	1466.62	99.4655	1466.62	100.178	1466.62	104.426	1466.62	101.967	1466.62	102.501	1466.62	103.207	1466.62	104.914	1466.62	106.259	1466.62	107.297
	1467.11	95.2853	1467.11	95.706	1467.11	96.2139	1467.11	96.7997	1467.11	97.4262	1467.11	97.8911	1467.11	98.5992	1467.11	99.4421	1467.11	100.159	1467.11	104.368	1467.11	101.919	1467.11	102.476	1467.11	103.167	1467.11	104.871	1467.11	106.208	1467.11	107.235
	1467.59	95.2553	1467.59	95.6745	1467.59	96.1856	1467.59	96.7685	1467.59	97.3879	1467.59	97.8467	1467.59	98.572	1467.59	99.4177	1467.59	100.147	1467.59	104.32	1467.59	101.876	1467.59	102.458	1467.59	103.134	1467.59	104.83	1467.59	106.16	1467.59	107.179
	1468.07	95.2304	1468.07	95.646	1468.07	96.1643	1468.07	96.7476	1468.07	97.36	1468.07	97.8112	1468.07	98.5461	1468.07	99.3948	1468.07	100.143	1468.07	104.288	1468.07	101.843	1468.07	102.451	1468.07	103.112	1468.07	104.796	1468.07	106.12	1468.07	107.135
	1468.55	95.2131	1468.55	95.6241	1468.55	96.1527	1468.55	96.74	1468.55	97.3454	1468.55	97.7887	1468.55	98.5256	1468.55	99.3766	1468.55	100.15	1468.55	104.277	1468.55	101.823	1468.55	102.456	1468.55	103.104	1468.55	104.775	1468.55	106.095	1468.55	107.109
	1469.03	95.2049	1469.03	95.6126	1469.03	96.1528	1469.03	96.7482	1469.03	97.347	1469.03	97.7824	1469.03	98.5138	1469.03	99.3666	1469.03	100.169	1469.03	104.291	1469.03	101.819	1469.03	102.475	1469.03	103.113	1469.03	104.772	1469.03	106.091	1469.03	107.106
	1469.52	95.2066	1469.52	95.6153	1469.52	96.1662	1469.52	96.7742	1469.52	97.3678	1469.52	97.7948	1469.52	98.5139	1469.52	99.3689	1469.52	100.202	1469.52	104.335	1469.52	101.832	1469.52	102.51	1469.52	103.141	1469.52	104.792	1469.52	106.112	1469.52	107.132
	1470	95.2185	1470	95.6358	1470	96.1942	1470	96.8195	1470	97.4108	1470	97.8278	1470	98.5286	1470	99.3874	1470	100.251	1470	104.409	1470	101.865	1470	102.562	1470	103.189	1470	104.838	1470	106.164	1470	107.192
	1470.48	95.2404	1470.48	95.6771	1470.48	96.2371	1470.48	96.8843	1470.48	97.4787	1470.48	97.8819	1470.48	98.5597	1470.48	99.4248	1470.48	100.314	1470.48	104.513	1470.48	101.92	1470.48	102.63	1470.48	103.257	1470.48	104.91	1470.48	106.248	1470.48	107.288
	1470.96	95.2715	1470.96	95.7399	1470.96	96.2934	1470.96	96.9652	1470.96	97.5711	1470.96	97.9551	1470.96	98.6071	1470.96	99.481	1470.96	100.391	1470.96	104.642	1470.96	101.996	1470.96	102.711	1470.96	103.338	1470.96	105.007	1470.96	106.362	1470.96	107.418
	1471.44	95.3096	1471.44	95.8204	1471.44	96.3579	1471.44	97.0525	1471.44	97.6813	1471.44	98.0403	1471.44	98.6662	1471.44	99.5496	1471.44	100.471	1471.44	104.781	1471.44	102.086	1471.44	102.794	1471.44	103.422	1471.44	105.116	1471.44	106.493	1471.44	107.569
	1471.93	95.3501	1471.93	95.9062	1471.93	96.4197	1471.93	97.1289	1471.93	97.7919	1471.93	98.1225	1471.93	98.7256	1471.93	99.6155	1471.93	100.541	1471.93	104.904	1471.93	102.175	1471.93	102.863	1471.93	103.489	1471.93	105.213	1471.93	106.617	1471.93	107.713
	1472.41	95.3856	1472.41	95.9772	1472.41	96.4639	1472.41	97.1737	1472.41	97.8765	1472.41	98.1812	1472.41	98.7682	1472.41	99.6578	1472.41	100.579	1472.41	104.979	1472.41	102.241	1472.41	102.896	1472.41	103.519	1472.41	105.269	1472.41	106.698	1472.41	107.813
	1472.89	95.4096	1472.89	96.0152	1472.89	96.4804	1472.89	97.177	1472.89	97.9141	1472.89	98.2017	1472.89	98.7805	1472.89	99.6625	1472.89	100.574	1472.89	104.989	1472.89	102.266	1472.89	102.887	1472.89	103.503	1472.89	105.266	1472.89	106.712	1472.89	107.84
	1473.37	95.4199	1473.37	96.0168	1473.37	96.4708	1473.37	97.1484	1473.37	97.9044	1473.37	98.1861	1473.37	98.7627	1473.37	99.6336	1473.37	100.535	1473.37	104.946	1473.37	102.252	1473.37	102.843	1473.37	103.453	1473.37	105.214	1473.37	106.666	1473.37	107.801
	1473.86	95.4186	1473.86	95.9931	1473.86	96.4459	1473.86	97.1077	1473.86	97.865	1473.86	98.1485	1473.86	98.7268	1473.86	99.5885	1473.86	100.48	1473.86	104.878	1473.86	102.213	1473.86	102.786	1473.86	103.391	1473.86	105.142	1473.86	106.588	1473.86	107.725
	1474.34	95.4087	1474.34	95.9581	1474.34	96.4157	1474.34	97.0701	1474.34	97.8146	1474.34	98.1032	1474.34	98.6859	1474.34	99.5436	1474.34	100.423	1474.34	104.809	1474.34	102.165	1474.34	102.73	1474.34	103.335	1474.34	105.073	1474.34	106.506	1474.34	107.642
	1474.82	95.3918	1474.82	95.9205	1474.82	96.385	1474.82	97.04	1474.82	97.7635	1474.82	98.0575	1474.82	98.6483	1474.82	99.5068	1474.82	100.373	1474.82	104.748	1474.82	102.118	1474.82	102.682	1474.82	103.29	1474.82	105.019	1474.82	106.435	1474.82	107.57
	1475.3	95.368	1475.3	95.8832	1475.3	96.3536	1475.3	97.0131	1475.3	97.7133	1475.3	98.0123	1475.3	98.6162	1475.3	99.478	1475.3	100.329	1475.3	104.692	1475.3	102.073	1475.3	102.643	1475.3	103.255	1475.3	104.981	1475.3	106.377	1475.3	107.51
	1475.78	95.3374	1475.78	95.8452	1475.78	96.3195	1475.78	96.9821	1475.78	97.661	1475.78	97.9666	1475.78	98.5888	1475.78	99.4528	1475.78	100.29	1475.78	104.635	1475.78	102.028	1475.78	102.608	1475.78	103.225	1475.78	104.951	1475.78	106.328	1475.78	107.459
	1476.27	95.3012	1476.27	95.8056	1476.27	96.2813	1476.27	96.9413	1476.27	97.6041	1476.27	97.92	1476.27	98.5638	1476.27	99.4265	1476.27	100.253	1476.27	104.574	1476.27	101.982	1476.27	102.574	1476.27	103.195	1476.27	104.922	1476.27	106.284	1476.27	107.411
	1476.75	95.2627	1476.75	95.7649	1476.75	96.2401	1476.75	96.8895	1476.75	97.543	1476.75	97.8743	1476.75	98.5395	1476.75	99.3963	1476.75	100.216	1476.75	104.508	1476.75	101.934	1476.75	102.542	1476.75	103.163	1476.75	104.891	1476.75	106.239	1476.75	107.364
	1477.23	95.2257	1477.23	95.7253	1477.23	96.1987	1477.23	96.8304	1477.23	97.4814	1477.23	97.8331	1477.23	98.5156	1477.23	99.3632	1477.23	100.182	1477.23	104.443	1477.23	101.888	1477.23	102.512	1477.23	103.13	1477.23	104.857	1477.23	106.194	1477.23	107.317
	1477.71	95.1945	1477.71	95.6903	1477.71	96.161	1477.71	96.771	1477.71	97.4247	1477.71	97.8005	1477.71	98.4927	1477.71	99.3303	1477.71	100.152	1477.71	104.386	1477.71	101.847	1477.71	102.486	1477.71	103.099	1477.71	104.823	1477.71	106.15	1477.71	107.274
	1478.19	95.1721	1478.19	95.6627	1478.19	96.1304	1478.19	96.7182	1478.19	97.3782	1478.19	97.7793	1478.19	98.4727	1478.19	99.302	1478.19	100.129	1478.19	104.344	1478.19	101.813	1478.19	102.466	1478.19	103.074	1478.19	104.793	1478.19	106.112	1478.19	107.24
	1478.68	95.1603	1478.68	95.6445	1478.68	96.1088	1478.68	96.6774	1478.68	97.3452	1478.68	97.7706	1478.68	98.4573	1478.68	99.282	1478.68	100.114	1478.68	104.319	1478.68	101.791	1478.68	102.455	1478.68	103.058	1478.68	104.772	1478.68	106.083	1478.68	107.219
	1479.16	95.1596	1479.16	95.6356	1479.16	96.0969	1479.16	96.6512	1479.16	97.327	1479.16	97.7736	1479.16	98.4481	1479.16	99.2724	1479.16	100.107	1479.16	104.312	1479.16	101.78	1479.16	102.451	1479.16	103.054	1479.16	104.762	1479.16	106.065	1479.16	107.213
	1479.64	95.1692	1479.64	95.6345	1479.64	96.0937	1479.64	96.6396	1479.64	97.3227	1479.64	97.7857	1479.64	98.4459	1479.64	99.2735	1479.64	100.107	1479.64	104.32	1479.64	101.78	1479.64	102.453	1479.64	103.062	1479.64	104.763	1479.64	106.058	1479.64	107.22
	1480.12	95.1864	1480.12	95.6375	1480.12	96.0971	1480.12	96.6401	1480.12	97.3289	1480.12	97.8021	1480.12	98.4502	1480.12	99.2834	1480.12	100.113	1480.12	104.337	1480.12	101.79	1480.12	102.46	1480.12	103.078	1480.12	104.774	1480.12	106.061	1480.12	107.237
	1480.61	95.2066	1480.61	95.6399	1480.61	96.1036	1480.61	96.6482	1480.61	97.3402	1480.61	97.8168	1480.61	98.4595	1480.61	99.2978	1480.61	100.12	1480.61	104.353	1480.61	101.803	1480.61	102.466	1480.61	103.098	1480.61	104.787	1480.61	106.067	1480.61	107.256
	1481.09	95.2238	1481.09	95.6368	1481.09	96.1093	1481.09	96.6583	1481.09	97.3499	1481.09	97.8237	1481.09	98.4708	1481.09	99.3114	1481.09	100.124	1481.09	104.36	1481.09	101.817	1481.09	102.469	1481.09	103.115	1481.09	104.797	1481.09	106.071	1481.09	107.267
	1481.57	95.2325	1481.57	95.6256	1481.57	96.111	1481.57	96.6654	1481.57	97.3522	1481.57	97.8185	1481.57	98.4811	1481.57	99.3192	1481.57	100.12	1481.57	104.353	1481.57	101.825	1481.57	102.464	1481.57	103.123	1481.57	104.798	1481.57	106.068	1481.57	107.263
	1482.05	95.2304	1482.05	95.6071	1482.05	96.1076	1482.05	96.6675	1482.05	97.3448	1482.05	97.8012	1482.05	98.4883	1482.05	99.3191	1482.05	100.108	1482.05	104.331	1482.05	101.826	1482.05	102.452	1482.05	103.12	1482.05	104.788	1482.05	106.056	1482.05	107.244
	1482.53	95.2191	1482.53	95.5854	1482.53	96.1006	1482.53	96.6659	1482.53	97.3295	1482.53	97.7758	1482.53	98.4927	1482.53	99.3123	1482.53	100.09	1482.53	104.302	1482.53	101.819	1482.53	102.435	1482.53	103.107	1482.53	104.771	1482.53	106.039	1482.53	107.212
	1483.02	95.2035	1483.02	95.5666	1483.02	96.0933	1483.02	96.6643	1483.02	97.3112	1483.02	97.7487	1483.02	98.4959	1483.02	99.3027	1483.02	100.071	1483.02	104.275	1483.02	101.809	1483.02	102.42	1483.02	103.09	1483.02	104.753	1483.02	106.024	1483.02	107.179
	1483.5	95.1898	1483.5	95.5564	1483.5	96.0892	1483.5	96.6676	1483.5	97.2965	1483.5	97.7264	1483.5	98.5003	1483.5	99.2951	1483.5	100.055	1483.5	104.259	1483.5	101.799	1483.5	102.411	1483.5	103.075	1483.5	104.739	1483.5	106.018	1483.5	107.152
	1483.98	95.1835	1483.98	95.5585	1483.98	96.0915	1483.98	96.6794	1483.98	97.2912	1483.98	97.7144	1483.98	98.5083	1483.98	99.2938	1483.98	100.047	1483.98	104.261	1483.98	101.796	1483.98	102.413	1483.98	103.068	1483.98	104.736	1483.98	106.028	1483.98	107.14
	1484.46	95.1881	1484.46	95.5747	1484.46	96.1022	1484.46	96.7018	1484.46	97.2998	1484.46	97.7161	1484.46	98.5209	1484.46	99.3013	1484.46	100.05	1484.46	104.284	1484.46	101.802	1484.46	102.428	1484.46	103.072	1484.46	104.745	1484.46	106.056	1484.46	107.146
	1484.94	95.2043	1484.94	95.6041	1484.94	96.122	1484.94	96.735	1484.94	97.3246	1484.94	97.7328	1484.94	98.5383	1484.94	99.3191	1484.94	100.067	1484.94	104.327	1484.94	101.82	1484.94	102.458	1484.94	103.088	1484.94	104.766	1484.94	106.103	1484.94	107.171
	1485.43	95.2303	1485.43	95.6441	1485.43	96.1504	1485.43	96.7772	1485.43	97.3655	1485.43	97.764	1485.43	98.5595	1485.43	99.3464	1485.43	100.095	1485.43	104.388	1485.43	101.851	1485.43	102.5	1485.43	103.116	1485.43	104.796	1485.43	106.166	1485.43	107.212
	1485.91	95.2623	1485.91	95.6907	1485.91	96.186	1485.91	96.8251	1485.91	97.4203	1485.91	97.8072	1485.91	98.5834	1485.91	99.3816	1485.91	100.134	1485.91	104.461	1485.91	101.894	1485.91	102.553	1485.91	103.152	1485.91	104.832	1485.91	106.238	1485.91	107.262
	1486.39	95.2954	1486.39	95.7404	1486.39	96.227	1486.39	96.8752	1486.39	97.4848	1486.39	97.8591	1486.39	98.6097	1486.39	99.4226	1486.39	100.181	1486.39	104.541	1486.39	101.949	1486.39	102.613	1486.39	103.194	1486.39	104.869	1486.39	106.314	1486.39	107.315
	1486.87	95.3261	1486.87	95.7906	1486.87	96.2721	1486.87	96.9244	1486.87	97.554	1486.87	97.9162	1486.87	98.6391	1486.87	99.4672	1486.87	100.234	1486.87	104.624	1486.87	102.015	1486.87	102.677	1486.87	103.241	1486.87	104.906	1486.87	106.388	1486.87	107.369
	1487.35	95.3533	1487.35	95.8414	1487.35	96.3205	1487.35	96.971	1487.35	97.6233	1487.35	97.9757	1487.35	98.6737	1487.35	99.5141	1487.35	100.293	1487.35	104.708	1487.35	102.089	1487.35	102.74	1487.35	103.291	1487.35	104.945	1487.35	106.459	1487.35	107.42
	1487.84	95.3781	1487.84	95.8933	1487.84	96.3711	1487.84	97.0142	1487.84	97.6887	1487.84	98.0353	1487.84	98.7155	1487.84	99.5618	1487.84	100.357	1487.84	104.793	1487.84	102.17	1487.84	102.801	1487.84	103.347	1487.84	104.989	1487.84	106.528	1487.84	107.472
	1488.32	95.4023	1488.32	95.9454	1488.32	96.4212	1488.32	97.0516	1488.32	97.7452	1488.32	98.0917	1488.32	98.7632	1488.32	99.6071	1488.32	100.423	1488.32	104.875	1488.32	102.251	1488.32	102.852	1488.32	103.404	1488.32	105.041	1488.32	106.596	1488.32	107.524
	1488.8	95.4242	1488.8	95.9911	1488.8	96.4634	1488.8	97.0771	1488.8	97.7852	1488.8	98.1382	1488.8	98.8099	1488.8	99.6432	1488.8	100.482	1488.8	104.946	1488.8	102.317	1488.8	102.886	1488.8	103.456	1488.8	105.097	1488.8	106.656	1488.8	107.57
	1489.28	95.4366	1489.28	96.0172	1489.28	96.4864	1489.28	97.081	1489.28	97.7981	1489.28	98.1642	1489.28	98.8421	1489.28	99.6594	1489.28	100.521	1489.28	104.988	1489.28	102.352	1489.28	102.89	1489.28	103.487	1489.28	105.144	1489.28	106.695	1489.28	107.598
	1489.77	95.4291	1489.77	96.009	1489.77	96.4789	1489.77	97.0542	1489.77	97.7751	1489.77	98.1589	1489.77	98.8454	1489.77	99.646	1489.77	100.524	1489.77	104.983	1489.77	102.338	1489.77	102.858	1489.77	103.484	1489.77	105.164	1489.77	106.693	1489.77	107.591
	1490.25	95.3959	1490.25	95.9617	1490.25	96.4383	1490.25	96.997	1490.25	97.7164	1490.25	98.1198	1490.25	98.8148	1490.25	99.6022	1490.25	100.487	1490.25	104.927	1490.25	102.275	1490.25	102.795	1490.25	103.442	1490.25	105.146	1490.25	106.644	1490.25	107.546
	1490.73	95.3413	1490.73	95.8851	1490.73	96.3739	1490.73	96.9204	1490.73	97.6344	1490.73	98.0557	1490.73	98.7587	1490.73	99.5382	1490.73	100.419	1490.73	104.833	1490.73	102.18	1490.73	102.715	1490.73	103.373	1490.73	105.095	1490.73	106.557	1490.73	107.471
	1491.21	95.2772	1491.21	95.7978	1491.21	96.3014	1491.21	96.8409	1491.21	97.5465	1491.21	97.9821	1491.21	98.6936	1491.21	99.4694	1491.21	100.341	1491.21	104.727	1491.21	102.076	1491.21	102.638	1491.21	103.295	1491.21	105.026	1491.21	106.454	1491.21	107.388
	1491.69	95.2164	1491.69	95.7172	1491.69	96.2345	1491.69	96.7717	1491.69	97.468	1491.69	97.9132	1491.69	98.6345	1491.69	99.4087	1491.69	100.268	1491.69	104.629	1491.69	101.985	1491.69	102.576	1491.69	103.227	1491.69	104.956	1491.69	106.358	1491.69	107.315
	1492.18	95.1674	1492.18	95.6536	1492.18	96.1813	1492.18	96.7205	1492.18	97.4077	1492.18	97.8576	1492.18	98.5901	1492.18	99.3631	1492.18	100.213	1492.18	104.553	1492.18	101.916	1492.18	102.534	1492.18	103.178	1492.18	104.899	1492.18	106.284	1492.18	107.262
	1492.66	95.134	1492.66	95.6111	1492.66	96.1452	1492.66	96.6895	1492.66	97.3693	1492.66	97.8191	1492.66	98.5633	1492.66	99.3349	1492.66	100.179	1492.66	104.503	1492.66	101.875	1492.66	102.513	1492.66	103.151	1492.66	104.859	1492.66	106.238	1492.66	107.234
	1493.14	95.1168	1493.14	95.5903	1493.14	96.1266	1493.14	96.6791	1493.14	97.3537	1493.14	97.7989	1493.14	98.5535	1493.14	99.3237	1493.14	100.166	1493.14	104.479	1493.14	101.861	1493.14	102.508	1493.14	103.147	1493.14	104.839	1493.14	106.221	1493.14	107.23
	1493.62	95.1146	1493.62	95.5898	1493.62	96.1248	1493.62	96.6882	1493.62	97.3606	1493.62	97.7965	1493.62	98.5588	1493.62	99.3278	1493.62	100.173	1493.62	104.477	1493.62	101.872	1493.62	102.517	1493.62	103.161	1493.62	104.837	1493.62	106.232	1493.62	107.247
	1494.1	95.1256	1494.1	95.6078	1494.1	96.1388	1494.1	96.7161	1494.1	97.3886	1494.1	97.811	1494.1	98.5767	1494.1	99.3456	1494.1	100.196	1494.1	104.493	1494.1	101.904	1494.1	102.537	1494.1	103.191	1494.1	104.851	1494.1	106.267	1494.1	107.28
	1494.59	95.1477	1494.59	95.6422	1494.59	96.1671	1494.59	96.7618	1494.59	97.4355	1494.59	97.8408	1494.59	98.6043	1494.59	99.375	1494.59	100.233	1494.59	104.524	1494.59	101.956	1494.59	102.564	1494.59	103.233	1494.59	104.879	1494.59	106.32	1494.59	107.326
	1495.07	95.1787	1495.07	95.6898	1495.07	96.2077	1495.07	96.8227	1495.07	97.497	1495.07	97.883	1495.07	98.6388	1495.07	99.4133	1495.07	100.278	1495.07	104.564	1495.07	102.02	1495.07	102.597	1495.07	103.281	1495.07	104.917	1495.07	106.384	1495.07	107.377
	1495.55	95.216	1495.55	95.7456	1495.55	96.2565	1495.55	96.8938	1495.55	97.5657	1495.55	97.9327	1495.55	98.6765	1495.55	99.4569	1495.55	100.326	1495.55	104.605	1495.55	102.09	1495.55	102.634	1495.55	103.329	1495.55	104.958	1495.55	106.447	1495.55	107.427
	1496.03	95.2569	1496.03	95.802	1496.03	96.3072	1496.03	96.9653	1496.03	97.6307	1496.03	97.9819	1496.03	98.7132	1496.03	99.5002	1496.03	100.37	1496.03	104.642	1496.03	102.153	1496.03	102.672	1496.03	103.369	1496.03	104.995	1496.03	106.494	1496.03	107.468
	1496.52	95.2975	1496.52	95.8498	1496.52	96.3514	1496.52	97.0242	1496.52	97.6805	1496.52	98.0221	1496.52	98.7445	1496.52	99.5372	1496.52	100.405	1496.52	104.665	1496.52	102.196	1496.52	102.707	1496.52	103.392	1496.52	105.02	1496.52	106.514	1496.52	107.492
	1497	95.3334	1497	95.881	1497	96.3819	1497	97.0582	1497	97.7072	1497	98.0468	1497	98.7668	1497	99.5623	1497	100.428	1497	104.671	1497	102.211	1497	102.734	1497	103.393	1497	105.027	1497	106.501	1497	107.495
	1497.48	95.3605	1497.48	95.8918	1497.48	96.3947	1497.48	97.061	1497.48	97.7098	1497.48	98.0544	1497.48	98.7786	1497.48	99.5729	1497.48	100.437	1497.48	104.659	1497.48	102.197	1497.48	102.749	1497.48	103.371	1497.48	105.013	1497.48	106.459	1497.48	107.477
	1497.96	95.376	1497.96	95.8841	1497.96	96.3904	1497.96	97.0348	1497.96	97.6933	1497.96	98.0485	1497.96	98.7807	1497.96	99.5695	1497.96	100.434	1497.96	104.632	1497.96	102.162	1497.96	102.75	1497.96	103.331	1497.96	104.983	1497.96	106.401	1497.96	107.445
	1498.44	95.3791	1498.44	95.8629	1498.44	96.3722	1498.44	96.9876	1498.44	97.6648	1498.44	98.0347	1498.44	98.7749	1498.44	99.5551	1498.44	100.423	1498.44	104.598	1498.44	102.113	1498.44	102.737	1498.44	103.28	1498.44	104.94	1498.44	106.338	1498.44	107.403
	1498.93	95.3708	1498.93	95.8343	1498.93	96.3444	1498.93	96.9293	1498.93	97.63	1498.93	98.0173	1498.93	98.7635	1498.93	99.5332	1498.93	100.404	1498.93	104.56	1498.93	102.061	1498.93	102.712	1498.93	103.228	1498.93	104.892	1498.93	106.28	1498.93	107.36
	1499.41	95.3539	1499.41	95.8034	1499.41	96.3112	1499.41	96.8692	1499.41	97.5926	1499.41	97.9992	1499.41	98.7489	1499.41	99.5076	1499.41	100.379	1499.41	104.524	1499.41	102.012	1499.41	102.679	1499.41	103.181	1499.41	104.846	1499.41	106.231	1499.41	107.322
	1499.89	95.332	1499.89	95.7742	1499.89	96.2767	1499.89	96.8148	1499.89	97.5551	1499.89	97.9812	1499.89	98.7331	1499.89	99.4819	1499.89	100.35	1499.89	104.493	1499.89	101.971	1499.89	102.643	1499.89	103.143	1499.89	104.807	1499.89	106.196	1499.89	107.293
	1500.37	95.3087	1500.37	95.7494	1500.37	96.2446	1500.37	96.771	1500.37	97.5198	1500.37	97.9635	1500.37	98.7179	1500.37	99.4593	1500.37	100.318	1500.37	104.471	1500.37	101.941	1500.37	102.609	1500.37	103.119	1500.37	104.779	1500.37	106.175	1500.37	107.277
	1500.85	95.287	1500.85	95.7305	1500.85	96.2182	1500.85	96.7404	1500.85	97.4889	1500.85	97.9462	1500.85	98.7046	1500.85	99.4421	1500.85	100.287	1500.85	104.459	1500.85	101.923	1500.85	102.581	1500.85	103.108	1500.85	104.766	1500.85	106.17	1500.85	107.275
	1501.34	95.2684	1501.34	95.718	1501.34	96.1999	1501.34	96.7232	1501.34	97.465	1501.34	97.9295	1501.34	98.6942	1501.34	99.4318	1501.34	100.258	1501.34	104.456	1501.34	101.916	1501.34	102.561	1501.34	103.109	1501.34	104.767	1501.34	106.178	1501.34	107.288
	1501.82	95.2534	1501.82	95.7119	1501.82	96.1917	1501.82	96.7185	1501.82	97.4503	1501.82	97.9145	1501.82	98.6873	1501.82	99.4287	1501.82	100.235	1501.82	104.464	1501.82	101.921	1501.82	102.552	1501.82	103.121	1501.82	104.782	1501.82	106.2	1501.82	107.314
	1502.3	95.2422	1502.3	95.712	1502.3	96.1944	1502.3	96.7249	1502.3	97.4469	1502.3	97.9027	1502.3	98.685	1502.3	99.433	1502.3	100.218	1502.3	104.482	1502.3	101.934	1502.3	102.555	1502.3	103.141	1502.3	104.809	1502.3	106.234	1502.3	107.35
	1502.78	95.2347	1502.78	95.7187	1502.78	96.2087	1502.78	96.7411	1502.78	97.457	1502.78	97.8964	1502.78	98.6891	1502.78	99.445	1502.78	100.211	1502.78	104.511	1502.78	101.956	1502.78	102.573	1502.78	103.169	1502.78	104.848	1502.78	106.281	1502.78	107.396
	1503.27	95.2321	1503.27	95.7333	1503.27	96.2357	1503.27	96.7669	1503.27	97.4834	1503.27	97.8985	1503.27	98.7026	1503.27	99.4658	1503.27	100.216	1503.27	104.554	1503.27	101.985	1503.27	102.606	1503.27	103.207	1503.27	104.897	1503.27	106.342	1503.27	107.453
	1503.75	95.2371	1503.75	95.7583	1503.75	96.2772	1503.75	96.8039	1503.75	97.5305	1503.75	97.9132	1503.75	98.7304	1503.75	99.498	1503.75	100.239	1503.75	104.617	1503.75	102.025	1503.75	102.66	1503.75	103.26	1503.75	104.961	1503.75	106.422	1503.75	107.523
	1504.23	95.2549	1504.23	95.7985	1504.23	96.3368	1504.23	96.8553	1504.23	97.6055	1504.23	97.9462	1504.23	98.7805	1504.23	99.5467	1504.23	100.285	1504.23	104.708	1504.23	102.078	1504.23	102.741	1504.23	103.335	1504.23	105.044	1504.23	106.529	1504.23	107.614
	1504.71	95.2951	1504.71	95.8611	1504.71	96.42	1504.71	96.927	1504.71	97.7198	1504.71	98.0058	1504.71	98.8645	1504.71	99.6203	1504.71	100.368	1504.71	104.843	1504.71	102.152	1504.71	102.858	1504.71	103.444	1504.71	105.157	1504.71	106.675	1504.71	107.737
	1505.19	95.3718	1505.19	95.9564	1505.19	96.5344	1505.19	97.027	1505.19	97.8896	1505.19	98.1025	1505.19	98.9982	1505.19	99.7311	1505.19	100.501	1505.19	105.041	1505.19	102.256	1505.19	103.023	1505.19	103.603	1505.19	105.31	1505.19	106.874	1505.19	107.907
	1505.67	95.503	1505.67	96.0947	1505.67	96.6847	1505.67	97.1616	1505.67	98.1296	1505.67	98.2454	1505.67	99.1962	1505.67	99.8914	1505.67	100.697	1505.67	105.32	1505.67	102.397	1505.67	103.242	1505.67	103.819	1505.67	105.515	1505.67	107.138	1505.67	108.136
	1506.16	95.6951	1506.16	96.2714	1506.16	96.8577	1506.16	97.3223	1506.16	98.4285	1506.16	98.4267	1506.16	99.4493	1506.16	100.096	1506.16	100.944	1506.16	105.661	1506.16	102.567	1506.16	103.492	1506.16	104.074	1506.16	105.757	1506.16	107.444	1506.16	108.41
	1506.64	95.9084	1506.64	96.4401	1506.64	96.9998	1506.64	97.4637	1506.64	98.7038	1506.64	98.5958	1506.64	99.6844	1506.64	100.292	1506.64	101.168	1506.64	105.965	1506.64	102.715	1506.64	103.693	1506.64	104.279	1506.64	105.964	1506.64	107.694	1506.64	108.647
	1507.12	96.048	1507.12	96.5195	1507.12	97.0374	1507.12	97.5174	1507.12	98.8198	1507.12	98.6706	1507.12	99.78	1507.12	100.381	1507.12	101.249	1507.12	106.071	1507.12	102.764	1507.12	103.738	1507.12	104.318	1507.12	106.029	1507.12	107.752	1507.12	108.721
	1507.6	96.0544	1507.6	96.4772	1507.6	96.9601	1507.6	97.4671	1507.6	98.7312	1507.6	98.6253	1507.6	99.6951	1507.6	100.327	1507.6	101.152	1507.6	105.932	1507.6	102.694	1507.6	103.615	1507.6	104.176	1507.6	105.928	1507.6	107.598	1507.6	108.596
	1508.09	95.9646	1508.09	96.3624	1508.09	96.8309	1508.09	97.364	1508.09	98.5286	1508.09	98.516	1508.09	99.5103	1508.09	100.187	1508.09	100.962	1508.09	105.663	1508.09	102.564	1508.09	103.419	1508.09	103.955	1508.09	105.742	1508.09	107.345	1508.09	108.365
	1508.57	95.8435	1508.57	96.2332	1508.57	96.7058	1508.57	97.2585	1508.57	98.3114	1508.57	98.4015	1508.57	99.3139	1508.57	100.031	1508.57	100.768	1508.57	105.38	1508.57	102.428	1508.57	103.23	1508.57	103.745	1508.57	105.552	1508.57	107.096	1508.57	108.122
	1509.05	95.7275	1509.05	96.116	1509.05	96.6042	1509.05	97.1702	1509.05	98.1224	1509.05	98.3055	1509.05	99.1439	1509.05	99.8909	1509.05	100.604	1509.05	105.134	1509.05	102.311	1509.05	103.074	1509.05	103.577	1509.05	105.388	1509.05	106.887	1509.05	107.906
	1509.53	95.6274	1509.53	96.0162	1509.53	96.5258	1509.53	97.1003	1509.53	97.9685	1509.53	98.2297	1509.53	99.0057	1509.53	99.7727	1509.53	100.476	1509.53	104.928	1509.53	102.213	1509.53	102.948	1509.53	103.448	1509.53	105.252	1509.53	106.717	1509.53	107.721
	1510.01	95.5434	1510.01	95.9325	1510.01	96.4654	1510.01	97.0454	1510.01	97.8453	1510.01	98.1687	1510.01	98.8949	1510.01	99.6742	1510.01	100.377	1510.01	104.76	1510.01	102.129	1510.01	102.846	1510.01	103.35	1510.01	105.14	1510.01	106.577	1510.01	107.563
	1510.5	95.4732	1510.5	95.8634	1510.5	96.4185	1510.5	97.0026	1510.5	97.7478	1510.5	98.1176	1510.5	98.807	1510.5	99.5931	1510.5	100.302	1510.5	104.625	1510.5	102.059	1510.5	102.759	1510.5	103.275	1510.5	105.047	1510.5	106.46	1510.5	107.431
	1510.98	95.4152	1510.98	95.8087	1510.98	96.3826	1510.98	96.9706	1510.98	97.6732	1510.98	98.0732	1510.98	98.7395	1510.98	99.5288	1510.98	100.247	1510.98	104.522	1510.98	102.001	1510.98	102.688	1510.98	103.218	1510.98	104.974	1510.98	106.363	1510.98	107.326
	1511.46	95.3685	1511.46	95.7694	1511.46	96.3567	1511.46	96.9493	1511.46	97.6204	1511.46	98.0348	1511.46	98.6918	1511.46	99.4818	1511.46	100.211	1511.46	104.454	1511.46	101.957	1511.46	102.632	1511.46	103.181	1511.46	104.922	1511.46	106.287	1511.46	107.252
	1511.94	95.3332	1511.94	95.7462	1511.94	96.3409	1511.94	96.9393	1511.94	97.5887	1511.94	98.0039	1511.94	98.6637	1511.94	99.4532	1511.94	100.193	1511.94	104.423	1511.94	101.93	1511.94	102.596	1511.94	103.163	1511.94	104.896	1511.94	106.236	1511.94	107.212
	1512.42	95.3093	1512.42	95.7391	1512.42	96.3352	1512.42	96.9404	1512.42	97.577	1512.42	97.9826	1512.42	98.6542	1512.42	99.4432	1512.42	100.192	1512.42	104.429	1512.42	101.923	1512.42	102.581	1512.42	103.166	1512.42	104.896	1512.42	106.212	1512.42	107.208
	1512.91	95.297	1512.91	95.7467	1512.91	96.3395	1512.91	96.9518	1512.91	97.5831	1512.91	97.9734	1512.91	98.6612	1512.91	99.4505	1512.91	100.206	1512.91	104.469	1512.91	101.937	1512.91	102.587	1512.91	103.19	1512.91	104.92	1512.91	106.216	1512.91	107.236
	1513.39	95.2963	1513.39	95.7675	1513.39	96.3535	1513.39	96.9721	1513.39	97.6046	1513.39	97.9782	1513.39	98.6815	1513.39	99.4727	1513.39	100.233	1513.39	104.536	1513.39	101.972	1513.39	102.612	1513.39	103.233	1513.39	104.966	1513.39	106.245	1513.39	107.292
	1513.87	95.3074	1513.87	95.8005	1513.87	96.3765	1513.87	96.9999	1513.87	97.6392	1513.87	97.9983	1513.87	98.712	1513.87	99.5072	1513.87	100.271	1513.87	104.624	1513.87	102.027	1513.87	102.655	1513.87	103.293	1513.87	105.028	1513.87	106.298	1513.87	107.37
	1514.35	95.3309	1514.35	95.8453	1514.35	96.4078	1514.35	97.0337	1514.35	97.685	1514.35	98.034	1514.35	98.7496	1514.35	99.5509	1514.35	100.319	1514.35	104.727	1514.35	102.1	1514.35	102.713	1514.35	103.369	1514.35	105.1	1514.35	106.37	1514.35	107.463
	1514.84	95.3668	1514.84	95.9018	1514.84	96.446	1514.84	97.0717	1514.84	97.7399	1514.84	98.0848	1514.84	98.7913	1514.84	99.6005	1514.84	100.373	1514.84	104.836	1514.84	102.188	1514.84	102.783	1514.84	103.456	1514.84	105.177	1514.84	106.457	1514.84	107.565
	1515.32	95.4139	1515.32	95.9679	1515.32	96.4882	1515.32	97.1107	1515.32	97.8	1515.32	98.1473	1515.32	98.8333	1515.32	99.6507	1515.32	100.43	1515.32	104.943	1515.32	102.283	1515.32	102.86	1515.32	103.547	1515.32	105.251	1515.32	106.551	1515.32	107.667
	1515.8	95.4669	1515.8	96.0374	1515.8	96.5284	1515.8	97.1451	1515.8	97.8573	1515.8	98.214	1515.8	98.8698	1515.8	99.6938	1515.8	100.481	1515.8	105.034	1515.8	102.371	1515.8	102.936	1515.8	103.63	1515.8	105.314	1515.8	106.64	1515.8	107.754
	1516.28	95.5152	1516.28	96.0978	1516.28	96.5579	1516.28	97.1676	1516.28	97.9002	1516.28	98.2727	1516.28	98.8939	1516.28	99.7203	1516.28	100.517	1516.28	105.093	1516.28	102.435	1516.28	102.997	1516.28	103.687	1516.28	105.356	1516.28	106.708	1516.28	107.81
	1516.76	95.5462	1516.76	96.1345	1516.76	96.5693	1516.76	97.1724	1516.76	97.9183	1516.76	98.3107	1516.76	98.9008	1516.76	99.7239	1516.76	100.529	1516.76	105.112	1516.76	102.459	1516.76	103.033	1516.76	103.705	1516.76	105.372	1516.76	106.745	1516.76	107.825
	1517.25	95.5523	1517.25	96.1395	1517.25	96.5612	1517.25	97.1606	1517.25	97.9101	1517.25	98.3234	1517.25	98.8914	1517.25	99.7068	1517.25	100.517	1517.25	105.096	1517.25	102.441	1517.25	103.038	1517.25	103.685	1517.25	105.368	1517.25	106.751	1517.25	107.804
	1517.73	95.5364	1517.73	96.1172	1517.73	96.5404	1517.73	97.1403	1517.73	97.8856	1517.73	98.3176	1517.73	98.8736	1517.73	99.6796	1517.73	100.489	1517.73	105.064	1517.73	102.395	1517.73	103.023	1517.73	103.64	1517.73	105.357	1517.73	106.74	1517.73	107.767
	1518.21	95.509	1518.21	96.0809	1518.21	96.5173	1518.21	97.1231	1518.21	97.8607	1518.21	98.3068	1518.21	98.8574	1518.21	99.6557	1518.21	100.461	1518.21	105.04	1518.21	102.345	1518.21	103.001	1518.21	103.591	1518.21	105.354	1518.21	106.732	1518.21	107.738
	1518.69	95.4822	1518.69	96.0448	1518.69	96.5015	1518.69	97.1189	1518.69	97.8499	1518.69	98.3042	1518.69	98.851	1518.69	99.6452	1518.69	100.443	1518.69	105.038	1518.69	102.309	1518.69	102.986	1518.69	103.555	1518.69	105.366	1518.69	106.742	1518.69	107.733
	1519.17	95.4659	1519.17	96.0198	1519.17	96.4993	1519.17	97.135	1519.17	97.8638	1519.17	98.3187	1519.17	98.86	1519.17	99.6537	1519.17	100.444	1519.17	105.065	1519.17	102.299	1519.17	102.986	1519.17	103.542	1519.17	105.398	1519.17	106.776	1519.17	107.763
	1519.66	95.4668	1519.66	96.0127	1519.66	96.5143	1519.66	97.1758	1519.66	97.9084	1519.66	98.3542	1519.66	98.887	1519.66	99.6826	1519.66	100.467	1519.66	105.117	1519.66	102.321	1519.66	103.006	1519.66	103.554	1519.66	105.446	1519.66	106.834	1519.66	107.829
	1520.14	95.4888	1520.14	96.0254	1520.14	96.5472	1520.14	97.2412	1520.14	97.9828	1520.14	98.4078	1520.14	98.9309	1520.14	99.7281	1520.14	100.512	1520.14	105.182	1520.14	102.374	1520.14	103.043	1520.14	103.588	1520.14	105.5	1520.14	106.907	1520.14	107.925
	1520.62	95.5295	1520.62	96.0533	1520.62	96.5926	1520.62	97.322	1520.62	98.0736	1520.62	98.4667	1520.62	98.9838	1520.62	99.7784	1520.62	100.57	1520.62	105.236	1520.62	102.446	1520.62	103.085	1520.62	103.632	1520.62	105.54	1520.62	106.971	1520.62	108.027
	1521.1	95.577	1521.1	96.0823	1521.1	96.6367	1521.1	97.3953	1521.1	98.1502	1521.1	98.5067	1521.1	99.0282	1521.1	99.8127	1521.1	100.623	1521.1	105.245	1521.1	102.512	1521.1	103.112	1521.1	103.663	1521.1	105.541	1521.1	106.991	1521.1	108.1
	1521.59	95.6119	1521.59	96.0945	1521.59	96.6612	1521.59	97.4326	1521.59	98.1767	1521.59	98.5045	1521.59	99.0444	1521.59	99.8114	1521.59	100.646	1521.59	105.188	1521.59	102.539	1521.59	103.105	1521.59	103.659	1521.59	105.489	1521.59	106.945	1521.59	108.109
	1522.07	95.6204	1522.07	96.0818	1522.07	96.6572	1522.07	97.422	1522.07	98.1407	1522.07	98.4581	1522.07	99.0261	1522.07	99.7741	1522.07	100.633	1522.07	105.083	1522.07	102.517	1522.07	103.061	1522.07	103.616	1522.07	105.398	1522.07	106.845	1522.07	108.055
	1522.55	95.6049	1522.55	96.0521	1522.55	96.6316	1522.55	97.3775	1522.55	98.0631	1522.55	98.3887	1522.55	98.9854	1522.55	99.7197	1522.55	100.594	1522.55	104.971	1522.55	102.462	1522.55	103	1522.55	103.555	1522.55	105.303	1522.55	106.729	1522.55	107.971
	1523.03	95.5768	1523.03	96.0198	1523.03	96.5982	1523.03	97.323	1523.03	97.976	1523.03	98.3205	1523.03	98.9402	1523.03	99.6693	1523.03	100.548	1523.03	104.885	1523.03	102.398	1523.03	102.943	1523.03	103.497	1523.03	105.23	1523.03	106.631	1523.03	107.893
	1523.51	95.5461	1523.51	95.9947	1523.51	96.5668	1523.51	97.2749	1523.51	97.9011	1523.51	98.2671	1523.51	98.9019	1523.51	99.6341	1523.51	100.509	1523.51	104.838	1523.51	102.344	1523.51	102.901	1523.51	103.453	1523.51	105.186	1523.51	106.566	1523.51	107.842
	1524	95.5176	1524	95.9799	1524	96.5414	1524	97.2395	1524	97.847	1524	98.2313	1524	98.8743	1524	99.6161	1524	100.481	1524	104.825	1524	102.305	1524	102.878	1524	103.427	1524	105.169	1524	106.534	1524	107.819
	1524.48	95.4915	1524.48	95.9735	1524.48	96.5213	1524.48	97.2159	1524.48	97.8132	1524.48	98.2102	1524.48	98.8562	1524.48	99.6112	1524.48	100.462	1524.48	104.839	1524.48	102.278	1524.48	102.871	1524.48	103.414	1524.48	105.171	1524.48	106.528	1524.48	107.816
	1524.96	95.4662	1524.96	95.9703	1524.96	96.5038	1524.96	97.1992	1524.96	97.7951	1524.96	98.1985	1524.96	98.8441	1524.96	99.6125	1524.96	100.448	1524.96	104.866	1524.96	102.259	1524.96	102.874	1524.96	103.408	1524.96	105.182	1524.96	106.541	1524.96	107.82
	1525.44	95.4401	1525.44	95.9638	1525.44	96.4849	1525.44	97.1828	1525.44	97.7853	1525.44	98.1899	1525.44	98.8333	1525.44	99.6115	1525.44	100.433	1525.44	104.893	1525.44	102.239	1525.44	102.882	1525.44	103.401	1525.44	105.192	1525.44	106.561	1525.44	107.817
	1525.92	95.4129	1525.92	95.9485	1525.92	96.461	1525.92	97.1605	1525.92	97.7755	1525.92	98.1782	1525.92	98.8192	1525.92	99.6005	1525.92	100.413	1525.92	104.909	1525.92	102.211	1525.92	102.884	1525.92	103.388	1525.92	105.191	1525.92	106.579	1525.92	107.794
	1526.41	95.3857	1526.41	95.9218	1526.41	96.4305	1526.41	97.1283	1526.41	97.7584	1526.41	98.1591	1526.41	98.7986	1526.41	99.5747	1526.41	100.387	1526.41	104.902	1526.41	102.174	1526.41	102.876	1526.41	103.363	1526.41	105.172	1526.41	106.584	1526.41	107.747
	1526.89	95.3601	1526.89	95.8854	1526.89	96.3939	1526.89	97.0862	1526.89	97.7304	1526.89	98.1309	1526.89	98.7707	1526.89	99.5351	1526.89	100.355	1526.89	104.871	1526.89	102.127	1526.89	102.853	1526.89	103.327	1526.89	105.134	1526.89	106.571	1526.89	107.678
	1527.37	95.3368	1527.37	95.8437	1527.37	96.3539	1527.37	97.0371	1527.37	97.692	1527.37	98.0944	1527.37	98.7368	1527.37	99.4865	1527.37	100.321	1527.37	104.817	1527.37	102.075	1527.37	102.816	1527.37	103.285	1527.37	105.082	1527.37	106.539	1527.37	107.598
	1527.85	95.3153	1527.85	95.8015	1527.85	96.3141	1527.85	96.9858	1527.85	97.6474	1527.85	98.0525	1527.85	98.6997	1527.85	99.4363	1527.85	100.288	1527.85	104.748	1527.85	102.025	1527.85	102.768	1527.85	103.242	1527.85	105.023	1527.85	106.493	1527.85	107.519
	1528.34	95.2943	1528.34	95.7625	1528.34	96.2781	1528.34	96.9368	1528.34	97.602	1528.34	98.0093	1528.34	98.6626	1528.34	99.391	1528.34	100.258	1528.34	104.672	1528.34	101.979	1528.34	102.717	1528.34	103.202	1528.34	104.966	1528.34	106.44	1528.34	107.448
	1528.82	95.2734	1528.82	95.7292	1528.82	96.2493	1528.82	96.8942	1528.82	97.5617	1528.82	97.9693	1528.82	98.6293	1528.82	99.3558	1528.82	100.235	1528.82	104.597	1528.82	101.943	1528.82	102.668	1528.82	103.172	1528.82	104.918	1528.82	106.39	1528.82	107.393
	1529.3	95.2532	1529.3	95.7033	1529.3	96.2304	1529.3	96.8611	1529.3	97.5319	1529.3	97.9371	1529.3	98.6032	1529.3	99.334	1529.3	100.219	1529.3	104.532	1529.3	101.918	1529.3	102.627	1529.3	103.154	1529.3	104.884	1529.3	106.35	1529.3	107.358
	1529.78	95.2365	1529.78	95.6867	1529.78	96.2236	1529.78	96.8403	1529.78	97.5169	1529.78	97.917	1529.78	98.5878	1529.78	99.3277	1529.78	100.212	1529.78	104.486	1529.78	101.908	1529.78	102.599	1529.78	103.152	1529.78	104.869	1529.78	106.328	1529.78	107.344
	1530.26	95.2268	1530.26	95.6813	1530.26	96.2305	1530.26	96.8334	1530.26	97.5203	1530.26	97.9127	1530.26	98.5863	1530.26	99.3381	1530.26	100.218	1530.26	104.465	1530.26	101.915	1530.26	102.589	1530.26	103.166	1530.26	104.876	1530.26	106.328	1530.26	107.354
	1530.75	95.2282	1530.75	95.6895	1530.75	96.2518	1530.75	96.8417	1530.75	97.5438	1530.75	97.9264	1530.75	98.6013	1530.75	99.3652	1530.75	100.236	1530.75	104.474	1530.75	101.94	1530.75	102.597	1530.75	103.198	1530.75	104.904	1530.75	106.35	1530.75	107.388
	1531.23	95.2443	1531.23	95.713	1531.23	96.2873	1531.23	96.8647	1531.23	97.5876	1531.23	97.9586	1531.23	98.6343	1531.23	99.4083	1531.23	100.266	1531.23	104.515	1531.23	101.986	1531.23	102.624	1531.23	103.247	1531.23	104.953	1531.23	106.393	1531.23	107.446
	1531.71	95.2768	1531.71	95.7521	1531.71	96.3346	1531.71	96.9001	1531.71	97.6479	1531.71	98.0067	1531.71	98.6841	1531.71	99.4637	1531.71	100.308	1531.71	104.586	1531.71	102.048	1531.71	102.665	1531.71	103.307	1531.71	105.018	1531.71	106.449	1531.71	107.522
	1532.19	95.3228	1532.19	95.8022	1532.19	96.387	1532.19	96.9411	1532.19	97.7145	1532.19	98.0624	1532.19	98.7442	1532.19	99.5232	1532.19	100.353	1532.19	104.674	1532.19	102.12	1532.19	102.711	1532.19	103.369	1532.19	105.087	1532.19	106.503	1532.19	107.607
	1532.67	95.3723	1532.67	95.8518	1532.67	96.4319	1532.67	96.9756	1532.67	97.7687	1532.67	98.1101	1532.67	98.8	1532.67	99.5718	1532.67	100.387	1532.67	104.756	1532.67	102.185	1532.67	102.747	1532.67	103.415	1532.67	105.141	1532.67	106.532	1532.67	107.678
	1533.16	95.4085	1533.16	95.8827	1533.16	96.4533	1533.16	96.9891	1533.16	97.7876	1533.16	98.13	1533.16	98.8309	1533.16	99.591	1533.16	100.394	1533.16	104.8	1533.16	102.218	1533.16	102.754	1533.16	103.423	1533.16	105.159	1533.16	106.519	1533.16	107.709
	1533.64	95.4161	1533.64	95.8807	1533.64	96.4417	1533.64	96.9744	1533.64	97.7593	1533.64	98.1111	1533.64	98.8218	1533.64	99.5714	1533.64	100.366	1533.64	104.787	1533.64	102.206	1533.64	102.725	1533.64	103.386	1533.64	105.13	1533.64	106.46	1533.64	107.685
	1534.12	95.3937	1534.12	95.8471	1534.12	96.4032	1534.12	96.9387	1534.12	97.6953	1534.12	98.0611	1534.12	98.7765	1534.12	99.5217	1534.12	100.311	1534.12	104.724	1534.12	102.155	1534.12	102.671	1534.12	103.32	1534.12	105.068	1534.12	106.38	1534.12	107.618
	1534.6	95.3544	1534.6	95.7977	1534.6	96.3547	1534.6	96.8986	1534.6	97.6218	1534.6	98.0009	1534.6	98.7142	1534.6	99.4626	1534.6	100.25	1534.6	104.644	1534.6	102.091	1534.6	102.614	1534.6	103.25	1534.6	105	1534.6	106.311	1534.6	107.538
	1535.09	95.3135	1535.09	95.75	1535.09	96.3114	1535.09	96.8681	1535.09	97.5616	1535.09	97.9484	1535.09	98.6544	1535.09	99.4118	1535.09	100.199	1535.09	104.577	1535.09	102.035	1535.09	102.571	1535.09	103.197	1535.09	104.949	1535.09	106.271	1535.09	107.473
	1535.57	95.2809	1535.57	95.7147	1535.57	96.2809	1535.57	96.8533	1535.57	97.5252	1535.57	97.912	1535.57	98.6084	1535.57	99.3776	1535.57	100.166	1535.57	104.539	1535.57	101.999	1535.57	102.548	1535.57	103.17	1535.57	104.924	1535.57	106.265	1535.57	107.435
	1536.05	95.2601	1536.05	95.6958	1536.05	96.2647	1536.05	96.8549	1536.05	97.515	1536.05	97.8928	1536.05	98.5802	1536.05	99.361	1536.05	100.151	1536.05	104.534	1536.05	101.988	1536.05	102.547	1536.05	103.168	1536.05	104.926	1536.05	106.29	1536.05	107.429
	1536.53	95.2516	1536.53	95.6943	1536.53	96.2617	1536.53	96.8716	1536.53	97.53	1536.53	97.889	1536.53	98.5703	1536.53	99.3605	1536.53	100.152	1536.53	104.561	1536.53	102.001	1536.53	102.566	1536.53	103.191	1536.53	104.955	1536.53	106.34	1536.53	107.454
	1537.01	95.2545	1537.01	95.71	1537.01	96.2711	1537.01	96.9025	1537.01	97.5696	1537.01	97.8992	1537.01	98.5793	1537.01	99.3744	1537.01	100.169	1537.01	104.621	1537.01	102.037	1537.01	102.602	1537.01	103.237	1537.01	105.01	1537.01	106.412	1537.01	107.51
	1537.49	95.2687	1537.49	95.7433	1537.49	96.2929	1537.49	96.9477	1537.49	97.6352	1537.49	97.9231	1537.49	98.6091	1537.49	99.4019	1537.49	100.202	1537.49	104.712	1537.49	102.096	1537.49	102.659	1537.49	103.307	1537.49	105.091	1537.49	106.502	1537.49	107.601
	1537.98	95.2961	1537.98	95.7954	1537.98	96.3292	1537.98	97.0098	1537.98	97.7307	1537.98	97.9642	1537.98	98.6645	1537.98	99.4435	1537.98	100.256	1537.98	104.838	1537.98	102.18	1537.98	102.739	1537.98	103.408	1537.98	105.2	1537.98	106.61	1537.98	107.73
	1538.46	95.3409	1538.46	95.8674	1538.46	96.3845	1538.46	97.0932	1538.46	97.8611	1538.46	98.0292	1538.46	98.7519	1538.46	99.501	1538.46	100.34	1538.46	105.002	1538.46	102.295	1538.46	102.848	1538.46	103.546	1538.46	105.339	1538.46	106.737	1538.46	107.905
	1538.94	95.4092	1538.94	95.9575	1538.94	96.4631	1538.94	97.2016	1538.94	98.0272	1538.94	98.1268	1538.94	98.8767	1538.94	99.5745	1538.94	100.463	1538.94	105.203	1538.94	102.44	1538.94	102.991	1538.94	103.727	1538.94	105.502	1538.94	106.878	1538.94	108.127
	1539.42	95.5037	1539.42	96.0544	1539.42	96.5632	1539.42	97.329	1539.42	98.2118	1539.42	98.2588	1539.42	99.0308	1539.42	99.6571	1539.42	100.625	1539.42	105.421	1539.42	102.604	1539.42	103.157	1539.42	103.941	1539.42	105.667	1539.42	107.019	1539.42	108.376
	1539.91	95.6106	1539.91	96.1322	1539.91	96.6652	1539.91	97.4477	1539.91	98.3672	1539.91	98.4032	1539.91	99.179	1539.91	99.7294	1539.91	100.795	1539.91	105.604	1539.91	102.747	1539.91	103.309	1539.91	104.141	1539.91	105.787	1539.91	107.127	1539.91	108.595
	1540.39	95.698	1540.39	96.1633	1540.39	96.7342	1540.39	97.5154	1540.39	98.4352	1540.39	98.5124	1540.39	99.2684	1540.39	99.7674	1540.39	100.914	1540.39	105.691	1540.39	102.818	1540.39	103.393	1540.39	104.256	1540.39	105.817	1540.39	107.169	1540.39	108.708
	1540.87	95.7388	1540.87	96.1445	1540.87	96.7477	1540.87	97.5114	1540.87	98.4012	1540.87	98.5495	1540.87	99.2733	1540.87	99.7651	1540.87	100.937	1540.87	105.665	1540.87	102.795	1540.87	103.384	1540.87	104.254	1540.87	105.763	1540.87	107.143	1540.87	108.689
	1541.35	95.7347	1541.35	96.0984	1541.35	96.7141	1541.35	97.4545	1541.35	98.3054	1541.35	98.52	1541.35	99.2167	1541.35	99.739	1541.35	100.877	1541.35	105.569	1541.35	102.705	1541.35	103.308	1541.35	104.166	1541.35	105.67	1541.35	107.081	1541.35	108.579
	1541.84	95.7044	1541.84	96.0483	1541.84	96.6553	1541.84	97.3761	1541.84	98.1948	1541.84	98.4522	1541.84	99.1356	1541.84	99.708	1541.84	100.773	1541.84	105.451	1541.84	102.588	1541.84	103.204	1541.84	104.041	1541.84	105.575	1541.84	107.013	1541.84	108.43
	1542.32	95.6634	1542.32	96.0024	1542.32	96.5863	1542.32	97.2953	1542.32	98.0921	1542.32	98.3684	1542.32	99.0518	1542.32	99.6794	1542.32	100.655	1542.32	105.334	1542.32	102.467	1542.32	103.095	1542.32	103.909	1542.32	105.493	1542.32	106.951	1542.32	108.272
	1542.8	95.6166	1542.8	95.9576	1542.8	96.5107	1542.8	97.2156	1542.8	97.9972	1542.8	98.2767	1542.8	98.9689	1542.8	99.6491	1542.8	100.536	1542.8	105.218	1542.8	102.347	1542.8	102.985	1542.8	103.778	1542.8	105.414	1542.8	106.889	1542.8	108.106
	1543.28	95.5607	1543.28	95.9047	1543.28	96.4258	1543.28	97.1313	1543.28	97.8984	1543.28	98.175	1543.28	98.8805	1543.28	99.6066	1543.28	100.419	1543.28	105.089	1543.28	102.226	1543.28	102.868	1543.28	103.641	1543.28	105.325	1543.28	106.815	1543.28	107.925
	1543.76	95.4889	1543.76	95.8347	1543.76	96.3282	1543.76	97.0339	1543.76	97.7827	1543.76	98.0591	1543.76	98.7782	1543.76	99.5408	1543.76	100.299	1543.76	104.936	1543.76	102.097	1543.76	102.739	1543.76	103.492	1543.76	105.212	1543.76	106.715	1543.76	107.723
	1544.24	95.3976	1544.24	95.7442	1544.24	96.2191	1544.24	96.9195	1544.24	97.644	1544.24	97.9288	1544.24	98.6591	1544.24	99.447	1544.24	100.177	1544.24	104.755	1544.24	101.963	1544.24	102.598	1544.24	103.327	1544.24	105.069	1544.24	106.584	1544.24	107.506
	1544.73	95.2908	1544.73	95.6391	1544.73	96.1067	1544.73	96.7926	1544.73	97.4892	1544.73	97.7919	1544.73	98.5293	1544.73	99.3313	1544.73	100.055	1544.73	104.559	1544.73	101.828	1544.73	102.454	1544.73	103.157	1544.73	104.906	1544.73	106.431	1544.73	107.291
	1545.21	95.18	1545.21	95.5326	1545.21	96.0033	1545.21	96.6658	1545.21	97.3354	1545.21	97.6619	1545.21	98.4024	1545.21	99.2096	1545.21	99.9415	1545.21	104.368	1545.21	101.705	1545.21	102.323	1545.21	102.997	1545.21	104.743	1545.21	106.273	1545.21	107.101
	1545.69	95.0787	1545.69	95.4389	1545.69	95.9201	1545.69	96.5529	1545.69	97.2012	1545.69	97.5515	1545.69	98.2922	1545.69	99.0996	1545.69	99.844	1545.69	104.204	1545.69	101.604	1545.69	102.218	1545.69	102.862	1545.69	104.601	1545.69	106.132	1545.69	106.952
	1546.17	94.9972	1546.17	95.3671	1546.17	95.8626	1546.17	96.4637	1546.17	97.0988	1546.17	97.468	1546.17	98.2073	1546.17	99.0132	1546.17	99.7672	1546.17	104.081	1546.17	101.529	1546.17	102.145	1546.17	102.759	1546.17	104.49	1546.17	106.022	1546.17	106.851
	1546.66	94.9402	1546.66	95.3204	1546.66	95.8312	1546.66	96.4019	1546.66	97.032	1546.66	97.4126	1546.66	98.1502	1546.66	98.9552	1546.66	99.7124	1546.66	103.999	1546.66	101.482	1546.66	102.106	1546.66	102.691	1546.66	104.416	1546.66	105.946	1546.66	106.793
	1547.14	94.9077	1547.14	95.2975	1547.14	95.8231	1547.14	96.3667	1547.14	96.9989	1547.14	97.3828	1547.14	98.1188	1547.14	98.9247	1547.14	99.6782	1547.14	103.957	1547.14	101.459	1547.14	102.094	1547.14	102.653	1547.14	104.375	1547.14	105.904	1547.14	106.773
	1547.62	94.897	1547.62	95.2944	1547.62	95.8336	1547.62	96.3545	1547.62	96.9941	1547.62	97.3743	1547.62	98.1095	1547.62	98.9174	1547.62	99.6624	1547.62	103.947	1547.62	101.456	1547.62	102.105	1547.62	102.639	1547.62	104.362	1547.62	105.891	1547.62	106.782
	1548.1	94.903	1548.1	95.3056	1548.1	95.8566	1548.1	96.36	1548.1	97.01	1548.1	97.3817	1548.1	98.1169	1548.1	98.9269	1548.1	99.6623	1548.1	103.961	1548.1	101.467	1548.1	102.131	1548.1	102.644	1548.1	104.371	1548.1	105.9	1548.1	106.813
	1548.58	94.9183	1548.58	95.3239	1548.58	95.8841	1548.58	96.3758	1548.58	97.0368	1548.58	97.3985	1548.58	98.1347	1548.58	98.9451	1548.58	99.6745	1548.58	103.99	1548.58	101.485	1548.58	102.162	1548.58	102.657	1548.58	104.395	1548.58	105.922	1548.58	106.858
	1549.07	94.9331	1549.07	95.3405	1549.07	95.906	1549.07	96.3929	1549.07	97.063	1549.07	97.4167	1549.07	98.1551	1549.07	98.9621	1549.07	99.6938	1549.07	104.022	1549.07	101.504	1549.07	102.19	1549.07	102.672	1549.07	104.424	1549.07	105.947	1549.07	106.908
	1549.55	94.9377	1549.55	95.3469	1549.55	95.9127	1549.55	96.402	1549.55	97.0773	1549.55	97.4278	1549.55	98.1698	1549.55	98.9685	1549.55	99.7137	1549.55	104.047	1549.55	101.514	1549.55	102.205	1549.55	102.679	1549.55	104.45	1549.55	105.963	1549.55	106.952
	1550.03	94.9258	1550.03	95.3381	1550.03	95.8993	1550.03	96.3975	1550.03	97.0733	1550.03	97.4261	1550.03	98.1729	1550.03	98.9589	1550.03	99.728	1550.03	104.058	1550.03	101.513	1550.03	102.202	1550.03	102.673	1550.03	104.464	1550.03	105.965	1550.03	106.983
	1550.51	94.8982	1550.51	95.3154	1550.51	95.868	1550.51	96.3798	1550.51	97.052	1550.51	97.4108	1550.51	98.1631	1550.51	98.9343	1550.51	99.733	1550.51	104.056	1550.51	101.501	1550.51	102.183	1550.51	102.655	1550.51	104.466	1550.51	105.952	1550.51	106.997
	1550.99	94.8612	1550.99	95.2843	1550.99	95.8268	1550.99	96.3546	1550.99	97.0204	1550.99	97.3863	1550.99	98.1439	1550.99	98.901	1550.99	99.7289	1550.99	104.047	1550.99	101.484	1550.99	102.154	1550.99	102.63	1550.99	104.459	1550.99	105.93	1550.99	106.998
	1551.48	94.8229	1551.48	95.2514	1551.48	95.7846	1551.48	96.3286	1551.48	96.9867	1551.48	97.3581	1551.48	98.12	1551.48	98.8657	1551.48	99.7178	1551.48	104.036	1551.48	101.469	1551.48	102.125	1551.48	102.604	1551.48	104.45	1551.48	105.907	1551.48	106.991
	1551.96	94.789	1551.96	95.2217	1551.96	95.7481	1551.96	96.3072	1551.96	96.9564	1551.96	97.3315	1551.96	98.0953	1551.96	98.8338	1551.96	99.7026	1551.96	104.029	1551.96	101.46	1551.96	102.099	1551.96	102.581	1551.96	104.444	1551.96	105.888	1551.96	106.982
	1552.44	94.7628	1552.44	95.1981	1552.44	95.7205	1552.44	96.2929	1552.44	96.9324	1552.44	97.3101	1552.44	98.0717	1552.44	98.8082	1552.44	99.6849	1552.44	104.029	1552.44	101.457	1552.44	102.078	1552.44	102.563	1552.44	104.444	1552.44	105.878	1552.44	106.976
	1552.92	94.7451	1552.92	95.182	1552.92	95.7027	1552.92	96.286	1552.92	96.9154	1552.92	97.296	1552.92	98.0496	1552.92	98.7904	1552.92	99.6661	1552.92	104.036	1552.92	101.46	1552.92	102.064	1552.92	102.551	1552.92	104.452	1552.92	105.879	1552.92	106.975
	1553.41	94.7352	1553.41	95.1738	1553.41	95.6941	1553.41	96.2851	1553.41	96.9058	1553.41	97.2907	1553.41	98.0291	1553.41	98.7816	1553.41	99.6473	1553.41	104.048	1553.41	101.465	1553.41	102.054	1553.41	102.545	1553.41	104.467	1553.41	105.891	1553.41	106.981
	1553.89	94.7318	1553.89	95.1742	1553.89	95.6929	1553.89	96.2886	1553.89	96.9046	1553.89	97.2947	1553.89	98.0106	1553.89	98.7827	1553.89	99.6304	1553.89	104.067	1553.89	101.47	1553.89	102.049	1553.89	102.545	1553.89	104.486	1553.89	105.915	1553.89	106.994
	1554.37	94.7337	1554.37	95.1829	1554.37	95.6971	1554.37	96.2947	1554.37	96.9137	1554.37	97.3074	1554.37	97.9953	1554.37	98.7947	1554.37	99.6182	1554.37	104.092	1554.37	101.471	1554.37	102.049	1554.37	102.552	1554.37	104.508	1554.37	105.95	1554.37	107.016
	1554.85	94.7402	1554.85	95.1995	1554.85	95.7057	1554.85	96.3031	1554.85	96.9355	1554.85	97.3276	1554.85	97.9857	1554.85	98.8176	1554.85	99.6134	1554.85	104.126	1554.85	101.471	1554.85	102.056	1554.85	102.566	1554.85	104.529	1554.85	105.996	1554.85	107.046
	1555.33	94.7519	1555.33	95.223	1555.33	95.7187	1555.33	96.3149	1555.33	96.9723	1555.33	97.354	1555.33	97.9843	1555.33	98.8513	1555.33	99.6187	1555.33	104.171	1555.33	101.474	1555.33	102.073	1555.33	102.588	1555.33	104.552	1555.33	106.052	1555.33	107.085
	1555.82	94.7712	1555.82	95.2532	1555.82	95.7385	1555.82	96.3327	1555.82	97.0268	1555.82	97.3872	1555.82	97.994	1555.82	98.896	1555.82	99.636	1555.82	104.233	1555.82	101.485	1555.82	102.102	1555.82	102.619	1555.82	104.579	1555.82	106.121	1555.82	107.137
	1556.3	94.8017	1556.3	95.2909	1556.3	95.7695	1556.3	96.3605	1556.3	97.1026	1556.3	97.4304	1556.3	98.0182	1556.3	98.9536	1556.3	99.6673	1556.3	104.316	1556.3	101.512	1556.3	102.148	1556.3	102.658	1556.3	104.618	1556.3	106.205	1556.3	107.205
	1556.78	94.8495	1556.78	95.3386	1556.78	95.8179	1556.78	96.4039	1556.78	97.2059	1556.78	97.4902	1556.78	98.0614	1556.78	99.0286	1556.78	99.7159	1556.78	104.425	1556.78	101.559	1556.78	102.218	1556.78	102.709	1556.78	104.677	1556.78	106.311	1556.78	107.295
	1557.26	94.9211	1557.26	95.399	1557.26	95.8911	1557.26	96.4684	1557.26	97.3437	1557.26	97.5756	1557.26	98.1295	1557.26	99.1267	1557.26	99.7855	1557.26	104.567	1557.26	101.633	1557.26	102.318	1557.26	102.772	1557.26	104.768	1557.26	106.444	1557.26	107.412
	1557.74	95.0194	1557.74	95.4692	1557.74	95.9915	1557.74	96.5555	1557.74	97.5149	1557.74	97.6916	1557.74	98.2238	1557.74	99.2476	1557.74	99.8747	1557.74	104.734	1557.74	101.731	1557.74	102.447	1557.74	102.841	1557.74	104.895	1557.74	106.595	1557.74	107.548
	1558.23	95.1247	1558.23	95.5265	1558.23	96.0965	1558.23	96.6454	1558.23	97.6798	1558.23	97.817	1558.23	98.3235	1558.23	99.3633	1558.23	99.9585	1558.23	104.876	1558.23	101.822	1558.23	102.574	1558.23	102.892	1558.23	105.028	1558.23	106.71	1558.23	107.657
	1558.71	95.1715	1558.71	95.5173	1558.71	96.1361	1558.71	96.6771	1558.71	97.7303	1558.71	97.8749	1558.71	98.3635	1558.71	99.3959	1558.71	99.9714	1558.71	104.881	1558.71	101.829	1558.71	102.611	1558.71	102.876	1558.71	105.076	1558.71	106.674	1558.71	107.639
	1559.19	95.0994	1559.19	95.4104	1559.19	96.0481	1559.19	96.5978	1559.19	97.5837	1559.19	97.7902	1559.19	98.2857	1559.19	99.285	1559.19	99.8652	1559.19	104.685	1559.19	101.705	1559.19	102.49	1559.19	102.769	1559.19	104.959	1559.19	106.439	1559.19	107.447
	1559.67	94.9501	1559.67	95.2594	1559.67	95.8813	1559.67	96.45	1559.67	97.3267	1559.67	97.6101	1559.67	98.1349	1559.67	99.0937	1559.67	99.6953	1559.67	104.402	1559.67	101.519	1559.67	102.281	1559.67	102.631	1559.67	104.74	1559.67	106.13	1559.67	107.191
	1560.15	94.8042	1560.15	95.1284	1560.15	95.7217	1560.15	96.308	1560.15	97.0908	1560.15	97.4319	1560.15	97.9914	1560.15	98.9176	1560.15	99.5412	1560.15	104.163	1560.15	101.36	1560.15	102.09	1560.15	102.518	1560.15	104.534	1560.15	105.883	1560.15	106.989
	1560.64	94.693	1560.64	95.0334	1560.64	95.601	1560.64	96.1988	1560.64	96.9187	1560.64	97.2955	1560.64	97.8853	1560.64	98.7881	1560.64	99.428	1560.64	104	1560.64	101.25	1560.64	101.952	1560.64	102.443	1560.64	104.384	1560.64	105.722	1560.64	106.865
	1561.12	94.6135	1561.12	94.9664	1561.12	95.5147	1561.12	96.1184	1561.12	96.801	1561.12	97.199	1561.12	97.813	1561.12	98.6984	1561.12	99.3493	1561.12	103.894	1561.12	101.178	1561.12	101.859	1561.12	102.392	1561.12	104.284	1561.12	105.623	1561.12	106.796
	1561.6	94.556	1561.6	94.9174	1561.6	95.4518	1561.6	96.0576	1561.6	96.7207	1561.6	97.1312	1561.6	97.7643	1561.6	98.6355	1561.6	99.2945	1561.6	103.826	1561.6	101.13	1561.6	101.795	1561.6	102.357	1561.6	104.219	1561.6	105.565	1561.6	106.763
	1562.08	94.5124	1562.08	94.8797	1562.08	95.4038	1562.08	96.0086	1562.08	96.665	1562.08	97.0819	1562.08	97.7306	1562.08	98.5896	1562.08	99.256	1562.08	103.779	1562.08	101.095	1562.08	101.751	1562.08	102.328	1562.08	104.178	1562.08	105.531	1562.08	106.749
	1562.57	94.4771	1562.57	94.8489	1562.57	95.3645	1562.57	95.966	1562.57	96.6257	1562.57	97.0436	1562.57	97.7054	1562.57	98.5538	1562.57	99.2282	1562.57	103.747	1562.57	101.067	1562.57	101.717	1562.57	102.303	1562.57	104.151	1562.57	105.513	1562.57	106.744
	1563.05	94.446	1563.05	94.8224	1563.05	95.3301	1563.05	95.926	1563.05	96.5967	1563.05	97.0098	1563.05	97.6836	1563.05	98.5229	1563.05	99.2074	1563.05	103.723	1563.05	101.039	1563.05	101.689	1563.05	102.277	1563.05	104.13	1563.05	105.505	1563.05	106.741
	1563.53	94.4162	1563.53	94.7982	1563.53	95.2978	1563.53	95.8858	1563.53	96.5728	1563.53	96.9758	1563.53	97.6609	1563.53	98.4928	1563.53	99.1901	1563.53	103.702	1563.53	101.008	1563.53	101.663	1563.53	102.248	1563.53	104.11	1563.53	105.501	1563.53	106.731
	1564.01	94.3862	1564.01	94.7757	1564.01	95.2661	1564.01	95.8443	1564.01	96.5497	1564.01	96.9385	1564.01	97.6347	1564.01	98.4607	1564.01	99.1735	1564.01	103.679	1564.01	100.973	1564.01	101.636	1564.01	102.218	1564.01	104.084	1564.01	105.496	1564.01	106.711
	1564.49	94.3561	1564.49	94.7554	1564.49	95.2349	1564.49	95.8026	1564.49	96.5248	1564.49	96.8978	1564.49	97.6049	1564.49	98.4263	1564.49	99.1559	1564.49	103.653	1564.49	100.935	1564.49	101.609	1564.49	102.188	1564.49	104.053	1564.49	105.489	1564.49	106.679
	1564.98	94.3275	1564.98	94.739	1564.98	95.2057	1564.98	95.7639	1564.98	96.4984	1564.98	96.8573	1564.98	97.5745	1564.98	98.3918	1564.98	99.1378	1564.98	103.625	1564.98	100.899	1564.98	101.584	1564.98	102.164	1564.98	104.017	1564.98	105.479	1564.98	106.642
	1565.46	94.3033	1565.46	94.7287	1565.46	95.1806	1565.46	95.7328	1565.46	96.4741	1565.46	96.8227	1565.46	97.5489	1565.46	98.3616	1565.46	99.1222	1565.46	103.597	1565.46	100.871	1565.46	101.565	1565.46	102.15	1565.46	103.984	1565.46	105.472	1565.46	106.606
	1565.94	94.286	1565.94	94.7263	1565.94	95.1619	1565.94	95.7135	1565.94	96.4574	1565.94	96.7999	1565.94	97.5333	1565.94	98.3402	1565.94	99.113	1565.94	103.577	1565.94	100.856	1565.94	101.555	1565.94	102.151	1565.94	103.962	1565.94	105.471	1565.94	106.583
	1566.42	94.2772	1566.42	94.7325	1566.42	95.1513	1566.42	95.7083	1566.42	96.4536	1566.42	96.7921	1566.42	97.5311	1566.42	98.3303	1566.42	99.1135	1566.42	103.57	1566.42	100.858	1566.42	101.558	1566.42	102.168	1566.42	103.954	1566.42	105.482	1566.42	106.579
	1566.9	94.277	1566.9	94.7465	1566.9	95.1496	1566.9	95.718	1566.9	96.4655	1566.9	96.8001	1566.9	97.5429	1566.9	98.3318	1566.9	99.1257	1566.9	103.578	1566.9	100.877	1566.9	101.572	1566.9	102.199	1566.9	103.962	1566.9	105.507	1566.9	106.597
	1567.39	94.2845	1567.39	94.7662	1567.39	95.1567	1567.39	95.7411	1567.39	96.4932	1567.39	96.8218	1567.39	97.5665	1567.39	98.3421	1567.39	99.1489	1567.39	103.602	1567.39	100.911	1567.39	101.596	1567.39	102.241	1567.39	103.986	1567.39	105.544	1567.39	106.635
	1567.87	94.2972	1567.87	94.7874	1567.87	95.1713	1567.87	95.7737	1567.87	96.5318	1567.87	96.8522	1567.87	97.5965	1567.87	98.3555	1567.87	99.1788	1567.87	103.637	1567.87	100.952	1567.87	101.623	1567.87	102.286	1567.87	104.017	1567.87	105.588	1567.87	106.687
	1568.35	94.3107	1568.35	94.8033	1568.35	95.1893	1568.35	95.8081	1568.35	96.5704	1568.35	96.8831	1568.35	97.6238	1568.35	98.3633	1568.35	99.2067	1568.35	103.673	1568.35	100.989	1568.35	101.643	1568.35	102.323	1568.35	104.046	1568.35	105.624	1568.35	106.741
	1568.83	94.3187	1568.83	94.8056	1568.83	95.2033	1568.83	95.8325	1568.83	96.5923	1568.83	96.9028	1568.83	97.6359	1568.83	98.3552	1568.83	99.2196	1568.83	103.692	1568.83	101.005	1568.83	101.643	1568.83	102.338	1568.83	104.058	1568.83	105.635	1568.83	106.776
	1569.32	94.3147	1569.32	94.7873	1569.32	95.2044	1569.32	95.8343	1569.32	96.5805	1569.32	96.9004	1569.32	97.6225	1569.32	98.3247	1569.32	99.2055	1569.32	103.68	1569.32	100.987	1569.32	101.614	1569.32	102.317	1569.32	104.04	1569.32	105.606	1569.32	106.773
	1569.8	94.2962	1569.8	94.7489	1569.8	95.1868	1569.8	95.8086	1569.8	96.53	1569.8	96.8726	1569.8	97.5824	1569.8	98.2752	1569.8	99.1623	1569.8	103.629	1569.8	100.932	1569.8	101.558	1569.8	102.262	1569.8	103.994	1569.8	105.535	1569.8	106.723
	1570.28	94.2674	1570.28	94.6997	1570.28	95.1533	1570.28	95.7631	1570.28	96.4539	1570.28	96.828	1570.28	97.5272	1570.28	98.22	1570.28	99.1023	1570.28	103.555	1570.28	100.856	1570.28	101.488	1570.28	102.189	1570.28	103.933	1570.28	105.442	1570.28	106.641
	1570.76	94.2359	1570.76	94.6518	1570.76	95.1131	1570.76	95.7132	1570.76	96.3748	1570.76	96.7806	1570.76	97.4732	1570.76	98.1736	1570.76	99.0441	1570.76	103.479	1570.76	100.783	1570.76	101.426	1570.76	102.117	1570.76	103.877	1570.76	105.354	1570.76	106.552
	1571.24	94.2082	1571.24	94.6132	1571.24	95.076	1571.24	95.6719	1571.24	96.3101	1571.24	96.7415	1571.24	97.4316	1571.24	98.1437	1571.24	99.0011	1571.24	103.419	1571.24	100.729	1571.24	101.382	1571.24	102.061	1571.24	103.838	1571.24	105.289	1571.24	106.48
	1571.73	94.1874	1571.73	94.5866	1571.73	95.0482	1571.73	95.6457	1571.73	96.2674	1571.73	96.7155	1571.73	97.406	1571.73	98.131	1571.73	98.9788	1571.73	103.383	1571.73	100.701	1571.73	101.361	1571.73	102.026	1571.73	103.822	1571.73	105.254	1571.73	106.433
	1572.21	94.1744	1572.21	94.5719	1572.21	95.0323	1572.21	95.6359	1572.21	96.2471	1572.21	96.7029	1572.21	97.3955	1572.21	98.1325	1572.21	98.9766	1572.21	103.371	1572.21	100.699	1572.21	101.36	1572.21	102.01	1572.21	103.825	1572.21	105.246	1572.21	106.417
	1572.69	94.1686	1572.69	94.568	1572.69	95.0287	1572.69	95.6415	1572.69	96.2467	1572.69	96.7024	1572.69	97.3975	1572.69	98.1444	1572.69	98.9921	1572.69	103.381	1572.69	100.719	1572.69	101.376	1572.69	102.01	1572.69	103.845	1572.69	105.263	1572.69	106.428
	1573.17	94.1692	1573.17	94.5742	1573.17	95.037	1573.17	95.6603	1573.17	96.2635	1573.17	96.7124	1573.17	97.4093	1573.17	98.1633	1573.17	99.0219	1573.17	103.409	1573.17	100.758	1573.17	101.407	1573.17	102.024	1573.17	103.879	1573.17	105.3	1573.17	106.464
	1573.65	94.1755	1573.65	94.5901	1573.65	95.0555	1573.65	95.6901	1573.65	96.2952	1573.65	96.7314	1573.65	97.4286	1573.65	98.1859	1573.65	99.0628	1573.65	103.453	1573.65	100.812	1573.65	101.448	1573.65	102.049	1573.65	103.924	1573.65	105.353	1573.65	106.523
	1574.14	94.1859	1574.14	94.615	1574.14	95.0811	1574.14	95.7272	1574.14	96.3395	1574.14	96.7572	1574.14	97.453	1574.14	98.2092	1574.14	99.1106	1574.14	103.51	1574.14	100.875	1574.14	101.496	1574.14	102.083	1574.14	103.976	1574.14	105.418	1574.14	106.599
	1574.62	94.1971	1574.62	94.6459	1574.62	95.1085	1574.62	95.7655	1574.62	96.3923	1574.62	96.7858	1574.62	97.4789	1574.62	98.2285	1574.62	99.1585	1574.62	103.573	1574.62	100.939	1574.62	101.544	1574.62	102.122	1574.62	104.029	1574.62	105.487	1574.62	106.68
	1575.1	94.2031	1575.1	94.6759	1575.1	95.1285	1575.1	95.7944	1575.1	96.4448	1575.1	96.8096	1575.1	97.4995	1575.1	98.2375	1575.1	99.1956	1575.1	103.632	1575.1	100.988	1575.1	101.583	1575.1	102.158	1575.1	104.072	1575.1	105.548	1575.1	106.751
	1575.58	94.1952	1575.58	94.693	1575.58	95.1302	1575.58	95.7999	1575.58	96.4814	1575.58	96.8167	1575.58	97.5052	1575.58	98.2288	1575.58	99.2073	1575.58	103.669	1575.58	101.004	1575.58	101.599	1575.58	102.178	1575.58	104.089	1575.58	105.58	1575.58	106.784
	1576.07	94.166	1576.07	94.6852	1576.07	95.1062	1576.07	95.7707	1576.07	96.4841	1576.07	96.796	1576.07	97.4867	1576.07	98.1985	1576.07	99.1815	1576.07	103.668	1576.07	100.972	1576.07	101.582	1576.07	102.169	1576.07	104.066	1576.07	105.565	1576.07	106.76
	1576.55	94.1161	1576.55	94.6494	1576.55	95.0597	1576.55	95.7085	1576.55	96.4449	1576.55	96.7459	1576.55	97.443	1576.55	98.1509	1576.55	99.1197	1576.55	103.621	1576.55	100.897	1576.55	101.535	1576.55	102.126	1576.55	104.005	1576.55	105.501	1576.55	106.679
	1577.03	94.0544	1577.03	94.595	1577.03	95.0038	1577.03	95.629	1577.03	96.3729	1577.03	96.6767	1577.03	97.3831	1577.03	98.0974	1577.03	99.0377	1577.03	103.543	1577.03	100.799	1577.03	101.472	1577.03	102.061	1577.03	103.921	1577.03	105.407	1577.03	106.568
	1577.51	93.9923	1577.51	94.5369	1577.51	94.9514	1577.51	95.5502	1577.51	96.2872	1577.51	96.603	1577.51	97.3199	1577.51	98.0482	1577.51	98.9541	1577.51	103.455	1577.51	100.705	1577.51	101.408	1577.51	101.988	1577.51	103.835	1577.51	105.308	1577.51	106.456
	1577.99	93.9366	1577.99	94.4849	1577.99	94.9082	1577.99	95.4823	1577.99	96.2033	1577.99	96.5349	1577.99	97.2618	1577.99	98.0078	1577.99	98.88	1577.99	103.373	1577.99	100.625	1577.99	101.352	1577.99	101.922	1577.99	103.762	1577.99	105.222	1577.99	106.364
	1578.48	93.8886	1578.48	94.442	1578.48	94.8736	1578.48	95.4273	1578.48	96.1288	1578.48	96.4757	1578.48	97.2117	1578.48	97.9752	1578.48	98.8182	1578.48	103.303	1578.48	100.563	1578.48	101.306	1578.48	101.867	1578.48	103.703	1578.48	105.153	1578.48	106.295
	1578.96	93.8472	1578.96	94.4063	1578.96	94.8442	1578.96	95.3824	1578.96	96.0649	1578.96	96.425	1578.96	97.1693	1578.96	97.9479	1578.96	98.7667	1578.96	103.247	1578.96	100.515	1578.96	101.268	1578.96	101.822	1578.96	103.658	1578.96	105.102	1578.96	106.248
	1579.44	93.8106	1579.44	94.3746	1579.44	94.8165	1579.44	95.344	1579.44	96.0104	1579.44	96.3814	1579.44	97.1325	1579.44	97.9227	1579.44	98.7227	1579.44	103.201	1579.44	100.476	1579.44	101.234	1579.44	101.787	1579.44	103.623	1579.44	105.065	1579.44	106.216
	1579.92	93.7769	1579.92	94.3431	1579.92	94.7876	1579.92	95.3085	1579.92	95.9631	1579.92	96.3438	1579.92	97.0997	1579.92	97.8976	1579.92	98.6835	1579.92	103.163	1579.92	100.442	1579.92	101.203	1579.92	101.759	1579.92	103.594	1579.92	105.039	1579.92	106.196
	1580.4	93.7454	1580.4	94.3094	1580.4	94.7562	1580.4	95.2735	1580.4	95.9211	1580.4	96.3114	1580.4	97.0691	1580.4	97.8713	1580.4	98.6475	1580.4	103.131	1580.4	100.411	1580.4	101.172	1580.4	101.735	1580.4	103.567	1580.4	105.019	1580.4	106.183
	1580.89	93.7154	1580.89	94.2721	1580.89	94.7221	1580.89	95.2378	1580.89	95.8833	1580.89	96.2841	1580.89	97.0402	1580.89	97.8441	1580.89	98.6141	1580.89	103.103	1580.89	100.38	1580.89	101.142	1580.89	101.713	1580.89	103.54	1580.89	105.003	1580.89	106.175
	1581.37	93.6873	1581.37	94.2317	1581.37	94.6869	1581.37	95.2015	1581.37	95.8495	1581.37	96.2621	1581.37	97.0127	1581.37	97.8174	1581.37	98.5834	1581.37	103.078	1581.37	100.351	1581.37	101.113	1581.37	101.692	1581.37	103.512	1581.37	104.988	1581.37	106.168
	1581.85	93.6616	1581.85	94.1898	1581.85	94.6528	1581.85	95.1663	1581.85	95.8199	1581.85	96.245	1581.85	96.9873	1581.85	97.7935	1581.85	98.5565	1581.85	103.056	1581.85	100.323	1581.85	101.086	1581.85	101.672	1581.85	103.483	1581.85	104.974	1581.85	106.16
	1582.33	93.6393	1582.33	94.1487	1582.33	94.6223	1582.33	95.1341	1582.33	95.795	1582.33	96.2323	1582.33	96.9652	1582.33	97.7746	1582.33	98.5346	1582.33	103.039	1582.33	100.3	1582.33	101.061	1582.33	101.655	1582.33	103.456	1582.33	104.96	1582.33	106.15
	1582.82	93.6211	1582.82	94.1109	1582.82	94.5975	1582.82	95.1069	1582.82	95.7752	1582.82	96.2235	1582.82	96.9479	1582.82	97.7625	1582.82	98.5189	1582.82	103.028	1582.82	100.281	1582.82	101.04	1582.82	101.642	1582.82	103.433	1582.82	104.95	1582.82	106.138
	1583.3	93.6075	1583.3	94.0777	1583.3	94.5798	1583.3	95.0861	1583.3	95.7601	1583.3	96.2177	1583.3	96.9364	1583.3	97.7576	1583.3	98.5101	1583.3	103.023	1583.3	100.269	1583.3	101.023	1583.3	101.635	1583.3	103.418	1583.3	104.944	1583.3	106.124
	1583.78	93.5986	1583.78	94.0502	1583.78	94.5694	1583.78	95.0718	1583.78	95.7487	1583.78	96.2145	1583.78	96.9316	1583.78	97.7592	1583.78	98.5087	1583.78	103.024	1583.78	100.264	1583.78	101.012	1583.78	101.636	1583.78	103.413	1583.78	104.944	1583.78	106.111
	1584.26	93.5939	1584.26	94.0287	1584.26	94.5654	1584.26	95.0632	1584.26	95.7398	1584.26	96.2135	1584.26	96.933	1584.26	97.7654	1584.26	98.5141	1584.26	103.03	1584.26	100.265	1584.26	101.007	1584.26	101.644	1584.26	103.419	1584.26	104.952	1584.26	106.099
	1584.74	93.5919	1584.74	94.0131	1584.74	94.566	1584.74	95.0583	1584.74	95.7317	1584.74	96.2143	1584.74	96.9395	1584.74	97.7739	1584.74	98.525	1584.74	103.037	1584.74	100.272	1584.74	101.008	1584.74	101.658	1584.74	103.434	1584.74	104.966	1584.74	106.091
	1585.23	93.5902	1585.23	94.0028	1585.23	94.5686	1585.23	95.0553	1585.23	95.7233	1585.23	96.216	1585.23	96.9491	1585.23	97.782	1585.23	98.5392	1585.23	103.044	1585.23	100.284	1585.23	101.014	1585.23	101.675	1585.23	103.456	1585.23	104.985	1585.23	106.087
	1585.71	93.5863	1585.71	93.9967	1585.71	94.5701	1585.71	95.0522	1585.71	95.7139	1585.71	96.2177	1585.71	96.9593	1585.71	97.7878	1585.71	98.5541	1585.71	103.048	1585.71	100.299	1585.71	101.026	1585.71	101.692	1585.71	103.479	1585.71	105.004	1585.71	106.089
	1586.19	93.5782	1586.19	93.9932	1586.19	94.5677	1586.19	95.0482	1586.19	95.7038	1586.19	96.2181	1586.19	96.9679	1586.19	97.79	1586.19	98.5674	1586.19	103.049	1586.19	100.314	1586.19	101.041	1586.19	101.705	1586.19	103.501	1586.19	105.022	1586.19	106.095
	1586.67	93.5651	1586.67	93.9904	1586.67	94.5596	1586.67	95.0434	1586.67	95.694	1586.67	96.2167	1586.67	96.9735	1586.67	97.7885	1586.67	98.5775	1586.67	103.048	1586.67	100.327	1586.67	101.056	1586.67	101.714	1586.67	103.518	1586.67	105.035	1586.67	106.105
	1587.15	93.5477	1587.15	93.9866	1587.15	94.5456	1587.15	95.0387	1587.15	95.6859	1587.15	96.2134	1587.15	96.9754	1587.15	97.784	1587.15	98.5838	1587.15	103.046	1587.15	100.338	1587.15	101.072	1587.15	101.718	1587.15	103.528	1587.15	105.044	1587.15	106.118
	1587.64	93.5283	1587.64	93.9809	1587.64	94.5269	1587.64	95.0355	1587.64	95.681	1587.64	96.2093	1587.64	96.9741	1587.64	97.778	1587.64	98.5872	1587.64	103.045	1587.64	100.344	1587.64	101.086	1587.64	101.718	1587.64	103.532	1587.64	105.048	1587.64	106.134
	1588.12	93.51	1588.12	93.9732	1588.12	94.5062	1588.12	95.0348	1588.12	95.68	1588.12	96.2057	1588.12	96.9701	1588.12	97.772	1588.12	98.5893	1588.12	103.048	1588.12	100.348	1588.12	101.098	1588.12	101.718	1588.12	103.532	1588.12	105.05	1588.12	106.152
	1588.6	93.4957	1588.6	93.9645	1588.6	94.4868	1588.6	95.0371	1588.6	95.683	1588.6	96.2041	1588.6	96.9642	1588.6	97.7672	1588.6	98.592	1588.6	103.054	1588.6	100.349	1588.6	101.106	1588.6	101.718	1588.6	103.531	1588.6	105.049	1588.6	106.173
	1589.08	93.4874	1589.08	93.9563	1589.08	94.4715	1589.08	95.0417	1589.08	95.6892	1589.08	96.2054	1589.08	96.9569	1589.08	97.7646	1589.08	98.597	1589.08	103.062	1589.08	100.349	1589.08	101.112	1589.08	101.721	1589.08	103.53	1589.08	105.049	1589.08	106.195
	1589.57	93.4848	1589.57	93.9501	1589.57	94.4623	1589.57	95.0474	1589.57	95.6972	1589.57	96.2094	1589.57	96.9486	1589.57	97.7643	1589.57	98.6055	1589.57	103.072	1589.57	100.349	1589.57	101.113	1589.57	101.727	1589.57	103.532	1589.57	105.05	1589.57	106.218
	1590.05	93.4861	1590.05	93.947	1590.05	94.4593	1590.05	95.0528	1590.05	95.7052	1590.05	96.2149	1590.05	96.9398	1590.05	97.7661	1590.05	98.6176	1590.05	103.083	1590.05	100.35	1590.05	101.111	1590.05	101.736	1590.05	103.537	1590.05	105.053	1590.05	106.24
	1590.53	93.4886	1590.53	93.9467	1590.53	94.4612	1590.53	95.0569	1590.53	95.7122	1590.53	96.2204	1590.53	96.9313	1590.53	97.7695	1590.53	98.6327	1590.53	103.093	1590.53	100.354	1590.53	101.107	1590.53	101.748	1590.53	103.545	1590.53	105.061	1590.53	106.261
	1591.01	93.4896	1591.01	93.9485	1591.01	94.4658	1591.01	95.0599	1591.01	95.718	1591.01	96.2248	1591.01	96.9246	1591.01	97.7743	1591.01	98.6499	1591.01	103.104	1591.01	100.36	1591.01	101.102	1591.01	101.762	1591.01	103.556	1591.01	105.073	1591.01	106.281
	1591.49	93.488	1591.49	93.9511	1591.49	94.4712	1591.49	95.0623	1591.49	95.7231	1591.49	96.2276	1591.49	96.9216	1591.49	97.7804	1591.49	98.6681	1591.49	103.117	1591.49	100.369	1591.49	101.098	1591.49	101.778	1591.49	103.569	1591.49	105.092	1591.49	106.3
	1591.98	93.4837	1591.98	93.9535	1591.98	94.4758	1591.98	95.0654	1591.98	95.7287	1591.98	96.2296	1591.98	96.9242	1591.98	97.7881	1591.98	98.6864	1591.98	103.132	1591.98	100.381	1591.98	101.098	1591.98	101.797	1591.98	103.584	1591.98	105.118	1591.98	106.319
	1592.46	93.4782	1592.46	93.9549	1592.46	94.4792	1592.46	95.07	1592.46	95.7362	1592.46	96.2314	1592.46	96.9337	1592.46	97.7978	1592.46	98.7043	1592.46	103.15	1592.46	100.396	1592.46	101.103	1592.46	101.82	1592.46	103.602	1592.46	105.15	1592.46	106.339
	1592.94	93.4729	1592.94	93.9554	1592.94	94.4814	1592.94	95.0762	1592.94	95.7463	1592.94	96.234	1592.94	96.95	1592.94	97.8097	1592.94	98.7209	1592.94	103.171	1592.94	100.413	1592.94	101.113	1592.94	101.846	1592.94	103.623	1592.94	105.185	1592.94	106.36
	1593.42	93.4689	1593.42	93.955	1593.42	94.4831	1593.42	95.0833	1593.42	95.7584	1593.42	96.2373	1593.42	96.9717	1593.42	97.8236	1593.42	98.7356	1593.42	103.192	1593.42	100.433	1593.42	101.128	1593.42	101.874	1593.42	103.648	1593.42	105.221	1593.42	106.382
	1593.9	93.4663	1593.9	93.9536	1593.9	94.4842	1593.9	95.0899	1593.9	95.7711	1593.9	96.2405	1593.9	96.9956	1593.9	97.8386	1593.9	98.7474	1593.9	103.21	1593.9	100.454	1593.9	101.145	1593.9	101.902	1593.9	103.673	1593.9	105.253	1593.9	106.403
	1594.39	93.4639	1594.39	93.9507	1594.39	94.4847	1594.39	95.0943	1594.39	95.7821	1594.39	96.2421	1594.39	97.0177	1594.39	97.8535	1594.39	98.7551	1594.39	103.223	1594.39	100.475	1594.39	101.162	1594.39	101.926	1594.39	103.698	1594.39	105.277	1594.39	106.42
	1594.87	93.4603	1594.87	93.9459	1594.87	94.4839	1594.87	95.0954	1594.87	95.7889	1594.87	96.2414	1594.87	97.0342	1594.87	97.8669	1594.87	98.7576	1594.87	103.23	1594.87	100.493	1594.87	101.175	1594.87	101.944	1594.87	103.718	1594.87	105.291	1594.87	106.432
	1595.35	93.454	1595.35	93.9384	1595.35	94.4811	1595.35	95.0926	1595.35	95.7897	1595.35	96.2379	1595.35	97.0427	1595.35	97.8776	1595.35	98.7543	1595.35	103.228	1595.35	100.507	1595.35	101.181	1595.35	101.953	1595.35	103.73	1595.35	105.294	1595.35	106.439
	1595.83	93.445	1595.83	93.9285	1595.83	94.476	1595.83	95.0864	1595.83	95.7841	1595.83	96.2331	1595.83	97.0426	1595.83	97.8846	1595.83	98.7453	1595.83	103.221	1595.83	100.514	1595.83	101.181	1595.83	101.955	1595.83	103.734	1595.83	105.288	1595.83	106.44
	1596.32	93.434	1596.32	93.917	1596.32	94.469	1596.32	95.0776	1596.32	95.773	1596.32	96.2287	1596.32	97.0352	1596.32	97.8877	1596.32	98.7317	1596.32	103.209	1596.32	100.516	1596.32	101.177	1596.32	101.949	1596.32	103.729	1596.32	105.277	1596.32	106.438
	1596.8	93.4226	1596.8	93.9056	1596.8	94.4612	1596.8	95.0673	1596.8	95.7584	1596.8	96.2267	1596.8	97.0233	1596.8	97.8871	1596.8	98.7157	1596.8	103.196	1596.8	100.512	1596.8	101.171	1596.8	101.939	1596.8	103.718	1596.8	105.264	1596.8	106.436
	1597.28	93.4121	1597.28	93.8962	1597.28	94.4541	1597.28	95.0562	1597.28	95.7429	1597.28	96.2282	1597.28	97.0101	1597.28	97.8832	1597.28	98.6998	1597.28	103.185	1597.28	100.505	1597.28	101.168	1597.28	101.927	1597.28	103.703	1597.28	105.254	1597.28	106.436
	1597.76	93.4035	1597.76	93.8904	1597.76	94.4494	1597.76	95.0451	1597.76	95.7288	1597.76	96.233	1597.76	96.9986	1597.76	97.877	1597.76	98.6868	1597.76	103.178	1597.76	100.497	1597.76	101.17	1597.76	101.918	1597.76	103.689	1597.76	105.249	1597.76	106.44
	1598.24	93.3968	1598.24	93.8889	1598.24	94.448	1598.24	95.0342	1598.24	95.7175	1598.24	96.24	1598.24	96.9908	1598.24	97.8698	1598.24	98.6788	1598.24	103.176	1598.24	100.492	1598.24	101.18	1598.24	101.913	1598.24	103.679	1598.24	105.251	1598.24	106.448
	1598.72	93.3916	1598.72	93.8916	1598.72	94.4501	1598.72	95.0239	1598.72	95.7101	1598.72	96.2475	1598.72	96.9878	1598.72	97.8627	1598.72	98.6775	1598.72	103.181	1598.72	100.491	1598.72	101.197	1598.72	101.915	1598.72	103.675	1598.72	105.26	1598.72	106.462
	1599.21	93.3868	1599.21	93.8972	1599.21	94.4552	1599.21	95.0147	1599.21	95.7067	1599.21	96.254	1599.21	96.9897	1599.21	97.8574	1599.21	98.683	1599.21	103.192	1599.21	100.495	1599.21	101.221	1599.21	101.922	1599.21	103.679	1599.21	105.277	1599.21	106.478
	1599.69	93.3818	1599.69	93.9036	1599.69	94.4614	1599.69	95.0066	1599.69	95.707	1599.69	96.2585	1599.69	96.9956	1599.69	97.8552	1599.69	98.6947	1599.69	103.21	1599.69	100.504	1599.69	101.248	1599.69	101.933	1599.69	103.689	1599.69	105.298	1599.69	106.495
	1600.17	93.3758	1600.17	93.9086	1600.17	94.4666	1600.17	94.9994	1600.17	95.7104	1600.17	96.2608	1600.17	97.0038	1600.17	97.8569	1600.17	98.7104	1600.17	103.231	1600.17	100.516	1600.17	101.275	1600.17	101.947	1600.17	103.703	1600.17	105.321	1600.17	106.511
	1600.65	93.3682	1600.65	93.9097	1600.65	94.4683	1600.65	94.9927	1600.65	95.7155	1600.65	96.261	1600.65	97.0121	1600.65	97.8626	1600.65	98.7272	1600.65	103.253	1600.65	100.529	1600.65	101.299	1600.65	101.959	1600.65	103.717	1600.65	105.342	1600.65	106.521
	1601.14	93.3588	1601.14	93.9046	1601.14	94.4643	1601.14	94.9854	1601.14	95.7209	1601.14	96.2594	1601.14	97.0182	1601.14	97.8708	1601.14	98.7423	1601.14	103.274	1601.14	100.54	1601.14	101.316	1601.14	101.966	1601.14	103.729	1601.14	105.358	1601.14	106.524
	1601.62	93.3472	1601.62	93.892	1601.62	94.4538	1601.62	94.9768	1601.62	95.7245	1601.62	96.2561	1601.62	97.0204	1601.62	97.8791	1601.62	98.7533	1601.62	103.29	1601.62	100.547	1601.62	101.325	1601.62	101.967	1601.62	103.736	1601.62	105.365	1601.62	106.519
	1602.1	93.3339	1602.1	93.8719	1602.1	94.4371	1602.1	94.9668	1602.1	95.7246	1602.1	96.2508	1602.1	97.0178	1602.1	97.8847	1602.1	98.7592	1602.1	103.301	1602.1	100.55	1602.1	101.326	1602.1	101.962	1602.1	103.739	1602.1	105.365	1602.1	106.507
	1602.58	93.3196	1602.58	93.8454	1602.58	94.4163	1602.58	94.9561	1602.58	95.7197	1602.58	96.2434	1602.58	97.0107	1602.58	97.8854	1602.58	98.7606	1602.58	103.307	1602.58	100.55	1602.58	101.32	1602.58	101.953	1602.58	103.738	1602.58	105.358	1602.58	106.493
	1603.06	93.3056	1603.06	93.8153	1603.06	94.3946	1603.06	94.9465	1603.06	95.7098	1603.06	96.234	1603.06	97.0007	1603.06	97.8805	1603.06	98.7594	1603.06	103.31	1603.06	100.549	1603.06	101.311	1603.06	101.943	1603.06	103.737	1603.06	105.35	1603.06	106.48
	1603.55	93.2938	1603.55	93.7852	1603.55	94.3749	1603.55	94.9398	1603.55	95.6958	1603.55	96.2238	1603.55	96.9898	1603.55	97.8711	1603.55	98.7578	1603.55	103.312	1603.55	100.55	1603.55	101.301	1603.55	101.937	1603.55	103.738	1603.55	105.343	1603.55	106.474
	1604.03	93.2856	1604.03	93.7587	1604.03	94.3598	1604.03	94.9375	1604.03	95.6801	1604.03	96.214	1604.03	96.9802	1604.03	97.8597	1604.03	98.7579	1604.03	103.315	1604.03	100.553	1604.03	101.292	1604.03	101.937	1604.03	103.746	1604.03	105.343	1604.03	106.478
	1604.51	93.2815	1604.51	93.7387	1604.51	94.3501	1604.51	94.9397	1604.51	95.6657	1604.51	96.2061	1604.51	96.9728	1604.51	97.8495	1604.51	98.7606	1604.51	103.321	1604.51	100.56	1604.51	101.286	1604.51	101.945	1604.51	103.76	1604.51	105.351	1604.51	106.493
	1604.99	93.281	1604.99	93.7268	1604.99	94.3451	1604.99	94.9452	1604.99	95.6554	1604.99	96.2009	1604.99	96.9679	1604.99	97.8428	1604.99	98.7653	1604.99	103.33	1604.99	100.571	1604.99	101.283	1604.99	101.96	1604.99	103.78	1604.99	105.367	1604.99	106.519
	1605.47	93.2822	1605.47	93.7225	1605.47	94.3427	1605.47	94.9513	1605.47	95.651	1605.47	96.1979	1605.47	96.9648	1605.47	97.8403	1605.47	98.7707	1605.47	103.341	1605.47	100.585	1605.47	101.282	1605.47	101.979	1605.47	103.805	1605.47	105.388	1605.47	106.551
	1605.96	93.2824	1605.96	93.7237	1605.96	94.3405	1605.96	94.9555	1605.96	95.6529	1605.96	96.1959	1605.96	96.9626	1605.96	97.8414	1605.96	98.7746	1605.96	103.353	1605.96	100.598	1605.96	101.282	1605.96	101.998	1605.96	103.831	1605.96	105.412	1605.96	106.587
	1606.44	93.2792	1606.44	93.7273	1606.44	94.3362	1606.44	94.9555	1606.44	95.6601	1606.44	96.1931	1606.44	96.9604	1606.44	97.844	1606.44	98.7751	1606.44	103.363	1606.44	100.61	1606.44	101.282	1606.44	102.015	1606.44	103.856	1606.44	105.436	1606.44	106.621
	1606.92	93.2702	1606.92	93.7298	1606.92	94.3285	1606.92	94.9503	1606.92	95.6702	1606.92	96.1882	1606.92	96.9579	1606.92	97.8451	1606.92	98.7709	1606.92	103.371	1606.92	100.619	1606.92	101.282	1606.92	102.025	1606.92	103.877	1606.92	105.455	1606.92	106.65
	1607.4	93.2548	1607.4	93.7285	1607.4	94.3171	1607.4	94.9408	1607.4	95.6799	1607.4	96.1808	1607.4	96.9554	1607.4	97.8424	1607.4	98.7616	1607.4	103.376	1607.4	100.623	1607.4	101.28	1607.4	102.027	1607.4	103.891	1607.4	105.469	1607.4	106.673
	1607.89	93.2332	1607.89	93.7214	1607.89	94.3032	1607.89	94.9288	1607.89	95.6855	1607.89	96.1716	1607.89	96.9532	1607.89	97.8347	1607.89	98.7477	1607.89	103.375	1607.89	100.62	1607.89	101.278	1607.89	102.021	1607.89	103.896	1607.89	105.476	1607.89	106.687
	1608.37	93.2072	1608.37	93.7085	1608.37	94.2883	1608.37	94.9167	1608.37	95.684	1608.37	96.1619	1608.37	96.9516	1608.37	97.8218	1608.37	98.7303	1608.37	103.368	1608.37	100.61	1608.37	101.276	1608.37	102.008	1608.37	103.893	1608.37	105.474	1608.37	106.692
	1608.85	93.1784	1608.85	93.6905	1608.85	94.2738	1608.85	94.9059	1608.85	95.6737	1608.85	96.1528	1608.85	96.9496	1608.85	97.8053	1608.85	98.7106	1608.85	103.354	1608.85	100.594	1608.85	101.272	1608.85	101.991	1608.85	103.882	1608.85	105.465	1608.85	106.689
	1609.33	93.1483	1609.33	93.6689	1609.33	94.2604	1609.33	94.8964	1609.33	95.6546	1609.33	96.1441	1609.33	96.9457	1609.33	97.7866	1609.33	98.6892	1609.33	103.331	1609.33	100.573	1609.33	101.268	1609.33	101.971	1609.33	103.864	1609.33	105.448	1609.33	106.676
	1609.81	93.1176	1609.81	93.6449	1609.81	94.2476	1609.81	94.8868	1609.81	95.6281	1609.81	96.1347	1609.81	96.9379	1609.81	97.7673	1609.81	98.6663	1609.81	103.301	1609.81	100.548	1609.81	101.262	1609.81	101.949	1609.81	103.843	1609.81	105.426	1609.81	106.655
	1610.3	93.087	1610.3	93.619	1610.3	94.2346	1610.3	94.8754	1610.3	95.5968	1610.3	96.1225	1610.3	96.925	1610.3	97.7482	1610.3	98.6422	1610.3	103.266	1610.3	100.523	1610.3	101.255	1610.3	101.927	1610.3	103.822	1610.3	105.4	1610.3	106.627
	1610.78	93.0574	1610.78	93.5923	1610.78	94.2214	1610.78	94.8614	1610.78	95.5643	1610.78	96.1064	1610.78	96.9076	1610.78	97.7305	1610.78	98.6179	1610.78	103.231	1610.78	100.5	1610.78	101.247	1610.78	101.906	1610.78	103.802	1610.78	105.374	1610.78	106.596
	1611.26	93.0304	1611.26	93.566	1611.26	94.2084	1611.26	94.8454	1611.26	95.5343	1611.26	96.087	1611.26	96.8876	1611.26	97.7155	1611.26	98.5953	1611.26	103.2	1611.26	100.483	1611.26	101.239	1611.26	101.887	1611.26	103.788	1611.26	105.35	1611.26	106.565
	1611.74	93.0082	1611.74	93.542	1611.74	94.1973	1611.74	94.8296	1611.74	95.5106	1611.74	96.0667	1611.74	96.8681	1611.74	97.7051	1611.74	98.5776	1611.74	103.181	1611.74	100.474	1611.74	101.235	1611.74	101.872	1611.74	103.781	1611.74	105.333	1611.74	106.54
	1612.22	92.9928	1612.22	93.5228	1612.22	94.1904	1612.22	94.8169	1612.22	95.4964	1612.22	96.0493	1612.22	96.8528	1612.22	97.702	1612.22	98.5677	1612.22	103.178	1612.22	100.473	1612.22	101.237	1612.22	101.865	1612.22	103.782	1612.22	105.328	1612.22	106.527
	1612.71	92.9854	1612.71	93.511	1612.71	94.19	1612.71	94.81	1612.71	95.4938	1612.71	96.0386	1612.71	96.8442	1612.71	97.7088	1612.71	98.5685	1612.71	103.195	1612.71	100.483	1612.71	101.246	1612.71	101.868	1612.71	103.792	1612.71	105.336	1612.71	106.53
	1613.19	92.9861	1613.19	93.5084	1613.19	94.1974	1613.19	94.811	1613.19	95.5038	1613.19	96.038	1613.19	96.8438	1613.19	97.7276	1613.19	98.5818	1613.19	103.233	1613.19	100.503	1613.19	101.265	1613.19	101.882	1613.19	103.812	1613.19	105.359	1613.19	106.551
	1613.67	92.9942	1613.67	93.5164	1613.67	94.2138	1613.67	94.8209	1613.67	95.5262	1613.67	96.0494	1613.67	96.8517	1613.67	97.7601	1613.67	98.6084	1613.67	103.29	1613.67	100.533	1613.67	101.296	1613.67	101.907	1613.67	103.841	1613.67	105.398	1613.67	106.591
	1614.15	93.0079	1614.15	93.5351	1614.15	94.239	1614.15	94.8399	1614.15	95.5598	1614.15	96.0733	1614.15	96.8669	1614.15	97.8062	1614.15	98.6479	1614.15	103.365	1614.15	100.571	1614.15	101.339	1614.15	101.945	1614.15	103.879	1614.15	105.451	1614.15	106.65
	1614.63	93.025	1614.63	93.5635	1614.63	94.2716	1614.63	94.8674	1614.63	95.602	1614.63	96.1084	1614.63	96.8876	1614.63	97.8646	1614.63	98.6984	1614.63	103.455	1614.63	100.616	1614.63	101.393	1614.63	101.992	1614.63	103.925	1614.63	105.514	1614.63	106.727
	1615.12	93.0423	1615.12	93.5986	1615.12	94.308	1615.12	94.9015	1615.12	95.6477	1615.12	96.1517	1615.12	96.911	1615.12	97.9303	1615.12	98.7555	1615.12	103.552	1615.12	100.666	1615.12	101.456	1615.12	102.045	1615.12	103.978	1615.12	105.583	1615.12	106.814
	1615.6	93.0562	1615.6	93.6341	1615.6	94.3413	1615.6	94.9376	1615.6	95.688	1615.6	96.1964	1615.6	96.9333	1615.6	97.993	1615.6	98.8101	1615.6	103.646	1615.6	100.714	1615.6	101.519	1615.6	102.095	1615.6	104.031	1615.6	105.644	1615.6	106.9
	1616.08	93.0622	1616.08	93.6606	1616.08	94.3612	1616.08	94.968	1616.08	95.7109	1616.08	96.2328	1616.08	96.9499	1616.08	98.0376	1616.08	98.8494	1616.08	103.716	1616.08	100.751	1616.08	101.567	1616.08	102.13	1616.08	104.073	1616.08	105.68	1616.08	106.964
	1616.56	93.0574	1616.56	93.6685	1616.56	94.3584	1616.56	94.9833	1616.56	95.7065	1616.56	96.2508	1616.56	96.9566	1616.56	98.0502	1616.56	98.8612	1616.56	103.745	1616.56	100.765	1616.56	101.585	1616.56	102.138	1616.56	104.094	1616.56	105.678	1616.56	106.987
	1617.05	93.0428	1617.05	93.6546	1617.05	94.3313	1617.05	94.9779	1617.05	95.6752	1617.05	96.2468	1617.05	96.9529	1617.05	98.0283	1617.05	98.8433	1617.05	103.727	1617.05	100.754	1617.05	101.566	1617.05	102.118	1617.05	104.087	1617.05	105.639	1617.05	106.963
	1617.53	93.0229	1617.53	93.6253	1617.53	94.2887	1617.53	94.9547	1617.53	95.6287	1617.53	96.226	1617.53	96.9422	1617.53	97.9841	1617.53	98.8059	1617.53	103.676	1617.53	100.724	1617.53	101.52	1617.53	102.079	1617.53	104.058	1617.53	105.579	1617.53	106.907
	1618.01	93.0033	1618.01	93.5909	1618.01	94.2429	1618.01	94.9215	1618.01	95.5823	1618.01	96.1986	1618.01	96.9293	1618.01	97.9355	1618.01	98.7641	1618.01	103.614	1618.01	100.689	1618.01	101.464	1618.01	102.036	1618.01	104.019	1618.01	105.519	1618.01	106.843
	1618.49	92.9879	1618.49	93.5596	1618.49	94.2031	1618.49	94.887	1618.49	95.5463	1618.49	96.1724	1618.49	96.9179	1618.49	97.8951	1618.49	98.729	1618.49	103.557	1618.49	100.658	1618.49	101.412	1618.49	102	1618.49	103.983	1618.49	105.474	1618.49	106.789
	1618.97	92.9788	1618.97	93.5357	1618.97	94.1739	1618.97	94.8569	1618.97	95.5253	1618.97	96.1519	1618.97	96.9099	1618.97	97.8686	1618.97	98.7054	1618.97	103.516	1618.97	100.638	1618.97	101.372	1618.97	101.975	1618.97	103.957	1618.97	105.451	1618.97	106.755
	1619.46	92.9768	1619.46	93.5208	1619.46	94.1564	1619.46	94.8347	1619.46	95.5204	1619.46	96.1385	1619.46	96.9064	1619.46	97.8565	1619.46	98.6945	1619.46	103.495	1619.46	100.631	1619.46	101.346	1619.46	101.964	1619.46	103.943	1619.46	105.448	1619.46	106.745
	1619.94	92.9822	1619.94	93.5149	1619.94	94.1508	1619.94	94.8227	1619.94	95.5314	1619.94	96.1326	1619.94	96.9079	1619.94	97.8577	1619.94	98.6954	1619.94	103.494	1619.94	100.638	1619.94	101.334	1619.94	101.964	1619.94	103.942	1619.94	105.464	1619.94	106.757
	1620.42	92.9944	1620.42	93.5177	1620.42	94.1564	1620.42	94.8224	1620.42	95.5574	1620.42	96.1339	1620.42	96.9148	1620.42	97.8702	1620.42	98.7068	1620.42	103.513	1620.42	100.659	1620.42	101.334	1620.42	101.977	1620.42	103.955	1620.42	105.499	1620.42	106.789
	1620.9	93.0118	1620.9	93.5283	1620.9	94.1721	1620.9	94.834	1620.9	95.5969	1620.9	96.1416	1620.9	96.9267	1620.9	97.8917	1620.9	98.727	1620.9	103.552	1620.9	100.692	1620.9	101.345	1620.9	102	1620.9	103.98	1620.9	105.548	1620.9	106.837
	1621.38	93.0307	1621.38	93.5444	1621.38	94.1958	1621.38	94.8561	1621.38	95.646	1621.38	96.1538	1621.38	96.9423	1621.38	97.9185	1621.38	98.7531	1621.38	103.606	1621.38	100.734	1621.38	101.364	1621.38	102.033	1621.38	104.014	1621.38	105.607	1621.38	106.893
	1621.87	93.0449	1621.87	93.5617	1621.87	94.2227	1621.87	94.8839	1621.87	95.6971	1621.87	96.1668	1621.87	96.9583	1621.87	97.945	1621.87	98.7804	1621.87	103.667	1621.87	100.778	1621.87	101.386	1621.87	102.07	1621.87	104.051	1621.87	105.668	1621.87	106.948
	1622.35	93.0468	1622.35	93.5734	1622.35	94.246	1622.35	94.9087	1622.35	95.7385	1622.35	96.1753	1622.35	96.9698	1622.35	97.9632	1622.35	98.8018	1622.35	103.722	1622.35	100.814	1622.35	101.405	1622.35	102.105	1622.35	104.081	1622.35	105.719	1622.35	106.987
	1622.83	93.0303	1622.83	93.5721	1622.83	94.2573	1622.83	94.9196	1622.83	95.7571	1622.83	96.1741	1622.83	96.9712	1622.83	97.965	1622.83	98.8097	1622.83	103.754	1622.83	100.831	1622.83	101.417	1622.83	102.128	1622.83	104.095	1622.83	105.748	1622.83	106.996
	1623.31	92.9953	1623.31	93.5536	1623.31	94.2517	1623.31	94.9091	1623.31	95.7456	1623.31	96.1609	1623.31	96.9602	1623.31	97.947	1623.31	98.8	1623.31	103.752	1623.31	100.824	1623.31	101.418	1623.31	102.135	1623.31	104.086	1623.31	105.746	1623.31	106.971
	1623.8	92.9496	1623.8	93.5207	1623.8	94.2304	1623.8	94.8779	1623.8	95.7079	1623.8	96.1392	1623.8	96.9394	1623.8	97.9133	1623.8	98.7757	1623.8	103.72	1623.8	100.797	1623.8	101.41	1623.8	102.125	1623.8	104.059	1623.8	105.716	1623.8	106.921
	1624.28	92.9039	1624.28	93.4815	1624.28	94.2006	1624.28	94.8352	1624.28	95.6571	1624.28	96.1158	1624.28	96.9153	1624.28	97.8736	1624.28	98.7448	1624.28	103.672	1624.28	100.76	1624.28	101.398	1624.28	102.106	1624.28	104.024	1624.28	105.671	1624.28	106.862
	1624.76	92.8671	1624.76	93.4448	1624.76	94.1702	1624.76	94.7921	1624.76	95.6078	1624.76	96.0975	1624.76	96.8944	1624.76	97.8377	1624.76	98.7162	1624.76	103.624	1624.76	100.725	1624.76	101.386	1624.76	102.087	1624.76	103.991	1624.76	105.626	1624.76	106.81
	1625.24	92.8424	1625.24	93.4167	1625.24	94.1447	1625.24	94.7571	1625.24	95.5691	1625.24	96.0876	1625.24	96.8807	1625.24	97.8116	1625.24	98.6955	1625.24	103.589	1625.24	100.7	1625.24	101.378	1625.24	102.074	1625.24	103.967	1625.24	105.589	1625.24	106.775
	1625.72	92.8293	1625.72	93.3996	1625.72	94.1256	1625.72	94.734	1625.72	95.5445	1625.72	96.0862	1625.72	96.875	1625.72	97.7974	1625.72	98.685	1625.72	103.57	1625.72	100.687	1625.72	101.373	1625.72	102.07	1625.72	103.954	1625.72	105.566	1625.72	106.758
	1626.21	92.825	1626.21	93.3933	1626.21	94.1118	1626.21	94.7232	1626.21	95.5324	1626.21	96.091	1626.21	96.8758	1626.21	97.7941	1626.21	98.6833	1626.21	103.566	1626.21	100.683	1626.21	101.371	1626.21	102.074	1626.21	103.949	1626.21	105.556	1626.21	106.758
	1626.69	92.826	1626.69	93.3952	1626.69	94.1005	1626.69	94.7223	1626.69	95.5287	1626.69	96.0977	1626.69	96.8796	1626.69	97.7987	1626.69	98.6875	1626.69	103.572	1626.69	100.684	1626.69	101.368	1626.69	102.082	1626.69	103.948	1626.69	105.555	1626.69	106.768
	1627.17	92.8286	1627.17	93.401	1627.17	94.0883	1627.17	94.7263	1627.17	95.5276	1627.17	96.1015	1627.17	96.8817	1627.17	97.8066	1627.17	98.6926	1627.17	103.577	1627.17	100.682	1627.17	101.361	1627.17	102.089	1627.17	103.946	1627.17	105.558	1627.17	106.784
	1627.65	92.8297	1627.65	93.4051	1627.65	94.0723	1627.65	94.7295	1627.65	95.5234	1627.65	96.0977	1627.65	96.8773	1627.65	97.8128	1627.65	98.6934	1627.65	103.574	1627.65	100.673	1627.65	101.349	1627.65	102.086	1627.65	103.939	1627.65	105.559	1627.65	106.797
	1628.13	92.8272	1628.13	93.4021	1628.13	94.0513	1628.13	94.7261	1628.13	95.5122	1628.13	96.0839	1628.13	96.863	1628.13	97.8128	1628.13	98.6863	1628.13	103.557	1628.13	100.653	1628.13	101.331	1628.13	102.07	1628.13	103.922	1628.13	105.552	1628.13	106.802
	1628.62	92.8203	1628.62	93.389	1628.62	94.0267	1628.62	94.713	1628.62	95.4936	1628.62	96.0609	1628.62	96.8384	1628.62	97.8047	1628.62	98.6706	1628.62	103.525	1628.62	100.621	1628.62	101.311	1628.62	102.042	1628.62	103.897	1628.62	105.535	1628.62	106.795
	1629.1	92.8098	1629.1	93.3662	1629.1	94.0012	1629.1	94.6908	1629.1	95.4701	1629.1	96.0322	1629.1	96.8062	1629.1	97.7895	1629.1	98.6489	1629.1	103.484	1629.1	100.584	1629.1	101.29	1629.1	102.005	1629.1	103.868	1629.1	105.51	1629.1	106.779
	1629.58	92.7969	1629.58	93.3368	1629.58	93.9781	1629.58	94.6628	1629.58	95.4452	1629.58	96.0022	1629.58	96.7712	1629.58	97.7699	1629.58	98.6256	1629.58	103.442	1629.58	100.545	1629.58	101.272	1629.58	101.967	1629.58	103.838	1629.58	105.482	1629.58	106.755
	1630.06	92.7833	1630.06	93.305	1630.06	93.9597	1630.06	94.6337	1630.06	95.4224	1630.06	95.9745	1630.06	96.738	1630.06	97.7495	1630.06	98.6051	1630.06	103.404	1630.06	100.51	1630.06	101.258	1630.06	101.934	1630.06	103.814	1630.06	105.455	1630.06	106.728
	1630.55	92.7702	1630.55	93.2749	1630.55	93.9471	1630.55	94.6075	1630.55	95.4039	1630.55	95.9515	1630.55	96.7104	1630.55	97.7313	1630.55	98.5902	1630.55	103.375	1630.55	100.482	1630.55	101.248	1630.55	101.91	1630.55	103.797	1630.55	105.433	1630.55	106.703
	1631.03	92.7591	1631.03	93.2496	1631.03	93.9411	1631.03	94.5879	1631.03	95.3912	1631.03	95.9346	1631.03	96.6913	1631.03	97.7172	1631.03	98.5826	1631.03	103.356	1631.03	100.461	1631.03	101.243	1631.03	101.898	1631.03	103.79	1631.03	105.42	1631.03	106.683
	1631.51	92.7512	1631.51	93.231	1631.51	93.9416	1631.51	94.5774	1631.51	95.3855	1631.51	95.9247	1631.51	96.6829	1631.51	97.7088	1631.51	98.5826	1631.51	103.348	1631.51	100.45	1631.51	101.244	1631.51	101.897	1631.51	103.796	1631.51	105.418	1631.51	106.672
	1631.99	92.7478	1631.99	93.2204	1631.99	93.9488	1631.99	94.5778	1631.99	95.3881	1631.99	95.9227	1631.99	96.6866	1631.99	97.707	1631.99	98.5898	1631.99	103.352	1631.99	100.45	1631.99	101.25	1631.99	101.909	1631.99	103.814	1631.99	105.43	1631.99	106.672
	1632.47	92.7503	1632.47	93.2179	1632.47	93.9626	1632.47	94.5904	1632.47	95.4013	1632.47	95.9296	1632.47	96.7031	1632.47	97.7123	1632.47	98.6035	1632.47	103.368	1632.47	100.462	1632.47	101.264	1632.47	101.931	1632.47	103.846	1632.47	105.457	1632.47	106.688
	1632.96	92.7599	1632.96	93.2233	1632.96	93.9833	1632.96	94.6158	1632.96	95.4277	1632.96	95.9466	1632.96	96.7327	1632.96	97.7248	1632.96	98.6233	1632.96	103.399	1632.96	100.487	1632.96	101.289	1632.96	101.963	1632.96	103.893	1632.96	105.503	1632.96	106.722
	1633.44	92.7776	1633.44	93.236	1633.44	94.011	1633.44	94.6543	1633.44	95.4708	1633.44	95.9752	1633.44	96.775	1633.44	97.7448	1633.44	98.6489	1633.44	103.447	1633.44	100.529	1633.44	101.327	1633.44	102.005	1633.44	103.956	1633.44	105.569	1633.44	106.776
	1633.92	92.8045	1633.92	93.256	1633.92	94.0456	1633.92	94.7052	1633.92	95.5342	1633.92	96.0163	1633.92	96.8285	1633.92	97.7723	1633.92	98.6806	1633.92	103.516	1633.92	100.593	1633.92	101.383	1633.92	102.056	1633.92	104.035	1633.92	105.658	1633.92	106.852
	1634.4	92.8402	1634.4	93.2834	1634.4	94.0856	1634.4	94.766	1634.4	95.6188	1634.4	96.0698	1634.4	96.8893	1634.4	97.807	1634.4	98.7191	1634.4	103.607	1634.4	100.678	1634.4	101.46	1634.4	102.114	1634.4	104.128	1634.4	105.769	1634.4	106.95
	1634.88	92.8814	1634.88	93.3183	1634.88	94.1265	1634.88	94.829	1634.88	95.7181	1634.88	96.1308	1634.88	96.9493	1634.88	97.847	1634.88	98.7631	1634.88	103.715	1634.88	100.78	1634.88	101.553	1634.88	102.176	1634.88	104.226	1634.88	105.891	1634.88	107.059
	1635.37	92.919	1635.37	93.358	1635.37	94.1589	1635.37	94.8794	1635.37	95.811	1635.37	96.1868	1635.37	96.9943	1635.37	97.8868	1635.37	98.8073	1635.37	103.818	1635.37	100.881	1635.37	101.649	1635.37	102.229	1635.37	104.309	1635.37	106	1635.37	107.157
	1635.85	92.9405	1635.85	93.3954	1635.85	94.1722	1635.85	94.9009	1635.85	95.8667	1635.85	96.2205	1635.85	97.0108	1635.85	97.9177	1635.85	98.8417	1635.85	103.884	1635.85	100.949	1635.85	101.719	1635.85	102.259	1635.85	104.354	1635.85	106.062	1635.85	107.215
	1636.33	92.9382	1636.33	93.4218	1636.33	94.163	1636.33	94.8885	1636.33	95.8665	1636.33	96.2219	1636.33	96.9973	1636.33	97.9329	1636.33	98.8576	1636.33	103.892	1636.33	100.965	1636.33	101.742	1636.33	102.259	1636.33	104.349	1636.33	106.059	1636.33	107.221
	1636.81	92.9162	1636.81	93.4329	1636.81	94.1385	1636.81	94.8537	1636.81	95.8198	1636.81	96.1971	1636.81	96.9664	1636.81	97.9325	1636.81	98.855	1636.81	103.851	1636.81	100.933	1636.81	101.721	1636.81	102.237	1636.81	104.306	1636.81	106.007	1636.81	107.187
	1637.3	92.8849	1637.3	93.4309	1637.3	94.1093	1637.3	94.8129	1637.3	95.7513	1637.3	96.16	1637.3	96.9327	1637.3	97.921	1637.3	98.8402	1637.3	103.787	1637.3	100.876	1637.3	101.673	1637.3	102.206	1637.3	104.247	1637.3	105.934	1637.3	107.139
	1637.78	92.8528	1637.78	93.4198	1637.78	94.0819	1637.78	94.7764	1637.78	95.6808	1637.78	96.1211	1637.78	96.9043	1637.78	97.9029	1637.78	98.8199	1637.78	103.721	1637.78	100.814	1637.78	101.616	1637.78	102.174	1637.78	104.188	1637.78	105.861	1637.78	107.092
	1638.26	92.8243	1638.26	93.4036	1638.26	94.0588	1638.26	94.7478	1638.26	95.6178	1638.26	96.0853	1638.26	96.8826	1638.26	97.8807	1638.26	98.7981	1638.26	103.662	1638.26	100.759	1638.26	101.56	1638.26	102.145	1638.26	104.134	1638.26	105.797	1638.26	107.053
	1638.74	92.8014	1638.74	93.3845	1638.74	94.0398	1638.74	94.7271	1638.74	95.5653	1638.74	96.054	1638.74	96.8666	1638.74	97.8555	1638.74	98.7767	1638.74	103.614	1638.74	100.713	1638.74	101.509	1638.74	102.12	1638.74	104.088	1638.74	105.745	1638.74	107.021
	1639.22	92.7849	1639.22	93.3648	1639.22	94.0245	1639.22	94.7131	1639.22	95.5237	1639.22	96.0271	1639.22	96.8545	1639.22	97.8284	1639.22	98.7566	1639.22	103.576	1639.22	100.676	1639.22	101.463	1639.22	102.099	1639.22	104.05	1639.22	105.702	1639.22	106.995
	1639.71	92.7749	1639.71	93.3458	1639.71	94.0123	1639.71	94.7044	1639.71	95.4926	1639.71	96.0046	1639.71	96.8451	1639.71	97.8013	1639.71	98.7384	1639.71	103.547	1639.71	100.649	1639.71	101.425	1639.71	102.08	1639.71	104.02	1639.71	105.666	1639.71	106.971
	1640.19	92.7709	1640.19	93.3293	1640.19	94.0029	1640.19	94.6999	1640.19	95.4718	1640.19	95.9867	1640.19	96.8379	1640.19	97.7767	1640.19	98.7227	1640.19	103.525	1640.19	100.63	1640.19	101.394	1640.19	102.064	1640.19	103.999	1640.19	105.638	1640.19	106.948
	1640.67	92.772	1640.67	93.3166	1640.67	93.9965	1640.67	94.6985	1640.67	95.4606	1640.67	95.9737	1640.67	96.8331	1640.67	97.7573	1640.67	98.7101	1640.67	103.51	1640.67	100.619	1640.67	101.373	1640.67	102.05	1640.67	103.988	1640.67	105.616	1640.67	106.928
	1641.15	92.7765	1641.15	93.3086	1641.15	93.9931	1641.15	94.6998	1641.15	95.4578	1641.15	95.9657	1641.15	96.8315	1641.15	97.7455	1641.15	98.7009	1641.15	103.502	1641.15	100.614	1641.15	101.363	1641.15	102.041	1641.15	103.986	1641.15	105.602	1641.15	106.91
	1641.63	92.7832	1641.63	93.3062	1641.63	93.9931	1641.63	94.7038	1641.63	95.4622	1641.63	95.963	1641.63	96.8343	1641.63	97.743	1641.63	98.6957	1641.63	103.501	1641.63	100.616	1641.63	101.364	1641.63	102.037	1641.63	103.992	1641.63	105.596	1641.63	106.898
	1642.12	92.7913	1642.12	93.3104	1642.12	93.9974	1642.12	94.7116	1642.12	95.4728	1642.12	95.9659	1642.12	96.8432	1642.12	97.7501	1642.12	98.6954	1642.12	103.507	1642.12	100.624	1642.12	101.376	1642.12	102.04	1642.12	104.007	1642.12	105.599	1642.12	106.895
	1642.6	92.8014	1642.6	93.3222	1642.6	94.0069	1642.6	94.725	1642.6	95.4895	1642.6	95.9754	1642.6	96.8601	1642.6	97.767	1642.6	98.7011	1642.6	103.524	1642.6	100.639	1642.6	101.398	1642.6	102.051	1642.6	104.028	1642.6	105.612	1642.6	106.905
	1643.08	92.8147	1643.08	93.3433	1643.08	94.0231	1643.08	94.7466	1643.08	95.5133	1643.08	95.9929	1643.08	96.8869	1643.08	97.7937	1643.08	98.7146	1643.08	103.555	1643.08	100.664	1643.08	101.432	1643.08	102.071	1643.08	104.059	1643.08	105.638	1643.08	106.932
	1643.56	92.8333	1643.56	93.3753	1643.56	94.0477	1643.56	94.7797	1643.56	95.5466	1643.56	96.0206	1643.56	96.9261	1643.56	97.8304	1643.56	98.7384	1643.56	103.604	1643.56	100.701	1643.56	101.477	1643.56	102.104	1643.56	104.101	1643.56	105.679	1643.56	106.978
	1644.05	92.8594	1644.05	93.4193	1644.05	94.0819	1644.05	94.8269	1644.05	95.5928	1644.05	96.0611	1644.05	96.9796	1644.05	97.8776	1644.05	98.7749	1644.05	103.676	1644.05	100.753	1644.05	101.535	1644.05	102.151	1644.05	104.158	1644.05	105.736	1644.05	107.047
	1644.53	92.8941	1644.53	93.4756	1644.53	94.1262	1644.53	94.8902	1644.53	95.6552	1644.53	96.1167	1644.53	97.0484	1644.53	97.9357	1644.53	98.8263	1644.53	103.776	1644.53	100.822	1644.53	101.604	1644.53	102.213	1644.53	104.234	1644.53	105.812	1644.53	107.141
	1645.01	92.9366	1645.01	93.5413	1645.01	94.1786	1645.01	94.9687	1645.01	95.7353	1645.01	96.1879	1645.01	97.131	1645.01	98.0031	1645.01	98.8927	1645.01	103.904	1645.01	100.908	1645.01	101.684	1645.01	102.288	1645.01	104.33	1645.01	105.908	1645.01	107.258
	1645.49	92.9823	1645.49	93.6088	1645.49	94.2329	1645.49	95.0554	1645.49	95.8289	1645.49	96.2708	1645.49	97.2202	1645.49	98.0741	1645.49	98.9698	1645.49	104.053	1645.49	101.005	1645.49	101.768	1645.49	102.37	1645.49	104.438	1645.49	106.018	1645.49	107.389
	1645.97	93.0207	1645.97	93.6633	1645.97	94.2763	1645.97	95.1341	1645.97	95.9205	1645.97	96.3529	1645.97	97.2992	1645.97	98.1359	1645.97	99.0445	1645.97	104.198	1645.97	101.098	1645.97	101.838	1645.97	102.444	1645.97	104.539	1645.97	106.126	1645.97	107.509
	1646.46	93.0375	1646.46	93.6864	1646.46	94.2923	1646.46	95.1796	1646.46	95.9827	1646.46	96.4121	1646.46	97.3429	1646.46	98.1695	1646.46	99.0956	1646.46	104.295	1646.46	101.161	1646.46	101.873	1646.46	102.485	1646.46	104.599	1646.46	106.204	1646.46	107.582
	1646.94	93.0243	1646.94	93.6685	1646.94	94.2716	1646.94	95.1728	1646.94	95.9893	1646.94	96.4279	1646.94	97.3322	1646.94	98.1613	1646.94	99.1043	1646.94	104.303	1646.94	101.172	1646.94	101.857	1646.94	102.476	1646.94	104.59	1646.94	106.226	1646.94	107.576
	1647.42	92.9888	1647.42	93.6219	1647.42	94.2247	1647.42	95.1204	1647.42	95.9406	1647.42	96.4	1647.42	97.2744	1647.42	98.1187	1647.42	99.0732	1647.42	104.225	1647.42	101.133	1647.42	101.799	1647.42	102.424	1647.42	104.518	1647.42	106.19	1647.42	107.499
	1647.9	92.9498	1647.9	93.5725	1647.9	94.1747	1647.9	95.0512	1647.9	95.8651	1647.9	96.3503	1647.9	97.1998	1647.9	98.0656	1647.9	99.0257	1647.9	104.105	1647.9	101.073	1647.9	101.729	1647.9	102.358	1647.9	104.42	1647.9	106.126	1647.9	107.394
	1648.38	92.922	1648.38	93.5392	1648.38	94.1391	1648.38	94.9921	1648.38	95.7944	1648.38	96.3033	1648.38	97.1362	1648.38	98.0233	1648.38	98.9856	1648.38	103.99	1648.38	101.021	1648.38	101.674	1648.38	102.304	1648.38	104.335	1648.38	106.067	1648.38	107.3
	1648.87	92.9103	1648.87	93.527	1648.87	94.1229	1648.87	94.9545	1648.87	95.7452	1648.87	96.2714	1648.87	97.0955	1648.87	98.0003	1648.87	98.9649	1648.87	103.908	1648.87	100.99	1648.87	101.644	1648.87	102.274	1648.87	104.281	1648.87	106.027	1648.87	107.236
	1649.35	92.9134	1649.35	93.5333	1649.35	94.1236	1649.35	94.9383	1649.35	95.7214	1649.35	96.2573	1649.35	97.0782	1649.35	97.9968	1649.35	98.9657	1649.35	103.862	1649.35	100.982	1649.35	101.638	1649.35	102.269	1649.35	104.259	1649.35	106.013	1649.35	107.203
	1649.83	92.9287	1649.83	93.554	1649.83	94.1371	1649.83	94.9401	1649.83	95.7214	1649.83	96.2592	1649.83	97.0813	1649.83	98.0103	1649.83	98.9866	1649.83	103.849	1649.83	100.996	1649.83	101.653	1649.83	102.285	1649.83	104.266	1649.83	106.021	1649.83	107.197
	1650.31	92.9546	1650.31	93.5864	1650.31	94.1602	1650.31	94.9563	1650.31	95.7438	1650.31	96.2751	1650.31	97.1016	1650.31	98.0393	1650.31	99.0262	1650.31	103.864	1650.31	101.029	1650.31	101.687	1650.31	102.322	1650.31	104.297	1650.31	106.049	1650.31	107.212
	1650.8	92.9911	1650.8	93.6304	1650.8	94.1913	1650.8	94.9856	1650.8	95.7898	1650.8	96.3044	1650.8	97.1379	1650.8	98.085	1650.8	99.0847	1650.8	103.905	1650.8	101.08	1650.8	101.739	1650.8	102.379	1650.8	104.349	1650.8	106.096	1650.8	107.248
	1651.28	93.0398	1651.28	93.6878	1651.28	94.2306	1651.28	95.0285	1651.28	95.864	1651.28	96.3483	1651.28	97.1906	1651.28	98.1515	1651.28	99.1636	1651.28	103.972	1651.28	101.149	1651.28	101.81	1651.28	102.459	1651.28	104.423	1651.28	106.163	1651.28	107.305
	1651.76	93.1018	1651.76	93.7608	1651.76	94.2786	1651.76	95.0863	1651.76	95.9719	1651.76	96.4083	1651.76	97.2595	1651.76	98.2441	1651.76	99.2621	1651.76	104.068	1651.76	101.234	1651.76	101.903	1651.76	102.563	1651.76	104.516	1651.76	106.248	1651.76	107.386
	1652.24	93.1726	1652.24	93.8446	1652.24	94.3328	1652.24	95.1551	1652.24	96.1109	1652.24	96.4818	1652.24	97.3371	1652.24	98.3615	1652.24	99.3675	1652.24	104.187	1652.24	101.32	1652.24	102.007	1652.24	102.68	1652.24	104.616	1652.24	106.343	1652.24	107.489
	1652.72	93.2304	1652.72	93.9135	1652.72	94.3793	1652.72	95.2143	1652.72	96.2452	1652.72	96.5495	1652.72	97.3967	1652.72	98.4758	1652.72	99.4397	1652.72	104.298	1652.72	101.369	1652.72	102.088	1652.72	102.775	1652.72	104.682	1652.72	106.415	1652.72	107.588
	1653.2	93.2393	1653.2	93.9222	1653.2	94.3925	1653.2	95.2262	1653.2	96.2995	1653.2	96.5739	1653.2	97.3979	1653.2	98.5249	1653.2	99.4229	1653.2	104.338	1653.2	101.33	1653.2	102.091	1653.2	102.784	1653.2	104.663	1653.2	106.412	1653.2	107.626
	1653.69	93.189	1653.69	93.8544	1653.69	94.3607	1653.69	95.1747	1653.69	96.2319	1653.69	96.5363	1653.69	97.3332	1653.69	98.4725	1653.69	99.3141	1653.69	104.275	1653.69	101.209	1653.69	101.999	1653.69	102.695	1653.69	104.556	1653.69	106.322	1653.69	107.571
	1654.17	93.1122	1654.17	93.7486	1654.17	94.3035	1654.17	95.0894	1654.17	96.0911	1654.17	96.4626	1654.17	97.2424	1654.17	98.3567	1654.17	99.1758	1654.17	104.151	1654.17	101.066	1654.17	101.866	1654.17	102.563	1654.17	104.419	1654.17	106.193	1654.17	107.457
	1654.65	93.0414	1654.65	93.6467	1654.65	94.2439	1654.65	95.0046	1654.65	95.944	1654.65	96.3858	1654.65	97.1619	1654.65	98.233	1654.65	99.0592	1654.65	104.021	1654.65	100.948	1654.65	101.742	1654.65	102.443	1654.65	104.302	1654.65	106.07	1654.65	107.333
	1655.13	92.9874	1655.13	93.5646	1655.13	94.192	1655.13	94.9342	1655.13	95.8209	1655.13	96.3198	1655.13	97.1017	1655.13	98.1273	1655.13	98.9756	1655.13	103.907	1655.13	100.862	1655.13	101.645	1655.13	102.351	1655.13	104.216	1655.13	105.966	1655.13	107.221
	1655.62	92.9484	1655.62	93.5026	1655.62	94.149	1655.62	94.8792	1655.62	95.7261	1655.62	96.2661	1655.62	97.0589	1655.62	98.0443	1655.62	98.9193	1655.62	103.812	1655.62	100.799	1655.62	101.572	1655.62	102.284	1655.62	104.155	1655.62	105.881	1655.62	107.127
	1656.1	92.9206	1656.1	93.4575	1656.1	94.1144	1656.1	94.8377	1656.1	95.6562	1656.1	96.2227	1656.1	97.0287	1656.1	97.9819	1656.1	98.8821	1656.1	103.734	1656.1	100.754	1656.1	101.519	1656.1	102.235	1656.1	104.112	1656.1	105.811	1656.1	107.048
	1656.58	92.9005	1656.58	93.4262	1656.58	94.0878	1656.58	94.8076	1656.58	95.6072	1656.58	96.1877	1656.58	97.0071	1656.58	97.9374	1656.58	98.8582	1656.58	103.669	1656.58	100.721	1656.58	101.481	1656.58	102.2	1656.58	104.08	1656.58	105.752	1656.58	106.982
	1657.06	92.8858	1657.06	93.4067	1657.06	94.0692	1657.06	94.7875	1657.06	95.5757	1657.06	96.1602	1657.06	96.9919	1657.06	97.9085	1657.06	98.8438	1657.06	103.616	1657.06	100.696	1657.06	101.456	1657.06	102.174	1657.06	104.057	1657.06	105.704	1657.06	106.927
	1657.55	92.8751	1657.55	93.3971	1657.55	94.0588	1657.55	94.7761	1657.55	95.5592	1657.55	96.1401	1657.55	96.9817	1657.55	97.8933	1657.55	98.8366	1657.55	103.575	1657.55	100.681	1657.55	101.442	1657.55	102.157	1657.55	104.04	1657.55	105.668	1657.55	106.883
	1658.03	92.8677	1658.03	93.3958	1658.03	94.0567	1658.03	94.7726	1658.03	95.5551	1658.03	96.1275	1658.03	96.976	1658.03	97.8896	1658.03	98.835	1658.03	103.546	1658.03	100.675	1658.03	101.436	1658.03	102.147	1658.03	104.027	1658.03	105.643	1658.03	106.848
	1658.51	92.8637	1658.51	93.4013	1658.51	94.0629	1658.51	94.7762	1658.51	95.561	1658.51	96.1231	1658.51	96.9749	1658.51	97.8954	1658.51	98.8386	1658.51	103.529	1658.51	100.68	1658.51	101.438	1658.51	102.144	1658.51	104.019	1658.51	105.631	1658.51	106.823
	1658.99	92.8637	1658.99	93.4127	1658.99	94.0768	1658.99	94.7865	1658.99	95.5746	1658.99	96.1273	1658.99	96.9785	1658.99	97.9084	1658.99	98.8474	1658.99	103.525	1658.99	100.695	1658.99	101.445	1658.99	102.148	1658.99	104.014	1658.99	105.631	1658.99	106.808
	1659.47	92.8688	1659.47	93.4292	1659.47	94.0978	1659.47	94.8033	1659.47	95.5941	1659.47	96.1404	1659.47	96.9873	1659.47	97.9269	1659.47	98.8623	1659.47	103.535	1659.47	100.722	1659.47	101.457	1659.47	102.158	1659.47	104.016	1659.47	105.644	1659.47	106.804
	1659.95	92.8803	1659.95	93.4511	1659.95	94.1248	1659.95	94.8272	1659.95	95.6184	1659.95	96.1625	1659.95	97.0013	1659.95	97.9494	1659.95	98.8841	1659.95	103.56	1659.95	100.759	1659.95	101.472	1659.95	102.175	1659.95	104.025	1659.95	105.667	1659.95	106.811
	1660.44	92.8989	1660.44	93.4787	1660.44	94.1567	1660.44	94.8579	1660.44	95.6466	1660.44	96.1925	1660.44	97.02	1660.44	97.975	1660.44	98.9136	1660.44	103.598	1660.44	100.804	1660.44	101.492	1660.44	102.198	1660.44	104.042	1660.44	105.7	1660.44	106.831
	1660.92	92.9243	1660.92	93.5122	1660.92	94.1913	1660.92	94.8944	1660.92	95.6776	1660.92	96.2281	1660.92	97.0418	1660.92	98.0023	1660.92	98.95	1660.92	103.647	1660.92	100.852	1660.92	101.514	1660.92	102.224	1660.92	104.066	1660.92	105.739	1660.92	106.861
	1661.4	92.9543	1661.4	93.5503	1661.4	94.2251	1661.4	94.9331	1661.4	95.7086	1661.4	96.2651	1661.4	97.0632	1661.4	98.0287	1661.4	98.9895	1661.4	103.7	1661.4	100.895	1661.4	101.537	1661.4	102.248	1661.4	104.091	1661.4	105.777	1661.4	106.897
	1661.88	92.984	1661.88	93.5886	1661.88	94.2528	1661.88	94.9672	1661.88	95.7348	1661.88	96.2967	1661.88	97.0794	1661.88	98.0495	1661.88	99.0251	1661.88	103.746	1661.88	100.924	1661.88	101.557	1661.88	102.263	1661.88	104.111	1661.88	105.807	1661.88	106.929
	1662.37	93.0066	1662.37	93.6205	1662.37	94.2687	1662.37	94.9878	1662.37	95.7502	1662.37	96.3155	1662.37	97.0858	1662.37	98.0593	1662.37	99.0477	1662.37	103.772	1662.37	100.93	1662.37	101.567	1662.37	102.263	1662.37	104.118	1662.37	105.819	1662.37	106.948
	1662.85	93.0162	1662.85	93.6389	1662.85	94.2702	1662.85	94.9892	1662.85	95.7508	1662.85	96.3172	1662.85	97.0801	1662.85	98.0547	1662.85	99.0504	1662.85	103.769	1662.85	100.909	1662.85	101.564	1662.85	102.244	1662.85	104.109	1662.85	105.808	1662.85	106.947
	1663.33	93.012	1663.33	93.6409	1663.33	94.2596	1663.33	94.9724	1663.33	95.7378	1663.33	96.3036	1663.33	97.0656	1663.33	98.0373	1663.33	99.0335	1663.33	103.737	1663.33	100.869	1663.33	101.548	1663.33	102.213	1663.33	104.087	1663.33	105.778	1663.33	106.927
	1663.81	92.9986	1663.81	93.6297	1663.81	94.2442	1663.81	94.946	1663.81	95.7177	1663.81	96.2822	1663.81	97.049	1663.81	98.0134	1663.81	99.0049	1663.81	103.69	1663.81	100.823	1663.81	101.526	1663.81	102.177	1663.81	104.061	1663.81	105.741	1663.81	106.898
	1664.29	92.9834	1664.29	93.612	1664.29	94.2315	1664.29	94.9209	1664.29	95.6986	1664.29	96.2618	1664.29	97.0373	1664.29	97.991	1664.29	98.975	1664.29	103.642	1664.29	100.783	1664.29	101.506	1664.29	102.148	1664.29	104.042	1664.29	105.708	1664.29	106.873
	1664.78	92.973	1664.78	93.5949	1664.78	94.2268	1664.78	94.9056	1664.78	95.687	1664.78	96.2488	1664.78	97.0354	1664.78	97.9759	1664.78	98.9523	1664.78	103.606	1664.78	100.757	1664.78	101.494	1664.78	102.131	1664.78	104.035	1664.78	105.689	1664.78	106.86
	1665.26	92.9721	1665.26	93.5836	1665.26	94.2325	1665.26	94.9053	1665.26	95.6869	1665.26	96.2468	1665.26	97.046	1665.26	97.9718	1665.26	98.9418	1665.26	103.587	1665.26	100.748	1665.26	101.494	1665.26	102.129	1665.26	104.042	1665.26	105.688	1665.26	106.864
	1665.74	92.9834	1665.74	93.5815	1665.74	94.249	1665.74	94.9225	1665.74	95.7006	1665.74	96.2573	1665.74	97.0703	1665.74	97.9806	1665.74	98.9455	1665.74	103.59	1665.74	100.756	1665.74	101.509	1665.74	102.14	1665.74	104.063	1665.74	105.706	1665.74	106.888
	1666.22	93.0084	1666.22	93.591	1666.22	94.2759	1666.22	94.958	1666.22	95.7298	1666.22	96.2809	1666.22	97.109	1666.22	98.0034	1666.22	98.9638	1666.22	103.615	1666.22	100.781	1666.22	101.539	1666.22	102.165	1666.22	104.096	1666.22	105.743	1666.22	106.931
	1666.7	93.0476	1666.7	93.6139	1666.7	94.3118	1666.7	95.0117	1666.7	95.7758	1666.7	96.3181	1666.7	97.1623	1666.7	98.0412	1666.7	98.9963	1666.7	103.665	1666.7	100.823	1666.7	101.585	1666.7	102.203	1666.7	104.141	1666.7	105.799	1666.7	106.993
	1667.19	93.1002	1667.19	93.651	1667.19	94.3549	1667.19	95.0822	1667.19	95.8397	1667.19	96.3688	1667.19	97.2293	1667.19	98.094	1667.19	99.0413	1667.19	103.739	1667.19	100.88	1667.19	101.646	1667.19	102.251	1667.19	104.194	1667.19	105.87	1667.19	107.072
	1667.67	93.1632	1667.67	93.702	1667.67	94.4025	1667.67	95.1656	1667.67	95.9209	1667.67	96.4315	1667.67	97.3066	1667.67	98.1606	1667.67	99.0952	1667.67	103.836	1667.67	100.95	1667.67	101.719	1667.67	102.31	1667.67	104.255	1667.67	105.953	1667.67	107.164
	1668.15	93.2301	1668.15	93.7632	1668.15	94.4501	1668.15	95.2542	1668.15	96.0147	1668.15	96.5018	1668.15	97.3866	1668.15	98.2359	1668.15	99.1513	1668.15	103.95	1668.15	101.028	1668.15	101.798	1668.15	102.373	1668.15	104.319	1668.15	106.038	1668.15	107.26
	1668.63	93.291	1668.63	93.8269	1668.63	94.4919	1668.63	95.335	1668.63	96.1105	1668.63	96.571	1668.63	97.4567	1668.63	98.3101	1668.63	99.1995	1668.63	104.067	1668.63	101.103	1668.63	101.872	1668.63	102.435	1668.63	104.378	1668.63	106.113	1668.63	107.346
	1669.12	93.3346	1669.12	93.8814	1669.12	94.5216	1669.12	95.3923	1669.12	96.1912	1669.12	96.6264	1669.12	97.5019	1669.12	98.3688	1669.12	99.2288	1669.12	104.163	1669.12	101.162	1669.12	101.926	1669.12	102.485	1669.12	104.422	1669.12	106.16	1669.12	107.404
	1669.6	93.3535	1669.6	93.9157	1669.6	94.5351	1669.6	95.4142	1669.6	96.2395	1669.6	96.6563	1669.6	97.5116	1669.6	98.3987	1669.6	99.2322	1669.6	104.218	1669.6	101.191	1669.6	101.948	1669.6	102.515	1669.6	104.442	1669.6	106.168	1669.6	107.418
	1670.08	93.3494	1670.08	93.9256	1670.08	94.5332	1670.08	95.3998	1670.08	96.2475	1670.08	96.6572	1670.08	97.4876	1670.08	98.3951	1670.08	99.2124	1670.08	104.22	1670.08	101.188	1670.08	101.937	1670.08	102.521	1670.08	104.435	1670.08	106.138	1670.08	107.388
	1670.56	93.3325	1670.56	93.9165	1670.56	94.5218	1670.56	95.361	1670.56	96.2226	1670.56	96.6363	1670.56	97.4443	1670.56	98.366	1670.56	99.1812	1670.56	104.181	1670.56	101.161	1670.56	101.903	1670.56	102.51	1670.56	104.407	1670.56	106.083	1670.56	107.328
	1671.04	93.3148	1671.04	93.899	1671.04	94.5086	1671.04	95.315	1671.04	96.1818	1671.04	96.6075	1671.04	97.3997	1671.04	98.3262	1671.04	99.1527	1671.04	104.121	1671.04	101.126	1671.04	101.863	1671.04	102.49	1671.04	104.372	1671.04	106.022	1671.04	107.262
	1671.53	93.3047	1671.53	93.8833	1671.53	94.5001	1671.53	95.2757	1671.53	96.1422	1671.53	96.5834	1671.53	97.3672	1671.53	98.2895	1671.53	99.1367	1671.53	104.062	1671.53	101.097	1671.53	101.829	1671.53	102.473	1671.53	104.341	1671.53	105.971	1671.53	107.206
	1672.01	93.3054	1672.01	93.8748	1672.01	94.4998	1672.01	95.2507	1672.01	96.1147	1672.01	96.5717	1672.01	97.3525	1672.01	98.264	1672.01	99.1369	1672.01	104.019	1672.01	101.082	1672.01	101.808	1672.01	102.465	1672.01	104.322	1672.01	105.936	1672.01	107.171
	1672.49	93.317	1672.49	93.8757	1672.49	94.5091	1672.49	95.242	1672.49	96.1036	1672.49	96.5755	1672.49	97.3561	1672.49	98.253	1672.49	99.1532	1672.49	103.997	1672.49	101.084	1672.49	101.803	1672.49	102.467	1672.49	104.318	1672.49	105.92	1672.49	107.157
	1672.97	93.3375	1672.97	93.8851	1672.97	94.5278	1672.97	95.2482	1672.97	96.1081	1672.97	96.5938	1672.97	97.3748	1672.97	98.2558	1672.97	99.1822	1672.97	103.995	1672.97	101.099	1672.97	101.811	1672.97	102.479	1672.97	104.326	1672.97	105.919	1672.97	107.16
	1673.45	93.3637	1673.45	93.9	1673.45	94.554	1673.45	95.2658	1673.45	96.1237	1673.45	96.6228	1673.45	97.4034	1673.45	98.2693	1673.45	99.2184	1673.45	104.005	1673.45	101.124	1673.45	101.827	1673.45	102.496	1673.45	104.344	1673.45	105.927	1673.45	107.172
	1673.94	93.3907	1673.94	93.916	1673.94	94.5832	1673.94	95.2884	1673.94	96.142	1673.94	96.6546	1673.94	97.434	1673.94	98.2877	1673.94	99.2533	1673.94	104.018	1673.94	101.15	1673.94	101.844	1673.94	102.512	1673.94	104.362	1673.94	105.937	1673.94	107.179
	1674.42	93.412	1674.42	93.9274	1674.42	94.6084	1674.42	95.3072	1674.42	96.1518	1674.42	96.6778	1674.42	97.4565	1674.42	98.3029	1674.42	99.2762	1674.42	104.018	1674.42	101.165	1674.42	101.853	1674.42	102.516	1674.42	104.369	1674.42	105.937	1674.42	107.166
	1674.9	93.4211	1674.9	93.9289	1674.9	94.6217	1674.9	95.3134	1674.9	96.1434	1674.9	96.6805	1674.9	97.4613	1674.9	98.3068	1674.9	99.2779	1674.9	103.993	1674.9	101.159	1674.9	101.847	1674.9	102.5	1674.9	104.356	1674.9	105.919	1674.9	107.123
	1675.38	93.4162	1675.38	93.9201	1675.38	94.6195	1675.38	95.3033	1675.38	96.1151	1675.38	96.658	1675.38	97.4457	1675.38	98.296	1675.38	99.2571	1675.38	103.944	1675.38	101.131	1675.38	101.824	1675.38	102.466	1675.38	104.323	1675.38	105.882	1675.38	107.055
	1675.87	93.4021	1675.87	93.9061	1675.87	94.6054	1675.87	95.2818	1675.87	96.0766	1675.87	96.6173	1675.87	97.4167	1675.87	98.2754	1675.87	99.2235	1675.87	103.881	1675.87	101.089	1675.87	101.793	1675.87	102.425	1675.87	104.28	1675.87	105.836	1675.87	106.981
	1676.35	93.3879	1676.35	93.895	1676.35	94.5891	1676.35	95.2596	1676.35	96.0429	1676.35	96.5734	1676.35	97.387	1676.35	98.2548	1676.35	99.1918	1676.35	103.826	1676.35	101.048	1676.35	101.766	1676.35	102.389	1676.35	104.243	1676.35	105.796	1676.35	106.923
	1676.83	93.3815	1676.83	93.8932	1676.83	94.5797	1676.83	95.2465	1676.83	96.0258	1676.83	96.5399	1676.83	97.3674	1676.83	98.2433	1676.83	99.1732	1676.83	103.79	1676.83	101.02	1676.83	101.753	1676.83	102.371	1676.83	104.222	1676.83	105.773	1676.83	106.895
	1677.31	93.3872	1677.31	93.9038	1677.31	94.5828	1677.31	95.248	1677.31	96.0307	1677.31	96.5246	1677.31	97.3631	1677.31	98.246	1677.31	99.1728	1677.31	103.78	1677.31	101.013	1677.31	101.757	1677.31	102.373	1677.31	104.223	1677.31	105.77	1677.31	106.902
	1677.79	93.4061	1677.79	93.9271	1677.79	94.6	1677.79	95.2653	1677.79	96.0577	1677.79	96.53	1677.79	97.3752	1677.79	98.2644	1677.79	99.19	1677.79	103.793	1677.79	101.026	1677.79	101.778	1677.79	102.395	1677.79	104.245	1677.79	105.789	1677.79	106.938
	1678.28	93.4368	1678.28	93.9617	1678.28	94.63	1678.28	95.2973	1678.28	96.1035	1678.28	96.5551	1678.28	97.4016	1678.28	98.2976	1678.28	99.2215	1678.28	103.826	1678.28	101.059	1678.28	101.813	1678.28	102.433	1678.28	104.285	1678.28	105.826	1678.28	106.998
	1678.76	93.4762	1678.76	94.0048	1678.76	94.6694	1678.76	95.3408	1678.76	96.1628	1678.76	96.5963	1678.76	97.4385	1678.76	98.3427	1678.76	99.2623	1678.76	103.873	1678.76	101.108	1678.76	101.859	1678.76	102.484	1678.76	104.339	1678.76	105.876	1678.76	107.073
	1679.24	93.5199	1679.24	94.0522	1679.24	94.713	1679.24	95.3909	1679.24	96.2277	1679.24	96.6479	1679.24	97.4807	1679.24	98.3951	1679.24	99.3064	1679.24	103.926	1679.24	101.166	1679.24	101.912	1679.24	102.539	1679.24	104.401	1679.24	105.936	1679.24	107.154
	1679.72	93.5626	1679.72	94.0994	1679.72	94.755	1679.72	95.4423	1679.72	96.2903	1679.72	96.7026	1679.72	97.5224	1679.72	98.4493	1679.72	99.3477	1679.72	103.981	1679.72	101.227	1679.72	101.966	1679.72	102.594	1679.72	104.464	1679.72	106	1679.72	107.232
	1680.2	93.6005	1680.2	94.1426	1680.2	94.791	1680.2	95.4902	1680.2	96.3441	1680.2	96.7534	1680.2	97.5587	1680.2	98.5001	1680.2	99.3824	1680.2	104.031	1680.2	101.286	1680.2	102.019	1680.2	102.645	1680.2	104.523	1680.2	106.062	1680.2	107.301
	1680.69	93.6324	1680.69	94.1807	1680.69	94.82	1680.69	95.5331	1680.69	96.3873	1680.69	96.7965	1680.69	97.5875	1680.69	98.5455	1680.69	99.4101	1680.69	104.079	1680.69	101.337	1680.69	102.07	1680.69	102.69	1680.69	104.576	1680.69	106.121	1680.69	107.36
	1681.17	93.6604	1681.17	94.2156	1681.17	94.8451	1681.17	95.5728	1681.17	96.4234	1681.17	96.8322	1681.17	97.6098	1681.17	98.5871	1681.17	99.4338	1681.17	104.129	1681.17	101.382	1681.17	102.119	1681.17	102.731	1681.17	104.624	1681.17	106.178	1681.17	107.415
	1681.65	93.6887	1681.65	94.2516	1681.65	94.8728	1681.65	95.6139	1681.65	96.46	1681.65	96.8647	1681.65	97.6285	1681.65	98.6293	1681.65	99.4585	1681.65	104.185	1681.65	101.424	1681.65	102.17	1681.65	102.775	1681.65	104.672	1681.65	106.237	1681.65	107.474
	1682.13	93.7215	1682.13	94.2934	1682.13	94.9107	1682.13	95.6616	1682.13	96.5062	1682.13	96.9002	1682.13	97.6467	1682.13	98.6779	1682.13	99.4888	1682.13	104.255	1682.13	101.467	1682.13	102.225	1682.13	102.824	1682.13	104.724	1682.13	106.301	1682.13	107.544
	1682.62	93.7596	1682.62	94.3432	1682.62	94.9647	1682.62	95.7189	1682.62	96.5685	1682.62	96.9437	1682.62	97.6652	1682.62	98.7357	1682.62	99.5258	1682.62	104.341	1682.62	101.511	1682.62	102.282	1682.62	102.878	1682.62	104.78	1682.62	106.368	1682.62	107.627
	1683.1	93.797	1683.1	94.3964	1683.1	95.0341	1683.1	95.7815	1683.1	96.6449	1683.1	96.9942	1683.1	97.6797	1683.1	98.7976	1683.1	99.5627	1683.1	104.43	1683.1	101.551	1683.1	102.327	1683.1	102.927	1683.1	104.833	1683.1	106.425	1683.1	107.712
	1683.58	93.8169	1683.58	94.4363	1683.58	95.1028	1683.58	95.8322	1683.58	96.7148	1683.58	97.0385	1683.58	97.6801	1683.58	98.8436	1683.58	99.5823	1683.58	104.493	1683.58	101.568	1683.58	102.335	1683.58	102.948	1683.58	104.861	1683.58	106.444	1683.58	107.765
	1684.06	93.8005	1684.06	94.4397	1684.06	95.1395	1684.06	95.8453	1684.06	96.7416	1684.06	97.053	1684.06	97.6573	1684.06	98.8449	1684.06	99.564	1684.06	104.491	1684.06	101.54	1684.06	102.282	1684.06	102.916	1684.06	104.838	1684.06	106.394	1684.06	107.746
	1684.54	93.7498	1684.54	94.4006	1684.54	95.1234	1684.54	95.8122	1684.54	96.7043	1684.54	97.0254	1684.54	97.6166	1684.54	98.7926	1684.54	99.508	1684.54	104.414	1684.54	101.472	1684.54	102.18	1684.54	102.836	1684.54	104.766	1684.54	106.286	1684.54	107.65
	1685.03	93.6907	1685.03	94.3413	1685.03	95.069	1685.03	95.7544	1685.03	96.6236	1685.03	96.9708	1685.03	97.5766	1685.03	98.7126	1685.03	99.44	1685.03	104.305	1685.03	101.394	1685.03	102.07	1685.03	102.745	1685.03	104.676	1685.03	106.164	1685.03	107.522
	1685.51	93.6478	1685.51	94.288	1685.51	95.0066	1685.51	95.7	1685.51	96.5367	1685.51	96.9144	1685.51	97.5512	1685.51	98.638	1685.51	99.3854	1685.51	104.21	1685.51	101.333	1685.51	101.986	1685.51	102.674	1685.51	104.602	1685.51	106.068	1685.51	107.411
	1685.99	93.6285	1685.99	94.2526	1685.99	94.9557	1685.99	95.6625	1685.99	96.4657	1685.99	96.8707	1685.99	97.543	1685.99	98.5841	1685.99	99.3528	1685.99	104.145	1685.99	101.298	1685.99	101.933	1685.99	102.631	1685.99	104.554	1685.99	106.008	1685.99	107.335
	1686.47	93.6296	1686.47	94.2348	1686.47	94.9217	1686.47	95.6427	1686.47	96.416	1686.47	96.8427	1686.47	97.5482	1686.47	98.5521	1686.47	99.3396	1686.47	104.112	1686.47	101.286	1686.47	101.907	1686.47	102.612	1686.47	104.529	1686.47	105.979	1686.47	107.29
	1686.95	93.6444	1686.95	94.23	1686.95	94.9025	1686.95	95.6359	1686.95	96.3847	1686.95	96.8277	1686.95	97.5614	1686.95	98.5369	1686.95	99.34	1686.95	104.1	1686.95	101.289	1686.95	101.898	1686.95	102.608	1686.95	104.52	1686.95	105.97	1686.95	107.267
	1687.44	93.6655	1687.44	94.2327	1687.44	94.8933	1687.44	95.6364	1687.44	96.3671	1687.44	96.8214	1687.44	97.5773	1687.44	98.5322	1687.44	99.3475	1687.44	104.1	1687.44	101.3	1687.44	101.899	1687.44	102.611	1687.44	104.521	1687.44	105.972	1687.44	107.255
	1687.92	93.6857	1687.92	94.2374	1687.92	94.8885	1687.92	95.638	1687.92	96.3573	1687.92	96.8185	1687.92	97.5907	1687.92	98.531	1687.92	99.3557	1687.92	104.101	1687.92	101.311	1687.92	101.905	1687.92	102.612	1687.92	104.524	1687.92	105.975	1687.92	107.246
	1688.4	93.6983	1688.4	94.2396	1688.4	94.8826	1688.4	95.6351	1688.4	96.35	1688.4	96.814	1688.4	97.5968	1688.4	98.5271	1688.4	99.359	1688.4	104.093	1688.4	101.315	1688.4	101.91	1688.4	102.607	1688.4	104.522	1688.4	105.973	1688.4	107.23
	1688.88	93.6987	1688.88	94.2364	1688.88	94.8713	1688.88	95.6235	1688.88	96.3407	1688.88	96.8038	1688.88	97.5927	1688.88	98.5153	1688.88	99.3531	1688.88	104.068	1688.88	101.307	1688.88	101.912	1688.88	102.59	1688.88	104.509	1688.88	105.96	1688.88	107.203
	1689.37	93.6859	1689.37	94.2273	1689.37	94.8529	1689.37	95.6015	1689.37	96.3267	1689.37	96.786	1689.37	97.5784	1689.37	98.4936	1689.37	99.3366	1689.37	104.026	1689.37	101.284	1689.37	101.907	1689.37	102.561	1689.37	104.483	1689.37	105.934	1689.37	107.164
	1689.85	93.6631	1689.85	94.2146	1689.85	94.8291	1689.85	95.5709	1689.85	96.3081	1689.85	96.7622	1689.85	97.5572	1689.85	98.4641	1689.85	99.3121	1689.85	103.969	1689.85	101.251	1689.85	101.897	1689.85	102.522	1689.85	104.446	1689.85	105.898	1689.85	107.116
	1690.33	93.6365	1690.33	94.2018	1690.33	94.8044	1690.33	95.5365	1690.33	96.2876	1690.33	96.7363	1690.33	97.535	1690.33	98.4322	1690.33	99.2853	1690.33	103.907	1690.33	101.214	1690.33	101.882	1690.33	102.481	1690.33	104.404	1690.33	105.86	1690.33	107.068
	1690.81	93.6126	1690.81	94.193	1690.81	94.7842	1690.81	95.5042	1690.81	96.2695	1690.81	96.713	1690.81	97.5178	1690.81	98.4043	1690.81	99.2628	1690.81	103.853	1690.81	101.182	1690.81	101.867	1690.81	102.443	1690.81	104.366	1690.81	105.828	1690.81	107.026
	1691.29	93.5961	1691.29	94.1903	1691.29	94.7727	1691.29	95.4789	1691.29	96.2576	1691.29	96.696	1691.29	97.5096	1691.29	98.3854	1691.29	99.2497	1691.29	103.815	1691.29	101.159	1691.29	101.856	1691.29	102.415	1691.29	104.338	1691.29	105.808	1691.29	106.998
	1691.78	93.5891	1691.78	94.1949	1691.78	94.772	1691.78	95.4638	1691.78	96.2548	1691.78	96.6873	1691.78	97.5122	1691.78	98.3783	1691.78	99.2491	1691.78	103.799	1691.78	101.149	1691.78	101.852	1691.78	102.4	1691.78	104.325	1691.78	105.805	1691.78	106.987
	1692.26	93.5918	1692.26	94.2066	1692.26	94.7828	1692.26	95.4607	1692.26	96.2628	1692.26	96.6873	1692.26	97.5255	1692.26	98.3837	1692.26	99.2625	1692.26	103.805	1692.26	101.154	1692.26	101.855	1692.26	102.399	1692.26	104.33	1692.26	105.821	1692.26	106.993
	1692.74	93.604	1692.74	94.2258	1692.74	94.805	1692.74	95.4709	1692.74	96.2833	1692.74	96.6959	1692.74	97.5491	1692.74	98.4016	1692.74	99.2904	1692.74	103.835	1692.74	101.171	1692.74	101.868	1692.74	102.413	1692.74	104.353	1692.74	105.856	1692.74	107.017
	1693.22	93.6258	1693.22	94.2533	1693.22	94.8388	1693.22	95.4959	1693.22	96.3184	1693.22	96.7138	1693.22	97.5829	1693.22	98.4321	1693.22	99.3337	1693.22	103.888	1693.22	101.202	1693.22	101.892	1693.22	102.442	1693.22	104.394	1693.22	105.912	1693.22	107.059
	1693.7	93.6588	1693.7	94.2912	1693.7	94.8852	1693.7	95.538	1693.7	96.3711	1693.7	96.7426	1693.7	97.6273	1693.7	98.4765	1693.7	99.3942	1693.7	103.965	1693.7	101.247	1693.7	101.927	1693.7	102.489	1693.7	104.453	1693.7	105.99	1693.7	107.121
	1694.19	93.7059	1694.19	94.3427	1694.19	94.9456	1694.19	95.6003	1694.19	96.4452	1694.19	96.7855	1694.19	97.6834	1694.19	98.5367	1694.19	99.4737	1694.19	104.069	1694.19	101.309	1694.19	101.975	1694.19	102.555	1694.19	104.529	1694.19	106.091	1694.19	107.204
	1694.67	93.7698	1694.67	94.4101	1694.67	95.0206	1694.67	95.6844	1694.67	96.5429	1694.67	96.8461	1694.67	97.7515	1694.67	98.6142	1694.67	99.5724	1694.67	104.199	1694.67	101.389	1694.67	102.037	1694.67	102.643	1694.67	104.621	1694.67	106.215	1694.67	107.31
	1695.15	93.85	1695.15	94.4919	1695.15	95.1061	1695.15	95.7858	1695.15	96.66	1695.15	96.9247	1695.15	97.8287	1695.15	98.7059	1695.15	99.684	1695.15	104.347	1695.15	101.484	1695.15	102.109	1695.15	102.747	1695.15	104.719	1695.15	106.352	1695.15	107.432
	1695.63	93.9386	1695.63	94.5786	1695.63	95.1912	1695.63	95.8902	1695.63	96.7808	1695.63	97.0136	1695.63	97.9062	1695.63	98.8007	1695.63	99.7927	1695.63	104.492	1695.63	101.583	1695.63	102.186	1695.63	102.854	1695.63	104.809	1695.63	106.485	1695.63	107.553
	1696.12	94.0201	1696.12	94.6537	1696.12	95.2602	1696.12	95.9757	1696.12	96.8817	1696.12	97.0962	1696.12	97.9723	1696.12	98.8806	1696.12	99.8775	1696.12	104.606	1696.12	101.665	1696.12	102.256	1696.12	102.943	1696.12	104.874	1696.12	106.587	1696.12	107.651
	1696.6	94.0804	1696.6	94.7041	1696.6	95.3025	1696.6	96.0264	1696.6	96.9453	1696.6	97.1556	1696.6	98.0193	1696.6	98.9316	1696.6	99.9249	1696.6	104.67	1696.6	101.717	1696.6	102.309	1696.6	103	1696.6	104.908	1696.6	106.645	1696.6	107.709
	1697.08	94.1152	1697.08	94.7275	1697.08	95.319	1697.08	96.0415	1697.08	96.9708	1697.08	97.1846	1697.08	98.0487	1697.08	98.9517	1697.08	99.9371	1697.08	104.686	1697.08	101.737	1697.08	102.346	1697.08	103.025	1697.08	104.917	1697.08	106.663	1697.08	107.728
	1697.56	94.1291	1697.56	94.7307	1697.56	95.3182	1697.56	96.0313	1697.56	96.9693	1697.56	97.1865	1697.56	98.0676	1697.56	98.9482	1697.56	99.9252	1697.56	104.669	1697.56	101.734	1697.56	102.371	1697.56	103.029	1697.56	104.912	1697.56	106.655	1697.56	107.719
	1698.04	94.129	1698.04	94.7218	1698.04	95.3088	1698.04	96.0077	1698.04	96.9527	1698.04	97.168	1698.04	98.0825	1698.04	98.93	1698.04	99.8991	1698.04	104.633	1698.04	101.719	1698.04	102.387	1698.04	103.024	1698.04	104.904	1698.04	106.633	1698.04	107.694
	1698.53	94.1193	1698.53	94.7061	1698.53	95.2962	1698.53	95.979	1698.53	96.9273	1698.53	97.135	1698.53	98.0954	1698.53	98.9029	1698.53	99.8628	1698.53	104.586	1698.53	101.697	1698.53	102.394	1698.53	103.015	1698.53	104.894	1698.53	106.601	1698.53	107.657
	1699.01	94.1012	1699.01	94.6844	1699.01	95.2817	1699.01	95.9501	1699.01	96.893	1699.01	97.0918	1699.01	98.1023	1699.01	98.8695	1699.01	99.815	1699.01	104.53	1699.01	101.672	1699.01	102.388	1699.01	103.003	1699.01	104.878	1699.01	106.555	1699.01	107.609
	1699.49	94.0744	1699.49	94.6556	1699.49	95.2636	1699.49	95.924	1699.49	96.8461	1699.49	97.0447	1699.49	98.0939	1699.49	98.8317	1699.49	99.7531	1699.49	104.468	1699.49	101.644	1699.49	102.358	1699.49	102.986	1699.49	104.847	1699.49	106.488	1699.49	107.546
	1699.97	94.0413	1699.97	94.6197	1699.97	95.24	1699.97	95.9025	1699.97	96.7851	1699.97	97.004	1699.97	98.0609	1699.97	98.7931	1699.97	99.6803	1699.97	104.403	1699.97	101.61	1699.97	102.302	1699.97	102.958	1699.97	104.797	1699.97	106.397	1699.97	107.472
	1700.45	94.0094	1700.45	94.5812	1700.45	95.2124	1700.45	95.8868	1700.45	96.7178	1700.45	96.9811	1700.45	98.005	1700.45	98.7598	1700.45	99.6101	1700.45	104.346	1700.45	101.574	1700.45	102.227	1700.45	102.92	1700.45	104.734	1700.45	106.296	1700.45	107.398
	1700.94	93.9878	1700.94	94.5481	1700.94	95.1858	1700.94	95.8764	1700.94	96.6586	1700.94	96.98	1700.94	97.9412	1700.94	98.7371	1700.94	99.5587	1700.94	104.305	1700.94	101.54	1700.94	102.155	1700.94	102.879	1700.94	104.674	1700.94	106.208	1700.94	107.338
	1701.42	93.9803	1701.42	94.5256	1701.42	95.1657	1701.42	95.8699	1701.42	96.6177	1701.42	96.9956	1701.42	97.8865	1701.42	98.7256	1701.42	99.5329	1701.42	104.284	1701.42	101.513	1701.42	102.103	1701.42	102.843	1701.42	104.631	1701.42	106.147	1701.42	107.3
	1701.9	93.9856	1701.9	94.5143	1701.9	95.1547	1701.9	95.8665	1701.9	96.5966	1701.9	97.0203	1701.9	97.849	1701.9	98.7225	1701.9	99.5295	1701.9	104.277	1701.9	101.496	1701.9	102.075	1701.9	102.819	1701.9	104.612	1701.9	106.116	1701.9	107.282
	1702.38	94.0002	1702.38	94.5123	1702.38	95.1532	1702.38	95.866	1702.38	96.5921	1702.38	97.0486	1702.38	97.8285	1702.38	98.7249	1702.38	99.5419	1702.38	104.281	1702.38	101.49	1702.38	102.067	1702.38	102.805	1702.38	104.613	1702.38	106.109	1702.38	107.278
	1702.86	94.021	1702.86	94.5175	1702.86	95.1605	1702.86	95.8687	1702.86	96.6	1702.86	97.0776	1702.86	97.8216	1702.86	98.7305	1702.86	99.5643	1702.86	104.293	1702.86	101.494	1702.86	102.075	1702.86	102.8	1702.86	104.63	1702.86	106.118	1702.86	107.285
	1703.35	94.0452	1703.35	94.5277	1703.35	95.1755	1703.35	95.8748	1703.35	96.6164	1703.35	97.1056	1703.35	97.8245	1703.35	98.7375	1703.35	99.5922	1703.35	104.308	1703.35	101.508	1703.35	102.095	1703.35	102.803	1703.35	104.658	1703.35	106.14	1703.35	107.3
	1703.83	94.0699	1703.83	94.5409	1703.83	95.196	1703.83	95.8833	1703.83	96.6367	1703.83	97.1296	1703.83	97.8329	1703.83	98.7435	1703.83	99.6207	1703.83	104.323	1703.83	101.529	1703.83	102.12	1703.83	102.81	1703.83	104.69	1703.83	106.167	1703.83	107.318
	1704.31	94.091	1704.31	94.5538	1704.31	95.2177	1704.31	95.8916	1704.31	96.6552	1704.31	97.1453	1704.31	97.8422	1704.31	98.7455	1704.31	99.6436	1704.31	104.331	1704.31	101.553	1704.31	102.145	1704.31	102.817	1704.31	104.716	1704.31	106.192	1704.31	107.334
	1704.79	94.1036	1704.79	94.5624	1704.79	95.2337	1704.79	95.8951	1704.79	96.6647	1704.79	97.1472	1704.79	97.8471	1704.79	98.74	1704.79	99.6536	1704.79	104.324	1704.79	101.572	1704.79	102.159	1704.79	102.816	1704.79	104.724	1704.79	106.204	1704.79	107.341
	1705.28	94.1035	1705.28	94.5623	1705.28	95.2365	1705.28	95.8881	1705.28	96.6598	1705.28	97.1312	1705.28	97.8434	1705.28	98.7249	1705.28	99.6451	1705.28	104.295	1705.28	101.577	1705.28	102.155	1705.28	102.804	1705.28	104.706	1705.28	106.193	1705.28	107.329
	1705.76	94.0901	1705.76	94.5512	1705.76	95.222	1705.76	95.8674	1705.76	96.6393	1705.76	97.0987	1705.76	97.8297	1705.76	98.7015	1705.76	99.6181	1705.76	104.243	1705.76	101.561	1705.76	102.127	1705.76	102.777	1705.76	104.659	1705.76	106.156	1705.76	107.294
	1706.24	94.0669	1706.24	94.531	1706.24	95.1926	1706.24	95.8349	1706.24	96.6089	1706.24	97.0567	1706.24	97.809	1706.24	98.6745	1706.24	99.5794	1706.24	104.175	1706.24	101.525	1706.24	102.081	1706.24	102.739	1706.24	104.594	1706.24	106.099	1706.24	107.242
	1706.72	94.0397	1706.72	94.5058	1706.72	95.1556	1706.72	95.7965	1706.72	96.5766	1706.72	97.0141	1706.72	97.7863	1706.72	98.6497	1706.72	99.5386	1706.72	104.104	1706.72	101.477	1706.72	102.027	1706.72	102.698	1706.72	104.526	1706.72	106.034	1706.72	107.181
	1707.2	94.0136	1707.2	94.4802	1707.2	95.1191	1707.2	95.7588	1707.2	96.5491	1707.2	96.9775	1707.2	97.7656	1707.2	98.6306	1707.2	99.5034	1707.2	104.04	1707.2	101.425	1707.2	101.977	1707.2	102.658	1707.2	104.468	1707.2	105.972	1707.2	107.123
	1707.69	93.991	1707.69	94.4571	1707.69	95.0882	1707.69	95.7266	1707.69	96.5287	1707.69	96.9492	1707.69	97.7487	1707.69	98.6178	1707.69	99.4767	1707.69	103.987	1707.69	101.376	1707.69	101.936	1707.69	102.625	1707.69	104.426	1707.69	105.921	1707.69	107.074
	1708.17	93.9722	1708.17	94.4382	1708.17	95.065	1708.17	95.7024	1708.17	96.5146	1708.17	96.9286	1708.17	97.7357	1708.17	98.61	1708.17	99.4581	1708.17	103.945	1708.17	101.332	1708.17	101.909	1708.17	102.597	1708.17	104.398	1708.17	105.882	1708.17	107.038
	1708.65	93.9571	1708.65	94.4239	1708.65	95.0491	1708.65	95.6869	1708.65	96.5042	1708.65	96.9142	1708.65	97.7256	1708.65	98.6049	1708.65	99.4455	1708.65	103.914	1708.65	101.293	1708.65	101.893	1708.65	102.576	1708.65	104.383	1708.65	105.855	1708.65	107.015
	1709.13	93.9454	1709.13	94.4148	1709.13	95.0393	1709.13	95.6796	1709.13	96.4949	1709.13	96.9044	1709.13	97.718	1709.13	98.6004	1709.13	99.4367	1709.13	103.891	1709.13	101.26	1709.13	101.886	1709.13	102.558	1709.13	104.375	1709.13	105.838	1709.13	107.003
	1709.61	93.9378	1709.61	94.4115	1709.61	95.0343	1709.61	95.6797	1709.61	96.4853	1709.61	96.8984	1709.61	97.7131	1709.61	98.5954	1709.61	99.4303	1709.61	103.874	1709.61	101.233	1709.61	101.886	1709.61	102.544	1709.61	104.371	1709.61	105.831	1709.61	107
	1710.1	93.9353	1710.1	94.4146	1710.1	95.0334	1710.1	95.6861	1710.1	96.4761	1710.1	96.897	1710.1	97.712	1710.1	98.5904	1710.1	99.4268	1710.1	103.864	1710.1	101.211	1710.1	101.891	1710.1	102.535	1710.1	104.371	1710.1	105.833	1710.1	107.005
	1710.58	93.9395	1710.58	94.4252	1710.58	95.0371	1710.58	95.6985	1710.58	96.4698	1710.58	96.9018	1710.58	97.7168	1710.58	98.5876	1710.58	99.4281	1710.58	103.861	1710.58	101.198	1710.58	101.898	1710.58	102.532	1710.58	104.374	1710.58	105.845	1710.58	107.017
	1711.06	93.9523	1711.06	94.4441	1711.06	95.047	1711.06	95.7175	1711.06	96.4706	1711.06	96.915	1711.06	97.7296	1711.06	98.5902	1711.06	99.4369	1711.06	103.869	1711.06	101.196	1711.06	101.909	1711.06	102.539	1711.06	104.385	1711.06	105.869	1711.06	107.038
	1711.54	93.975	1711.54	94.4725	1711.54	95.0652	1711.54	95.7442	1711.54	96.4823	1711.54	96.9386	1711.54	97.7522	1711.54	98.6016	1711.54	99.456	1711.54	103.892	1711.54	101.208	1711.54	101.926	1711.54	102.557	1711.54	104.405	1711.54	105.905	1711.54	107.07
	1712.03	94.0086	1712.03	94.5111	1712.03	95.0939	1712.03	95.7802	1712.03	96.5086	1712.03	96.9742	1712.03	97.7854	1712.03	98.6248	1712.03	99.4873	1712.03	103.932	1712.03	101.234	1712.03	101.951	1712.03	102.59	1712.03	104.44	1712.03	105.955	1712.03	107.116
	1712.51	94.0534	1712.51	94.5608	1712.51	95.1345	1712.51	95.8266	1712.51	96.5515	1712.51	97.0227	1712.51	97.8289	1712.51	98.6619	1712.51	99.5316	1712.51	103.993	1712.51	101.276	1712.51	101.988	1712.51	102.639	1712.51	104.492	1712.51	106.019	1712.51	107.179
	1712.99	94.1092	1712.99	94.6217	1712.99	95.1874	1712.99	95.8836	1712.99	96.6113	1712.99	97.084	1712.99	97.8809	1712.99	98.7136	1712.99	99.5879	1712.99	104.076	1712.99	101.334	1712.99	102.038	1712.99	102.701	1712.99	104.56	1712.99	106.093	1712.99	107.26
	1713.47	94.1745	1713.47	94.6931	1713.47	95.2517	1713.47	95.9498	1713.47	96.6869	1713.47	97.1568	1713.47	97.9384	1713.47	98.7793	1713.47	99.6537	1713.47	104.179	1713.47	101.405	1713.47	102.1	1713.47	102.776	1713.47	104.644	1713.47	106.175	1713.47	107.358
	1713.95	94.2467	1713.95	94.7729	1713.95	95.3249	1713.95	96.022	1713.95	96.7755	1713.95	97.2391	1713.95	97.9975	1713.95	98.8568	1713.95	99.7253	1713.95	104.298	1713.95	101.484	1713.95	102.172	1713.95	102.857	1713.95	104.74	1713.95	106.261	1713.95	107.469
	1714.43	94.3222	1714.43	94.8578	1714.43	95.4037	1714.43	96.0961	1714.43	96.8729	1714.43	97.3278	1714.43	98.0542	1714.43	98.9425	1714.43	99.7986	1714.43	104.427	1714.43	101.566	1714.43	102.25	1714.43	102.94	1714.43	104.843	1714.43	106.348	1714.43	107.584
	1714.92	94.3968	1714.92	94.9436	1714.92	95.4847	1714.92	96.1677	1714.92	96.9748	1714.92	97.4193	1714.92	98.1059	1714.92	99.0321	1714.92	99.8702	1714.92	104.558	1714.92	101.645	1714.92	102.329	1714.92	103.018	1714.92	104.947	1714.92	106.434	1714.92	107.697
	1715.4	94.4656	1715.4	95.0251	1715.4	95.5643	1715.4	96.2332	1715.4	97.0759	1715.4	97.5089	1715.4	98.1512	1715.4	99.1198	1715.4	99.9378	1715.4	104.681	1715.4	101.717	1715.4	102.405	1715.4	103.088	1715.4	105.046	1715.4	106.519	1715.4	107.797
	1715.88	94.5225	1715.88	95.0954	1715.88	95.6375	1715.88	96.2888	1715.88	97.1683	1715.88	97.5886	1715.88	98.1886	1715.88	99.1976	1715.88	99.9976	1715.88	104.786	1715.88	101.777	1715.88	102.471	1715.88	103.142	1715.88	105.132	1715.88	106.602	1715.88	107.874
	1716.36	94.5581	1716.36	95.1439	1716.36	95.6947	1716.36	96.3276	1716.36	97.2377	1716.36	97.6447	1716.36	98.2138	1716.36	99.2522	1716.36	100.042	1716.36	104.853	1716.36	101.815	1716.36	102.516	1716.36	103.173	1716.36	105.19	1716.36	106.67	1716.36	107.91
	1716.85	94.5604	1716.85	95.1567	1716.85	95.7207	1716.85	96.3386	1716.85	97.2624	1716.85	97.6585	1716.85	98.2178	1716.85	99.2659	1716.85	100.055	1716.85	104.861	1716.85	101.82	1716.85	102.524	1716.85	103.167	1716.85	105.199	1716.85	106.698	1716.85	107.887
	1717.33	94.5207	1717.33	95.1231	1717.33	95.7	1717.33	96.3105	1717.33	97.2227	1717.33	97.6146	1717.33	98.1905	1717.33	99.2242	1717.33	100.023	1717.33	104.791	1717.33	101.78	1717.33	102.484	1717.33	103.115	1717.33	105.144	1717.33	106.661	1717.33	107.791
	1717.81	94.4438	1717.81	95.0464	1717.81	95.6311	1717.81	96.2424	1717.81	97.1183	1717.81	97.5167	1717.81	98.1301	1717.81	99.1306	1717.81	99.9437	1717.81	104.651	1717.81	101.697	1717.81	102.396	1717.81	103.02	1717.81	105.027	1717.81	106.55	1717.81	107.633
	1718.29	94.3489	1718.29	94.9462	1718.29	95.5315	1718.29	96.1491	1718.29	96.9745	1718.29	97.3901	1718.29	98.0485	1718.29	99.0091	1718.29	99.8334	1718.29	104.475	1718.29	101.59	1718.29	102.283	1718.29	102.904	1718.29	104.876	1718.29	106.389	1718.29	107.448
	1718.77	94.2579	1718.77	94.8461	1718.77	95.427	1718.77	96.0515	1718.77	96.8257	1718.77	97.2651	1718.77	97.9634	1718.77	98.8888	1718.77	99.7174	1718.77	104.302	1718.77	101.482	1718.77	102.171	1718.77	102.792	1718.77	104.726	1718.77	106.217	1718.77	107.274
	1719.26	94.1839	1719.26	94.7612	1719.26	95.3363	1719.26	95.9654	1719.26	96.6963	1719.26	97.1607	1719.26	97.8885	1719.26	98.7885	1719.26	99.6144	1719.26	104.156	1719.26	101.389	1719.26	102.077	1719.26	102.7	1719.26	104.598	1719.26	106.064	1719.26	107.134
	1719.74	94.1304	1719.74	94.696	1719.74	95.267	1719.74	95.897	1719.74	96.5952	1719.74	97.0823	1719.74	97.8292	1719.74	98.7137	1719.74	99.5319	1719.74	104.044	1719.74	101.319	1719.74	102.007	1719.74	102.632	1719.74	104.499	1719.74	105.943	1719.74	107.033
	1720.22	94.0955	1720.22	94.6488	1720.22	95.2187	1720.22	95.8466	1720.22	96.5217	1720.22	97.0272	1720.22	97.7858	1720.22	98.6623	1720.22	99.4698	1720.22	103.963	1720.22	101.269	1720.22	101.961	1720.22	102.587	1720.22	104.427	1720.22	105.855	1720.22	106.967
	1720.7	94.0752	1720.7	94.6154	1720.7	95.1879	1720.7	95.8111	1720.7	96.4715	1720.7	96.9899	1720.7	97.7557	1720.7	98.6294	1720.7	99.4247	1720.7	103.904	1720.7	101.235	1720.7	101.933	1720.7	102.559	1720.7	104.374	1720.7	105.793	1720.7	106.928
	1721.18	94.0653	1721.18	94.5916	1721.18	95.1699	1721.18	95.7869	1721.18	96.439	1721.18	96.9652	1721.18	97.7356	1721.18	98.6096	1721.18	99.3925	1721.18	103.864	1721.18	101.213	1721.18	101.917	1721.18	102.543	1721.18	104.336	1721.18	105.753	1721.18	106.91
	1721.67	94.0619	1721.67	94.5733	1721.67	95.1603	1721.67	95.7698	1721.67	96.4195	1721.67	96.9485	1721.67	97.722	1721.67	98.5982	1721.67	99.3697	1721.67	103.835	1721.67	101.199	1721.67	101.909	1721.67	102.534	1721.67	104.305	1721.67	105.727	1721.67	106.904
	1722.15	94.0615	1722.15	94.5573	1722.15	95.1549	1722.15	95.7561	1722.15	96.4084	1722.15	96.9364	1722.15	97.7117	1722.15	98.5911	1722.15	99.3533	1722.15	103.815	1722.15	101.188	1722.15	101.903	1722.15	102.525	1722.15	104.279	1722.15	105.711	1722.15	106.903
	1722.63	94.061	1722.63	94.5409	1722.63	95.1504	1722.63	95.7425	1722.63	96.4016	1722.63	96.9265	1722.63	97.702	1722.63	98.5848	1722.63	99.3411	1722.63	103.801	1722.63	101.177	1722.63	101.895	1722.63	102.513	1722.63	104.255	1722.63	105.701	1722.63	106.903
	1723.11	94.058	1723.11	94.5228	1723.11	95.1441	1723.11	95.7269	1723.11	96.3955	1723.11	96.9172	1723.11	97.6909	1723.11	98.5768	1723.11	99.3319	1723.11	103.793	1723.11	101.163	1723.11	101.884	1723.11	102.496	1723.11	104.232	1723.11	105.695	1723.11	106.896
	1723.6	94.0515	1723.6	94.5033	1723.6	95.1351	1723.6	95.7086	1723.6	96.3876	1723.6	96.908	1723.6	97.6779	1723.6	98.5659	1723.6	99.3253	1723.6	103.788	1723.6	101.148	1723.6	101.867	1723.6	102.475	1723.6	104.211	1723.6	105.69	1723.6	106.882
	1724.08	94.0422	1724.08	94.484	1724.08	95.1236	1724.08	95.6886	1724.08	96.3772	1724.08	96.899	1724.08	97.6639	1724.08	98.5528	1724.08	99.3216	1724.08	103.786	1724.08	101.131	1724.08	101.849	1724.08	102.451	1724.08	104.194	1724.08	105.687	1724.08	106.861
	1724.56	94.0319	1724.56	94.4674	1724.56	95.1108	1724.56	95.6692	1724.56	96.3654	1724.56	96.8907	1724.56	97.6507	1724.56	98.5392	1724.56	99.3214	1724.56	103.788	1724.56	101.116	1724.56	101.831	1724.56	102.429	1724.56	104.183	1724.56	105.686	1724.56	106.837
	1725.04	94.0229	1725.04	94.4556	1725.04	95.0982	1725.04	95.653	1725.04	96.3547	1725.04	96.8841	1725.04	97.6402	1725.04	98.5275	1725.04	99.3252	1725.04	103.792	1725.04	101.106	1725.04	101.817	1725.04	102.414	1725.04	104.18	1725.04	105.689	1725.04	106.815
	1725.52	94.0177	1725.52	94.4506	1725.52	95.0875	1725.52	95.6423	1725.52	96.3485	1725.52	96.8801	1725.52	97.6344	1725.52	98.5201	1725.52	99.3337	1725.52	103.799	1725.52	101.101	1725.52	101.811	1725.52	102.407	1725.52	104.186	1725.52	105.696	1725.52	106.799
	1726.01	94.0179	1726.01	94.4532	1726.01	95.0802	1726.01	95.6392	1726.01	96.3499	1726.01	96.8799	1726.01	97.6345	1726.01	98.5188	1726.01	99.3476	1726.01	103.811	1726.01	101.105	1726.01	101.814	1726.01	102.412	1726.01	104.201	1726.01	105.709	1726.01	106.794
	1726.49	94.0246	1726.49	94.4636	1726.49	95.0782	1726.49	95.6452	1726.49	96.3616	1726.49	96.8846	1726.49	97.6417	1726.49	98.5251	1726.49	99.3676	1726.49	103.827	1726.49	101.117	1726.49	101.827	1726.49	102.429	1726.49	104.227	1726.49	105.728	1726.49	106.803
	1726.97	94.0383	1726.97	94.4817	1726.97	95.0834	1726.97	95.6615	1726.97	96.3852	1726.97	96.8954	1726.97	97.6568	1726.97	98.5396	1726.97	99.3944	1726.97	103.85	1726.97	101.138	1726.97	101.851	1726.97	102.458	1726.97	104.261	1726.97	105.756	1726.97	106.828
	1727.45	94.059	1727.45	94.5068	1727.45	95.0978	1727.45	95.6889	1727.45	96.4213	1727.45	96.9134	1727.45	97.6804	1727.45	98.5623	1727.45	99.4285	1727.45	103.881	1727.45	101.168	1727.45	101.885	1727.45	102.496	1727.45	104.303	1727.45	105.794	1727.45	106.868
	1727.93	94.0859	1727.93	94.5375	1727.93	95.1227	1727.93	95.7271	1727.93	96.4687	1727.93	96.9391	1727.93	97.7128	1727.93	98.5928	1727.93	99.4697	1727.93	103.92	1727.93	101.208	1727.93	101.929	1727.93	102.542	1727.93	104.352	1727.93	105.842	1727.93	106.924
	1728.42	94.1174	1728.42	94.5723	1728.42	95.1586	1728.42	95.7746	1728.42	96.5246	1728.42	96.9724	1728.42	97.7533	1728.42	98.6296	1728.42	99.5167	1728.42	103.963	1728.42	101.255	1728.42	101.98	1728.42	102.592	1728.42	104.404	1728.42	105.898	1728.42	106.993
	1728.9	94.1513	1728.9	94.609	1728.9	95.2036	1728.9	95.8278	1728.9	96.5847	1728.9	97.0121	1728.9	97.7999	1728.9	98.6707	1728.9	99.5671	1728.9	104.01	1728.9	101.309	1728.9	102.035	1728.9	102.641	1728.9	104.456	1728.9	105.96	1728.9	107.069
	1729.38	94.1852	1729.38	94.6456	1729.38	95.2545	1729.38	95.8821	1729.38	96.6441	1729.38	97.0563	1729.38	97.8496	1729.38	98.714	1729.38	99.6175	1729.38	104.057	1729.38	101.367	1729.38	102.09	1729.38	102.687	1729.38	104.503	1729.38	106.023	1729.38	107.149
	1729.86	94.2173	1729.86	94.681	1729.86	95.3071	1729.86	95.9327	1729.86	96.6994	1729.86	97.1033	1729.86	97.8992	1729.86	98.7579	1729.86	99.665	1729.86	104.102	1729.86	101.425	1729.86	102.141	1729.86	102.728	1729.86	104.543	1729.86	106.084	1729.86	107.227
	1730.35	94.2474	1730.35	94.7156	1730.35	95.3587	1730.35	95.9772	1730.35	96.7501	1730.35	97.1519	1730.35	97.9468	1730.35	98.8023	1730.35	99.7083	1730.35	104.148	1730.35	101.485	1730.35	102.186	1730.35	102.765	1730.35	104.578	1730.35	106.143	1730.35	107.301
	1730.83	94.2772	1730.83	94.752	1730.83	95.4088	1730.83	96.0158	1730.83	96.7992	1730.83	97.2026	1730.83	97.9925	1730.83	98.8486	1730.83	99.7481	1730.83	104.198	1730.83	101.545	1730.83	102.23	1730.83	102.803	1730.83	104.612	1730.83	106.2	1730.83	107.375
	1731.31	94.3098	1731.31	94.7939	1731.31	95.4602	1731.31	96.0519	1731.31	96.8523	1731.31	97.2572	1731.31	98.0387	1731.31	98.8992	1731.31	99.7873	1731.31	104.259	1731.31	101.611	1731.31	102.275	1731.31	102.848	1731.31	104.651	1731.31	106.261	1731.31	107.453
	1731.79	94.3483	1731.79	94.8455	1731.79	95.5173	1731.79	96.0902	1731.79	96.9154	1731.79	97.3175	1731.79	98.0888	1731.79	98.956	1731.79	99.8283	1731.79	104.335	1731.79	101.684	1731.79	102.328	1731.79	102.906	1731.79	104.701	1731.79	106.329	1731.79	107.542
	1732.27	94.3939	1732.27	94.9094	1732.27	95.5831	1732.27	96.1342	1732.27	96.9916	1732.27	97.3835	1732.27	98.1452	1732.27	99.0184	1732.27	99.8714	1732.27	104.426	1732.27	101.767	1732.27	102.39	1732.27	102.978	1732.27	104.762	1732.27	106.406	1732.27	107.643
	1732.76	94.443	1732.76	94.983	1732.76	95.6551	1732.76	96.1821	1732.76	97.0761	1732.76	97.4495	1732.76	98.2053	1732.76	99.0799	1732.76	99.9109	1732.76	104.522	1732.76	101.851	1732.76	102.458	1732.76	103.055	1732.76	104.831	1732.76	106.482	1732.76	107.747
	1733.24	94.4837	1733.24	95.0535	1733.24	95.719	1733.24	96.2237	1733.24	97.1497	1733.24	97.5006	1733.24	98.257	1733.24	99.1247	1733.24	99.9322	1733.24	104.598	1733.24	101.915	1733.24	102.513	1733.24	103.117	1733.24	104.888	1733.24	106.534	1733.24	107.824
	1733.72	94.4972	1733.72	95.0971	1733.72	95.7492	1733.72	96.2397	1733.72	97.1807	1733.72	97.515	1733.72	98.2797	1733.72	99.1316	1733.72	99.9171	1733.72	104.616	1733.72	101.929	1733.72	102.53	1733.72	103.13	1733.72	104.908	1733.72	106.53	1733.72	107.833
	1734.2	94.4715	1734.2	95.0933	1734.2	95.7249	1734.2	96.2158	1734.2	97.1455	1734.2	97.4804	1734.2	98.258	1734.2	99.0906	1734.2	99.8588	1734.2	104.554	1734.2	101.872	1734.2	102.489	1734.2	103.075	1734.2	104.874	1734.2	106.453	1734.2	107.752
	1734.68	94.4154	1734.68	95.0456	1734.68	95.6531	1734.68	96.1586	1734.68	97.0549	1734.68	97.4102	1734.68	98.1995	1734.68	99.0172	1734.68	99.775	1734.68	104.436	1734.68	101.763	1734.68	102.403	1734.68	102.97	1734.68	104.798	1734.68	106.329	1734.68	107.606
	1735.17	94.3517	1735.17	94.9783	1735.17	95.563	1735.17	96.0908	1735.17	96.9456	1735.17	97.3327	1735.17	98.1292	1735.17	98.9403	1735.17	99.6936	1735.17	104.308	1735.17	101.642	1735.17	102.307	1735.17	102.855	1735.17	104.712	1735.17	106.201	1735.17	107.45
	1735.65	94.2982	1735.65	94.915	1735.65	95.4806	1735.65	96.0319	1735.65	96.8487	1735.65	97.2686	1735.65	98.0681	1735.65	98.8795	1735.65	99.6322	1735.65	104.205	1735.65	101.542	1735.65	102.226	1735.65	102.76	1735.65	104.641	1735.65	106.1	1735.65	107.326
	1736.13	94.2612	1736.13	94.8667	1736.13	95.4173	1736.13	95.99	1736.13	96.7766	1736.13	97.2244	1736.13	98.0246	1736.13	98.8394	1736.13	99.5941	1736.13	104.139	1736.13	101.471	1736.13	102.171	1736.13	102.696	1736.13	104.594	1736.13	106.034	1736.13	107.246
	1736.61	94.2398	1736.61	94.8351	1736.61	95.3739	1736.61	95.9653	1736.61	96.7294	1736.61	97.1982	1736.61	97.9983	1736.61	98.8168	1736.61	99.5753	1736.61	104.107	1736.61	101.429	1736.61	102.138	1736.61	102.659	1736.61	104.566	1736.61	105.997	1736.61	107.207
	1737.1	94.2303	1737.1	94.8175	1737.1	95.3465	1737.1	95.9548	1737.1	96.7023	1737.1	97.1849	1737.1	97.9851	1737.1	98.806	1737.1	99.5698	1737.1	104.101	1737.1	101.408	1737.1	102.122	1737.1	102.642	1737.1	104.553	1737.1	105.981	1737.1	107.198
	1737.58	94.2286	1737.58	94.8101	1737.58	95.3305	1737.58	95.9544	1737.58	96.6891	1737.58	97.1795	1737.58	97.9794	1737.58	98.8013	1737.58	99.5717	1737.58	104.115	1737.58	101.401	1737.58	102.117	1737.58	102.638	1737.58	104.546	1737.58	105.977	1737.58	107.209
	1738.06	94.231	1738.06	94.8089	1738.06	95.3215	1738.06	95.9597	1738.06	96.684	1738.06	97.1766	1738.06	97.9756	1738.06	98.7981	1738.06	99.5754	1738.06	104.14	1738.06	101.402	1738.06	102.116	1738.06	102.642	1738.06	104.539	1738.06	105.977	1738.06	107.229
	1738.54	94.2342	1738.54	94.81	1738.54	95.3157	1738.54	95.9661	1738.54	96.6815	1738.54	97.1723	1738.54	97.9682	1738.54	98.7936	1738.54	99.5764	1738.54	104.17	1738.54	101.404	1738.54	102.112	1738.54	102.646	1738.54	104.526	1738.54	105.974	1738.54	107.247
	1739.02	94.2368	1739.02	94.8107	1739.02	95.3115	1739.02	95.9697	1739.02	96.6781	1739.02	97.1638	1739.02	97.954	1739.02	98.7872	1739.02	99.572	1739.02	104.198	1739.02	101.402	1739.02	102.102	1739.02	102.649	1739.02	104.506	1739.02	105.966	1739.02	107.252
	1739.51	94.2396	1739.51	94.81	1739.51	95.3092	1739.51	95.969	1739.51	96.6733	1739.51	97.1516	1739.51	97.9341	1739.51	98.7819	1739.51	99.5635	1739.51	104.219	1739.51	101.396	1739.51	102.086	1739.51	102.65	1739.51	104.483	1739.51	105.954	1739.51	107.243
	1739.99	94.2451	1739.99	94.8093	1739.99	95.3113	1739.99	95.9655	1739.99	96.6699	1739.99	97.1391	1739.99	97.9139	1739.99	98.7822	1739.99	99.5555	1739.99	104.233	1739.99	101.39	1739.99	102.071	1739.99	102.653	1739.99	104.464	1739.99	105.945	1739.99	107.224
	1740.47	94.2566	1740.47	94.8109	1740.47	95.3203	1740.47	95.9629	1740.47	96.6724	1740.47	97.1308	1740.47	97.9002	1740.47	98.7913	1740.47	99.5541	1740.47	104.243	1740.47	101.39	1740.47	102.062	1740.47	102.663	1740.47	104.457	1740.47	105.945	1740.47	107.205
	1740.95	94.2751	1740.95	94.8164	1740.95	95.337	1740.95	95.9648	1740.95	96.6839	1740.95	97.1299	1740.95	97.8972	1740.95	98.8096	1740.95	99.563	1740.95	104.251	1740.95	101.399	1740.95	102.062	1740.95	102.681	1740.95	104.465	1740.95	105.959	1740.95	107.198
	1741.43	94.2998	1741.43	94.8257	1741.43	95.36	1741.43	95.973	1741.43	96.7046	1741.43	97.1372	1741.43	97.9052	1741.43	98.834	1741.43	99.5825	1741.43	104.26	1741.43	101.418	1741.43	102.073	1741.43	102.707	1741.43	104.488	1741.43	105.984	1741.43	107.205
	1741.92	94.3275	1741.92	94.8366	1741.92	95.3858	1741.92	95.9869	1741.92	96.7314	1741.92	97.1512	1741.92	97.9208	1741.92	98.8596	1741.92	99.6098	1741.92	104.268	1741.92	101.444	1741.92	102.091	1741.92	102.738	1741.92	104.519	1741.92	106.018	1741.92	107.227
	1742.4	94.3539	1742.4	94.8464	1742.4	95.41	1742.4	96.0044	1742.4	96.7595	1742.4	97.1695	1742.4	97.9391	1742.4	98.8808	1742.4	99.6402	1742.4	104.273	1742.4	101.473	1742.4	102.11	1742.4	102.767	1742.4	104.552	1742.4	106.053	1742.4	107.256
	1742.88	94.3748	1742.88	94.8527	1742.88	95.4286	1742.88	96.0225	1742.88	96.7832	1742.88	97.1889	1742.88	97.9551	1742.88	98.8935	1742.88	99.6688	1742.88	104.272	1742.88	101.499	1742.88	102.126	1742.88	102.791	1742.88	104.581	1742.88	106.083	1742.88	107.286
	1743.36	94.3872	1743.36	94.8545	1743.36	95.439	1743.36	96.0387	1743.36	96.7985	1743.36	97.2067	1743.36	97.9657	1743.36	98.8959	1743.36	99.691	1743.36	104.266	1743.36	101.518	1743.36	102.137	1743.36	102.805	1743.36	104.603	1743.36	106.105	1743.36	107.311
	1743.85	94.391	1743.85	94.8528	1743.85	95.4414	1743.85	96.0515	1743.85	96.8044	1743.85	97.2215	1743.85	97.9709	1743.85	98.8899	1743.85	99.7054	1743.85	104.258	1743.85	101.529	1743.85	102.141	1743.85	102.81	1743.85	104.618	1743.85	106.118	1743.85	107.327
	1744.33	94.3886	1744.33	94.8505	1744.33	95.4384	1744.33	96.0614	1744.33	96.804	1744.33	97.233	1744.33	97.9734	1744.33	98.8802	1744.33	99.7131	1744.33	104.252	1744.33	101.535	1744.33	102.143	1744.33	102.809	1744.33	104.627	1744.33	106.125	1744.33	107.336
	1744.81	94.3842	1744.81	94.8508	1744.81	95.4341	1744.81	96.0704	1744.81	96.8028	1744.81	97.242	1744.81	97.9777	1744.81	98.8725	1744.81	99.7179	1744.81	104.255	1744.81	101.541	1744.81	102.147	1744.81	102.807	1744.81	104.636	1744.81	106.133	1744.81	107.343
	1745.29	94.3814	1745.29	94.856	1745.29	95.4321	1745.29	96.0804	1745.29	96.8062	1745.29	97.2491	1745.29	97.9872	1745.29	98.8707	1745.29	99.7237	1745.29	104.27	1745.29	101.552	1745.29	102.158	1745.29	102.807	1745.29	104.647	1745.29	106.146	1745.29	107.353
	1745.77	94.3823	1745.77	94.866	1745.77	95.4341	1745.77	96.0927	1745.77	96.8177	1745.77	97.2543	1745.77	98.0028	1745.77	98.8763	1745.77	99.733	1745.77	104.3	1745.77	101.569	1745.77	102.176	1745.77	102.812	1745.77	104.662	1745.77	106.167	1745.77	107.369
	1746.26	94.3867	1746.26	94.8793	1746.26	95.4399	1746.26	96.1067	1746.26	96.8375	1746.26	97.2563	1746.26	98.0228	1746.26	98.8878	1746.26	99.7465	1746.26	104.34	1746.26	101.594	1746.26	102.201	1746.26	102.821	1746.26	104.679	1746.26	106.196	1746.26	107.391
	1746.74	94.3924	1746.74	94.8926	1746.74	95.4476	1746.74	96.1208	1746.74	96.8626	1746.74	97.253	1746.74	98.0426	1746.74	98.9015	1746.74	99.7624	1746.74	104.385	1746.74	101.624	1746.74	102.227	1746.74	102.831	1746.74	104.693	1746.74	106.229	1746.74	107.415
	1747.22	94.3964	1747.22	94.9025	1747.22	95.4544	1747.22	96.132	1747.22	96.8875	1747.22	97.2427	1747.22	98.0566	1747.22	98.9128	1747.22	99.7775	1747.22	104.426	1747.22	101.653	1747.22	102.25	1747.22	102.837	1747.22	104.698	1747.22	106.259	1747.22	107.435
	1747.7	94.3959	1747.7	94.9065	1747.7	95.4578	1747.7	96.1374	1747.7	96.9057	1747.7	97.2251	1747.7	98.0601	1747.7	98.9178	1747.7	99.788	1747.7	104.453	1747.7	101.675	1747.7	102.263	1747.7	102.836	1747.7	104.692	1747.7	106.281	1747.7	107.443
	1748.18	94.3903	1748.18	94.9045	1748.18	95.4569	1748.18	96.1355	1748.18	96.9123	1748.18	97.2024	1748.18	98.0512	1748.18	98.915	1748.18	99.7914	1748.18	104.457	1748.18	101.688	1748.18	102.263	1748.18	102.826	1748.18	104.673	1748.18	106.288	1748.18	107.436
	1748.67	94.3807	1748.67	94.8986	1748.67	95.4522	1748.67	96.1267	1748.67	96.9058	1748.67	97.1791	1748.67	98.0324	1748.67	98.9057	1748.67	99.7869	1748.67	104.436	1748.67	101.688	1748.67	102.249	1748.67	102.807	1748.67	104.644	1748.67	106.277	1748.67	107.413
	1749.15	94.3696	1749.15	94.8915	1749.15	95.4447	1749.15	96.1125	1749.15	96.8879	1749.15	97.16	1749.15	98.0088	1749.15	98.8926	1749.15	99.7753	1749.15	104.391	1749.15	101.674	1749.15	102.225	1749.15	102.782	1749.15	104.61	1749.15	106.25	1749.15	107.375
	1749.63	94.3588	1749.63	94.8843	1749.63	95.4349	1749.63	96.0944	1749.63	96.8613	1749.63	97.1474	1749.63	97.9854	1749.63	98.8777	1749.63	99.7572	1749.63	104.329	1749.63	101.649	1749.63	102.194	1749.63	102.754	1749.63	104.577	1749.63	106.209	1749.63	107.326
	1750.11	94.3476	1750.11	94.8755	1750.11	95.4215	1750.11	96.0719	1750.11	96.828	1750.11	97.1398	1750.11	97.9646	1750.11	98.8605	1750.11	99.732	1750.11	104.254	1750.11	101.611	1750.11	102.159	1750.11	102.721	1750.11	104.546	1750.11	106.154	1750.11	107.269
	1750.6	94.333	1750.6	94.8611	1750.6	95.4021	1750.6	96.0437	1750.6	96.788	1750.6	97.1325	1750.6	97.9452	1750.6	98.8383	1750.6	99.6985	1750.6	104.172	1750.6	101.56	1750.6	102.12	1750.6	102.686	1750.6	104.516	1750.6	106.089	1750.6	107.203
	1751.08	94.3121	1751.08	94.8377	1751.08	95.3752	1751.08	96.0089	1751.08	96.7413	1751.08	97.1203	1751.08	97.9244	1751.08	98.8089	1751.08	99.6569	1751.08	104.088	1751.08	101.499	1751.08	102.077	1751.08	102.647	1751.08	104.485	1751.08	106.017	1751.08	107.132
	1751.56	94.2844	1751.56	94.8054	1751.56	95.3422	1751.56	95.9689	1751.56	96.6901	1751.56	97.1007	1751.56	97.9005	1751.56	98.7729	1751.56	99.6104	1751.56	104.01	1751.56	101.432	1751.56	102.034	1751.56	102.607	1751.56	104.451	1751.56	105.943	1751.56	107.061
	1752.04	94.2528	1752.04	94.7682	1752.04	95.3072	1752.04	95.9276	1752.04	96.639	1752.04	97.0756	1752.04	97.8748	1752.04	98.7346	1752.04	99.5646	1752.04	103.942	1752.04	101.368	1752.04	101.993	1752.04	102.57	1752.04	104.418	1752.04	105.876	1752.04	106.998
	1752.52	94.2223	1752.52	94.732	1752.52	95.2752	1752.52	95.8902	1752.52	96.5936	1752.52	97.0499	1752.52	97.8505	1752.52	98.6997	1752.52	99.5257	1752.52	103.889	1752.52	101.314	1752.52	101.959	1752.52	102.542	1752.52	104.388	1752.52	105.822	1752.52	106.948
	1753.01	94.1978	1753.01	94.7022	1753.01	95.2505	1753.01	95.861	1753.01	96.5589	1753.01	97.0288	1753.01	97.8312	1753.01	98.6732	1753.01	99.498	1753.01	103.854	1753.01	101.273	1753.01	101.934	1753.01	102.524	1753.01	104.366	1753.01	105.784	1753.01	106.915
	1753.49	94.1828	1753.49	94.6822	1753.49	95.2356	1753.49	95.8428	1753.49	96.5377	1753.49	97.0161	1753.49	97.8196	1753.49	98.6577	1753.49	99.4838	1753.49	103.837	1753.49	101.247	1753.49	101.921	1753.49	102.518	1753.49	104.352	1753.49	105.765	1753.49	106.9
	1753.97	94.1794	1753.97	94.6735	1753.97	95.2316	1753.97	95.8369	1753.97	96.5311	1753.97	97.0141	1753.97	97.8167	1753.97	98.6542	1753.97	99.483	1753.97	103.838	1753.97	101.236	1753.97	101.919	1753.97	102.525	1753.97	104.348	1753.97	105.763	1753.97	106.903
	1754.45	94.1876	1754.45	94.676	1754.45	95.2387	1754.45	95.8432	1754.45	96.5385	1754.45	97.0229	1754.45	97.8224	1754.45	98.6615	1754.45	99.4942	1754.45	103.857	1754.45	101.236	1754.45	101.929	1754.45	102.541	1754.45	104.352	1754.45	105.776	1754.45	106.919
	1754.93	94.2061	1754.93	94.6879	1754.93	95.2557	1754.93	95.8603	1754.93	96.5575	1754.93	97.0409	1754.93	97.835	1754.93	98.677	1754.93	99.514	1754.93	103.89	1754.93	101.246	1754.93	101.949	1754.93	102.564	1754.93	104.362	1754.93	105.801	1754.93	106.944
	1755.42	94.2312	1755.42	94.7061	1755.42	95.2799	1755.42	95.8849	1755.42	96.5836	1755.42	97.0646	1755.42	97.8516	1755.42	98.6965	1755.42	99.5374	1755.42	103.933	1755.42	101.26	1755.42	101.976	1755.42	102.591	1755.42	104.375	1755.42	105.834	1755.42	106.974
	1755.9	94.2569	1755.9	94.7259	1755.9	95.3069	1755.9	95.9114	1755.9	96.6108	1755.9	97.0882	1755.9	97.8679	1755.9	98.7147	1755.9	99.5579	1755.9	103.979	1755.9	101.275	1755.9	102.004	1755.9	102.615	1755.9	104.389	1755.9	105.869	1755.9	106.999
	1756.38	94.2763	1756.38	94.7419	1756.38	95.3308	1756.38	95.9333	1756.38	96.6323	1756.38	97.1055	1756.38	97.8799	1756.38	98.7261	1756.38	99.5689	1756.38	104.016	1756.38	101.287	1756.38	102.028	1756.38	102.632	1756.38	104.399	1756.38	105.898	1756.38	107.016
	1756.86	94.2841	1756.86	94.7502	1756.86	95.3463	1756.86	95.9456	1756.86	96.6439	1756.86	97.1125	1756.86	97.8851	1756.86	98.728	1756.86	99.5673	1756.86	104.039	1756.86	101.291	1756.86	102.045	1756.86	102.638	1756.86	104.405	1756.86	105.918	1756.86	107.021
	1757.34	94.2798	1757.34	94.7504	1757.34	95.3512	1757.34	95.947	1757.34	96.6457	1757.34	97.1093	1757.34	97.8843	1757.34	98.7219	1757.34	99.5546	1757.34	104.045	1757.34	101.292	1757.34	102.055	1757.34	102.636	1757.34	104.406	1757.34	105.929	1757.34	107.017
	1757.83	94.2676	1757.83	94.7458	1757.83	95.3476	1757.83	95.9407	1757.83	96.6423	1757.83	97.1002	1757.83	97.881	1757.83	98.712	1757.83	99.5364	1757.83	104.038	1757.83	101.291	1757.83	102.059	1757.83	102.629	1757.83	104.406	1757.83	105.935	1757.83	107.011
	1758.31	94.2543	1758.31	94.7412	1758.31	95.3397	1758.31	95.9322	1758.31	96.6398	1758.31	97.0908	1758.31	97.879	1758.31	98.7035	1758.31	99.5191	1758.31	104.027	1758.31	101.295	1758.31	102.063	1758.31	102.622	1758.31	104.406	1758.31	105.941	1758.31	107.009
	1758.79	94.2457	1758.79	94.741	1758.79	95.3322	1758.79	95.9265	1758.79	96.6427	1758.79	97.0858	1758.79	97.8814	1758.79	98.7001	1758.79	99.5076	1758.79	104.019	1758.79	101.306	1758.79	102.07	1758.79	102.62	1758.79	104.409	1758.79	105.951	1758.79	107.016
	1759.27	94.2457	1759.27	94.7475	1759.27	95.3284	1759.27	95.9263	1759.27	96.6527	1759.27	97.0872	1759.27	97.8891	1759.27	98.7029	1759.27	99.5038	1759.27	104.017	1759.27	101.325	1759.27	102.082	1759.27	102.624	1759.27	104.414	1759.27	105.968	1759.27	107.033
	1759.76	94.2551	1759.76	94.7611	1759.76	95.3294	1759.76	95.9318	1759.76	96.6685	1759.76	97.0948	1759.76	97.9015	1759.76	98.7113	1759.76	99.5074	1759.76	104.023	1759.76	101.351	1759.76	102.097	1759.76	102.632	1759.76	104.42	1759.76	105.988	1759.76	107.059
	1760.24	94.2719	1760.24	94.7793	1760.24	95.3341	1760.24	95.9403	1760.24	96.6855	1760.24	97.1058	1760.24	97.9158	1760.24	98.7224	1760.24	99.5159	1760.24	104.034	1760.24	101.379	1760.24	102.11	1760.24	102.642	1760.24	104.425	1760.24	106.006	1760.24	107.087
	1760.72	94.2912	1760.72	94.7971	1760.72	95.3392	1760.72	95.9471	1760.72	96.6968	1760.72	97.1158	1760.72	97.9275	1760.72	98.7322	1760.72	99.5252	1760.72	104.042	1760.72	101.402	1760.72	102.117	1760.72	102.648	1760.72	104.426	1760.72	106.016	1760.72	107.11
	1761.2	94.3058	1761.2	94.8079	1761.2	95.3398	1761.2	95.9462	1761.2	96.695	1761.2	97.1196	1761.2	97.9315	1761.2	98.7359	1761.2	99.5311	1761.2	104.039	1761.2	101.411	1761.2	102.11	1761.2	102.646	1761.2	104.419	1761.2	106.008	1761.2	107.118
	1761.68	94.309	1761.68	94.806	1761.68	95.332	1761.68	95.9336	1761.68	96.6751	1761.68	97.114	1761.68	97.9241	1761.68	98.7304	1761.68	99.5304	1761.68	104.019	1761.68	101.4	1761.68	102.088	1761.68	102.632	1761.68	104.403	1761.68	105.979	1761.68	107.106
	1762.17	94.2979	1762.17	94.79	1762.17	95.315	1762.17	95.9093	1762.17	96.6389	1762.17	97.0993	1762.17	97.9052	1762.17	98.7155	1762.17	99.5226	1762.17	103.981	1762.17	101.37	1762.17	102.053	1762.17	102.608	1762.17	104.38	1762.17	105.933	1762.17	107.073
	1762.65	94.2751	1762.65	94.7642	1762.65	95.2922	1762.65	95.8783	1762.65	96.5941	1762.65	97.0797	1762.65	97.8789	1762.65	98.6947	1762.65	99.5108	1762.65	103.934	1762.65	101.329	1762.65	102.014	1762.65	102.578	1762.65	104.355	1762.65	105.88	1762.65	107.027
	1763.13	94.247	1763.13	94.7366	1763.13	95.2692	1763.13	95.8479	1763.13	96.5512	1763.13	97.0611	1763.13	97.8515	1763.13	98.673	1763.13	99.499	1763.13	103.888	1763.13	101.288	1763.13	101.979	1763.13	102.55	1763.13	104.334	1763.13	105.832	1763.13	106.981
	1763.61	94.2204	1763.61	94.7144	1763.61	95.2513	1763.61	95.8241	1763.61	96.5186	1763.61	97.0478	1763.61	97.8284	1763.61	98.6549	1763.61	99.4905	1763.61	103.851	1763.61	101.257	1763.61	101.955	1763.61	102.529	1763.61	104.32	1763.61	105.798	1763.61	106.944
	1764.09	94.1997	1764.09	94.7022	1764.09	95.2413	1764.09	95.81	1764.09	96.5007	1764.09	97.042	1764.09	97.8126	1764.09	98.6428	1764.09	99.4867	1764.09	103.828	1764.09	101.241	1764.09	101.944	1764.09	102.516	1764.09	104.317	1764.09	105.78	1764.09	106.922
	1764.58	94.1869	1764.58	94.7014	1764.58	95.2395	1764.58	95.8061	1764.58	96.4982	1764.58	97.0432	1764.58	97.8049	1764.58	98.6379	1764.58	99.4875	1764.58	103.82	1764.58	101.24	1764.58	101.944	1764.58	102.513	1764.58	104.324	1764.58	105.778	1764.58	106.917
	1765.06	94.1816	1765.06	94.711	1765.06	95.2444	1765.06	95.8114	1765.06	96.5099	1765.06	97.0501	1765.06	97.8048	1765.06	98.64	1765.06	99.4916	1765.06	103.825	1765.06	101.252	1765.06	101.953	1765.06	102.517	1765.06	104.34	1765.06	105.789	1765.06	106.925
	1765.54	94.1826	1765.54	94.7281	1765.54	95.2533	1765.54	95.8238	1765.54	96.533	1765.54	97.0605	1765.54	97.8105	1765.54	98.6485	1765.54	99.4977	1765.54	103.84	1765.54	101.272	1765.54	101.967	1765.54	102.526	1765.54	104.362	1765.54	105.809	1765.54	106.946
	1766.02	94.1884	1766.02	94.7489	1766.02	95.2632	1766.02	95.8412	1766.02	96.5641	1766.02	97.0723	1766.02	97.8203	1766.02	98.6627	1766.02	99.5045	1766.02	103.861	1766.02	101.295	1766.02	101.984	1766.02	102.539	1766.02	104.388	1766.02	105.833	1766.02	106.972
	1766.51	94.1974	1766.51	94.7689	1766.51	95.2712	1766.51	95.8611	1766.51	96.599	1766.51	97.084	1766.51	97.8323	1766.51	98.6815	1766.51	99.5113	1766.51	103.885	1766.51	101.316	1766.51	101.999	1766.51	102.552	1766.51	104.415	1766.51	105.857	1766.51	107.001
	1766.99	94.2087	1766.99	94.7839	1766.99	95.2758	1766.99	95.8816	1766.99	96.6334	1766.99	97.095	1766.99	97.8454	1766.99	98.7038	1766.99	99.5187	1766.99	103.91	1766.99	101.332	1766.99	102.013	1766.99	102.565	1766.99	104.438	1766.99	105.878	1766.99	107.028
	1767.47	94.2226	1767.47	94.792	1767.47	95.2776	1767.47	95.9018	1767.47	96.6638	1767.47	97.1064	1767.47	97.8597	1767.47	98.7288	1767.47	99.5287	1767.47	103.936	1767.47	101.341	1767.47	102.025	1767.47	102.578	1767.47	104.459	1767.47	105.895	1767.47	107.051
	1767.95	94.24	1767.95	94.794	1767.95	95.2794	1767.95	95.9225	1767.95	96.6891	1767.95	97.1205	1767.95	97.877	1767.95	98.7558	1767.95	99.5441	1767.95	103.963	1767.95	101.346	1767.95	102.038	1767.95	102.592	1767.95	104.478	1767.95	105.912	1767.95	107.072
	1768.43	94.2627	1768.43	94.7942	1768.43	95.2856	1768.43	95.9462	1768.43	96.7116	1768.43	97.1406	1768.43	97.9	1768.43	98.7855	1768.43	99.5678	1768.43	103.998	1768.43	101.355	1768.43	102.057	1768.43	102.613	1768.43	104.501	1768.43	105.933	1768.43	107.098
	1768.91	94.2919	1768.91	94.798	1768.91	95.3005	1768.91	95.9761	1768.91	96.7355	1768.91	97.1692	1768.91	97.9318	1768.91	98.8189	1768.91	99.6017	1768.91	104.044	1768.91	101.373	1768.91	102.085	1768.91	102.643	1768.91	104.532	1768.91	105.967	1768.91	107.135
	1769.4	94.3284	1769.4	94.8105	1769.4	95.3268	1769.4	96.0154	1769.4	96.766	1769.4	97.2074	1769.4	97.9749	1769.4	98.8573	1769.4	99.6462	1769.4	104.105	1769.4	101.406	1769.4	102.123	1769.4	102.687	1769.4	104.578	1769.4	106.019	1769.4	107.187
	1769.88	94.3714	1769.88	94.8347	1769.88	95.3655	1769.88	96.066	1769.88	96.8066	1769.88	97.2544	1769.88	98.03	1769.88	98.9016	1769.88	99.6999	1769.88	104.182	1769.88	101.457	1769.88	102.173	1769.88	102.745	1769.88	104.638	1769.88	106.092	1769.88	107.257
	1770.36	94.4184	1770.36	94.8711	1770.36	95.4151	1770.36	96.1272	1770.36	96.8585	1770.36	97.3075	1770.36	98.0954	1770.36	98.9507	1770.36	99.7596	1770.36	104.272	1770.36	101.524	1770.36	102.232	1770.36	102.815	1770.36	104.711	1770.36	106.185	1770.36	107.343
	1770.84	94.4644	1770.84	94.9165	1770.84	95.4715	1770.84	96.194	1770.84	96.9183	1770.84	97.3607	1770.84	98.1653	1770.84	99.0007	1770.84	99.819	1770.84	104.365	1770.84	101.601	1770.84	102.294	1770.84	102.891	1770.84	104.787	1770.84	106.29	1770.84	107.434
	1771.33	94.5015	1771.33	94.9633	1771.33	95.5261	1771.33	96.2559	1771.33	96.9769	1771.33	97.4051	1771.33	98.2285	1771.33	99.0436	1771.33	99.8683	1771.33	104.445	1771.33	101.675	1771.33	102.348	1771.33	102.959	1771.33	104.851	1771.33	106.388	1771.33	107.513
	1771.81	94.5209	1771.81	94.9998	1771.81	95.5671	1771.81	96.2976	1771.81	97.0199	1771.81	97.4304	1771.81	98.2695	1771.81	99.0688	1771.81	99.8962	1771.81	104.491	1771.81	101.73	1771.81	102.38	1771.81	103.005	1771.81	104.882	1771.81	106.457	1771.81	107.56
	1772.29	94.5182	1772.29	95.0149	1772.29	95.5843	1772.29	96.3069	1772.29	97.0346	1772.29	97.4311	1772.29	98.2763	1772.29	99.069	1772.29	99.8964	1772.29	104.488	1772.29	101.75	1772.29	102.381	1772.29	103.015	1772.29	104.87	1772.29	106.475	1772.29	107.559
	1772.77	94.4972	1772.77	95.005	1772.77	95.5754	1772.77	96.2829	1772.77	97.0176	1772.77	97.4098	1772.77	98.2484	1772.77	99.0448	1772.77	99.872	1772.77	104.439	1772.77	101.731	1772.77	102.353	1772.77	102.991	1772.77	104.817	1772.77	106.439	1772.77	107.513
	1773.26	94.4669	1773.26	94.975	1773.26	95.5469	1773.26	96.2361	1773.26	96.9764	1773.26	97.3755	1773.26	98.1967	1773.26	99.0048	1773.26	99.8334	1773.26	104.362	1773.26	101.685	1773.26	102.305	1773.26	102.944	1773.26	104.743	1773.26	106.364	1773.26	107.44
	1773.74	94.4355	1773.74	94.9339	1773.74	95.5084	1773.74	96.1798	1773.74	96.922	1773.74	97.3367	1773.74	98.1347	1773.74	98.9583	1773.74	99.7905	1773.74	104.276	1773.74	101.624	1773.74	102.249	1773.74	102.889	1773.74	104.663	1773.74	106.272	1773.74	107.358
	1774.22	94.4068	1774.22	94.8889	1774.22	95.4674	1774.22	96.1235	1774.22	96.863	1774.22	97.2972	1774.22	98.0718	1774.22	98.911	1774.22	99.7484	1774.22	104.195	1774.22	101.559	1774.22	102.194	1774.22	102.834	1774.22	104.59	1774.22	106.178	1774.22	107.278
	1774.7	94.3808	1774.7	94.8444	1774.7	95.428	1774.7	96.0712	1774.7	96.8037	1774.7	97.2575	1774.7	98.0125	1774.7	98.8651	1774.7	99.7081	1774.7	104.121	1774.7	101.495	1774.7	102.141	1774.7	102.783	1774.7	104.527	1774.7	106.09	1774.7	107.204
	1775.18	94.3563	1775.18	94.803	1775.18	95.3922	1775.18	96.0237	1775.18	96.7461	1775.18	97.2168	1775.18	97.9583	1775.18	98.8213	1775.18	99.6689	1775.18	104.056	1775.18	101.434	1775.18	102.092	1775.18	102.736	1775.18	104.474	1775.18	106.009	1775.18	107.135
	1775.66	94.3322	1775.66	94.7665	1775.66	95.3613	1775.66	95.9813	1775.66	96.6922	1775.66	97.1756	1775.66	97.9103	1775.66	98.7806	1775.66	99.6309	1775.66	104	1775.66	101.376	1775.66	102.047	1775.66	102.691	1775.66	104.43	1775.66	105.937	1775.66	107.072
	1776.15	94.3087	1776.15	94.7371	1776.15	95.3367	1776.15	95.9448	1776.15	96.6446	1776.15	97.1359	1776.15	97.8699	1776.15	98.7446	1776.15	99.5953	1776.15	103.953	1776.15	101.325	1776.15	102.009	1776.15	102.65	1776.15	104.398	1776.15	105.877	1776.15	107.016
	1776.63	94.2871	1776.63	94.7163	1776.63	95.3191	1776.63	95.916	1776.63	96.6064	1776.63	97.1009	1776.63	97.8388	1776.63	98.7163	1776.63	99.5647	1776.63	103.918	1776.63	101.281	1776.63	101.979	1776.63	102.615	1776.63	104.377	1776.63	105.832	1776.63	106.97
	1777.11	94.2692	1777.11	94.7047	1777.11	95.3091	1777.11	95.8964	1777.11	96.5799	1777.11	97.0742	1777.11	97.8182	1777.11	98.6979	1777.11	99.5415	1777.11	103.896	1777.11	101.246	1777.11	101.96	1777.11	102.589	1777.11	104.37	1777.11	105.804	1777.11	106.939
	1777.59	94.2563	1777.59	94.7012	1777.59	95.3056	1777.59	95.887	1777.59	96.566	1777.59	97.0575	1777.59	97.8078	1777.59	98.6901	1777.59	99.5273	1777.59	103.889	1777.59	101.222	1777.59	101.953	1777.59	102.573	1777.59	104.377	1777.59	105.794	1777.59	106.924
	1778.08	94.2486	1778.08	94.7035	1778.08	95.3067	1778.08	95.8871	1778.08	96.5631	1778.08	97.0507	1778.08	97.8061	1778.08	98.6921	1778.08	99.5217	1778.08	103.895	1778.08	101.208	1778.08	101.956	1778.08	102.567	1778.08	104.393	1778.08	105.8	1778.08	106.925
	1778.56	94.245	1778.56	94.7082	1778.56	95.3097	1778.56	95.8942	1778.56	96.5678	1778.56	97.0511	1778.56	97.81	1778.56	98.7008	1778.56	99.5224	1778.56	103.911	1778.56	101.202	1778.56	101.966	1778.56	102.569	1778.56	104.416	1778.56	105.816	1778.56	106.938
	1779.04	94.2433	1779.04	94.7116	1779.04	95.3114	1779.04	95.9041	1779.04	96.575	1779.04	97.0544	1779.04	97.8156	1779.04	98.7117	1779.04	99.5255	1779.04	103.931	1779.04	101.201	1779.04	101.978	1779.04	102.575	1779.04	104.437	1779.04	105.837	1779.04	106.955
	1779.52	94.2411	1779.52	94.7111	1779.52	95.3094	1779.52	95.9116	1779.52	96.5798	1779.52	97.0562	1779.52	97.8194	1779.52	98.7198	1779.52	99.5269	1779.52	103.949	1779.52	101.203	1779.52	101.988	1779.52	102.581	1779.52	104.451	1779.52	105.854	1779.52	106.969
	1780	94.2364	1780	94.7056	1780	95.3025	1780	95.9124	1780	96.5783	1780	97.0531	1780	97.8187	1780	98.7212	1780	99.5234	1780	103.958	1780	101.205	1780	101.99	1780	102.583	1780	104.452	1780	105.863	1780	106.974
	1780.49	94.2291	1780.49	94.6968	1780.49	95.2918	1780.49	95.9044	1780.49	96.5699	1780.49	97.0447	1780.49	97.8133	1780.49	98.7147	1780.49	99.5141	1780.49	103.957	1780.49	101.206	1780.49	101.985	1780.49	102.581	1780.49	104.441	1780.49	105.861	1780.49	106.967
	1780.97	94.2203	1780.97	94.6878	1780.97	95.2802	1780.97	95.8893	1780.97	96.557	1780.97	97.0337	1780.97	97.8051	1780.97	98.7019	1780.97	99.501	1780.97	103.946	1780.97	101.207	1780.97	101.973	1780.97	102.575	1780.97	104.42	1780.97	105.852	1780.97	106.951
	1781.45	94.2123	1781.45	94.6817	1781.45	95.2707	1781.45	95.8714	1781.45	96.544	1781.45	97.0243	1781.45	97.7969	1781.45	98.6868	1781.45	99.4878	1781.45	103.93	1781.45	101.208	1781.45	101.958	1781.45	102.568	1781.45	104.398	1781.45	105.84	1781.45	106.934
	1781.93	94.2072	1781.93	94.6803	1781.93	95.2658	1781.93	95.8556	1781.93	96.5349	1781.93	97.0203	1781.93	97.7913	1781.93	98.6732	1781.93	99.4778	1781.93	103.916	1781.93	101.21	1781.93	101.945	1781.93	102.564	1781.93	104.379	1781.93	105.83	1781.93	106.92
	1782.41	94.2057	1782.41	94.6836	1782.41	95.2665	1782.41	95.8454	1782.41	96.5318	1782.41	97.0232	1782.41	97.7889	1782.41	98.6635	1782.41	99.473	1782.41	103.908	1782.41	101.215	1782.41	101.937	1782.41	102.563	1782.41	104.367	1782.41	105.825	1782.41	106.913
	1782.9	94.2077	1782.9	94.6899	1782.9	95.2727	1782.9	95.8421	1782.9	96.5347	1782.9	97.0328	1782.9	97.7896	1782.9	98.6583	1782.9	99.4735	1782.9	103.907	1782.9	101.221	1782.9	101.933	1782.9	102.565	1782.9	104.361	1782.9	105.825	1782.9	106.915
	1783.38	94.2122	1783.38	94.6971	1783.38	95.2831	1783.38	95.8447	1783.38	96.542	1783.38	97.0468	1783.38	97.792	1783.38	98.6572	1783.38	99.4783	1783.38	103.913	1783.38	101.229	1783.38	101.934	1783.38	102.569	1783.38	104.358	1783.38	105.826	1783.38	106.921
	1783.86	94.218	1783.86	94.7034	1783.86	95.2962	1783.86	95.851	1783.86	96.551	1783.86	97.0625	1783.86	97.7947	1783.86	98.6587	1783.86	99.486	1783.86	103.922	1783.86	101.238	1783.86	101.938	1783.86	102.572	1783.86	104.356	1783.86	105.826	1783.86	106.929
	1784.34	94.2239	1784.34	94.7075	1784.34	95.31	1784.34	95.858	1784.34	96.5586	1784.34	97.0768	1784.34	97.7965	1784.34	98.6618	1784.34	99.4946	1784.34	103.932	1784.34	101.246	1784.34	101.942	1784.34	102.572	1784.34	104.353	1784.34	105.821	1784.34	106.934
	1784.83	94.2291	1784.83	94.7092	1784.83	95.3225	1784.83	95.8627	1784.83	96.5622	1784.83	97.0874	1784.83	97.7973	1784.83	98.6655	1784.83	99.5029	1784.83	103.938	1784.83	101.254	1784.83	101.946	1784.83	102.57	1784.83	104.347	1784.83	105.81	1784.83	106.934
	1785.31	94.2331	1785.31	94.7088	1785.31	95.3317	1785.31	95.8631	1785.31	96.5603	1785.31	97.0931	1785.31	97.7975	1785.31	98.6692	1785.31	99.5098	1785.31	103.938	1785.31	101.26	1785.31	101.948	1785.31	102.567	1785.31	104.338	1785.31	105.795	1785.31	106.929
	1785.79	94.2359	1785.79	94.7074	1785.79	95.3367	1785.79	95.859	1785.79	96.5529	1785.79	97.0944	1785.79	97.7984	1785.79	98.6728	1785.79	99.5149	1785.79	103.932	1785.79	101.264	1785.79	101.948	1785.79	102.564	1785.79	104.33	1785.79	105.78	1785.79	106.921
	1786.27	94.2378	1786.27	94.7059	1786.27	95.3373	1786.27	95.8517	1786.27	96.5418	1786.27	97.0925	1786.27	97.8013	1786.27	98.6763	1786.27	99.5184	1786.27	103.921	1786.27	101.267	1786.27	101.947	1786.27	102.563	1786.27	104.325	1786.27	105.769	1786.27	106.914
	1786.75	94.2394	1786.75	94.705	1786.75	95.3346	1786.75	95.8433	1786.75	96.5295	1786.75	97.0893	1786.75	97.8073	1786.75	98.68	1786.75	99.5208	1786.75	103.908	1786.75	101.27	1786.75	101.947	1786.75	102.566	1786.75	104.324	1786.75	105.764	1786.75	106.912
	1787.24	94.2416	1787.24	94.7055	1787.24	95.3306	1787.24	95.8368	1787.24	96.5193	1787.24	97.087	1787.24	97.817	1787.24	98.6847	1787.24	99.5233	1787.24	103.897	1787.24	101.273	1787.24	101.949	1787.24	102.573	1787.24	104.33	1787.24	105.769	1787.24	106.916
	1787.72	94.2459	1787.72	94.7082	1787.72	95.3276	1787.72	95.8349	1787.72	96.5147	1787.72	97.0874	1787.72	97.8313	1787.72	98.6914	1787.72	99.5271	1787.72	103.893	1787.72	101.279	1787.72	101.953	1787.72	102.585	1787.72	104.342	1787.72	105.784	1787.72	106.928
	1788.2	94.2543	1788.2	94.7145	1788.2	95.3285	1788.2	95.8407	1788.2	96.5191	1788.2	97.0926	1788.2	97.8508	1788.2	98.702	1788.2	99.5342	1788.2	103.9	1788.2	101.289	1788.2	101.963	1788.2	102.603	1788.2	104.363	1788.2	105.809	1788.2	106.95
	1788.68	94.2691	1788.68	94.726	1788.68	95.3364	1788.68	95.8573	1788.68	96.5356	1788.68	97.1046	1788.68	97.8761	1788.68	98.7183	1788.68	99.5465	1788.68	103.922	1788.68	101.306	1788.68	101.98	1788.68	102.626	1788.68	104.394	1788.68	105.844	1788.68	106.982
	1789.16	94.2924	1789.16	94.7442	1789.16	95.354	1789.16	95.8872	1789.16	96.5666	1789.16	97.1251	1789.16	97.9076	1789.16	98.7424	1789.16	99.5658	1789.16	103.96	1789.16	101.332	1789.16	102.005	1789.16	102.658	1789.16	104.436	1789.16	105.889	1789.16	107.025
	1789.65	94.3255	1789.65	94.7698	1789.65	95.3829	1789.65	95.9322	1789.65	96.6128	1789.65	97.1545	1789.65	97.9451	1789.65	98.7751	1789.65	99.5929	1789.65	104.016	1789.65	101.367	1789.65	102.041	1789.65	102.697	1789.65	104.488	1789.65	105.942	1789.65	107.078
	1790.13	94.3678	1790.13	94.8021	1790.13	95.4231	1790.13	95.9921	1790.13	96.6724	1790.13	97.1917	1790.13	97.9868	1790.13	98.8155	1790.13	99.6268	1790.13	104.086	1790.13	101.411	1790.13	102.087	1790.13	102.741	1790.13	104.549	1790.13	106.001	1790.13	107.139
	1790.61	94.4153	1790.61	94.8375	1790.61	95.4713	1790.61	96.0624	1790.61	96.7397	1790.61	97.2323	1790.61	98.0289	1790.61	98.8598	1790.61	99.6642	1790.61	104.162	1790.61	101.46	1790.61	102.14	1790.61	102.787	1790.61	104.612	1790.61	106.059	1790.61	107.203
	1791.09	94.4606	1791.09	94.8699	1791.09	95.52	1791.09	96.134	1791.09	96.8048	1791.09	97.2689	1791.09	98.0651	1791.09	98.9003	1791.09	99.6987	1791.09	104.232	1791.09	101.507	1791.09	102.191	1791.09	102.824	1791.09	104.668	1791.09	106.106	1791.09	107.259
	1791.58	94.4934	1791.58	94.8913	1791.58	95.558	1791.58	96.1932	1791.58	96.8549	1791.58	97.2922	1791.58	98.088	1791.58	98.9276	1791.58	99.7224	1791.58	104.281	1791.58	101.543	1791.58	102.231	1791.58	102.845	1791.58	104.702	1791.58	106.134	1791.58	107.295
	1792.06	94.5054	1792.06	94.8964	1792.06	95.575	1792.06	96.2272	1792.06	96.8796	1792.06	97.2957	1792.06	98.0925	1792.06	98.9343	1792.06	99.7299	1792.06	104.297	1792.06	101.559	1792.06	102.249	1792.06	102.841	1792.06	104.706	1792.06	106.135	1792.06	107.304
	1792.54	94.495	1792.54	94.8855	1792.54	95.5667	1792.54	96.2306	1792.54	96.8767	1792.54	97.2799	1792.54	98.0791	1792.54	98.9199	1792.54	99.7213	1792.54	104.282	1792.54	101.552	1792.54	102.244	1792.54	102.817	1792.54	104.681	1792.54	106.114	1792.54	107.284
	1793.02	94.4684	1793.02	94.8645	1793.02	95.5378	1793.02	96.2087	1793.02	96.853	1793.02	97.252	1793.02	98.0537	1793.02	98.891	1793.02	99.7026	1793.02	104.245	1793.02	101.528	1793.02	102.218	1793.02	102.781	1793.02	104.636	1793.02	106.082	1793.02	107.247
	1793.5	94.4348	1793.5	94.8412	1793.5	95.4979	1793.5	96.1724	1793.5	96.8192	1793.5	97.2214	1793.5	98.0241	1793.5	98.8571	1793.5	99.6813	1793.5	104.201	1793.5	101.495	1793.5	102.182	1793.5	102.743	1793.5	104.587	1793.5	106.048	1793.5	107.202
	1793.99	94.4018	1793.99	94.8208	1793.99	95.4565	1793.99	96.1317	1793.99	96.7838	1793.99	97.1944	1793.99	97.9957	1793.99	98.8252	1793.99	99.6623	1793.99	104.16	1793.99	101.46	1793.99	102.144	1793.99	102.713	1793.99	104.543	1793.99	106.02	1793.99	107.16
	1794.47	94.3725	1794.47	94.8048	1794.47	95.4194	1794.47	96.092	1794.47	96.7508	1794.47	97.1732	1794.47	97.9706	1794.47	98.7986	1794.47	99.6469	1794.47	104.126	1794.47	101.428	1794.47	102.108	1794.47	102.69	1794.47	104.508	1794.47	106	1794.47	107.122
	1794.95	94.3472	1794.95	94.7921	1794.95	95.3891	1794.95	96.0545	1794.95	96.7204	1794.95	97.1565	1794.95	97.9483	1794.95	98.777	1794.95	99.6337	1794.95	104.095	1794.95	101.399	1794.95	102.074	1794.95	102.674	1794.95	104.481	1794.95	105.983	1794.95	107.088
	1795.43	94.3243	1795.43	94.7804	1795.43	95.3655	1795.43	96.0182	1795.43	96.6916	1795.43	97.1416	1795.43	97.9274	1795.43	98.7592	1795.43	99.6204	1795.43	104.067	1795.43	101.372	1795.43	102.042	1795.43	102.66	1795.43	104.46	1795.43	105.967	1795.43	107.055
	1795.91	94.3028	1795.91	94.7678	1795.91	95.3475	1795.91	95.9818	1795.91	96.6635	1795.91	97.1262	1795.91	97.9064	1795.91	98.7437	1795.91	99.605	1795.91	104.038	1795.91	101.347	1795.91	102.012	1795.91	102.645	1795.91	104.441	1795.91	105.948	1795.91	107.021
	1796.4	94.2824	1796.4	94.7537	1796.4	95.3336	1796.4	95.9457	1796.4	96.6369	1796.4	97.109	1796.4	97.885	1796.4	98.7301	1796.4	99.5872	1796.4	104.007	1796.4	101.322	1796.4	101.984	1796.4	102.627	1796.4	104.421	1796.4	105.927	1796.4	106.988
	1796.88	94.2643	1796.88	94.7395	1796.88	95.3226	1796.88	95.9122	1796.88	96.614	1796.88	97.0906	1796.88	97.8638	1796.88	98.7189	1796.88	99.568	1796.88	103.977	1796.88	101.3	1796.88	101.959	1796.88	102.608	1796.88	104.401	1796.88	105.904	1796.88	106.956
	1797.36	94.2507	1797.36	94.7276	1797.36	95.3137	1797.36	95.885	1797.36	96.5977	1797.36	97.073	1797.36	97.8446	1797.36	98.7114	1797.36	99.5501	1797.36	103.952	1797.36	101.281	1797.36	101.941	1797.36	102.59	1797.36	104.381	1797.36	105.883	1797.36	106.932
	1797.84	94.2436	1797.84	94.7211	1797.84	95.3067	1797.84	95.8683	1797.84	96.5909	1797.84	97.0592	1797.84	97.8295	1797.84	98.709	1797.84	99.5365	1797.84	103.936	1797.84	101.268	1797.84	101.931	1797.84	102.577	1797.84	104.365	1797.84	105.87	1797.84	106.919
	1798.33	94.2443	1798.33	94.7224	1798.33	95.3019	1798.33	95.8653	1798.33	96.5952	1798.33	97.0519	1798.33	97.8208	1798.33	98.7121	1798.33	99.5297	1798.33	103.933	1798.33	101.263	1798.33	101.933	1798.33	102.571	1798.33	104.357	1798.33	105.869	1798.33	106.921
	1798.81	94.2526	1798.81	94.7325	1798.81	95.3	1798.81	95.8769	1798.81	96.6103	1798.81	97.0528	1798.81	97.8196	1798.81	98.7204	1798.81	99.5313	1798.81	103.943	1798.81	101.266	1798.81	101.945	1798.81	102.576	1798.81	104.358	1798.81	105.88	1798.81	106.938
	1799.29	94.2666	1799.29	94.7502	1799.29	95.3013	1799.29	95.9008	1799.29	96.6335	1799.29	97.0619	1799.29	97.8262	1799.29	98.732	1799.29	99.5411	1799.29	103.964	1799.29	101.279	1799.29	101.968	1799.29	102.59	1799.29	104.369	1799.29	105.904	1799.29	106.968
	1799.77	94.2827	1799.77	94.7723	1799.77	95.3061	1799.77	95.9319	1799.77	96.6598	1799.77	97.0774	1799.77	97.8392	1799.77	98.7442	1799.77	99.5572	1799.77	103.992	1799.77	101.298	1799.77	101.996	1799.77	102.609	1799.77	104.388	1799.77	105.935	1799.77	107.004
	1800.25	94.2966	1800.25	94.7937	1800.25	95.313	1800.25	95.9627	1800.25	96.6829	1800.25	97.096	1800.25	97.8553	1800.25	98.7535	1800.25	99.5761	1800.25	104.018	1800.25	101.32	1800.25	102.023	1800.25	102.63	1800.25	104.412	1800.25	105.968	1800.25	107.037
	1800.74	94.3044	1800.74	94.809	1800.74	95.3199	1800.74	95.9857	1800.74	96.6965	1800.74	97.1129	1800.74	97.8704	1800.74	98.7568	1800.74	99.5935	1800.74	104.036	1800.74	101.34	1800.74	102.044	1800.74	102.646	1800.74	104.434	1800.74	105.994	1800.74	107.059
	1801.22	94.3037	1801.22	94.8145	1801.22	95.3239	1801.22	95.9957	1801.22	96.6966	1801.22	97.1243	1801.22	97.8801	1801.22	98.7524	1801.22	99.6049	1801.22	104.041	1801.22	101.353	1801.22	102.052	1801.22	102.653	1801.22	104.449	1801.22	106.008	1801.22	107.064
	1801.7	94.2944	1801.7	94.8088	1801.7	95.3224	1801.7	95.9913	1801.7	96.6823	1801.7	97.1275	1801.7	97.8816	1801.7	98.7399	1801.7	99.6075	1801.7	104.031	1801.7	101.357	1801.7	102.047	1801.7	102.651	1801.7	104.452	1801.7	106.008	1801.7	107.051
	1802.18	94.2783	1802.18	94.7932	1802.18	95.314	1802.18	95.9748	1802.18	96.6558	1802.18	97.1221	1802.18	97.8741	1802.18	98.7205	1802.18	99.6001	1802.18	104.007	1802.18	101.351	1802.18	102.031	1802.18	102.639	1802.18	104.442	1802.18	105.993	1802.18	107.023
	1802.66	94.2579	1802.66	94.7706	1802.66	95.2992	1802.66	95.95	1802.66	96.6211	1802.66	97.1095	1802.66	97.8591	1802.66	98.6959	1802.66	99.5835	1802.66	103.973	1802.66	101.336	1802.66	102.007	1802.66	102.623	1802.66	104.422	1802.66	105.966	1802.66	106.987
	1803.15	94.2359	1803.15	94.744	1803.15	95.2796	1803.15	95.921	1803.15	96.5826	1803.15	97.092	1803.15	97.8392	1803.15	98.6687	1803.15	99.5596	1803.15	103.933	1803.15	101.316	1803.15	101.979	1803.15	102.603	1803.15	104.394	1803.15	105.931	1803.15	106.947
	1803.63	94.2148	1803.63	94.7164	1803.63	95.258	1803.63	95.891	1803.63	96.5441	1803.63	97.0719	1803.63	97.8175	1803.63	98.6411	1803.63	99.5313	1803.63	103.892	1803.63	101.292	1803.63	101.952	1803.63	102.585	1803.63	104.362	1803.63	105.892	1803.63	106.909
	1804.11	94.1966	1804.11	94.69	1804.11	95.2374	1804.11	95.8623	1804.11	96.5091	1804.11	97.0517	1804.11	97.7969	1804.11	98.6158	1804.11	99.5019	1804.11	103.854	1804.11	101.267	1804.11	101.929	1804.11	102.57	1804.11	104.329	1804.11	105.854	1804.11	106.877
	1804.59	94.1832	1804.59	94.6667	1804.59	95.2204	1804.59	95.8367	1804.59	96.48	1804.59	97.0333	1804.59	97.7795	1804.59	98.5953	1804.59	99.4746	1804.59	103.821	1804.59	101.243	1804.59	101.911	1804.59	102.559	1804.59	104.298	1804.59	105.818	1804.59	106.852
	1805.08	94.1757	1805.08	94.6478	1805.08	95.2091	1805.08	95.8157	1805.08	96.4581	1805.08	97.0181	1805.08	97.7669	1805.08	98.5817	1805.08	99.4524	1805.08	103.797	1805.08	101.223	1805.08	101.9	1805.08	102.553	1805.08	104.273	1805.08	105.789	1805.08	106.835
	1805.56	94.1744	1805.56	94.634	1805.56	95.2042	1805.56	95.8005	1805.56	96.4437	1805.56	97.007	1805.56	97.7592	1805.56	98.576	1805.56	99.4369	1805.56	103.783	1805.56	101.207	1805.56	101.894	1805.56	102.552	1805.56	104.255	1805.56	105.767	1805.56	106.825
	1806.04	94.1786	1806.04	94.6254	1806.04	95.2053	1806.04	95.7919	1806.04	96.4359	1806.04	96.9999	1806.04	97.7563	1806.04	98.5781	1806.04	99.4288	1806.04	103.779	1806.04	101.195	1806.04	101.895	1806.04	102.555	1806.04	104.245	1806.04	105.752	1806.04	106.822
	1806.52	94.187	1806.52	94.6214	1806.52	95.2112	1806.52	95.7901	1806.52	96.4333	1806.52	96.9967	1806.52	97.7573	1806.52	98.5865	1806.52	99.4274	1806.52	103.784	1806.52	101.189	1806.52	101.9	1806.52	102.559	1806.52	104.242	1806.52	105.746	1806.52	106.822
	1807	94.1979	1807	94.6212	1807	95.2202	1807	95.7949	1807	96.4342	1807	96.9969	1807	97.7613	1807	98.5993	1807	99.4311	1807	103.796	1807	101.186	1807	101.91	1807	102.565	1807	104.247	1807	105.745	1807	106.826
	1807.48	94.2094	1807.48	94.6237	1807.48	95.231	1807.48	95.8056	1807.48	96.4376	1807.48	97.0001	1807.48	97.7679	1807.48	98.6145	1807.48	99.4385	1807.48	103.814	1807.48	101.189	1807.48	101.922	1807.48	102.57	1807.48	104.257	1807.48	105.749	1807.48	106.83
	1807.97	94.2206	1807.97	94.6284	1807.97	95.2427	1807.97	95.8211	1807.97	96.4433	1807.97	97.0063	1807.97	97.7769	1807.97	98.6304	1807.97	99.4482	1807.97	103.833	1807.97	101.195	1807.97	101.936	1807.97	102.575	1807.97	104.273	1807.97	105.757	1807.97	106.836
	1808.45	94.2311	1808.45	94.635	1808.45	95.2552	1808.45	95.8399	1808.45	96.452	1808.45	97.0155	1808.45	97.7878	1808.45	98.6462	1808.45	99.4595	1808.45	103.854	1808.45	101.205	1808.45	101.953	1808.45	102.58	1808.45	104.293	1808.45	105.767	1808.45	106.844
	1808.93	94.2409	1808.93	94.6436	1808.93	95.2686	1808.93	95.8602	1808.93	96.4643	1808.93	97.0273	1808.93	97.8	1808.93	98.6616	1808.93	99.4721	1808.93	103.874	1808.93	101.217	1808.93	101.972	1808.93	102.586	1808.93	104.312	1808.93	105.78	1808.93	106.854
	1809.41	94.2501	1809.41	94.6543	1809.41	95.2822	1809.41	95.8795	1809.41	96.4803	1809.41	97.0405	1809.41	97.8116	1809.41	98.6763	1809.41	99.485	1809.41	103.891	1809.41	101.231	1809.41	101.989	1809.41	102.593	1809.41	104.33	1809.41	105.795	1809.41	106.867
	1809.9	94.2579	1809.9	94.6664	1809.9	95.2947	1809.9	95.8945	1809.9	96.4984	1809.9	97.0528	1809.9	97.8199	1809.9	98.6887	1809.9	99.4964	1809.9	103.904	1809.9	101.245	1809.9	102.003	1809.9	102.599	1809.9	104.342	1809.9	105.809	1809.9	106.879
	1810.38	94.2625	1810.38	94.6783	1810.38	95.3035	1810.38	95.9018	1810.38	96.5152	1810.38	97.0611	1810.38	97.8217	1810.38	98.6966	1810.38	99.5033	1810.38	103.909	1810.38	101.255	1810.38	102.008	1810.38	102.602	1810.38	104.345	1810.38	105.82	1810.38	106.889
	1810.86	94.2619	1810.86	94.6875	1810.86	95.3058	1810.86	95.8984	1810.86	96.5265	1810.86	97.0623	1810.86	97.8148	1810.86	98.6971	1810.86	99.5027	1810.86	103.905	1810.86	101.261	1810.86	102.002	1810.86	102.598	1810.86	104.337	1810.86	105.823	1810.86	106.892
	1811.34	94.2543	1811.34	94.6914	1811.34	95.2997	1811.34	95.8831	1811.34	96.5284	1811.34	97.055	1811.34	97.7992	1811.34	98.688	1811.34	99.4926	1811.34	103.891	1811.34	101.259	1811.34	101.983	1811.34	102.585	1811.34	104.318	1811.34	105.816	1811.34	106.885
	1811.82	94.2397	1811.82	94.6885	1811.82	95.2851	1811.82	95.8575	1811.82	96.5197	1811.82	97.0398	1811.82	97.7772	1811.82	98.6695	1811.82	99.4736	1811.82	103.868	1811.82	101.25	1811.82	101.954	1811.82	102.564	1811.82	104.293	1811.82	105.797	1811.82	106.868
	1812.31	94.2201	1812.31	94.6789	1812.31	95.2646	1812.31	95.8255	1812.31	96.5022	1812.31	97.0198	1812.31	97.7534	1812.31	98.6444	1812.31	99.4492	1812.31	103.84	1812.31	101.237	1812.31	101.919	1812.31	102.537	1812.31	104.265	1812.31	105.77	1812.31	106.844
	1812.79	94.1989	1812.79	94.6648	1812.79	95.2419	1812.79	95.7928	1812.79	96.48	1812.79	96.9993	1812.79	97.7327	1812.79	98.6177	1812.79	99.4243	1812.79	103.811	1812.79	101.222	1812.79	101.885	1812.79	102.509	1812.79	104.243	1812.79	105.739	1812.79	106.817
	1813.27	94.1797	1813.27	94.6492	1813.27	95.2212	1813.27	95.7647	1813.27	96.4586	1813.27	96.9825	1813.27	97.719	1813.27	98.5947	1813.27	99.404	1813.27	103.787	1813.27	101.207	1813.27	101.858	1813.27	102.487	1813.27	104.228	1813.27	105.709	1813.27	106.794
	1813.75	94.1656	1813.75	94.6355	1813.75	95.2058	1813.75	95.7454	1813.75	96.4425	1813.75	96.9721	1813.75	97.7143	1813.75	98.5798	1813.75	99.3922	1813.75	103.769	1813.75	101.197	1813.75	101.841	1813.75	102.472	1813.75	104.223	1813.75	105.686	1813.75	106.777
	1814.23	94.1582	1814.23	94.6261	1814.23	95.1972	1814.23	95.7368	1814.23	96.4345	1814.23	96.9694	1814.23	97.7182	1814.23	98.5753	1814.23	99.3901	1814.23	103.76	1814.23	101.191	1814.23	101.836	1814.23	102.467	1814.23	104.227	1814.23	105.672	1814.23	106.768
	1814.72	94.1574	1814.72	94.6225	1814.72	95.1955	1814.72	95.7386	1814.72	96.4353	1814.72	96.9738	1814.72	97.7289	1814.72	98.5813	1814.72	99.3971	1814.72	103.758	1814.72	101.19	1814.72	101.841	1814.72	102.471	1814.72	104.238	1814.72	105.669	1814.72	106.768
	1815.2	94.1621	1815.2	94.6247	1815.2	95.1994	1815.2	95.7492	1815.2	96.4439	1815.2	96.9836	1815.2	97.7431	1815.2	98.5958	1815.2	99.4108	1815.2	103.762	1815.2	101.192	1815.2	101.852	1815.2	102.481	1815.2	104.252	1815.2	105.675	1815.2	106.774
	1815.68	94.1699	1815.68	94.6315	1815.68	95.2067	1815.68	95.7651	1815.68	96.4573	1815.68	96.9962	1815.68	97.7573	1815.68	98.6149	1815.68	99.4276	1815.68	103.769	1815.68	101.195	1815.68	101.866	1815.68	102.493	1815.68	104.266	1815.68	105.688	1815.68	106.782
	1816.16	94.1781	1816.16	94.6408	1816.16	95.215	1816.16	95.7826	1816.16	96.472	1816.16	97.0088	1816.16	97.7681	1816.16	98.6339	1816.16	99.4435	1816.16	103.777	1816.16	101.198	1816.16	101.878	1816.16	102.503	1816.16	104.275	1816.16	105.705	1816.16	106.789
	1816.65	94.1841	1816.65	94.6501	1816.65	95.222	1816.65	95.798	1816.65	96.4846	1816.65	97.019	1816.65	97.7733	1816.65	98.6484	1816.65	99.4553	1816.65	103.783	1816.65	101.198	1816.65	101.885	1816.65	102.51	1816.65	104.279	1816.65	105.72	1816.65	106.793
	1817.13	94.1864	1817.13	94.6573	1817.13	95.2265	1817.13	95.8088	1817.13	96.493	1817.13	97.0255	1817.13	97.7722	1817.13	98.6558	1817.13	99.4612	1817.13	103.786	1817.13	101.195	1817.13	101.885	1817.13	102.512	1817.13	104.278	1817.13	105.732	1817.13	106.792
	1817.61	94.1844	1817.61	94.6611	1817.61	95.2282	1817.61	95.8143	1817.61	96.4967	1817.61	97.0279	1817.61	97.7659	1817.61	98.6552	1817.61	99.4612	1817.61	103.785	1817.61	101.19	1817.61	101.878	1817.61	102.512	1817.61	104.272	1817.61	105.737	1817.61	106.789
	1818.09	94.1788	1818.09	94.6615	1818.09	95.2275	1818.09	95.8149	1818.09	96.4965	1818.09	97.0268	1818.09	97.7563	1818.09	98.6483	1818.09	99.4563	1818.09	103.782	1818.09	101.183	1818.09	101.867	1818.09	102.509	1818.09	104.264	1818.09	105.737	1818.09	106.785
	1818.57	94.171	1818.57	94.6594	1818.57	95.2254	1818.57	95.812	1818.57	96.4944	1818.57	97.0231	1818.57	97.7461	1818.57	98.6376	1818.57	99.4483	1818.57	103.777	1818.57	101.175	1818.57	101.855	1818.57	102.506	1818.57	104.256	1818.57	105.732	1818.57	106.782
	1819.06	94.1627	1819.06	94.656	1819.06	95.2225	1819.06	95.8072	1819.06	96.4923	1819.06	97.0178	1819.06	97.7372	1819.06	98.6258	1819.06	99.4388	1819.06	103.772	1819.06	101.167	1819.06	101.842	1819.06	102.504	1819.06	104.248	1819.06	105.724	1819.06	106.783
	1819.54	94.1561	1819.54	94.653	1819.54	95.2201	1819.54	95.8021	1819.54	96.4918	1819.54	97.0119	1819.54	97.7315	1819.54	98.6155	1819.54	99.4296	1819.54	103.769	1819.54	101.161	1819.54	101.833	1819.54	102.503	1819.54	104.242	1819.54	105.717	1819.54	106.786
	1820.02	94.1528	1820.02	94.6519	1820.02	95.2191	1820.02	95.7982	1820.02	96.4941	1820.02	97.0064	1820.02	97.73	1820.02	98.6085	1820.02	99.4219	1820.02	103.77	1820.02	101.156	1820.02	101.828	1820.02	102.502	1820.02	104.237	1820.02	105.714	1820.02	106.793
	1820.5	94.1545	1820.5	94.654	1820.5	95.2208	1820.5	95.7968	1820.5	96.5002	1820.5	97.0024	1820.5	97.7333	1820.5	98.6061	1820.5	99.4175	1820.5	103.778	1820.5	101.156	1820.5	101.829	1820.5	102.502	1820.5	104.235	1820.5	105.717	1820.5	106.804
	1820.98	94.162	1820.98	94.6606	1820.98	95.2268	1820.98	95.7994	1820.98	96.5112	1820.98	97.0017	1820.98	97.7417	1820.98	98.6095	1820.98	99.4178	1820.98	103.792	1820.98	101.161	1820.98	101.838	1820.98	102.504	1820.98	104.237	1820.98	105.73	1820.98	106.82
	1821.47	94.1757	1821.47	94.6723	1821.47	95.2382	1821.47	95.8072	1821.47	96.5281	1821.47	97.0057	1821.47	97.7549	1821.47	98.6193	1821.47	99.4239	1821.47	103.815	1821.47	101.173	1821.47	101.855	1821.47	102.511	1821.47	104.244	1821.47	105.751	1821.47	106.84
	1821.95	94.1951	1821.95	94.6895	1821.95	95.2555	1821.95	95.8213	1821.95	96.5515	1821.95	97.0156	1821.95	97.7726	1821.95	98.636	1821.95	99.4362	1821.95	103.847	1821.95	101.194	1821.95	101.881	1821.95	102.524	1821.95	104.259	1821.95	105.781	1821.95	106.867
	1822.43	94.2187	1822.43	94.7119	1822.43	95.2784	1822.43	95.8414	1822.43	96.5812	1822.43	97.032	1822.43	97.7936	1822.43	98.6594	1822.43	99.454	1822.43	103.885	1822.43	101.223	1822.43	101.914	1822.43	102.543	1822.43	104.282	1822.43	105.818	1822.43	106.899
	1822.91	94.2444	1822.91	94.7379	1822.91	95.3047	1822.91	95.8662	1822.91	96.6157	1822.91	97.0539	1822.91	97.8164	1822.91	98.6883	1822.91	99.4754	1822.91	103.926	1822.91	101.257	1822.91	101.953	1822.91	102.569	1822.91	104.315	1822.91	105.857	1822.91	106.935
	1823.4	94.2694	1823.4	94.7648	1823.4	95.3309	1823.4	95.8926	1823.4	96.651	1823.4	97.079	1823.4	97.8386	1823.4	98.7195	1823.4	99.4971	1823.4	103.965	1823.4	101.293	1823.4	101.993	1823.4	102.597	1823.4	104.353	1823.4	105.893	1823.4	106.972
	1823.88	94.2903	1823.88	94.7885	1823.88	95.3525	1823.88	95.9159	1823.88	96.681	1823.88	97.1033	1823.88	97.8569	1823.88	98.7482	1823.88	99.515	1823.88	103.997	1823.88	101.325	1823.88	102.029	1823.88	102.623	1823.88	104.394	1823.88	105.92	1823.88	107.004
	1824.36	94.3043	1824.36	94.8048	1824.36	95.365	1824.36	95.9313	1824.36	96.699	1824.36	97.1222	1824.36	97.8687	1824.36	98.7687	1824.36	99.5255	1824.36	104.016	1824.36	101.344	1824.36	102.054	1824.36	102.641	1824.36	104.428	1824.36	105.935	1824.36	107.023
	1824.84	94.3101	1824.84	94.8107	1824.84	95.3666	1824.84	95.9353	1824.84	96.7003	1824.84	97.132	1824.84	97.8723	1824.84	98.7764	1824.84	99.527	1824.84	104.019	1824.84	101.349	1824.84	102.066	1824.84	102.648	1824.84	104.453	1824.84	105.935	1824.84	107.028
	1825.32	94.3092	1825.32	94.8069	1825.32	95.359	1825.32	95.9283	1825.32	96.6855	1825.32	97.1327	1825.32	97.8689	1825.32	98.7705	1825.32	99.521	1825.32	104.011	1825.32	101.339	1825.32	102.066	1825.32	102.643	1825.32	104.463	1825.32	105.926	1825.32	107.02
	1825.81	94.3049	1825.81	94.7971	1825.81	95.3475	1825.81	95.9146	1825.81	96.6607	1825.81	97.1275	1825.81	97.8618	1825.81	98.7548	1825.81	99.5119	1825.81	103.997	1825.81	101.32	1825.81	102.06	1825.81	102.632	1825.81	104.464	1825.81	105.915	1825.81	107.005
	1826.29	94.3009	1826.29	94.7868	1826.29	95.3379	1826.29	95.8999	1826.29	96.6346	1826.29	97.1218	1826.29	97.8553	1826.29	98.7356	1826.29	99.5046	1826.29	103.987	1826.29	101.301	1826.29	102.054	1826.29	102.621	1826.29	104.46	1826.29	105.908	1826.29	106.991
	1826.77	94.3	1826.77	94.7808	1826.77	95.3344	1826.77	95.8896	1826.77	96.6155	1826.77	97.1209	1826.77	97.8527	1826.77	98.7189	1826.77	99.5028	1826.77	103.986	1826.77	101.287	1826.77	102.054	1826.77	102.617	1826.77	104.459	1826.77	105.911	1826.77	106.986
	1827.25	94.3033	1827.25	94.782	1827.25	95.3388	1827.25	95.887	1827.25	96.6084	1827.25	97.1281	1827.25	97.8559	1827.25	98.7094	1827.25	99.5083	1827.25	103.998	1827.25	101.281	1827.25	102.062	1827.25	102.622	1827.25	104.464	1827.25	105.925	1827.25	106.992
	1827.73	94.3095	1827.73	94.7909	1827.73	95.3502	1827.73	95.8931	1827.73	96.6149	1827.73	97.1445	1827.73	97.8646	1827.73	98.7089	1827.73	99.5209	1827.73	104.023	1827.73	101.286	1827.73	102.077	1827.73	102.635	1827.73	104.479	1827.73	105.948	1827.73	107.008
	1828.22	94.3163	1828.22	94.8058	1828.22	95.3655	1828.22	95.9064	1828.22	96.6328	1828.22	97.1684	1828.22	97.877	1828.22	98.7167	1828.22	99.539	1828.22	104.058	1828.22	101.298	1828.22	102.096	1828.22	102.653	1828.22	104.5	1828.22	105.972	1828.22	107.032
	1828.7	94.3194	1828.7	94.8224	1828.7	95.3798	1828.7	95.9227	1828.7	96.6558	1828.7	97.1948	1828.7	97.8891	1828.7	98.7294	1828.7	99.5589	1828.7	104.093	1828.7	101.312	1828.7	102.11	1828.7	102.67	1828.7	104.522	1828.7	105.99	1828.7	107.054
	1829.18	94.3145	1829.18	94.8346	1829.18	95.3875	1829.18	95.936	1829.18	96.6744	1829.18	97.2162	1829.18	97.8959	1829.18	98.741	1829.18	99.5758	1829.18	104.118	1829.18	101.321	1829.18	102.113	1829.18	102.676	1829.18	104.537	1829.18	105.991	1829.18	107.064
	1829.66	94.2987	1829.66	94.8365	1829.66	95.3844	1829.66	95.9399	1829.66	96.6793	1829.66	97.2248	1829.66	97.8932	1829.66	98.745	1829.66	99.5848	1829.66	104.121	1829.66	101.319	1829.66	102.099	1829.66	102.667	1829.66	104.535	1829.66	105.97	1829.66	107.055
	1830.14	94.2732	1830.14	94.8255	1830.14	95.3704	1830.14	95.931	1830.14	96.6655	1830.14	97.2163	1830.14	97.8801	1830.14	98.7374	1830.14	99.5829	1830.14	104.097	1830.14	101.304	1830.14	102.067	1830.14	102.643	1830.14	104.513	1830.14	105.926	1830.14	107.025
	1830.63	94.2421	1830.63	94.8035	1830.63	95.3491	1830.63	95.9107	1830.63	96.6356	1830.63	97.1923	1830.63	97.8593	1830.63	98.7189	1830.63	99.5707	1830.63	104.052	1830.63	101.279	1830.63	102.025	1830.63	102.61	1830.63	104.475	1830.63	105.871	1830.63	106.98
	1831.11	94.211	1831.11	94.7753	1831.11	95.3255	1831.11	95.884	1831.11	96.5975	1831.11	97.1592	1831.11	97.8358	1831.11	98.6939	1831.11	99.5511	1831.11	103.996	1831.11	101.251	1831.11	101.981	1831.11	102.577	1831.11	104.429	1831.11	105.813	1831.11	106.931
	1831.59	94.1839	1831.59	94.746	1831.59	95.3032	1831.59	95.8563	1831.59	96.5594	1831.59	97.1231	1831.59	97.8142	1831.59	98.6677	1831.59	99.5277	1831.59	103.939	1831.59	101.224	1831.59	101.943	1831.59	102.55	1831.59	104.384	1831.59	105.763	1831.59	106.888
	1832.07	94.1626	1832.07	94.7186	1832.07	95.2837	1832.07	95.8314	1832.07	96.5265	1832.07	97.0887	1832.07	97.7966	1832.07	98.644	1832.07	99.5035	1832.07	103.89	1832.07	101.203	1832.07	101.914	1832.07	102.533	1832.07	104.345	1832.07	105.724	1832.07	106.855
	1832.56	94.1472	1832.56	94.6947	1832.56	95.2667	1832.56	95.8114	1832.56	96.5012	1832.56	97.0578	1832.56	97.7838	1832.56	98.6252	1832.56	99.4807	1832.56	103.852	1832.56	101.189	1832.56	101.894	1832.56	102.523	1832.56	104.316	1832.56	105.695	1832.56	106.835
	1833.04	94.1373	1833.04	94.6749	1833.04	95.2516	1833.04	95.7971	1833.04	96.4838	1833.04	97.031	1833.04	97.7754	1833.04	98.6121	1833.04	99.4608	1833.04	103.826	1833.04	101.18	1833.04	101.882	1833.04	102.519	1833.04	104.295	1833.04	105.677	1833.04	106.826
	1833.52	94.1323	1833.52	94.6595	1833.52	95.2382	1833.52	95.7886	1833.52	96.4736	1833.52	97.0085	1833.52	97.771	1833.52	98.6052	1833.52	99.4456	1833.52	103.811	1833.52	101.176	1833.52	101.877	1833.52	102.519	1833.52	104.283	1833.52	105.668	1833.52	106.827
	1834	94.1321	1834	94.6497	1834	95.2272	1834	95.7858	1834	96.4699	1834	96.9908	1834	97.7701	1834	98.6045	1834	99.4369	1834	103.805	1834	101.176	1834	101.879	1834	102.52	1834	104.278	1834	105.667	1834	106.835
	1834.48	94.1363	1834.48	94.6462	1834.48	95.2199	1834.48	95.7885	1834.48	96.4722	1834.48	96.9787	1834.48	97.7723	1834.48	98.6101	1834.48	99.4358	1834.48	103.807	1834.48	101.18	1834.48	101.887	1834.48	102.522	1834.48	104.279	1834.48	105.674	1834.48	106.849
	1834.97	94.1446	1834.97	94.6499	1834.97	95.2179	1834.97	95.7957	1834.97	96.4799	1834.97	96.973	1834.97	97.7773	1834.97	98.621	1834.97	99.4424	1834.97	103.813	1834.97	101.186	1834.97	101.898	1834.97	102.525	1834.97	104.285	1834.97	105.689	1834.97	106.865
	1835.45	94.1561	1835.45	94.6604	1835.45	95.2218	1835.45	95.806	1835.45	96.4918	1835.45	96.9738	1835.45	97.7841	1835.45	98.6357	1835.45	99.455	1835.45	103.82	1835.45	101.193	1835.45	101.912	1835.45	102.529	1835.45	104.293	1835.45	105.708	1835.45	106.881
	1835.93	94.1689	1835.93	94.676	1835.93	95.231	1835.93	95.8168	1835.93	96.5061	1835.93	96.9799	1835.93	97.7911	1835.93	98.6514	1835.93	99.4705	1835.93	103.826	1835.93	101.199	1835.93	101.926	1835.93	102.534	1835.93	104.301	1835.93	105.73	1835.93	106.893
	1836.41	94.1809	1836.41	94.6933	1836.41	95.2433	1836.41	95.8252	1836.41	96.52	1836.41	96.9886	1836.41	97.796	1836.41	98.6646	1836.41	99.4845	1836.41	103.828	1836.41	101.203	1836.41	101.936	1836.41	102.539	1836.41	104.305	1836.41	105.749	1836.41	106.897
	1836.89	94.1898	1836.89	94.7086	1836.89	95.2554	1836.89	95.8283	1836.89	96.5306	1836.89	96.9967	1836.89	97.7964	1836.89	98.6719	1836.89	99.4933	1836.89	103.826	1836.89	101.203	1836.89	101.94	1836.89	102.543	1836.89	104.304	1836.89	105.762	1836.89	106.892
	1837.38	94.194	1837.38	94.7182	1837.38	95.2641	1837.38	95.8243	1837.38	96.5356	1837.38	97.0011	1837.38	97.7909	1837.38	98.6711	1837.38	99.4945	1837.38	103.818	1837.38	101.199	1837.38	101.937	1837.38	102.542	1837.38	104.296	1837.38	105.765	1837.38	106.876
	1837.86	94.1932	1837.86	94.7203	1837.86	95.2674	1837.86	95.8135	1837.86	96.5343	1837.86	97.0003	1837.86	97.7798	1837.86	98.6621	1837.86	99.4882	1837.86	103.809	1837.86	101.192	1837.86	101.929	1837.86	102.536	1837.86	104.281	1837.86	105.759	1837.86	106.852
	1838.34	94.1887	1838.34	94.7153	1838.34	95.2651	1838.34	95.7981	1838.34	96.5278	1838.34	96.9952	1838.34	97.7653	1838.34	98.6472	1838.34	99.4773	1838.34	103.8	1838.34	101.184	1838.34	101.919	1838.34	102.527	1838.34	104.263	1838.34	105.747	1838.34	106.826
	1838.82	94.1831	1838.82	94.7059	1838.82	95.2591	1838.82	95.7825	1838.82	96.5194	1838.82	96.9886	1838.82	97.7512	1838.82	98.6305	1838.82	99.4657	1838.82	103.796	1838.82	101.179	1838.82	101.912	1838.82	102.516	1838.82	104.248	1838.82	105.734	1838.82	106.802
	1839.31	94.1794	1839.31	94.6959	1839.31	95.2525	1839.31	95.7715	1839.31	96.5129	1839.31	96.9843	1839.31	97.7417	1839.31	98.617	1839.31	99.458	1839.31	103.8	1839.31	101.18	1839.31	101.91	1839.31	102.507	1839.31	104.24	1839.31	105.727	1839.31	106.788
	1839.79	94.18	1839.79	94.6892	1839.79	95.2486	1839.79	95.7696	1839.79	96.5119	1839.79	96.9858	1839.79	97.7406	1839.79	98.6106	1839.79	99.4574	1839.79	103.814	1839.79	101.189	1839.79	101.917	1839.79	102.505	1839.79	104.242	1839.79	105.73	1839.79	106.787
	1840.27	94.1866	1840.27	94.689	1840.27	95.2501	1840.27	95.7798	1840.27	96.519	1840.27	96.9956	1840.27	97.7497	1840.27	98.6142	1840.27	99.4656	1840.27	103.84	1840.27	101.208	1840.27	101.934	1840.27	102.512	1840.27	104.259	1840.27	105.749	1840.27	106.803
	1840.75	94.1994	1840.75	94.6968	1840.75	95.2586	1840.75	95.8029	1840.75	96.5352	1840.75	97.0144	1840.75	97.7693	1840.75	98.6286	1840.75	99.4825	1840.75	103.876	1840.75	101.238	1840.75	101.959	1840.75	102.529	1840.75	104.288	1840.75	105.782	1840.75	106.835
	1841.23	94.2176	1841.23	94.7132	1841.23	95.2746	1841.23	95.8382	1841.23	96.5601	1841.23	97.0413	1841.23	97.7981	1841.23	98.6534	1841.23	99.5067	1841.23	103.921	1841.23	101.276	1841.23	101.99	1841.23	102.556	1841.23	104.329	1841.23	105.829	1841.23	106.882
	1841.72	94.2398	1841.72	94.7373	1841.72	95.2974	1841.72	95.8829	1841.72	96.5921	1841.72	97.0743	1841.72	97.8335	1841.72	98.687	1841.72	99.5361	1841.72	103.972	1841.72	101.322	1841.72	102.024	1841.72	102.591	1841.72	104.378	1841.72	105.887	1841.72	106.941
	1842.2	94.2635	1842.2	94.767	1842.2	95.325	1842.2	95.9324	1842.2	96.628	1842.2	97.11	1842.2	97.8718	1842.2	98.7264	1842.2	99.5675	1842.2	104.027	1842.2	101.369	1842.2	102.056	1842.2	102.631	1842.2	104.428	1842.2	105.95	1842.2	107.006
	1842.68	94.2863	1842.68	94.7989	1842.68	95.354	1842.68	95.9802	1842.68	96.6632	1842.68	97.144	1842.68	97.9086	1842.68	98.7673	1842.68	99.5973	1842.68	104.079	1842.68	101.414	1842.68	102.084	1842.68	102.671	1842.68	104.472	1842.68	106.011	1842.68	107.069
	1843.16	94.3054	1843.16	94.828	1843.16	95.3795	1843.16	96.0185	1843.16	96.6918	1843.16	97.1714	1843.16	97.939	1843.16	98.804	1843.16	99.6215	1843.16	104.12	1843.16	101.448	1843.16	102.103	1843.16	102.703	1843.16	104.504	1843.16	106.061	1843.16	107.121
	1843.64	94.3189	1843.64	94.8488	1843.64	95.3965	1843.64	96.0407	1843.64	96.7082	1843.64	97.1876	1843.64	97.9592	1843.64	98.8302	1843.64	99.6365	1843.64	104.144	1843.64	101.465	1843.64	102.111	1843.64	102.723	1843.64	104.517	1843.64	106.09	1843.64	107.154
	1844.13	94.3267	1844.13	94.8574	1844.13	95.4019	1844.13	96.0446	1844.13	96.7094	1844.13	97.1909	1844.13	97.9683	1844.13	98.8414	1844.13	99.641	1844.13	104.148	1844.13	101.462	1844.13	102.11	1844.13	102.729	1844.13	104.512	1844.13	106.094	1844.13	107.162
	1844.61	94.3305	1844.61	94.8535	1844.61	95.3964	1844.61	96.0336	1844.61	96.6973	1844.61	97.1832	1844.61	97.9686	1844.61	98.8375	1844.61	99.6364	1844.61	104.134	1844.61	101.444	1844.61	102.101	1844.61	102.723	1844.61	104.495	1844.61	106.073	1844.61	107.149
	1845.09	94.3329	1845.09	94.8408	1845.09	95.3844	1845.09	96.0153	1845.09	96.6776	1845.09	97.1691	1845.09	97.9643	1845.09	98.8223	1845.09	99.6262	1845.09	104.108	1845.09	101.416	1845.09	102.09	1845.09	102.711	1845.09	104.473	1845.09	106.038	1845.09	107.123
	1845.57	94.3359	1845.57	94.8242	1845.57	95.3712	1845.57	95.9966	1845.57	96.6572	1845.57	97.1534	1845.57	97.9595	1845.57	98.8016	1845.57	99.614	1845.57	104.08	1845.57	101.389	1845.57	102.079	1845.57	102.698	1845.57	104.455	1845.57	105.997	1845.57	107.092
	1846.06	94.34	1846.06	94.8083	1846.06	95.3609	1846.06	95.9814	1846.06	96.6407	1846.06	97.1391	1846.06	97.956	1846.06	98.7806	1846.06	99.602	1846.06	104.054	1846.06	101.366	1846.06	102.069	1846.06	102.689	1846.06	104.443	1846.06	105.958	1846.06	107.064
	1846.54	94.3442	1846.54	94.7955	1846.54	95.3554	1846.54	95.9698	1846.54	96.6301	1846.54	97.1274	1846.54	97.9538	1846.54	98.7624	1846.54	99.5909	1846.54	104.032	1846.54	101.349	1846.54	102.062	1846.54	102.681	1846.54	104.435	1846.54	105.925	1846.54	107.039
	1847.02	94.3469	1847.02	94.7865	1847.02	95.3543	1847.02	95.9602	1847.02	96.6249	1847.02	97.118	1847.02	97.9515	1847.02	98.748	1847.02	99.5804	1847.02	104.015	1847.02	101.336	1847.02	102.055	1847.02	102.675	1847.02	104.43	1847.02	105.899	1847.02	107.018
	1847.5	94.3459	1847.5	94.7805	1847.5	95.3563	1847.5	95.9501	1847.5	96.6227	1847.5	97.1099	1847.5	97.9472	1847.5	98.7372	1847.5	99.5699	1847.5	104	1847.5	101.325	1847.5	102.047	1847.5	102.667	1847.5	104.424	1847.5	105.878	1847.5	106.997
	1847.98	94.3395	1847.98	94.7758	1847.98	95.3589	1847.98	95.9377	1847.98	96.6206	1847.98	97.1019	1847.98	97.9392	1847.98	98.7288	1847.98	99.5589	1847.98	103.985	1847.98	101.315	1847.98	102.038	1847.98	102.655	1847.98	104.414	1847.98	105.86	1847.98	106.975
	1848.47	94.3269	1848.47	94.7703	1848.47	95.36	1848.47	95.9224	1848.47	96.6158	1848.47	97.0931	1848.47	97.9264	1848.47	98.7213	1848.47	99.5474	1848.47	103.968	1848.47	101.303	1848.47	102.027	1848.47	102.638	1848.47	104.4	1848.47	105.844	1848.47	106.951
	1848.95	94.3085	1848.95	94.7626	1848.95	95.3581	1848.95	95.9053	1848.95	96.6064	1848.95	97.0837	1848.95	97.909	1848.95	98.7135	1848.95	99.5361	1848.95	103.947	1848.95	101.29	1848.95	102.014	1848.95	102.617	1848.95	104.382	1848.95	105.828	1848.95	106.926
	1849.43	94.2861	1849.43	94.7518	1849.43	95.3526	1849.43	95.8882	1849.43	96.5922	1849.43	97.074	1849.43	97.8884	1849.43	98.7049	1849.43	99.5256	1849.43	103.924	1849.43	101.276	1849.43	101.999	1849.43	102.595	1849.43	104.363	1849.43	105.812	1849.43	106.901
	1849.91	94.2622	1849.91	94.7383	1849.91	95.3439	1849.91	95.8731	1849.91	96.5744	1849.91	97.0653	1849.91	97.8666	1849.91	98.696	1849.91	99.5169	1849.91	103.899	1849.91	101.263	1849.91	101.984	1849.91	102.573	1849.91	104.345	1849.91	105.797	1849.91	106.878
	1850.39	94.2396	1850.39	94.7236	1850.39	95.3329	1850.39	95.8614	1850.39	96.5552	1850.39	97.0587	1850.39	97.8459	1850.39	98.6878	1850.39	99.5101	1850.39	103.874	1850.39	101.252	1850.39	101.968	1850.39	102.555	1850.39	104.332	1850.39	105.784	1850.39	106.86
	1850.88	94.2204	1850.88	94.7091	1850.88	95.3204	1850.88	95.8531	1850.88	96.5367	1850.88	97.0548	1850.88	97.8283	1850.88	98.6816	1850.88	99.5054	1850.88	103.853	1850.88	101.244	1850.88	101.952	1850.88	102.541	1850.88	104.322	1850.88	105.773	1850.88	106.846
	1851.36	94.2056	1851.36	94.6966	1851.36	95.3068	1851.36	95.8471	1851.36	96.5202	1851.36	97.0538	1851.36	97.8149	1851.36	98.6783	1851.36	99.5018	1851.36	103.835	1851.36	101.24	1851.36	101.937	1851.36	102.531	1851.36	104.317	1851.36	105.765	1851.36	106.837
	1851.84	94.1954	1851.84	94.687	1851.84	95.2921	1851.84	95.8415	1851.84	96.5062	1851.84	97.0547	1851.84	97.8057	1851.84	98.6778	1851.84	99.4984	1851.84	103.822	1851.84	101.238	1851.84	101.923	1851.84	102.524	1851.84	104.315	1851.84	105.761	1851.84	106.83
	1852.32	94.189	1852.32	94.6807	1852.32	95.2757	1852.32	95.8345	1852.32	96.4943	1852.32	97.0562	1852.32	97.8	1852.32	98.6791	1852.32	99.4941	1852.32	103.813	1852.32	101.237	1852.32	101.911	1852.32	102.518	1852.32	104.312	1852.32	105.758	1852.32	106.825
	1852.81	94.1856	1852.81	94.6772	1852.81	95.2577	1852.81	95.8249	1852.81	96.4839	1852.81	97.0567	1852.81	97.7965	1852.81	98.6806	1852.81	99.4883	1852.81	103.807	1852.81	101.237	1852.81	101.902	1852.81	102.511	1852.81	104.308	1852.81	105.756	1852.81	106.819
	1853.29	94.1842	1853.29	94.6755	1853.29	95.2387	1853.29	95.8127	1853.29	96.4744	1853.29	97.0553	1853.29	97.7937	1853.29	98.6805	1853.29	99.4807	1853.29	103.802	1853.29	101.235	1853.29	101.896	1853.29	102.503	1853.29	104.302	1853.29	105.753	1853.29	106.813
	1853.77	94.1843	1853.77	94.6747	1853.77	95.22	1853.77	95.7994	1853.77	96.4662	1853.77	97.0516	1853.77	97.7907	1853.77	98.6774	1853.77	99.4718	1853.77	103.797	1853.77	101.232	1853.77	101.894	1853.77	102.494	1853.77	104.292	1853.77	105.749	1853.77	106.806
	1854.25	94.1859	1854.25	94.674	1854.25	95.2037	1854.25	95.7873	1854.25	96.46	1854.25	97.0464	1854.25	97.7872	1854.25	98.6715	1854.25	99.4624	1854.25	103.793	1854.25	101.227	1854.25	101.895	1854.25	102.485	1854.25	104.28	1854.25	105.744	1854.25	106.801
	1854.73	94.1894	1854.73	94.6731	1854.73	95.1922	1854.73	95.7789	1854.73	96.4569	1854.73	97.0413	1854.73	97.7836	1854.73	98.6636	1854.73	99.4536	1854.73	103.789	1854.73	101.222	1854.73	101.901	1854.73	102.48	1854.73	104.267	1854.73	105.739	1854.73	106.797
	1855.22	94.195	1855.22	94.672	1855.22	95.187	1855.22	95.7761	1855.22	96.4577	1855.22	97.0378	1855.22	97.7809	1855.22	98.6556	1855.22	99.4463	1855.22	103.788	1855.22	101.217	1855.22	101.909	1855.22	102.478	1855.22	104.255	1855.22	105.734	1855.22	106.796
	1855.7	94.2025	1855.7	94.6706	1855.7	95.189	1855.7	95.7794	1855.7	96.462	1855.7	97.0367	1855.7	97.7797	1855.7	98.6491	1855.7	99.4412	1855.7	103.79	1855.7	101.213	1855.7	101.919	1855.7	102.481	1855.7	104.245	1855.7	105.729	1855.7	106.799
	1856.18	94.2108	1856.18	94.669	1856.18	95.1974	1856.18	95.7878	1856.18	96.4686	1856.18	97.0382	1856.18	97.78	1856.18	98.6447	1856.18	99.4386	1856.18	103.795	1856.18	101.209	1856.18	101.929	1856.18	102.489	1856.18	104.238	1856.18	105.724	1856.18	106.804
	1856.66	94.2184	1856.66	94.6668	1856.66	95.2105	1856.66	95.799	1856.66	96.4754	1856.66	97.0413	1856.66	97.7813	1856.66	98.642	1856.66	99.4382	1856.66	103.802	1856.66	101.207	1856.66	101.937	1856.66	102.499	1856.66	104.233	1856.66	105.718	1856.66	106.809
	1857.14	94.2237	1857.14	94.6635	1857.14	95.2254	1857.14	95.8101	1857.14	96.4802	1857.14	97.045	1857.14	97.7825	1857.14	98.6398	1857.14	99.4397	1857.14	103.809	1857.14	101.205	1857.14	101.942	1857.14	102.509	1857.14	104.231	1857.14	105.71	1857.14	106.815
	1857.63	94.2256	1857.63	94.6587	1857.63	95.2392	1857.63	95.818	1857.63	96.4817	1857.63	97.0475	1857.63	97.7825	1857.63	98.6362	1857.63	99.4425	1857.63	103.816	1857.63	101.205	1857.63	101.943	1857.63	102.518	1857.63	104.23	1857.63	105.699	1857.63	106.818
	1858.11	94.2237	1858.11	94.6527	1858.11	95.2495	1858.11	95.8211	1858.11	96.4795	1858.11	97.048	1858.11	97.7808	1858.11	98.6298	1858.11	99.4458	1858.11	103.819	1858.11	101.205	1858.11	101.94	1858.11	102.524	1858.11	104.23	1858.11	105.686	1858.11	106.817
	1858.59	94.2188	1858.59	94.6459	1858.59	95.2547	1858.59	95.8189	1858.59	96.4746	1858.59	97.046	1858.59	97.7779	1858.59	98.6205	1858.59	99.4489	1858.59	103.82	1858.59	101.205	1858.59	101.934	1858.59	102.526	1858.59	104.231	1858.59	105.672	1858.59	106.813
	1859.07	94.2122	1859.07	94.6392	1859.07	95.2548	1859.07	95.8123	1859.07	96.4686	1859.07	97.0417	1859.07	97.7749	1859.07	98.6095	1859.07	99.4512	1859.07	103.817	1859.07	101.206	1859.07	101.925	1859.07	102.526	1859.07	104.233	1859.07	105.66	1859.07	106.804
	1859.56	94.2052	1859.56	94.6338	1859.56	95.2507	1859.56	95.8033	1859.56	96.4631	1859.56	97.0355	1859.56	97.7735	1859.56	98.599	1859.56	99.4523	1859.56	103.812	1859.56	101.208	1859.56	101.916	1859.56	102.523	1859.56	104.236	1859.56	105.65	1859.56	106.793
	1860.04	94.1989	1860.04	94.6302	1860.04	95.2438	1860.04	95.7939	1860.04	96.4591	1860.04	97.0279	1860.04	97.775	1860.04	98.5916	1860.04	99.4519	1860.04	103.807	1860.04	101.208	1860.04	101.907	1860.04	102.518	1860.04	104.24	1860.04	105.644	1860.04	106.78
	1860.52	94.1938	1860.52	94.6289	1860.52	95.2361	1860.52	95.786	1860.52	96.4566	1860.52	97.0192	1860.52	97.7796	1860.52	98.5889	1860.52	99.4501	1860.52	103.802	1860.52	101.208	1860.52	101.9	1860.52	102.512	1860.52	104.244	1860.52	105.642	1860.52	106.768
	1861	94.1898	1861	94.6294	1861	95.2289	1861	95.7804	1861	96.4552	1861	97.0102	1861	97.7866	1861	98.5914	1861	99.4471	1861	103.799	1861	101.207	1861	101.896	1861	102.504	1861	104.248	1861	105.644	1861	106.76
	1861.48	94.1863	1861.48	94.631	1861.48	95.2235	1861.48	95.7771	1861.48	96.4544	1861.48	97.0012	1861.48	97.7947	1861.48	98.5982	1861.48	99.4432	1861.48	103.797	1861.48	101.203	1861.48	101.895	1861.48	102.496	1861.48	104.251	1861.48	105.649	1861.48	106.756
	1861.96	94.183	1861.96	94.6327	1861.96	95.2207	1861.96	95.7758	1861.96	96.4541	1861.96	96.9933	1861.96	97.8024	1861.96	98.6071	1861.96	99.439	1861.96	103.796	1861.96	101.2	1861.96	101.895	1861.96	102.487	1861.96	104.254	1861.96	105.655	1861.96	106.759
	1862.45	94.1798	1862.45	94.634	1862.45	95.2209	1862.45	95.7763	1862.45	96.4553	1862.45	96.9877	1862.45	97.8089	1862.45	98.6159	1862.45	99.4349	1862.45	103.795	1862.45	101.196	1862.45	101.896	1862.45	102.48	1862.45	104.257	1862.45	105.663	1862.45	106.767
	1862.93	94.1772	1862.93	94.6349	1862.93	95.2243	1862.93	95.7789	1862.93	96.4593	1862.93	96.9858	1862.93	97.8146	1862.93	98.6233	1862.93	99.4314	1862.93	103.796	1862.93	101.196	1862.93	101.898	1862.93	102.475	1862.93	104.26	1862.93	105.674	1862.93	106.782
	1863.41	94.176	1863.41	94.6364	1863.41	95.2313	1863.41	95.7845	1863.41	96.468	1863.41	96.9888	1863.41	97.8208	1863.41	98.6293	1863.41	99.4294	1863.41	103.8	1863.41	101.201	1863.41	101.901	1863.41	102.473	1863.41	104.265	1863.41	105.69	1863.41	106.803
	1863.89	94.177	1863.89	94.6397	1863.89	95.2424	1863.89	95.7947	1863.89	96.4831	1863.89	96.9975	1863.89	97.8298	1863.89	98.6357	1863.89	99.43	1863.89	103.81	1863.89	101.214	1863.89	101.906	1863.89	102.475	1863.89	104.275	1863.89	105.712	1863.89	106.829
	1864.38	94.1815	1864.38	94.6468	1864.38	95.2582	1864.38	95.8114	1864.38	96.5059	1864.38	97.0124	1864.38	97.844	1864.38	98.6455	1864.38	99.4347	1864.38	103.831	1864.38	101.237	1864.38	101.916	1864.38	102.483	1864.38	104.291	1864.38	105.743	1864.38	106.861
	1864.86	94.1902	1864.86	94.6594	1864.86	95.2792	1864.86	95.8362	1864.86	96.5372	1864.86	97.0339	1864.86	97.8651	1864.86	98.6622	1864.86	99.4457	1864.86	103.864	1864.86	101.271	1864.86	101.932	1864.86	102.497	1864.86	104.317	1864.86	105.784	1864.86	106.901
	1865.34	94.204	1865.34	94.679	1865.34	95.306	1865.34	95.8702	1865.34	96.5768	1865.34	97.062	1865.34	97.8938	1865.34	98.6892	1865.34	99.4651	1865.34	103.913	1865.34	101.316	1865.34	101.957	1865.34	102.52	1865.34	104.355	1865.34	105.836	1865.34	106.95
	1865.82	94.2232	1865.82	94.7065	1865.82	95.3384	1865.82	95.9132	1865.82	96.6242	1865.82	97.0968	1865.82	97.9294	1865.82	98.7285	1865.82	99.4947	1865.82	103.978	1865.82	101.37	1865.82	101.992	1865.82	102.551	1865.82	104.403	1865.82	105.898	1865.82	107.009
	1866.31	94.2477	1866.31	94.741	1866.31	95.3755	1866.31	95.9636	1866.31	96.6773	1866.31	97.1375	1866.31	97.9693	1866.31	98.7799	1866.31	99.5352	1866.31	104.056	1866.31	101.43	1866.31	102.036	1866.31	102.591	1866.31	104.46	1866.31	105.967	1866.31	107.078
	1866.79	94.2764	1866.79	94.7802	1866.79	95.4144	1866.79	96.0177	1866.79	96.733	1866.79	97.1825	1866.79	98.0093	1866.79	98.8401	1866.79	99.585	1866.79	104.141	1866.79	101.489	1866.79	102.087	1866.79	102.638	1866.79	104.521	1866.79	106.038	1866.79	107.151
	1867.27	94.3062	1867.27	94.8192	1867.27	95.4503	1867.27	96.0693	1867.27	96.7851	1867.27	97.2279	1867.27	98.0429	1867.27	98.9013	1867.27	99.6391	1867.27	104.224	1867.27	101.541	1867.27	102.136	1867.27	102.687	1867.27	104.577	1867.27	106.102	1867.27	107.221
	1867.75	94.3323	1867.75	94.8509	1867.75	95.4764	1867.75	96.1099	1867.75	96.8252	1867.75	97.2669	1867.75	98.063	1867.75	98.9522	1867.75	99.6887	1867.75	104.287	1867.75	101.574	1867.75	102.176	1867.75	102.729	1867.75	104.618	1867.75	106.148	1867.75	107.274
	1868.23	94.3487	1868.23	94.8675	1868.23	95.4856	1868.23	96.1308	1868.23	96.8439	1868.23	97.2911	1868.23	98.0632	1868.23	98.9802	1868.23	99.7229	1868.23	104.315	1868.23	101.581	1868.23	102.194	1868.23	102.755	1868.23	104.632	1868.23	106.164	1868.23	107.297
	1868.71	94.3504	1868.71	94.8639	1868.71	95.4736	1868.71	96.1265	1868.71	96.8349	1868.71	97.2935	1868.71	98.0417	1868.71	98.9769	1868.71	99.7329	1868.71	104.3	1868.71	101.558	1868.71	102.185	1868.71	102.758	1868.71	104.615	1868.71	106.145	1868.71	107.281
	1869.2	94.3366	1869.2	94.8409	1869.2	95.4424	1869.2	96.0981	1869.2	96.7991	1869.2	97.2725	1869.2	98.0026	1869.2	98.9429	1869.2	99.7163	1869.2	104.243	1869.2	101.509	1869.2	102.151	1869.2	102.739	1869.2	104.572	1869.2	106.094	1869.2	107.228
	1869.68	94.3108	1869.68	94.8046	1869.68	95.3987	1869.68	96.0528	1869.68	96.7445	1869.68	97.233	1869.68	97.9546	1869.68	98.8874	1869.68	99.6787	1869.68	104.159	1869.68	101.447	1869.68	102.102	1869.68	102.704	1869.68	104.513	1869.68	106.023	1869.68	107.15
	1870.16	94.2789	1870.16	94.7636	1870.16	95.3516	1870.16	96.0004	1870.16	96.6827	1870.16	97.1836	1870.16	97.9068	1870.16	98.8239	1870.16	99.6303	1870.16	104.066	1870.16	101.382	1870.16	102.048	1870.16	102.664	1870.16	104.451	1870.16	105.947	1870.16	107.065
	1870.64	94.2467	1870.64	94.7252	1870.64	95.3085	1870.64	95.9491	1870.64	96.6234	1870.64	97.133	1870.64	97.8657	1870.64	98.7639	1870.64	99.5808	1870.64	103.978	1870.64	101.325	1870.64	102	1870.64	102.628	1870.64	104.398	1870.64	105.877	1870.64	106.984
	1871.13	94.2181	1871.13	94.6938	1871.13	95.2735	1871.13	95.9041	1871.13	96.5732	1871.13	97.0874	1871.13	97.8341	1871.13	98.7144	1871.13	99.537	1871.13	103.903	1871.13	101.279	1871.13	101.962	1871.13	102.601	1871.13	104.357	1871.13	105.82	1871.13	106.915
	1871.61	94.1948	1871.61	94.671	1871.61	95.2481	1871.61	95.8676	1871.61	96.5343	1871.61	97.0498	1871.61	97.8123	1871.61	98.6785	1871.61	99.502	1871.61	103.846	1871.61	101.245	1871.61	101.935	1871.61	102.583	1871.61	104.329	1871.61	105.778	1871.61	106.861
	1872.09	94.177	1872.09	94.6562	1872.09	95.2317	1872.09	95.8399	1872.09	96.5066	1872.09	97.0209	1872.09	97.7983	1872.09	98.656	1872.09	99.4763	1872.09	103.804	1872.09	101.221	1872.09	101.918	1872.09	102.573	1872.09	104.311	1872.09	105.747	1872.09	106.821
	1872.57	94.1638	1872.57	94.6482	1872.57	95.2227	1872.57	95.8202	1872.57	96.4882	1872.57	97.0001	1872.57	97.79	1872.57	98.6452	1872.57	99.4587	1872.57	103.777	1872.57	101.206	1872.57	101.907	1872.57	102.569	1872.57	104.302	1872.57	105.725	1872.57	106.794
	1873.05	94.1543	1873.05	94.6449	1873.05	95.2194	1873.05	95.8073	1873.05	96.4764	1873.05	96.9861	1873.05	97.7846	1873.05	98.6436	1873.05	99.4475	1873.05	103.761	1873.05	101.196	1873.05	101.902	1873.05	102.565	1873.05	104.296	1873.05	105.71	1873.05	106.777
	1873.54	94.1475	1873.54	94.6444	1873.54	95.2197	1873.54	95.7998	1873.54	96.4684	1873.54	96.9772	1873.54	97.7801	1873.54	98.6484	1873.54	99.4403	1873.54	103.753	1873.54	101.189	1873.54	101.899	1873.54	102.561	1873.54	104.29	1873.54	105.698	1873.54	106.767
	1874.02	94.1425	1874.02	94.6451	1874.02	95.222	1874.02	95.796	1874.02	96.4622	1874.02	96.9722	1874.02	97.7749	1874.02	98.6566	1874.02	99.4355	1874.02	103.751	1874.02	101.185	1874.02	101.898	1874.02	102.555	1874.02	104.284	1874.02	105.69	1874.02	106.763
	1874.5	94.1388	1874.5	94.6457	1874.5	95.2253	1874.5	95.7943	1874.5	96.4561	1874.5	96.9701	1874.5	97.7684	1874.5	98.6655	1874.5	99.4315	1874.5	103.753	1874.5	101.181	1874.5	101.898	1874.5	102.547	1874.5	104.275	1874.5	105.684	1874.5	106.763
	1874.98	94.1362	1874.98	94.6455	1874.98	95.2288	1874.98	95.7933	1874.98	96.4497	1874.98	96.9703	1874.98	97.7611	1874.98	98.6728	1874.98	99.4278	1874.98	103.757	1874.98	101.177	1874.98	101.898	1874.98	102.539	1874.98	104.264	1874.98	105.682	1874.98	106.764
	1875.46	94.1345	1875.46	94.6444	1875.46	95.232	1875.46	95.7918	1875.46	96.4437	1875.46	96.9724	1875.46	97.7542	1875.46	98.6771	1875.46	99.4243	1875.46	103.763	1875.46	101.175	1875.46	101.899	1875.46	102.531	1875.46	104.252	1875.46	105.685	1875.46	106.765
	1875.95	94.1338	1875.95	94.6424	1875.95	95.2349	1875.95	95.7895	1875.95	96.4389	1875.95	96.9758	1875.95	97.7489	1875.95	98.6774	1875.95	99.4215	1875.95	103.77	1875.95	101.175	1875.95	101.9	1875.95	102.525	1875.95	104.24	1875.95	105.692	1875.95	106.764
	1876.43	94.1344	1876.43	94.6399	1876.43	95.237	1876.43	95.786	1876.43	96.4361	1876.43	96.9799	1876.43	97.7465	1876.43	98.6734	1876.43	99.4203	1876.43	103.777	1876.43	101.177	1876.43	101.901	1876.43	102.52	1876.43	104.23	1876.43	105.702	1876.43	106.763
	1876.91	94.1364	1876.91	94.6373	1876.91	95.238	1876.91	95.7819	1876.91	96.436	1876.91	96.9838	1876.91	97.7474	1876.91	98.6657	1876.91	99.421	1876.91	103.785	1876.91	101.182	1876.91	101.9	1876.91	102.516	1876.91	104.222	1876.91	105.713	1876.91	106.76
	1877.39	94.1402	1877.39	94.6349	1877.39	95.2376	1877.39	95.7776	1877.39	96.4384	1877.39	96.9868	1877.39	97.7514	1877.39	98.6553	1877.39	99.4239	1877.39	103.794	1877.39	101.188	1877.39	101.898	1877.39	102.513	1877.39	104.217	1877.39	105.721	1877.39	106.757
	1877.88	94.1457	1877.88	94.633	1877.88	95.2355	1877.88	95.7737	1877.88	96.4426	1877.88	96.9879	1877.88	97.7575	1877.88	98.6434	1877.88	99.4282	1877.88	103.803	1877.88	101.195	1877.88	101.892	1877.88	102.509	1877.88	104.213	1877.88	105.726	1877.88	106.754
	1878.36	94.1521	1878.36	94.6316	1878.36	95.2317	1878.36	95.7703	1878.36	96.4471	1878.36	96.987	1878.36	97.7642	1878.36	98.6315	1878.36	99.433	1878.36	103.811	1878.36	101.201	1878.36	101.884	1878.36	102.504	1878.36	104.211	1878.36	105.726	1878.36	106.753
	1878.84	94.1582	1878.84	94.6304	1878.84	95.2264	1878.84	95.7673	1878.84	96.4505	1878.84	96.984	1878.84	97.7702	1878.84	98.6205	1878.84	99.4365	1878.84	103.817	1878.84	101.205	1878.84	101.874	1878.84	102.499	1878.84	104.209	1878.84	105.72	1878.84	106.752
	1879.32	94.1621	1879.32	94.6292	1879.32	95.2202	1879.32	95.7642	1879.32	96.4514	1879.32	96.9791	1879.32	97.7741	1879.32	98.6113	1879.32	99.4373	1879.32	103.819	1879.32	101.205	1879.32	101.862	1879.32	102.493	1879.32	104.205	1879.32	105.711	1879.32	106.752
	1879.8	94.162	1879.8	94.6276	1879.8	95.214	1879.8	95.7603	1879.8	96.4492	1879.8	96.9729	1879.8	97.775	1879.8	98.6039	1879.8	99.4346	1879.8	103.817	1879.8	101.202	1879.8	101.852	1879.8	102.487	1879.8	104.2	1879.8	105.701	1879.8	106.751
	1880.29	94.157	1880.29	94.6254	1880.29	95.2085	1880.29	95.7555	1880.29	96.4438	1880.29	96.9663	1880.29	97.7728	1880.29	98.5986	1880.29	99.4284	1880.29	103.811	1880.29	101.197	1880.29	101.845	1880.29	102.481	1880.29	104.195	1880.29	105.693	1880.29	106.749
	1880.77	94.1472	1880.77	94.6229	1880.77	95.2042	1880.77	95.7502	1880.77	96.4363	1880.77	96.9601	1880.77	97.7682	1880.77	98.5952	1880.77	99.4198	1880.77	103.803	1880.77	101.189	1880.77	101.844	1880.77	102.475	1880.77	104.19	1880.77	105.689	1880.77	106.747
	1881.25	94.1348	1881.25	94.6208	1881.25	95.2016	1881.25	95.7458	1881.25	96.4284	1881.25	96.9555	1881.25	97.7623	1881.25	98.5938	1881.25	99.4106	1881.25	103.793	1881.25	101.181	1881.25	101.848	1881.25	102.47	1881.25	104.189	1881.25	105.69	1881.25	106.745
	1881.73	94.1228	1881.73	94.62	1881.73	95.2008	1881.73	95.7437	1881.73	96.4219	1881.73	96.9534	1881.73	97.7563	1881.73	98.5946	1881.73	99.4029	1881.73	103.785	1881.73	101.175	1881.73	101.859	1881.73	102.468	1881.73	104.193	1881.73	105.697	1881.73	106.745
	1882.21	94.115	1882.21	94.6216	1882.21	95.2018	1882.21	95.7458	1882.21	96.4185	1882.21	96.9543	1882.21	97.7514	1882.21	98.5976	1882.21	99.3981	1882.21	103.781	1882.21	101.171	1882.21	101.876	1882.21	102.468	1882.21	104.203	1882.21	105.71	1882.21	106.748
	1882.7	94.1141	1882.7	94.6264	1882.7	95.2041	1882.7	95.7529	1882.7	96.4189	1882.7	96.9586	1882.7	97.7485	1882.7	98.6029	1882.7	99.397	1882.7	103.781	1882.7	101.171	1882.7	101.897	1882.7	102.471	1882.7	104.216	1882.7	105.725	1882.7	106.753
	1883.18	94.1211	1883.18	94.6344	1883.18	95.2072	1883.18	95.7646	1883.18	96.4226	1883.18	96.9656	1883.18	97.7475	1883.18	98.6098	1883.18	99.3991	1883.18	103.787	1883.18	101.174	1883.18	101.917	1883.18	102.479	1883.18	104.233	1883.18	105.741	1883.18	106.761
	1883.66	94.135	1883.66	94.6451	1883.66	95.2104	1883.66	95.7795	1883.66	96.4285	1883.66	96.9745	1883.66	97.748	1883.66	98.6175	1883.66	99.4033	1883.66	103.796	1883.66	101.18	1883.66	101.935	1883.66	102.49	1883.66	104.249	1883.66	105.755	1883.66	106.77
	1884.14	94.1527	1884.14	94.6572	1884.14	95.213	1884.14	95.7948	1884.14	96.4351	1884.14	96.9836	1884.14	97.7492	1884.14	98.6251	1884.14	99.4081	1884.14	103.806	1884.14	101.188	1884.14	101.948	1884.14	102.504	1884.14	104.264	1884.14	105.765	1884.14	106.778
	1884.62	94.1706	1884.62	94.6692	1884.62	95.2146	1884.62	95.8077	1884.62	96.4411	1884.62	96.9919	1884.62	97.7505	1884.62	98.6318	1884.62	99.4121	1884.62	103.817	1884.62	101.196	1884.62	101.954	1884.62	102.52	1884.62	104.274	1884.62	105.77	1884.62	106.785
	1885.11	94.1853	1885.11	94.6798	1885.11	95.2152	1885.11	95.8164	1885.11	96.4468	1885.11	96.999	1885.11	97.7519	1885.11	98.6378	1885.11	99.4153	1885.11	103.827	1885.11	101.205	1885.11	101.954	1885.11	102.536	1885.11	104.282	1885.11	105.771	1885.11	106.791
	1885.59	94.1956	1885.59	94.6888	1885.59	95.2158	1885.59	95.8207	1885.59	96.4537	1885.59	97.0054	1885.59	97.754	1885.59	98.6439	1885.59	99.4184	1885.59	103.837	1885.59	101.215	1885.59	101.951	1885.59	102.553	1885.59	104.287	1885.59	105.77	1885.59	106.798
	1886.07	94.2019	1886.07	94.6964	1886.07	95.2175	1886.07	95.8223	1886.07	96.464	1886.07	97.0127	1886.07	97.7584	1886.07	98.6517	1886.07	99.4229	1886.07	103.848	1886.07	101.226	1886.07	101.948	1886.07	102.57	1886.07	104.293	1886.07	105.77	1886.07	106.807
	1886.55	94.2064	1886.55	94.7039	1886.55	95.2219	1886.55	95.8239	1886.55	96.4802	1886.55	97.0226	1886.55	97.7664	1886.55	98.663	1886.55	99.4304	1886.55	103.863	1886.55	101.239	1886.55	101.949	1886.55	102.59	1886.55	104.302	1886.55	105.774	1886.55	106.822
	1887.04	94.2114	1887.04	94.7125	1887.04	95.2301	1887.04	95.8285	1887.04	96.5039	1887.04	97.0363	1887.04	97.7791	1887.04	98.6789	1887.04	99.442	1887.04	103.883	1887.04	101.256	1887.04	101.956	1887.04	102.61	1887.04	104.315	1887.04	105.784	1887.04	106.843
	1887.52	94.2187	1887.52	94.7232	1887.52	95.243	1887.52	95.8382	1887.52	96.5345	1887.52	97.0544	1887.52	97.7962	1887.52	98.6992	1887.52	99.458	1887.52	103.908	1887.52	101.276	1887.52	101.971	1887.52	102.632	1887.52	104.33	1887.52	105.8	1887.52	106.868
	1888	94.2286	1888	94.7364	1888	95.26	1888	95.8529	1888	96.5689	1888	97.0756	1888	97.8161	1888	98.7225	1888	99.4774	1888	103.935	1888	101.297	1888	101.993	1888	102.651	1888	104.346	1888	105.818	1888	106.896
	1888.48	94.2396	1888.48	94.751	1888.48	95.2791	1888.48	95.8706	1888.48	96.6009	1888.48	97.0971	1888.48	97.836	1888.48	98.7451	1888.48	99.4979	1888.48	103.959	1888.48	101.316	1888.48	102.018	1888.48	102.665	1888.48	104.358	1888.48	105.834	1888.48	106.921
	1888.96	94.2488	1888.96	94.7651	1888.96	95.2969	1888.96	95.8869	1888.96	96.6235	1888.96	97.115	1888.96	97.8518	1888.96	98.7628	1888.96	99.5168	1888.96	103.975	1888.96	101.329	1888.96	102.04	1888.96	102.67	1888.96	104.363	1888.96	105.842	1888.96	106.938
	1889.45	94.2537	1889.45	94.7763	1889.45	95.3095	1889.45	95.8972	1889.45	96.6304	1889.45	97.1259	1889.45	97.8605	1889.45	98.7716	1889.45	99.5313	1889.45	103.978	1889.45	101.333	1889.45	102.055	1889.45	102.663	1889.45	104.358	1889.45	105.838	1889.45	106.944
	1889.93	94.2532	1889.93	94.7827	1889.93	95.3144	1889.93	95.8985	1889.93	96.6201	1889.93	97.1282	1889.93	97.8615	1889.93	98.7701	1889.93	99.5401	1889.93	103.968	1889.93	101.328	1889.93	102.059	1889.93	102.647	1889.93	104.346	1889.93	105.822	1889.93	106.938
	1890.41	94.2486	1890.41	94.784	1890.41	95.3117	1890.41	95.8913	1890.41	96.5961	1890.41	97.1228	1890.41	97.8569	1890.41	98.7603	1890.41	99.5438	1890.41	103.95	1890.41	101.314	1890.41	102.052	1890.41	102.625	1890.41	104.329	1890.41	105.799	1890.41	106.924
	1890.89	94.2427	1890.89	94.7812	1890.89	95.3037	1890.89	95.879	1890.89	96.5662	1890.89	97.1129	1890.89	97.8508	1890.89	98.7466	1890.89	99.5443	1890.89	103.928	1890.89	101.298	1890.89	102.039	1890.89	102.605	1890.89	104.315	1890.89	105.776	1890.89	106.905
	1891.38	94.2387	1891.38	94.7764	1891.38	95.2944	1891.38	95.8662	1891.38	96.5386	1891.38	97.1022	1891.38	97.8472	1891.38	98.7338	1891.38	99.5442	1891.38	103.91	1891.38	101.284	1891.38	102.023	1891.38	102.59	1891.38	104.307	1891.38	105.758	1891.38	106.889
	1891.86	94.2386	1891.86	94.7715	1891.86	95.2875	1891.86	95.8572	1891.86	96.5195	1891.86	97.0933	1891.86	97.8488	1891.86	98.7255	1891.86	99.545	1891.86	103.9	1891.86	101.274	1891.86	102.011	1891.86	102.584	1891.86	104.308	1891.86	105.751	1891.86	106.876
	1892.34	94.2429	1892.34	94.7679	1892.34	95.2858	1892.34	95.8546	1892.34	96.5121	1892.34	97.0877	1892.34	97.8563	1892.34	98.7235	1892.34	99.5476	1892.34	103.898	1892.34	101.271	1892.34	102.004	1892.34	102.586	1892.34	104.319	1892.34	105.755	1892.34	106.869
	1892.82	94.2507	1892.82	94.7663	1892.82	95.2905	1892.82	95.8588	1892.82	96.5162	1892.82	97.0855	1892.82	97.8684	1892.82	98.7273	1892.82	99.5515	1892.82	103.901	1892.82	101.272	1892.82	102.004	1892.82	102.594	1892.82	104.337	1892.82	105.77	1892.82	106.867
	1893.3	94.2597	1893.3	94.7662	1893.3	95.3005	1893.3	95.8685	1893.3	96.5289	1893.3	97.0858	1893.3	97.8821	1893.3	98.7346	1893.3	99.5554	1893.3	103.908	1893.3	101.277	1893.3	102.01	1893.3	102.605	1893.3	104.359	1893.3	105.791	1893.3	106.867
	1893.79	94.267	1893.79	94.7664	1893.79	95.3134	1893.79	95.8807	1893.79	96.5452	1893.79	97.087	1893.79	97.8932	1893.79	98.7421	1893.79	99.5571	1893.79	103.911	1893.79	101.281	1893.79	102.017	1893.79	102.615	1893.79	104.38	1893.79	105.813	1893.79	106.867
	1894.27	94.2699	1894.27	94.7652	1894.27	95.3253	1894.27	95.8918	1894.27	96.5591	1894.27	97.0878	1894.27	97.8979	1894.27	98.7461	1894.27	99.5546	1894.27	103.907	1894.27	101.28	1894.27	102.023	1894.27	102.619	1894.27	104.393	1894.27	105.83	1894.27	106.864
	1894.75	94.2663	1894.75	94.7606	1894.75	95.3322	1894.75	95.8982	1894.75	96.5654	1894.75	97.087	1894.75	97.8932	1894.75	98.7437	1894.75	99.5463	1894.75	103.894	1894.75	101.272	1894.75	102.022	1894.75	102.616	1894.75	104.394	1894.75	105.837	1894.75	106.855
	1895.23	94.2558	1895.23	94.7513	1895.23	95.3315	1895.23	95.8979	1895.23	96.5614	1895.23	97.0839	1895.23	97.8786	1895.23	98.734	1895.23	99.5319	1895.23	103.871	1895.23	101.257	1895.23	102.014	1895.23	102.604	1895.23	104.382	1895.23	105.831	1895.23	106.84
	1895.71	94.2396	1895.71	94.7374	1895.71	95.3225	1895.71	95.8907	1895.71	96.5473	1895.71	97.0785	1895.71	97.8558	1895.71	98.7184	1895.71	99.5125	1895.71	103.841	1895.71	101.235	1895.71	101.999	1895.71	102.585	1895.71	104.357	1895.71	105.812	1895.71	106.821
	1896.2	94.2203	1896.2	94.7199	1896.2	95.3074	1896.2	95.8782	1896.2	96.526	1896.2	97.0713	1896.2	97.8283	1896.2	98.6995	1896.2	99.4903	1896.2	103.809	1896.2	101.21	1896.2	101.979	1896.2	102.562	1896.2	104.325	1896.2	105.784	1896.2	106.8
	1896.68	94.2009	1896.68	94.701	1896.68	95.2898	1896.68	95.8631	1896.68	96.5018	1896.68	97.0628	1896.68	97.8003	1896.68	98.6806	1896.68	99.468	1896.68	103.779	1896.68	101.185	1896.68	101.958	1896.68	102.538	1896.68	104.291	1896.68	105.752	1896.68	106.779
	1897.16	94.1839	1897.16	94.6831	1897.16	95.2733	1897.16	95.8478	1897.16	96.4784	1897.16	97.0535	1897.16	97.7753	1897.16	98.6639	1897.16	99.448	1897.16	103.754	1897.16	101.162	1897.16	101.939	1897.16	102.516	1897.16	104.26	1897.16	105.72	1897.16	106.761
	1897.64	94.1715	1897.64	94.6685	1897.64	95.2611	1897.64	95.8346	1897.64	96.4589	1897.64	97.0441	1897.64	97.7558	1897.64	98.6508	1897.64	99.4323	1897.64	103.736	1897.64	101.144	1897.64	101.925	1897.64	102.498	1897.64	104.237	1897.64	105.692	1897.64	106.749
	1898.12	94.1646	1898.12	94.6586	1898.12	95.2544	1898.12	95.8248	1898.12	96.4447	1898.12	97.0353	1898.12	97.743	1898.12	98.6411	1898.12	99.4217	1898.12	103.725	1898.12	101.131	1898.12	101.916	1898.12	102.486	1898.12	104.224	1898.12	105.67	1898.12	106.741
	1898.61	94.1635	1898.61	94.6539	1898.61	95.2531	1898.61	95.8192	1898.61	96.4363	1898.61	97.0277	1898.61	97.7368	1898.61	98.634	1898.61	99.4163	1898.61	103.719	1898.61	101.123	1898.61	101.911	1898.61	102.478	1898.61	104.22	1898.61	105.656	1898.61	106.739
	1899.09	94.1672	1899.09	94.654	1899.09	95.2554	1899.09	95.8177	1899.09	96.4333	1899.09	97.0221	1899.09	97.7362	1899.09	98.6282	1899.09	99.4153	1899.09	103.719	1899.09	101.121	1899.09	101.909	1899.09	102.476	1899.09	104.226	1899.09	105.648	1899.09	106.74
	1899.57	94.1742	1899.57	94.6576	1899.57	95.2588	1899.57	95.8198	1899.57	96.4349	1899.57	97.0187	1899.57	97.7395	1899.57	98.6229	1899.57	99.4172	1899.57	103.722	1899.57	101.124	1899.57	101.909	1899.57	102.477	1899.57	104.237	1899.57	105.647	1899.57	106.743
	1900.05	94.1825	1900.05	94.6631	1900.05	95.2611	1900.05	95.8245	1900.05	96.4403	1900.05	97.0175	1900.05	97.7446	1900.05	98.6176	1900.05	99.4206	1900.05	103.728	1900.05	101.13	1900.05	101.909	1900.05	102.481	1900.05	104.251	1900.05	105.65	1900.05	106.748
	1900.54	94.1902	1900.54	94.669	1900.54	95.2605	1900.54	95.8306	1900.54	96.4484	1900.54	97.0178	1900.54	97.7497	1900.54	98.6127	1900.54	99.4236	1900.54	103.735	1900.54	101.139	1900.54	101.908	1900.54	102.486	1900.54	104.264	1900.54	105.655	1900.54	106.751
	1901.02	94.1958	1901.02	94.6741	1901.02	95.2563	1901.02	95.8366	1901.02	96.4581	1901.02	97.0186	1901.02	97.7533	1901.02	98.6089	1901.02	99.4253	1901.02	103.743	1901.02	101.148	1901.02	101.907	1901.02	102.492	1901.02	104.275	1901.02	105.661	1901.02	106.753
	1901.5	94.1984	1901.5	94.6781	1901.5	95.2492	1901.5	95.8416	1901.5	96.4682	1901.5	97.0189	1901.5	97.755	1901.5	98.6069	1901.5	99.4252	1901.5	103.752	1901.5	101.157	1901.5	101.906	1901.5	102.498	1901.5	104.281	1901.5	105.666	1901.5	106.753
	1901.98	94.1979	1901.98	94.6809	1901.98	95.2406	1901.98	95.8449	1901.98	96.4772	1901.98	97.0179	1901.98	97.7552	1901.98	98.6073	1901.98	99.4231	1901.98	103.762	1901.98	101.164	1901.98	101.904	1901.98	102.504	1901.98	104.284	1901.98	105.67	1901.98	106.751
	1902.46	94.195	1902.46	94.6829	1902.46	95.2325	1902.46	95.8466	1902.46	96.4841	1902.46	97.0154	1902.46	97.7551	1902.46	98.6104	1902.46	99.4199	1902.46	103.771	1902.46	101.168	1902.46	101.902	1902.46	102.509	1902.46	104.282	1902.46	105.673	1902.46	106.748
	1902.95	94.1908	1902.95	94.6844	1902.95	95.2266	1902.95	95.8475	1902.95	96.4879	1902.95	97.0118	1902.95	97.7564	1902.95	98.6159	1902.95	99.4165	1902.95	103.78	1902.95	101.169	1902.95	101.9	1902.95	102.512	1902.95	104.279	1902.95	105.675	1902.95	106.744
	1903.43	94.1866	1903.43	94.6856	1903.43	95.2243	1903.43	95.8487	1903.43	96.4891	1903.43	97.0082	1903.43	97.7604	1903.43	98.6235	1903.43	99.4145	1903.43	103.788	1903.43	101.169	1903.43	101.897	1903.43	102.514	1903.43	104.276	1903.43	105.678	1903.43	106.739
	1903.91	94.1838	1903.91	94.687	1903.91	95.2266	1903.91	95.8516	1903.91	96.4887	1903.91	97.0059	1903.91	97.7683	1903.91	98.6332	1903.91	99.4155	1903.91	103.794	1903.91	101.17	1903.91	101.896	1903.91	102.515	1903.91	104.274	1903.91	105.684	1903.91	106.736
	1904.39	94.1838	1904.39	94.6889	1904.39	95.2336	1904.39	95.8571	1904.39	96.4889	1904.39	97.0062	1904.39	97.7804	1904.39	98.6449	1904.39	99.4212	1904.39	103.799	1904.39	101.173	1904.39	101.897	1904.39	102.513	1904.39	104.275	1904.39	105.693	1904.39	106.736
	1904.88	94.1878	1904.88	94.6919	1904.88	95.2455	1904.88	95.8658	1904.88	96.4921	1904.88	97.0104	1904.88	97.7963	1904.88	98.6589	1904.88	99.4327	1904.88	103.805	1904.88	101.18	1904.88	101.901	1904.88	102.513	1904.88	104.281	1904.88	105.708	1904.88	106.74
	1905.36	94.1968	1905.36	94.6969	1905.36	95.2616	1905.36	95.8776	1905.36	96.5004	1905.36	97.0191	1905.36	97.8152	1905.36	98.6754	1905.36	99.4508	1905.36	103.812	1905.36	101.193	1905.36	101.91	1905.36	102.515	1905.36	104.293	1905.36	105.728	1905.36	106.749
	1905.84	94.2109	1905.84	94.7047	1905.84	95.2811	1905.84	95.8915	1905.84	96.5147	1905.84	97.0324	1905.84	97.836	1905.84	98.694	1905.84	99.475	1905.84	103.822	1905.84	101.212	1905.84	101.925	1905.84	102.522	1905.84	104.309	1905.84	105.753	1905.84	106.765
	1906.32	94.2291	1906.32	94.7155	1906.32	95.3025	1906.32	95.9061	1906.32	96.5345	1906.32	97.0496	1906.32	97.8575	1906.32	98.7138	1906.32	99.5036	1906.32	103.837	1906.32	101.236	1906.32	101.944	1906.32	102.534	1906.32	104.328	1906.32	105.781	1906.32	106.786
	1906.8	94.2495	1906.8	94.7287	1906.8	95.3237	1906.8	95.9193	1906.8	96.5575	1906.8	97.0694	1906.8	97.8779	1906.8	98.7334	1906.8	99.5334	1906.8	103.856	1906.8	101.261	1906.8	101.966	1906.8	102.552	1906.8	104.347	1906.8	105.81	1906.8	106.811
	1907.29	94.269	1907.29	94.7426	1907.29	95.342	1907.29	95.9288	1907.29	96.5802	1907.29	97.0896	1907.29	97.8956	1907.29	98.7503	1907.29	99.5604	1907.29	103.877	1907.29	101.285	1907.29	101.988	1907.29	102.573	1907.29	104.363	1907.29	105.836	1907.29	106.836
	1907.77	94.2838	1907.77	94.7546	1907.77	95.3547	1907.77	95.9322	1907.77	96.5982	1907.77	97.1074	1907.77	97.9085	1907.77	98.7623	1907.77	99.5802	1907.77	103.897	1907.77	101.305	1907.77	102.005	1907.77	102.593	1907.77	104.372	1907.77	105.855	1907.77	106.855
	1908.25	94.2906	1908.25	94.762	1908.25	95.3593	1908.25	95.9279	1908.25	96.6078	1908.25	97.1199	1908.25	97.9148	1908.25	98.7671	1908.25	99.5892	1908.25	103.912	1908.25	101.315	1908.25	102.015	1908.25	102.606	1908.25	104.372	1908.25	105.862	1908.25	106.864
	1908.73	94.2875	1908.73	94.763	1908.73	95.355	1908.73	95.9154	1908.73	96.6066	1908.73	97.1249	1908.73	97.9133	1908.73	98.7636	1908.73	99.5855	1908.73	103.919	1908.73	101.314	1908.73	102.016	1908.73	102.61	1908.73	104.362	1908.73	105.858	1908.73	106.859
	1909.21	94.2747	1909.21	94.7573	1909.21	95.3425	1909.21	95.8958	1909.21	96.5949	1909.21	97.1214	1909.21	97.9039	1909.21	98.7522	1909.21	99.57	1909.21	103.915	1909.21	101.304	1909.21	102.008	1909.21	102.602	1909.21	104.344	1909.21	105.844	1909.21	106.842
	1909.7	94.2553	1909.7	94.7467	1909.7	95.3245	1909.7	95.8722	1909.7	96.5753	1909.7	97.1101	1909.7	97.8883	1909.7	98.7348	1909.7	99.5462	1909.7	103.901	1909.7	101.286	1909.7	101.993	1909.7	102.584	1909.7	104.322	1909.7	105.822	1909.7	106.816
	1910.18	94.2337	1910.18	94.7342	1910.18	95.3049	1910.18	95.8484	1910.18	96.5523	1910.18	97.0936	1910.18	97.8692	1910.18	98.7142	1910.18	99.5192	1910.18	103.88	1910.18	101.266	1910.18	101.975	1910.18	102.562	1910.18	104.301	1910.18	105.798	1910.18	106.788
	1910.66	94.2145	1910.66	94.7232	1910.66	95.2872	1910.66	95.8282	1910.66	96.5302	1910.66	97.075	1910.66	97.8499	1910.66	98.6935	1910.66	99.4943	1910.66	103.856	1910.66	101.249	1910.66	101.959	1910.66	102.54	1910.66	104.285	1910.66	105.777	1910.66	106.763
	1911.14	94.2012	1911.14	94.7158	1911.14	95.274	1911.14	95.8143	1911.14	96.5125	1911.14	97.0575	1911.14	97.833	1911.14	98.6752	1911.14	99.4752	1911.14	103.833	1911.14	101.238	1911.14	101.946	1911.14	102.525	1911.14	104.278	1911.14	105.761	1911.14	106.747
	1911.62	94.1949	1911.62	94.7125	1911.62	95.2659	1911.62	95.8076	1911.62	96.5007	1911.62	97.043	1911.62	97.8203	1911.62	98.6605	1911.62	99.4633	1911.62	103.815	1911.62	101.233	1911.62	101.937	1911.62	102.517	1911.62	104.279	1911.62	105.752	1911.62	106.74
	1912.11	94.195	1912.11	94.712	1912.11	95.2622	1912.11	95.8075	1912.11	96.4945	1912.11	97.0322	1912.11	97.8118	1912.11	98.6501	1912.11	99.4579	1912.11	103.802	1912.11	101.235	1912.11	101.933	1912.11	102.518	1912.11	104.285	1912.11	105.747	1912.11	106.742
	1912.59	94.1992	1912.59	94.7122	1912.59	95.2615	1912.59	95.8125	1912.59	96.4927	1912.59	97.025	1912.59	97.8071	1912.59	98.6439	1912.59	99.4571	1912.59	103.793	1912.59	101.24	1912.59	101.932	1912.59	102.525	1912.59	104.295	1912.59	105.745	1912.59	106.749
	1913.07	94.2053	1913.07	94.7114	1913.07	95.2626	1913.07	95.8207	1913.07	96.4943	1913.07	97.0209	1913.07	97.8053	1913.07	98.6417	1913.07	99.4586	1913.07	103.79	1913.07	101.245	1913.07	101.932	1913.07	102.536	1913.07	104.305	1913.07	105.742	1913.07	106.759
	1913.55	94.2112	1913.55	94.7089	1913.55	95.265	1913.55	95.8308	1913.55	96.4987	1913.55	97.0194	1913.55	97.8057	1913.55	98.6437	1913.55	99.4607	1913.55	103.79	1913.55	101.25	1913.55	101.934	1913.55	102.548	1913.55	104.314	1913.55	105.739	1913.55	106.769
	1914.04	94.2162	1914.04	94.7057	1914.04	95.2694	1914.04	95.8422	1914.04	96.5063	1914.04	97.0211	1914.04	97.8088	1914.04	98.6502	1914.04	99.4629	1914.04	103.794	1914.04	101.253	1914.04	101.939	1914.04	102.561	1914.04	104.322	1914.04	105.738	1914.04	106.779
	1914.52	94.2206	1914.52	94.7043	1914.52	95.2773	1914.52	95.8555	1914.52	96.5184	1914.52	97.0272	1914.52	97.8153	1914.52	98.6618	1914.52	99.4656	1914.52	103.803	1914.52	101.256	1914.52	101.948	1914.52	102.574	1914.52	104.331	1914.52	105.74	1914.52	106.79
	1915	94.2253	1915	94.7074	1915	95.2901	1915	95.8718	1915	96.5358	1915	97.039	1915	97.8264	1915	98.6786	1915	99.4701	1915	103.82	1915	101.261	1915	101.962	1915	102.589	1915	104.341	1915	105.748	1915	106.802
	1915.48	94.2315	1915.48	94.7176	1915.48	95.3088	1915.48	95.8918	1915.48	96.5587	1915.48	97.0575	1915.48	97.8427	1915.48	98.6999	1915.48	99.4772	1915.48	103.844	1915.48	101.271	1915.48	101.981	1915.48	102.606	1915.48	104.356	1915.48	105.765	1915.48	106.819
	1915.96	94.2397	1915.96	94.7357	1915.96	95.3326	1915.96	95.9153	1915.96	96.5857	1915.96	97.0825	1915.96	97.8639	1915.96	98.7242	1915.96	99.4874	1915.96	103.874	1915.96	101.284	1915.96	102.003	1915.96	102.626	1915.96	104.374	1915.96	105.789	1915.96	106.839
	1916.45	94.2492	1916.45	94.7603	1916.45	95.359	1916.45	95.9402	1916.45	96.6131	1916.45	97.112	1916.45	97.8879	1916.45	98.7487	1916.45	99.4995	1916.45	103.906	1916.45	101.301	1916.45	102.026	1916.45	102.647	1916.45	104.393	1916.45	105.816	1916.45	106.861
	1916.93	94.2585	1916.93	94.7875	1916.93	95.3837	1916.93	95.9628	1916.93	96.6354	1916.93	97.1421	1916.93	97.9109	1916.93	98.7696	1916.93	99.5115	1916.93	103.936	1916.93	101.316	1916.93	102.044	1916.93	102.664	1916.93	104.409	1916.93	105.841	1916.93	106.88
	1917.41	94.2655	1917.41	94.8114	1917.41	95.4014	1917.41	95.9783	1917.41	96.6474	1917.41	97.1676	1917.41	97.9285	1917.41	98.7834	1917.41	99.5205	1917.41	103.956	1917.41	101.326	1917.41	102.052	1917.41	102.675	1917.41	104.418	1917.41	105.857	1917.41	106.893
	1917.89	94.2685	1917.89	94.8272	1917.89	95.4082	1917.89	95.9833	1917.89	96.6462	1917.89	97.1844	1917.89	97.9372	1917.89	98.7882	1917.89	99.5245	1917.89	103.963	1917.89	101.328	1917.89	102.048	1917.89	102.676	1917.89	104.418	1917.89	105.86	1917.89	106.898
	1918.37	94.2677	1918.37	94.8323	1918.37	95.4037	1918.37	95.9776	1918.37	96.6332	1918.37	97.1913	1918.37	97.9364	1918.37	98.7851	1918.37	99.5234	1918.37	103.957	1918.37	101.322	1918.37	102.033	1918.37	102.668	1918.37	104.408	1918.37	105.851	1918.37	106.895
	1918.86	94.2651	1918.86	94.8285	1918.86	95.3909	1918.86	95.9644	1918.86	96.6144	1918.86	97.1905	1918.86	97.9285	1918.86	98.7775	1918.86	99.5197	1918.86	103.942	1918.86	101.312	1918.86	102.012	1918.86	102.656	1918.86	104.394	1918.86	105.837	1918.86	106.889
	1919.34	94.2638	1919.34	94.8202	1919.34	95.3753	1919.34	95.9495	1919.34	96.5974	1919.34	97.1868	1919.34	97.9182	1919.34	98.7699	1919.34	99.5167	1919.34	103.928	1919.34	101.305	1919.34	101.992	1919.34	102.644	1919.34	104.38	1919.34	105.824	1919.34	106.886
	1919.82	94.2665	1919.82	94.8124	1919.82	95.3619	1919.82	95.9381	1919.82	96.5886	1919.82	97.1849	1919.82	97.9101	1919.82	98.7657	1919.82	99.518	1919.82	103.919	1919.82	101.303	1919.82	101.978	1919.82	102.636	1919.82	104.373	1919.82	105.819	1919.82	106.89
	1920.3	94.2751	1920.3	94.8088	1920.3	95.3546	1920.3	95.934	1920.3	96.5917	1920.3	97.1875	1920.3	97.9068	1920.3	98.7664	1920.3	99.5254	1920.3	103.921	1920.3	101.311	1920.3	101.973	1920.3	102.635	1920.3	104.374	1920.3	105.825	1920.3	106.903
	1920.79	94.2895	1920.79	94.8103	1920.79	95.3548	1920.79	95.9386	1920.79	96.6065	1920.79	97.1951	1920.79	97.9091	1920.79	98.7714	1920.79	99.5392	1920.79	103.934	1920.79	101.327	1920.79	101.975	1920.79	102.64	1920.79	104.384	1920.79	105.841	1920.79	106.922
	1921.27	94.308	1921.27	94.8161	1921.27	95.3621	1921.27	95.9507	1921.27	96.6301	1921.27	97.2054	1921.27	97.9154	1921.27	98.7781	1921.27	99.5578	1921.27	103.954	1921.27	101.349	1921.27	101.982	1921.27	102.649	1921.27	104.4	1921.27	105.862	1921.27	106.944
	1921.75	94.3273	1921.75	94.823	1921.75	95.3744	1921.75	95.9671	1921.75	96.6567	1921.75	97.2148	1921.75	97.9226	1921.75	98.7834	1921.75	99.5777	1921.75	103.976	1921.75	101.371	1921.75	101.99	1921.75	102.659	1921.75	104.416	1921.75	105.884	1921.75	106.964
	1922.23	94.3431	1922.23	94.8275	1922.23	95.3882	1922.23	95.983	1922.23	96.6793	1922.23	97.2188	1922.23	97.9266	1922.23	98.7839	1922.23	99.5944	1922.23	103.994	1922.23	101.388	1922.23	101.994	1922.23	102.666	1922.23	104.428	1922.23	105.9	1922.23	106.975
	1922.71	94.3513	1922.71	94.8266	1922.71	95.4001	1922.71	95.9936	1922.71	96.6914	1922.71	97.2146	1922.71	97.9244	1922.71	98.7782	1922.71	99.604	1922.71	104.001	1922.71	101.395	1922.71	101.993	1922.71	102.666	1922.71	104.432	1922.71	105.904	1922.71	106.974
	1923.19	94.35	1923.19	94.8196	1923.19	95.4072	1923.19	95.9959	1923.19	96.6897	1923.19	97.2018	1923.19	97.9148	1923.19	98.7666	1923.19	99.6042	1923.19	103.993	1923.19	101.39	1923.19	101.987	1923.19	102.659	1923.19	104.426	1923.19	105.895	1923.19	106.961
	1923.68	94.3403	1923.68	94.808	1923.68	95.4082	1923.68	95.9894	1923.68	96.675	1923.68	97.1833	1923.68	97.8996	1923.68	98.7519	1923.68	99.5959	1923.68	103.972	1923.68	101.375	1923.68	101.978	1923.68	102.646	1923.68	104.413	1923.68	105.876	1923.68	106.938
	1924.16	94.3254	1924.16	94.795	1924.16	95.4035	1924.16	95.9763	1924.16	96.6518	1924.16	97.1631	1924.16	97.8821	1924.16	98.737	1924.16	99.5819	1924.16	103.943	1924.16	101.354	1924.16	101.969	1924.16	102.63	1924.16	104.395	1924.16	105.851	1924.16	106.911
	1924.64	94.3097	1924.64	94.7834	1924.64	95.3942	1924.64	95.9598	1924.64	96.625	1924.64	97.1449	1924.64	97.8658	1924.64	98.7244	1924.64	99.5662	1924.64	103.909	1924.64	101.331	1924.64	101.962	1924.64	102.614	1924.64	104.378	1924.64	105.825	1924.64	106.885
	1925.12	94.2963	1925.12	94.7748	1925.12	95.3818	1925.12	95.9429	1925.12	96.5992	1925.12	97.1305	1925.12	97.8532	1925.12	98.7148	1925.12	99.552	1925.12	103.878	1925.12	101.311	1925.12	101.958	1925.12	102.6	1925.12	104.363	1925.12	105.802	1925.12	106.861
	1925.61	94.2871	1925.61	94.7692	1925.61	95.3671	1925.61	95.9276	1925.61	96.5771	1925.61	97.1199	1925.61	97.8452	1925.61	98.7076	1925.61	99.541	1925.61	103.851	1925.61	101.293	1925.61	101.957	1925.61	102.588	1925.61	104.353	1925.61	105.782	1925.61	106.84
	1926.09	94.2824	1926.09	94.7654	1926.09	95.3509	1926.09	95.915	1926.09	96.5597	1926.09	97.1119	1926.09	97.8414	1926.09	98.7017	1926.09	99.5337	1926.09	103.832	1926.09	101.279	1926.09	101.956	1926.09	102.578	1926.09	104.345	1926.09	105.765	1926.09	106.822
	1926.57	94.281	1926.57	94.7617	1926.57	95.3336	1926.57	95.9049	1926.57	96.5473	1926.57	97.1049	1926.57	97.8405	1926.57	98.696	1926.57	99.5294	1926.57	103.82	1926.57	101.267	1926.57	101.953	1926.57	102.57	1926.57	104.34	1926.57	105.752	1926.57	106.805
	1927.05	94.2812	1927.05	94.7567	1927.05	95.3162	1927.05	95.8972	1927.05	96.5392	1927.05	97.0975	1927.05	97.8408	1927.05	98.6902	1927.05	99.5268	1927.05	103.817	1927.05	101.256	1927.05	101.947	1927.05	102.564	1927.05	104.335	1927.05	105.742	1927.05	106.789
	1927.53	94.2812	1927.53	94.7497	1927.53	95.2998	1927.53	95.8913	1927.53	96.535	1927.53	97.0893	1927.53	97.841	1927.53	98.6844	1927.53	99.5246	1927.53	103.82	1927.53	101.246	1927.53	101.937	1927.53	102.558	1927.53	104.329	1927.53	105.734	1927.53	106.775
	1928.02	94.2798	1928.02	94.7414	1928.02	95.2858	1928.02	95.887	1928.02	96.534	1928.02	97.0803	1928.02	97.8404	1928.02	98.6796	1928.02	99.5216	1928.02	103.828	1928.02	101.238	1928.02	101.925	1928.02	102.553	1928.02	104.323	1928.02	105.73	1928.02	106.762
	1928.5	94.2766	1928.5	94.7329	1928.5	95.2754	1928.5	95.8839	1928.5	96.5356	1928.5	97.0715	1928.5	97.8391	1928.5	98.6765	1928.5	99.5173	1928.5	103.836	1928.5	101.232	1928.5	101.912	1928.5	102.55	1928.5	104.315	1928.5	105.728	1928.5	106.751
	1928.98	94.272	1928.98	94.7258	1928.98	95.2697	1928.98	95.8821	1928.98	96.5391	1928.98	97.0637	1928.98	97.8376	1928.98	98.6756	1928.98	99.5119	1928.98	103.844	1928.98	101.23	1928.98	101.901	1928.98	102.549	1928.98	104.308	1928.98	105.729	1928.98	106.745
	1929.46	94.2669	1929.46	94.7214	1929.46	95.2691	1929.46	95.8813	1929.46	96.5435	1929.46	97.0579	1929.46	97.8368	1929.46	98.6765	1929.46	99.5062	1929.46	103.849	1929.46	101.232	1929.46	101.892	1929.46	102.55	1929.46	104.3	1929.46	105.732	1929.46	106.742
	1929.94	94.2624	1929.94	94.7203	1929.94	95.2734	1929.94	95.8815	1929.94	96.5481	1929.94	97.0544	1929.94	97.8373	1929.94	98.6787	1929.94	99.5014	1929.94	103.85	1929.94	101.239	1929.94	101.888	1929.94	102.554	1929.94	104.294	1929.94	105.736	1929.94	106.742
	1930.43	94.2594	1930.43	94.7224	1930.43	95.2816	1930.43	95.8822	1930.43	96.5522	1930.43	97.0533	1930.43	97.8393	1930.43	98.6812	1930.43	99.4987	1930.43	103.847	1930.43	101.249	1930.43	101.888	1930.43	102.559	1930.43	104.288	1930.43	105.74	1930.43	106.744
	1930.91	94.2585	1930.91	94.727	1930.91	95.2923	1930.91	95.8833	1930.91	96.5556	1930.91	97.0544	1930.91	97.8424	1930.91	98.6837	1930.91	99.4992	1930.91	103.841	1930.91	101.262	1930.91	101.894	1930.91	102.565	1930.91	104.284	1930.91	105.745	1930.91	106.747
	1931.39	94.2599	1931.39	94.7331	1931.39	95.3038	1931.39	95.8845	1931.39	96.5584	1931.39	97.0573	1931.39	97.8462	1931.39	98.6863	1931.39	99.5035	1931.39	103.835	1931.39	101.275	1931.39	101.904	1931.39	102.572	1931.39	104.281	1931.39	105.749	1931.39	106.75
	1931.87	94.2637	1931.87	94.7401	1931.87	95.3145	1931.87	95.8856	1931.87	96.5611	1931.87	97.0612	1931.87	97.8502	1931.87	98.6896	1931.87	99.5112	1931.87	103.829	1931.87	101.285	1931.87	101.917	1931.87	102.577	1931.87	104.279	1931.87	105.753	1931.87	106.753
	1932.36	94.2699	1932.36	94.7473	1932.36	95.3232	1932.36	95.8868	1932.36	96.564	1932.36	97.0656	1932.36	97.8544	1932.36	98.6946	1932.36	99.5216	1932.36	103.826	1932.36	101.292	1932.36	101.933	1932.36	102.581	1932.36	104.28	1932.36	105.757	1932.36	106.755
	1932.84	94.2784	1932.84	94.7546	1932.84	95.3294	1932.84	95.8888	1932.84	96.5675	1932.84	97.0697	1932.84	97.8591	1932.84	98.7019	1932.84	99.5334	1932.84	103.826	1932.84	101.295	1932.84	101.949	1932.84	102.584	1932.84	104.284	1932.84	105.761	1932.84	106.757
	1933.32	94.2889	1933.32	94.7622	1933.32	95.3335	1933.32	95.8921	1933.32	96.5717	1933.32	97.0734	1933.32	97.8651	1933.32	98.7118	1933.32	99.5451	1933.32	103.829	1933.32	101.293	1933.32	101.965	1933.32	102.586	1933.32	104.291	1933.32	105.764	1933.32	106.759
	1933.8	94.3012	1933.8	94.7704	1933.8	95.3362	1933.8	95.8976	1933.8	96.5765	1933.8	97.0766	1933.8	97.8732	1933.8	98.7237	1933.8	99.5554	1933.8	103.837	1933.8	101.29	1933.8	101.98	1933.8	102.589	1933.8	104.302	1933.8	105.768	1933.8	106.763
	1934.28	94.3143	1934.28	94.7795	1934.28	95.3389	1934.28	95.9056	1934.28	96.5819	1934.28	97.0801	1934.28	97.8839	1934.28	98.7363	1934.28	99.5632	1934.28	103.848	1934.28	101.286	1934.28	101.993	1934.28	102.593	1934.28	104.318	1934.28	105.772	1934.28	106.769
	1934.77	94.3273	1934.77	94.7894	1934.77	95.3424	1934.77	95.9158	1934.77	96.5875	1934.77	97.0845	1934.77	97.8964	1934.77	98.7484	1934.77	99.5681	1934.77	103.861	1934.77	101.284	1934.77	102.006	1934.77	102.6	1934.77	104.337	1934.77	105.776	1934.77	106.777
	1935.25	94.3389	1935.25	94.7998	1935.25	95.347	1935.25	95.9269	1935.25	96.5932	1935.25	97.0905	1935.25	97.9091	1935.25	98.7582	1935.25	99.5697	1935.25	103.877	1935.25	101.286	1935.25	102.017	1935.25	102.607	1935.25	104.356	1935.25	105.781	1935.25	106.787
	1935.73	94.3479	1935.73	94.8101	1935.73	95.3522	1935.73	95.9371	1935.73	96.5985	1935.73	97.0977	1935.73	97.9196	1935.73	98.7645	1935.73	99.5679	1935.73	103.891	1935.73	101.29	1935.73	102.025	1935.73	102.614	1935.73	104.375	1935.73	105.784	1935.73	106.798
	1936.21	94.3531	1936.21	94.8192	1936.21	95.3567	1936.21	95.9444	1936.21	96.6029	1936.21	97.1049	1936.21	97.9253	1936.21	98.7665	1936.21	99.5626	1936.21	103.903	1936.21	101.295	1936.21	102.031	1936.21	102.618	1936.21	104.388	1936.21	105.785	1936.21	106.807
	1936.69	94.3542	1936.69	94.8264	1936.69	95.3588	1936.69	95.9472	1936.69	96.6059	1936.69	97.1103	1936.69	97.9243	1936.69	98.7638	1936.69	99.5539	1936.69	103.91	1936.69	101.299	1936.69	102.031	1936.69	102.618	1936.69	104.395	1936.69	105.782	1936.69	106.812
	1937.18	94.3512	1937.18	94.8309	1937.18	95.3574	1937.18	95.9452	1937.18	96.6071	1937.18	97.1119	1937.18	97.9162	1937.18	98.7571	1937.18	99.5425	1937.18	103.911	1937.18	101.3	1937.18	102.026	1937.18	102.613	1937.18	104.395	1937.18	105.773	1937.18	106.812
	1937.66	94.3453	1937.66	94.8328	1937.66	95.3527	1937.66	95.9394	1937.66	96.6072	1937.66	97.1087	1937.66	97.9027	1937.66	98.7481	1937.66	99.5298	1937.66	103.906	1937.66	101.299	1937.66	102.014	1937.66	102.605	1937.66	104.388	1937.66	105.761	1937.66	106.808
	1938.14	94.3382	1938.14	94.8327	1938.14	95.346	1938.14	95.9329	1938.14	96.6074	1938.14	97.1017	1938.14	97.8874	1938.14	98.7395	1938.14	99.5181	1938.14	103.899	1938.14	101.295	1938.14	101.998	1938.14	102.596	1938.14	104.379	1938.14	105.748	1938.14	106.801
	1938.62	94.3322	1938.62	94.8323	1938.62	95.3401	1938.62	95.9291	1938.62	96.6097	1938.62	97.0933	1938.62	97.8748	1938.62	98.7341	1938.62	99.5104	1938.62	103.894	1938.62	101.293	1938.62	101.983	1938.62	102.59	1938.62	104.371	1938.62	105.74	1938.62	106.797
	1939.11	94.3292	1939.11	94.8334	1939.11	95.3384	1939.11	95.9316	1939.11	96.6164	1939.11	97.0877	1939.11	97.8696	1939.11	98.7349	1939.11	99.5097	1939.11	103.896	1939.11	101.296	1939.11	101.971	1939.11	102.589	1939.11	104.369	1939.11	105.742	1939.11	106.8
	1939.59	94.331	1939.59	94.8376	1939.59	95.3438	1939.59	95.9428	1939.59	96.6291	1939.59	97.0888	1939.59	97.8753	1939.59	98.7437	1939.59	99.5182	1939.59	103.909	1939.59	101.307	1939.59	101.969	1939.59	102.597	1939.59	104.377	1939.59	105.756	1939.59	106.814
	1940.07	94.338	1940.07	94.8458	1940.07	95.358	1940.07	95.9631	1940.07	96.6483	1940.07	97.0993	1940.07	97.8931	1940.07	98.7608	1940.07	99.5369	1940.07	103.934	1940.07	101.327	1940.07	101.977	1940.07	102.614	1940.07	104.395	1940.07	105.784	1940.07	106.838
	1940.55	94.3495	1940.55	94.8576	1940.55	95.3808	1940.55	95.9907	1940.55	96.6723	1940.55	97.1196	1940.55	97.9219	1940.55	98.7845	1940.55	99.5644	1940.55	103.969	1940.55	101.354	1940.55	101.997	1940.55	102.637	1940.55	104.422	1940.55	105.823	1940.55	106.872
	1941.03	94.3633	1941.03	94.8709	1941.03	95.4096	1941.03	96.0212	1941.03	96.6978	1941.03	97.1472	1941.03	97.9578	1941.03	98.8109	1941.03	99.5973	1941.03	104.01	1941.03	101.385	1941.03	102.024	1941.03	102.662	1941.03	104.453	1941.03	105.867	1941.03	106.911
	1941.52	94.3762	1941.52	94.8825	1941.52	95.4395	1941.52	96.0486	1941.52	96.7193	1941.52	97.1763	1941.52	97.9946	1941.52	98.8347	1941.52	99.6302	1941.52	104.047	1941.52	101.414	1941.52	102.052	1941.52	102.684	1941.52	104.481	1941.52	105.907	1941.52	106.946
	1942	94.3844	1942	94.8889	1942	95.4643	1942	96.0671	1942	96.7312	1942	97.2003	1942	98.025	1942	98.8506	1942	99.657	1942	104.075	1942	101.436	1942	102.074	1942	102.698	1942	104.498	1942	105.935	1942	106.971
	1942.48	94.3851	1942.48	94.8876	1942.48	95.4785	1942.48	96.0725	1942.48	96.7297	1942.48	97.2133	1942.48	98.043	1942.48	98.8551	1942.48	99.673	1942.48	104.085	1942.48	101.447	1942.48	102.086	1942.48	102.702	1942.48	104.501	1942.48	105.946	1942.48	106.98
	1942.96	94.378	1942.96	94.8784	1942.96	95.4795	1942.96	96.0644	1942.96	96.7146	1942.96	97.2134	1942.96	98.0459	1942.96	98.8481	1942.96	99.6763	1942.96	104.078	1942.96	101.445	1942.96	102.084	1942.96	102.697	1942.96	104.49	1942.96	105.939	1942.96	106.971
	1943.44	94.3647	1943.44	94.8634	1943.44	95.4682	1943.44	96.046	1943.44	96.6893	1943.44	97.2027	1943.44	98.035	1943.44	98.8327	1943.44	99.669	1943.44	104.055	1943.44	101.433	1943.44	102.073	1943.44	102.685	1943.44	104.468	1943.44	105.919	1943.44	106.95
	1943.93	94.3485	1943.93	94.8461	1943.93	95.4485	1943.93	96.0218	1943.93	96.659	1943.93	97.1863	1943.93	98.0144	1943.93	98.8136	1943.93	99.655	1943.93	104.023	1943.93	101.415	1943.93	102.056	1943.93	102.671	1943.93	104.441	1943.93	105.894	1943.93	106.922
	1944.41	94.3325	1944.41	94.8299	1944.41	95.4251	1944.41	95.9962	1944.41	96.6288	1944.41	97.1696	1944.41	97.9887	1944.41	98.7945	1944.41	99.6383	1944.41	103.987	1944.41	101.395	1944.41	102.039	1944.41	102.659	1944.41	104.414	1944.41	105.869	1944.41	106.895
	1944.89	94.3191	1944.89	94.8169	1944.89	95.4019	1944.89	95.9718	1944.89	96.6022	1944.89	97.1558	1944.89	97.9617	1944.89	98.7776	1944.89	99.6213	1944.89	103.953	1944.89	101.375	1944.89	102.024	1944.89	102.65	1944.89	104.39	1944.89	105.848	1944.89	106.87
	1945.37	94.3089	1945.37	94.8077	1945.37	95.3816	1945.37	95.9493	1945.37	96.5808	1945.37	97.146	1945.37	97.9358	1945.37	98.7633	1945.37	99.6047	1945.37	103.921	1945.37	101.356	1945.37	102.011	1945.37	102.644	1945.37	104.371	1945.37	105.831	1945.37	106.85
	1945.86	94.3018	1945.86	94.802	1945.86	95.3653	1945.86	95.9286	1945.86	96.5647	1945.86	97.1392	1945.86	97.9122	1945.86	98.7509	1945.86	99.5878	1945.86	103.894	1945.86	101.338	1945.86	101.999	1945.86	102.639	1945.86	104.355	1945.86	105.814	1945.86	106.834
	1946.34	94.297	1946.34	94.7987	1946.34	95.3532	1946.34	95.9093	1946.34	96.5535	1946.34	97.1333	1946.34	97.8918	1946.34	98.7396	1946.34	99.5699	1946.34	103.87	1946.34	101.321	1946.34	101.987	1946.34	102.635	1946.34	104.343	1946.34	105.798	1946.34	106.818
	1946.82	94.2937	1946.82	94.7971	1946.82	95.3445	1946.82	95.8916	1946.82	96.5465	1946.82	97.1267	1946.82	97.8753	1946.82	98.7296	1946.82	99.5506	1946.82	103.852	1946.82	101.305	1946.82	101.973	1946.82	102.631	1946.82	104.332	1946.82	105.779	1946.82	106.803
	1947.3	94.2915	1947.3	94.7965	1947.3	95.3386	1947.3	95.8765	1947.3	96.543	1947.3	97.1189	1947.3	97.8637	1947.3	98.7216	1947.3	99.5309	1947.3	103.84	1947.3	101.291	1947.3	101.959	1947.3	102.626	1947.3	104.324	1947.3	105.76	1947.3	106.788
	1947.78	94.2906	1947.78	94.7969	1947.78	95.3346	1947.78	95.8656	1947.78	96.5427	1947.78	97.1106	1947.78	97.8578	1947.78	98.717	1947.78	99.5129	1947.78	103.834	1947.78	101.28	1947.78	101.945	1947.78	102.622	1947.78	104.319	1947.78	105.741	1947.78	106.772
	1948.27	94.2913	1948.27	94.7985	1948.27	95.3319	1948.27	95.8602	1948.27	96.5448	1948.27	97.1031	1948.27	97.8581	1948.27	98.7167	1948.27	99.4987	1948.27	103.834	1948.27	101.274	1948.27	101.935	1948.27	102.618	1948.27	104.317	1948.27	105.725	1948.27	106.759
	1948.75	94.2937	1948.75	94.8011	1948.75	95.33	1948.75	95.861	1948.75	96.5484	1948.75	97.0979	1948.75	97.8636	1948.75	98.7207	1948.75	99.4902	1948.75	103.838	1948.75	101.272	1948.75	101.931	1948.75	102.613	1948.75	104.318	1948.75	105.715	1948.75	106.749
	1949.23	94.2971	1949.23	94.8042	1949.23	95.3283	1949.23	95.8675	1949.23	96.5523	1949.23	97.0954	1949.23	97.8726	1949.23	98.7277	1949.23	99.4876	1949.23	103.844	1949.23	101.274	1949.23	101.933	1949.23	102.609	1949.23	104.321	1949.23	105.71	1949.23	106.742
	1949.71	94.3003	1949.71	94.8068	1949.71	95.3262	1949.71	95.8779	1949.71	96.5551	1949.71	97.0951	1949.71	97.8824	1949.71	98.7357	1949.71	99.4901	1949.71	103.849	1949.71	101.278	1949.71	101.94	1949.71	102.603	1949.71	104.324	1949.71	105.711	1949.71	106.738
[truncated: 2,077 more rows]
