# Supplementary material for: Inverse ceria-nickel catalyst for enhanced C–O bond hydrogenolysis of biomass and polyether
Source: Nat Commun. 2024 Sep 30;15:8444. doi: 10.1038/s41467-024-52704-9 (PMC11443077; doi:10.1038/s41467-024-52704-9)
Supplement: Supplementary file 3 — Source Data [file 41467_2024_52704_MOESM3_ESM.zip › Fig. 4c.xlsx]

## Sheet: Sheet1
	Location of H species	Bader charge of H species
Ce10O10/Ni(111)	H*-(O-Ce)interface	0.6
	H*-Ni-(Ce)interface	-0.3
Ni10/CeO2(111)	H*-(O-Ce)interface	0.61
	H*-Ni-(Ce)interface	-0.19
