# Supplementary material for: Inverse ceria-nickel catalyst for enhanced C–O bond hydrogenolysis of biomass and polyether
Source: Nat Commun. 2024 Sep 30;15:8444. doi: 10.1038/s41467-024-52704-9 (PMC11443077; doi:10.1038/s41467-024-52704-9)
Supplement: Supplementary file 3 — Source Data [file 41467_2024_52704_MOESM3_ESM.zip › Fig. 4d.xlsx]

## Sheet: 4CeOx-Ni
H2-TPD-MS profile of 4CeOx/Ni
Temperature (oC)	MS signal
34.687	3.71476e-11
34.7833	3.67835e-11
34.8797	3.70949e-11
34.9761	3.70612e-11
35.0724	3.70208e-11
35.1699	3.71585e-11
35.267	3.6743e-11
35.3642	3.68056e-11
35.4608	3.7118e-11
35.557	3.69125e-11
35.6535	3.7012e-11
35.7507	3.69297e-11
35.8478	3.73147e-11
35.9449	3.69997e-11
36.0422	3.7273e-11
36.1394	3.72398e-11
36.2364	3.71252e-11
36.3336	3.70073e-11
36.4308	3.67692e-11
36.5279	3.69041e-11
36.6252	3.69466e-11
36.7217	3.67119e-11
36.8181	3.6712e-11
36.9144	3.67085e-11
37.0116	3.67167e-11
37.1087	3.70629e-11
37.2059	3.69659e-11
37.3032	3.68183e-11
37.4003	3.68994e-11
37.4974	3.7047e-11
37.5939	3.69087e-11
37.6903	3.6961e-11
37.7873	3.70239e-11
37.8846	3.67897e-11
37.9817	3.68959e-11
38.0781	3.66921e-11
38.1746	3.70148e-11
38.2711	3.7074e-11
38.3674	3.71426e-11
38.4644	3.71478e-11
38.5617	3.67023e-11
38.6582	3.70062e-11
38.7552	3.68613e-11
38.8525	3.69109e-11
38.9495	3.65758e-11
39.0468	3.68705e-11
39.1441	3.70405e-11
39.2412	3.72166e-11
39.3376	3.68233e-11
39.4341	3.69351e-11
39.53	3.71528e-11
39.6271	3.70562e-11
39.7236	3.67579e-11
39.8211	3.69809e-11
39.9173	3.68492e-11
40.0142	3.70668e-11
40.1115	3.69327e-11
40.2088	3.70085e-11
40.3058	3.70836e-11
40.4031	3.67515e-11
40.4995	3.69055e-11
40.5968	3.67006e-11
40.6933	3.68999e-11
40.7901	3.70276e-11
40.8872	3.72859e-11
40.9847	3.69808e-11
41.0818	3.68747e-11
41.1783	3.66978e-11
41.2755	3.68092e-11
41.3725	3.68338e-11
41.4696	3.67231e-11
41.5669	3.69678e-11
41.6639	3.68679e-11
41.7602	3.69236e-11
41.8567	3.72256e-11
41.9542	3.69863e-11
42.0513	3.65154e-11
42.1478	3.67127e-11
42.2451	3.69023e-11
42.3423	3.66836e-11
42.4386	3.70981e-11
42.5351	3.69415e-11
42.6324	3.69656e-11
42.7294	3.65517e-11
42.8259	3.65026e-11
42.9231	3.68727e-11
43.0208	3.68015e-11
43.118	3.67697e-11
43.2151	3.68084e-11
43.3121	3.69247e-11
43.4091	3.68963e-11
43.5054	3.68883e-11
43.6018	3.67166e-11
43.6981	3.68902e-11
43.7945	3.68035e-11
43.8909	3.66393e-11
43.9874	3.67971e-11
44.0848	3.72324e-11
44.1812	3.69732e-11
44.2781	3.68171e-11
44.3742	3.69518e-11
44.4707	3.68975e-11
44.5678	3.66495e-11
44.6651	3.66154e-11
44.7626	3.68066e-11
44.8597	3.68353e-11
44.9569	3.65356e-11
45.0534	3.69409e-11
45.1507	3.68341e-11
45.2478	3.64862e-11
45.3451	3.69643e-11
45.4421	3.70723e-11
45.5384	3.68272e-11
45.6357	3.66311e-11
45.733	3.66521e-11
45.8299	3.67225e-11
45.9264	3.66199e-11
46.0227	3.66175e-11
46.1199	3.66558e-11
46.2168	3.66334e-11
46.3133	3.70836e-11
46.4103	3.66376e-11
46.5076	3.65692e-11
46.6041	3.68098e-11
46.701	3.6933e-11
46.7976	3.6765e-11
46.8949	3.66278e-11
46.9919	3.65171e-11
47.0883	3.68124e-11
47.1857	3.66906e-11
47.2825	3.68479e-11
47.3787	3.67603e-11
47.4759	3.69192e-11
47.5729	3.70711e-11
47.6697	3.69846e-11
47.767	3.65611e-11
47.8641	3.68025e-11
47.9614	3.69263e-11
48.0584	3.68862e-11
48.1557	3.69966e-11
48.2528	3.67394e-11
48.35	3.62577e-11
48.4463	3.64109e-11
48.5421	3.64469e-11
48.6384	3.66149e-11
48.7365	3.67363e-11
48.8336	3.68011e-11
48.9308	3.67659e-11
49.0281	3.67109e-11
49.125	3.66702e-11
49.223	3.69343e-11
49.321	3.68168e-11
49.418	3.66657e-11
49.5144	3.69713e-11
49.6117	3.70521e-11
49.7083	3.65018e-11
49.8053	3.6773e-11
49.9026	3.63359e-11
49.9993	3.65045e-11
50.0963	3.6741e-11
50.1926	3.67904e-11
50.2899	3.66838e-11
50.3871	3.67442e-11
50.4842	3.67687e-11
50.5813	3.6494e-11
50.6786	3.64798e-11
50.7756	3.67289e-11
50.8728	3.6525e-11
50.9702	3.67595e-11
51.067	3.63987e-11
51.1642	3.63779e-11
51.2608	3.66313e-11
51.3578	3.63506e-11
51.4551	3.66691e-11
51.5524	3.67057e-11
51.6497	3.68159e-11
51.7468	3.6695e-11
51.8441	3.66212e-11
51.9405	3.65572e-11
52.0378	3.64901e-11
52.1343	3.66223e-11
52.2316	3.66032e-11
52.3279	3.67243e-11
52.4252	3.65793e-11
52.5222	3.65527e-11
52.6195	3.66116e-11
52.7167	3.6393e-11
52.8138	3.68834e-11
52.9108	3.66221e-11
53.0079	3.64164e-11
53.1049	3.65905e-11
53.202	3.66736e-11
53.2993	3.645e-11
53.3958	3.65439e-11
53.4928	3.6794e-11
53.5901	3.64134e-11
53.6871	3.67001e-11
53.7835	3.6476e-11
53.8806	3.66325e-11
53.9777	3.67041e-11
54.0749	3.6743e-11
54.172	3.66581e-11
54.2684	3.6808e-11
54.3657	3.65324e-11
54.4626	3.69826e-11
54.5599	3.65115e-11
54.6569	3.6496e-11
54.7534	3.66482e-11
54.8509	3.65863e-11
54.9472	3.65724e-11
55.0445	3.68086e-11
55.1415	3.6424e-11
55.2388	3.64904e-11
55.3358	3.63038e-11
55.4329	3.62611e-11
55.5302	3.65642e-11
55.6274	3.648e-11
55.725	3.64152e-11
55.8223	3.64e-11
55.9185	3.64598e-11
56.015	3.68448e-11
56.1123	3.65189e-11
56.2094	3.68742e-11
56.3067	3.65709e-11
56.4038	3.69489e-11
56.501	3.62169e-11
56.5973	3.64608e-11
56.6943	3.63845e-11
56.7918	3.67836e-11
56.8886	3.66495e-11
56.9857	3.65974e-11
57.0829	3.66125e-11
57.1792	3.68135e-11
57.276	3.66621e-11
57.3726	3.65493e-11
57.4697	3.66778e-11
57.566	3.64946e-11
57.6635	3.69253e-11
57.7606	3.65261e-11
57.8579	3.6971e-11
57.9551	3.71023e-11
58.0522	3.675e-11
58.1486	3.66525e-11
58.246	3.67649e-11
58.3433	3.66536e-11
58.44	3.69073e-11
58.5371	3.67895e-11
58.6335	3.68253e-11
58.7308	3.66384e-11
58.8279	3.67023e-11
58.9249	3.68364e-11
59.0203	3.70033e-11
59.1174	3.68805e-11
59.214	3.68703e-11
59.3105	3.65089e-11
59.4073	3.68784e-11
59.5046	3.67144e-11
59.6008	3.69692e-11
59.6971	3.6936e-11
59.7936	3.69644e-11
59.8911	3.66015e-11
59.9875	3.68326e-11
60.0847	3.69336e-11
60.182	3.70265e-11
60.279	3.70425e-11
60.3762	3.64944e-11
60.4735	3.68635e-11
60.5705	3.66183e-11
60.6668	3.6645e-11
60.7633	3.69327e-11
60.8605	3.64784e-11
60.9574	3.68926e-11
61.0539	3.66617e-11
61.1514	3.66118e-11
61.2482	3.69062e-11
61.3447	3.69742e-11
61.4419	3.66564e-11
61.5384	3.70409e-11
61.6354	3.70039e-11
61.7327	3.69095e-11
61.8296	3.66867e-11
61.9266	3.69532e-11
62.0236	3.67748e-11
62.1203	3.68579e-11
62.2174	3.69205e-11
62.3141	3.69513e-11
62.4103	3.66711e-11
62.5074	3.70079e-11
62.6042	3.67854e-11
62.7015	3.718e-11
62.7979	3.68207e-11
62.8947	3.69723e-11
62.9912	3.70928e-11
63.0882	3.69918e-11
63.1846	3.6692e-11
63.2811	3.68679e-11
63.3781	3.72973e-11
63.4752	3.71436e-11
63.5725	3.70316e-11
63.6696	3.70579e-11
63.7668	3.69965e-11
63.8639	3.69846e-11
63.9612	3.6986e-11
64.0577	3.70103e-11
64.1548	3.6942e-11
64.2523	3.70249e-11
64.3493	3.68529e-11
64.4458	3.72978e-11
64.5421	3.70871e-11
64.6394	3.71536e-11
64.7369	3.6949e-11
64.8339	3.74183e-11
64.9307	3.705e-11
65.0272	3.74271e-11
65.1245	3.72207e-11
65.2216	3.72558e-11
65.3188	3.69375e-11
65.4162	3.75848e-11
65.5132	3.76011e-11
65.6096	3.7203e-11
65.7059	3.72865e-11
65.8031	3.70584e-11
65.9004	3.71693e-11
65.9975	3.74627e-11
66.0937	3.73433e-11
66.1907	3.69809e-11
66.2872	3.72283e-11
66.3837	3.70246e-11
66.4807	3.76611e-11
66.5772	3.73638e-11
66.6743	3.73153e-11
66.7707	3.73028e-11
66.868	3.72359e-11
66.9653	3.74487e-11
67.0616	3.73667e-11
67.1588	3.74836e-11
67.2561	3.71994e-11
67.3532	3.75604e-11
67.4506	3.74668e-11
67.5472	3.74853e-11
67.6435	3.76131e-11
67.7408	3.72562e-11
67.8373	3.73453e-11
67.934	3.72825e-11
68.0311	3.71347e-11
68.1283	3.72545e-11
68.2254	3.74015e-11
68.3216	3.74384e-11
68.4188	3.72738e-11
68.5153	3.74574e-11
68.6116	3.74709e-11
68.708	3.74763e-11
68.8051	3.76188e-11
68.9027	3.7045e-11
68.9998	3.7468e-11
69.0971	3.76316e-11
69.1943	3.75641e-11
69.2916	3.75751e-11
69.3889	3.72369e-11
69.4855	3.75893e-11
69.5819	3.76522e-11
69.6783	3.74476e-11
69.7754	3.75006e-11
69.8719	3.73233e-11
69.969	3.74005e-11
70.0663	3.76144e-11
70.1635	3.76006e-11
70.2608	3.73399e-11
70.3573	3.7546e-11
70.4538	3.74446e-11
70.5509	3.7548e-11
70.6484	3.75754e-11
70.7455	3.76697e-11
70.8419	3.77275e-11
70.9389	3.79118e-11
71.0362	3.76843e-11
71.1331	3.76014e-11
71.2295	3.76619e-11
71.3269	3.7649e-11
71.4241	3.77629e-11
71.5214	3.77306e-11
71.6182	3.77996e-11
71.7146	3.78526e-11
71.8112	3.78981e-11
71.9079	3.75167e-11
72.005	3.77441e-11
72.102	3.80126e-11
72.1987	3.79407e-11
72.2957	3.74721e-11
72.3926	3.78923e-11
72.4899	3.78184e-11
72.5872	3.80375e-11
72.6842	3.77543e-11
72.7809	3.77092e-11
72.8772	3.77286e-11
72.9744	3.77365e-11
73.0707	3.76091e-11
73.1672	3.77403e-11
73.2644	3.77411e-11
73.3609	3.81132e-11
73.4582	3.80471e-11
73.5552	3.8332e-11
73.6525	3.79208e-11
73.7488	3.76896e-11
73.8461	3.77187e-11
73.9431	3.76523e-11
74.0405	3.78015e-11
74.1371	3.76942e-11
74.2344	3.78642e-11
74.3318	3.7893e-11
74.4282	3.79193e-11
74.5245	3.78002e-11
74.621	3.79199e-11
74.718	3.78166e-11
74.8153	3.81347e-11
74.9126	3.78605e-11
75.0099	3.79742e-11
75.1069	3.808e-11
75.2028	3.78658e-11
75.2999	3.80741e-11
75.3962	3.79874e-11
75.4926	3.78843e-11
75.5891	3.79867e-11
75.6863	3.78833e-11
75.7824	3.79862e-11
75.879	3.81881e-11
75.9761	3.82348e-11
76.0723	3.80938e-11
76.1696	3.8239e-11
76.2667	3.80084e-11
76.3639	3.80712e-11
76.4613	3.78635e-11
76.5586	3.78057e-11
76.6556	3.81347e-11
76.7523	3.80446e-11
76.8488	3.7886e-11
76.9453	3.83125e-11
77.0424	3.7757e-11
77.1389	3.80351e-11
77.2361	3.81593e-11
77.3324	3.80924e-11
77.4297	3.79315e-11
77.5269	3.78858e-11
77.624	3.80455e-11
77.7207	3.8122e-11
77.8177	3.78417e-11
77.9145	3.82622e-11
78.011	3.82332e-11
78.1078	3.85394e-11
78.2049	3.81334e-11
78.3023	3.78508e-11
78.3994	3.79736e-11
78.4964	3.81367e-11
78.5935	3.81914e-11
78.6908	3.84133e-11
78.7878	3.80078e-11
78.8843	3.80054e-11
78.9814	3.80848e-11
79.0783	3.83049e-11
79.1754	3.85438e-11
79.2719	3.82255e-11
79.3686	3.79762e-11
79.4652	3.84185e-11
79.5624	3.81928e-11
79.6594	3.84434e-11
79.7565	3.82943e-11
79.853	3.83219e-11
79.9503	3.81575e-11
80.0474	3.81841e-11
80.1446	3.83242e-11
80.2411	3.84558e-11
80.3381	3.84005e-11
80.4351	3.84838e-11
80.5324	3.82968e-11
80.6295	3.83031e-11
80.7265	3.8501e-11
80.8238	3.83726e-11
80.9203	3.83828e-11
81.0166	3.86045e-11
81.1141	3.82976e-11
81.2111	3.81061e-11
81.3082	3.84731e-11
81.4055	3.83238e-11
81.5028	3.87529e-11
81.5985	3.83991e-11
81.6949	3.80804e-11
81.7922	3.89006e-11
81.8887	3.8352e-11
81.9852	3.8709e-11
82.0817	3.81817e-11
82.1781	3.84621e-11
82.2746	3.83921e-11
82.3719	3.82979e-11
82.4682	3.82882e-11
82.5654	3.84799e-11
82.6625	3.86676e-11
82.76	3.86778e-11
82.8569	3.86692e-11
82.9535	3.85415e-11
83.0506	3.8434e-11
83.1474	3.89398e-11
83.2447	3.82653e-11
83.342	3.85479e-11
83.4391	3.8726e-11
83.5364	3.82646e-11
83.6328	3.8356e-11
83.7298	3.83804e-11
83.826	3.8678e-11
83.9233	3.83916e-11
84.0196	3.84585e-11
84.1168	3.85233e-11
84.2141	3.88647e-11
84.3112	3.87719e-11
84.4082	3.85769e-11
84.5047	3.86398e-11
84.602	3.8504e-11
84.6991	3.84949e-11
84.7964	3.86341e-11
84.8936	3.87518e-11
84.9905	3.83969e-11
85.0869	3.88199e-11
85.1834	3.86147e-11
85.2796	3.85468e-11
85.3767	3.8477e-11
85.4742	3.87489e-11
85.5712	3.88216e-11
85.6675	3.87604e-11
85.7648	3.86205e-11
85.8621	3.87947e-11
85.9591	3.86154e-11
86.0554	3.87161e-11
86.1526	3.84508e-11
86.2489	3.86639e-11
86.3459	3.8784e-11
86.4424	3.87606e-11
86.5386	3.84208e-11
86.635	3.89654e-11
86.7321	3.85046e-11
86.8291	3.90148e-11
86.9248	3.88382e-11
87.0206	3.88645e-11
87.1169	3.89702e-11
87.2141	3.85958e-11
87.3112	3.88051e-11
87.4083	3.89621e-11
87.5053	3.88432e-11
87.6023	3.88748e-11
87.6987	3.86449e-11
87.795	3.87735e-11
87.8914	3.88484e-11
87.9887	3.88375e-11
88.0858	3.91099e-11
88.1831	3.87192e-11
88.2802	3.88911e-11
88.3767	3.91395e-11
88.4739	3.88355e-11
88.5702	3.89308e-11
88.6664	3.89032e-11
88.7634	3.9112e-11
88.8607	3.90491e-11
88.9575	3.87169e-11
89.0537	3.86148e-11
89.1505	3.89608e-11
89.2469	3.90727e-11
89.3442	3.90569e-11
89.4409	3.90801e-11
89.5372	3.87893e-11
89.6345	3.8735e-11
89.731	3.89422e-11
89.8272	3.89077e-11
89.9245	3.89255e-11
90.0209	3.89471e-11
90.1183	3.91072e-11
90.2153	3.90167e-11
90.3117	3.89051e-11
90.4088	3.91922e-11
90.5053	3.92174e-11
90.6017	3.92475e-11
90.699	3.91153e-11
90.7961	3.9127e-11
90.8926	3.89627e-11
90.9893	3.91827e-11
91.0866	3.90133e-11
91.184	3.90567e-11
91.2802	3.89854e-11
91.3767	3.90845e-11
91.4731	3.92527e-11
91.5702	3.90655e-11
91.6674	3.90054e-11
91.7645	3.91457e-11
91.8616	3.91644e-11
91.9589	3.91143e-11
92.0554	3.91202e-11
92.1521	3.88132e-11
92.2496	3.88362e-11
92.3461	3.91423e-11
92.4424	3.90284e-11
92.5396	3.91383e-11
92.6367	3.89826e-11
92.7331	3.91541e-11
92.8296	3.91231e-11
92.9255	3.92418e-11
93.0224	3.90708e-11
93.1199	3.9396e-11
93.2164	3.90642e-11
93.3129	3.93877e-11
93.41	3.89868e-11
93.5072	3.94431e-11
93.6043	3.94955e-11
93.701	3.91958e-11
93.7975	3.9403e-11
93.8946	3.95768e-11
93.9919	3.93696e-11
94.0889	3.91286e-11
94.1859	3.9442e-11
94.2831	3.9252e-11
94.3802	3.93399e-11
94.4765	3.9273e-11
94.5729	3.91536e-11
94.6702	3.94093e-11
94.7678	3.9584e-11
94.8646	3.91747e-11
94.9619	3.93658e-11
95.0591	3.94017e-11
95.156	3.92658e-11
95.2524	3.94687e-11
95.3497	3.93083e-11
95.4459	3.96225e-11
95.543	3.91429e-11
95.6403	3.96035e-11
95.737	3.95446e-11
95.8335	3.92447e-11
95.9308	3.90172e-11
96.0279	3.96551e-11
96.1246	3.93109e-11
96.2205	3.93456e-11
96.3178	3.9457e-11
96.4146	3.91699e-11
96.5111	3.94091e-11
96.6084	3.96157e-11
96.7056	3.93504e-11
96.8027	3.92111e-11
96.8998	3.9394e-11
96.997	3.94084e-11
97.094	3.93997e-11
97.1912	3.95185e-11
97.2876	3.92773e-11
97.3838	3.93785e-11
97.4805	3.94872e-11
97.5776	3.92414e-11
97.6746	3.94917e-11
97.7717	3.96655e-11
97.869	3.96544e-11
97.966	3.91849e-11
98.0625	3.9521e-11
98.1596	3.94008e-11
98.2558	3.95481e-11
98.3524	3.9624e-11
98.4489	3.96766e-11
98.5459	3.95407e-11
98.6424	3.92773e-11
98.7389	3.96506e-11
98.8362	3.98304e-11
98.9333	3.94808e-11
99.0308	3.97584e-11
99.1277	3.94775e-11
99.2249	3.96008e-11
99.3219	3.94797e-11
99.4179	3.96534e-11
99.5147	3.96725e-11
99.6119	3.96245e-11
99.7088	3.93959e-11
99.8052	3.96527e-11
99.9017	3.95798e-11
99.9992	3.96322e-11
100.096	3.97232e-11
100.193	3.93965e-11
100.29	3.99702e-11
100.386	4.00049e-11
100.483	3.9595e-11
100.579	3.97366e-11
100.676	3.97668e-11
100.773	3.94932e-11
100.87	3.96864e-11
100.966	3.9855e-11
101.062	3.96023e-11
101.159	3.97488e-11
101.256	3.98699e-11
101.352	3.96219e-11
101.449	3.97355e-11
101.546	3.99113e-11
101.642	3.95288e-11
101.74	3.95251e-11
101.836	3.95026e-11
101.933	3.97258e-11
102.03	3.97521e-11
102.126	3.97044e-11
102.223	3.97796e-11
102.32	3.98204e-11
102.417	3.94444e-11
102.514	3.97419e-11
102.61	3.99298e-11
102.706	3.98511e-11
102.804	3.9905e-11
102.9	3.99124e-11
102.997	3.96951e-11
103.094	3.99421e-11
103.191	3.98218e-11
103.287	3.98542e-11
103.385	3.97243e-11
103.482	4.01575e-11
103.578	3.99424e-11
103.676	4.00185e-11
103.773	3.99365e-11
103.87	4.03585e-11
103.966	4.02543e-11
104.063	4.01809e-11
104.16	3.96833e-11
104.257	3.98217e-11
104.354	3.99759e-11
104.45	4.01244e-11
104.547	3.99e-11
104.644	4.03023e-11
104.741	4.02122e-11
104.838	4.01376e-11
104.936	3.9686e-11
105.032	4.01409e-11
105.129	3.99269e-11
105.226	3.97544e-11
105.324	3.98273e-11
105.421	3.99468e-11
105.518	4.02063e-11
105.614	4.0159e-11
105.711	4.0112e-11
105.808	3.98489e-11
105.905	3.98384e-11
106.003	4.02604e-11
106.1	3.96532e-11
106.196	4.00889e-11
106.293	3.9603e-11
106.39	4.03038e-11
106.487	3.99519e-11
106.583	3.99982e-11
106.679	4.01244e-11
106.776	4.04456e-11
106.873	4.00994e-11
106.969	4.04923e-11
107.067	4.03335e-11
107.164	4.00976e-11
107.26	4.01739e-11
107.357	4.01188e-11
107.454	4.01057e-11
107.55	3.99545e-11
107.648	3.99338e-11
107.744	4.02263e-11
107.84	4.01562e-11
107.937	3.99685e-11
108.034	4.03501e-11
108.13	4.01325e-11
108.227	4.05629e-11
108.323	4.01192e-11
108.42	4.03786e-11
108.517	4.01177e-11
108.614	4.04445e-11
108.711	4.0073e-11
108.808	4.07241e-11
108.905	4.02281e-11
109.002	4.01495e-11
109.099	4.02243e-11
109.195	4.02625e-11
109.292	4.04473e-11
109.389	3.99162e-11
109.486	4.0195e-11
109.583	4.0046e-11
109.679	4.04859e-11
109.776	4.01394e-11
109.874	4.04136e-11
109.97	4.04881e-11
110.068	4.03997e-11
110.165	4.00036e-11
110.262	4.00619e-11
110.359	4.01753e-11
110.456	4.07039e-11
110.552	4.02339e-11
110.649	4.00817e-11
110.747	4.03865e-11
110.844	4.05272e-11
110.941	4.07988e-11
111.037	4.06446e-11
111.135	4.0394e-11
111.232	4.0395e-11
111.328	4.02321e-11
111.425	4.02871e-11
111.521	4.01584e-11
111.618	4.05951e-11
111.715	4.0319e-11
111.812	4.04974e-11
111.908	4.0376e-11
112.006	4.04197e-11
112.102	4.04159e-11
112.199	4.03559e-11
112.296	4.06488e-11
112.393	4.05203e-11
112.49	4.02967e-11
112.587	4.06299e-11
112.684	4.0392e-11
112.781	4.03919e-11
112.877	4.02446e-11
112.974	4.05938e-11
113.07	4.02924e-11
113.167	4.09287e-11
113.265	4.04943e-11
113.362	4.05633e-11
113.459	4.06304e-11
113.556	4.07169e-11
113.652	4.07405e-11
113.749	4.0279e-11
113.846	4.05199e-11
113.943	4.08459e-11
114.04	4.04447e-11
114.136	4.07588e-11
114.233	4.06204e-11
114.33	4.05705e-11
114.428	4.04888e-11
114.525	4.0925e-11
114.622	4.0362e-11
114.719	4.08557e-11
114.816	4.04838e-11
114.914	4.06624e-11
115.01	4.06519e-11
115.108	4.10471e-11
115.205	4.05973e-11
115.302	4.11098e-11
115.399	4.10444e-11
115.495	4.08317e-11
115.592	4.07004e-11
115.689	4.06058e-11
115.786	4.07457e-11
115.883	4.08832e-11
115.979	4.05029e-11
116.076	4.0356e-11
116.173	4.10986e-11
116.269	4.07312e-11
116.366	4.08265e-11
116.463	4.03001e-11
116.56	4.08846e-11
116.657	4.05294e-11
116.754	4.07267e-11
116.851	4.09439e-11
116.949	4.09992e-11
117.045	4.06601e-11
117.141	4.10329e-11
117.238	4.07415e-11
117.334	4.07058e-11
117.431	4.10303e-11
117.528	4.0899e-11
117.625	4.08167e-11
117.722	4.08666e-11
117.819	4.09289e-11
117.916	4.09397e-11
118.012	4.1213e-11
118.109	4.12442e-11
118.206	4.11254e-11
118.303	4.06625e-11
118.4	4.09644e-11
118.497	4.09179e-11
118.593	4.09098e-11
118.69	4.08185e-11
118.787	4.09499e-11
118.884	4.09156e-11
118.981	4.07405e-11
119.078	4.12234e-11
119.175	4.07873e-11
119.272	4.10886e-11
119.37	4.09375e-11
119.467	4.09507e-11
119.564	4.09489e-11
119.661	4.08571e-11
119.758	4.13744e-11
119.855	4.14836e-11
119.952	4.11169e-11
120.049	4.10538e-11
120.145	4.12623e-11
120.242	4.12919e-11
120.339	4.13664e-11
120.436	4.11945e-11
120.534	4.10462e-11
120.63	4.11493e-11
120.727	4.10993e-11
120.824	4.14662e-11
120.92	4.12061e-11
121.017	4.07499e-11
121.114	4.11843e-11
121.211	4.13132e-11
121.308	4.10443e-11
121.404	4.11489e-11
121.501	4.12866e-11
121.599	4.12727e-11
121.696	4.12608e-11
121.792	4.12637e-11
121.888	4.13724e-11
121.985	4.15562e-11
122.081	4.16549e-11
122.179	4.12615e-11
122.276	4.14053e-11
122.373	4.13545e-11
122.47	4.12269e-11
122.567	4.10668e-11
122.664	4.12122e-11
122.761	4.12891e-11
122.858	4.13445e-11
122.955	4.12096e-11
123.051	4.13751e-11
123.148	4.12598e-11
123.244	4.13847e-11
123.341	4.13973e-11
123.438	4.12422e-11
123.535	4.13384e-11
123.632	4.12989e-11
123.729	4.16804e-11
123.826	4.12788e-11
123.921	4.15058e-11
124.018	4.14801e-11
124.115	4.16646e-11
124.212	4.16339e-11
124.309	4.16255e-11
124.406	4.14513e-11
124.502	4.16497e-11
124.6	4.13597e-11
124.697	4.16491e-11
124.794	4.14774e-11
124.89	4.15156e-11
124.987	4.173e-11
125.082	4.15163e-11
125.179	4.1881e-11
125.276	4.15397e-11
125.373	4.15891e-11
125.47	4.13683e-11
125.567	4.15109e-11
125.664	4.17117e-11
125.76	4.16782e-11
125.856	4.17263e-11
125.953	4.17886e-11
126.049	4.16159e-11
126.145	4.18708e-11
126.242	4.17136e-11
126.339	4.17083e-11
126.436	4.17898e-11
126.533	4.21382e-11
126.629	4.13483e-11
126.726	4.19892e-11
126.823	4.16783e-11
126.92	4.13607e-11
127.018	4.18878e-11
127.115	4.19498e-11
127.213	4.16452e-11
127.31	4.18626e-11
127.407	4.15243e-11
127.503	4.14653e-11
127.6	4.16685e-11
127.697	4.19088e-11
127.794	4.18442e-11
127.891	4.15614e-11
127.987	4.19127e-11
128.085	4.17465e-11
128.182	4.19869e-11
128.279	4.20101e-11
128.377	4.18876e-11
128.473	4.19559e-11
128.571	4.18067e-11
128.668	4.20121e-11
128.765	4.19527e-11
128.862	4.17968e-11
128.959	4.19556e-11
129.057	4.17563e-11
129.154	4.17359e-11
129.251	4.21423e-11
129.347	4.15151e-11
129.444	4.19191e-11
129.541	4.18808e-11
129.638	4.20497e-11
129.735	4.20002e-11
129.832	4.13011e-11
129.929	4.19193e-11
130.025	4.18823e-11
130.122	4.17212e-11
130.219	4.19118e-11
130.316	4.17133e-11
130.413	4.20657e-11
130.51	4.23722e-11
130.607	4.18347e-11
130.704	4.20623e-11
130.802	4.19531e-11
130.899	4.21354e-11
130.995	4.18718e-11
131.092	4.19638e-11
131.189	4.21975e-11
131.286	4.17906e-11
131.384	4.17551e-11
131.481	4.1863e-11
131.578	4.21054e-11
131.675	4.19656e-11
131.772	4.19152e-11
131.869	4.17685e-11
131.966	4.22639e-11
132.063	4.18729e-11
132.16	4.18713e-11
132.257	4.16568e-11
132.354	4.18098e-11
132.451	4.22097e-11
132.547	4.22017e-11
132.645	4.21854e-11
132.742	4.19927e-11
132.838	4.18443e-11
132.935	4.20658e-11
133.032	4.24413e-11
133.129	4.17509e-11
133.226	4.20413e-11
133.324	4.21682e-11
133.419	4.17605e-11
133.516	4.18353e-11
133.614	4.18738e-11
133.711	4.18274e-11
133.808	4.22282e-11
133.904	4.21218e-11
134.002	4.22317e-11
134.099	4.20102e-11
134.196	4.1866e-11
134.293	4.18046e-11
134.39	4.19866e-11
134.488	4.17206e-11
134.584	4.19488e-11
134.68	4.21225e-11
134.778	4.17384e-11
134.875	4.20644e-11
134.972	4.1975e-11
135.07	4.21966e-11
135.167	4.20101e-11
135.263	4.18828e-11
135.36	4.17736e-11
135.457	4.21696e-11
135.555	4.15812e-11
135.652	4.19236e-11
135.749	4.21172e-11
135.845	4.1795e-11
135.942	4.21296e-11
136.039	4.21569e-11
136.135	4.17212e-11
136.231	4.20391e-11
136.329	4.23301e-11
136.426	4.21147e-11
136.524	4.18222e-11
136.621	4.20592e-11
136.718	4.21643e-11
136.815	4.19471e-11
136.912	4.18984e-11
137.01	4.20569e-11
137.107	4.22052e-11
137.203	4.19524e-11
137.3	4.16439e-11
137.396	4.19769e-11
137.493	4.17357e-11
137.59	4.16052e-11
137.687	4.21643e-11
137.784	4.20079e-11
137.881	4.19262e-11
137.978	4.23465e-11
138.074	4.18545e-11
138.171	4.21442e-11
138.268	4.18437e-11
138.365	4.18952e-11
138.462	4.19727e-11
138.559	4.19242e-11
138.657	4.17536e-11
138.754	4.20728e-11
138.851	4.21759e-11
138.948	4.19021e-11
139.045	4.19549e-11
139.143	4.17399e-11
139.239	4.19213e-11
139.335	4.20931e-11
139.432	4.20182e-11
139.528	4.20582e-11
139.626	4.18516e-11
139.723	4.17566e-11
139.82	4.20352e-11
139.916	4.1969e-11
140.013	4.18692e-11
140.109	4.17515e-11
140.206	4.2064e-11
140.304	4.17656e-11
140.4	4.19038e-11
140.498	4.19042e-11
140.594	4.21996e-11
140.691	4.2093e-11
140.788	4.17435e-11
140.885	4.1693e-11
140.982	4.16424e-11
141.078	4.1609e-11
141.175	4.21984e-11
141.272	4.15664e-11
141.37	4.19541e-11
141.467	4.19705e-11
141.564	4.20311e-11
141.661	4.17312e-11
141.758	4.20579e-11
141.854	4.15991e-11
141.951	4.17987e-11
142.047	4.18387e-11
142.145	4.16321e-11
142.242	4.187e-11
142.339	4.19262e-11
142.436	4.18267e-11
142.533	4.18843e-11
142.63	4.19398e-11
142.727	4.18068e-11
142.825	4.18395e-11
142.922	4.19832e-11
143.018	4.18785e-11
143.115	4.12698e-11
143.212	4.18514e-11
143.309	4.15497e-11
143.406	4.19916e-11
143.503	4.15477e-11
143.6	4.16497e-11
143.698	4.14236e-11
143.794	4.12158e-11
143.891	4.17025e-11
143.988	4.1666e-11
144.085	4.18681e-11
144.182	4.19264e-11
144.279	4.1893e-11
144.376	4.14311e-11
144.473	4.16151e-11
144.57	4.13827e-11
144.667	4.16899e-11
144.764	4.14667e-11
144.861	4.18086e-11
144.958	4.14325e-11
145.055	4.1501e-11
145.152	4.17594e-11
145.249	4.16211e-11
145.347	4.13138e-11
145.444	4.17914e-11
145.54	4.11433e-11
145.636	4.1412e-11
145.734	4.16763e-11
145.831	4.16764e-11
145.928	4.13846e-11
146.025	4.1383e-11
146.121	4.13114e-11
146.219	4.1434e-11
146.315	4.14335e-11
146.412	4.13545e-11
146.509	4.15865e-11
146.606	4.13197e-11
146.702	4.11708e-11
146.799	4.16983e-11
146.895	4.14648e-11
146.993	4.1652e-11
147.09	4.16772e-11
147.187	4.14385e-11
147.284	4.15249e-11
147.38	4.126e-11
147.477	4.16458e-11
147.575	4.10344e-11
147.671	4.16599e-11
147.769	4.1539e-11
147.866	4.14122e-11
147.964	4.12844e-11
148.061	4.11126e-11
148.158	4.12549e-11
148.255	4.12967e-11
148.351	4.15524e-11
148.448	4.12254e-11
148.545	4.12421e-11
148.642	4.1396e-11
148.739	4.14809e-11
148.836	4.13114e-11
148.932	4.15041e-11
149.029	4.1488e-11
149.125	4.09512e-11
149.222	4.14682e-11
149.319	4.10071e-11
149.417	4.09611e-11
149.514	4.12372e-11
149.61	4.11431e-11
149.707	4.13162e-11
149.804	4.14256e-11
149.901	4.11358e-11
149.998	4.10477e-11
150.095	4.10518e-11
150.191	4.11231e-11
150.287	4.11915e-11
150.384	4.14895e-11
150.481	4.09659e-11
150.578	4.11848e-11
150.675	4.11995e-11
150.771	4.11149e-11
150.868	4.09739e-11
150.965	4.1073e-11
151.062	4.11328e-11
151.158	4.09146e-11
151.256	4.1278e-11
151.352	4.07475e-11
151.449	4.08141e-11
151.545	4.1266e-11
151.642	4.11117e-11
151.739	4.10504e-11
151.836	4.11579e-11
151.932	4.10014e-11
152.029	4.09041e-11
152.126	4.09653e-11
152.222	4.06502e-11
152.318	4.08627e-11
152.414	4.08386e-11
152.512	4.09674e-11
152.609	4.14783e-11
152.706	4.10615e-11
152.802	4.08241e-11
152.899	4.09398e-11
152.995	4.10884e-11
153.092	4.08015e-11
153.189	4.09229e-11
153.287	4.06731e-11
153.383	4.0771e-11
153.48	4.06798e-11
153.577	4.10681e-11
153.675	4.08251e-11
153.772	4.08764e-11
153.869	4.08896e-11
153.966	4.07813e-11
154.063	4.09983e-11
154.16	4.06951e-11
154.257	4.08109e-11
154.354	4.09428e-11
154.451	4.05142e-11
154.548	4.0668e-11
154.644	4.06666e-11
154.741	4.0802e-11
154.838	4.06075e-11
154.935	4.0832e-11
155.033	4.09362e-11
155.129	4.08372e-11
155.226	4.05986e-11
155.323	4.04818e-11
155.42	4.07226e-11
155.517	4.07814e-11
155.614	4.06348e-11
155.709	4.07109e-11
155.807	4.0623e-11
155.903	4.06203e-11
156	4.04413e-11
156.097	4.07019e-11
156.194	4.04084e-11
156.291	4.03822e-11
156.387	4.03551e-11
156.484	4.03867e-11
156.58	4.05588e-11
156.677	4.04889e-11
156.775	4.01396e-11
156.871	4.03918e-11
156.968	4.00736e-11
157.065	4.06789e-11
157.162	4.05835e-11
157.258	4.03092e-11
157.355	4.00098e-11
157.452	4.06276e-11
157.548	4.01926e-11
157.646	4.04941e-11
157.743	4.03666e-11
157.84	4.04076e-11
157.937	4.03439e-11
158.034	4.01335e-11
158.131	4.05605e-11
158.229	4.05377e-11
158.326	4.05288e-11
158.423	4.03242e-11
158.52	4.02966e-11
158.617	4.03165e-11
158.713	4.0374e-11
158.81	4.02865e-11
158.907	4.0212e-11
159.004	4.00446e-11
159.1	4.04427e-11
159.198	4.01074e-11
159.295	4.00923e-11
159.391	4.00349e-11
159.488	4.01567e-11
159.585	4.0193e-11
159.682	4.02485e-11
159.778	4.0453e-11
159.875	4.00233e-11
159.971	4.01065e-11
160.068	3.98564e-11
160.165	4.00966e-11
160.263	4.01978e-11
160.36	4.0221e-11
160.456	3.98329e-11
160.553	4.01399e-11
160.651	3.9986e-11
160.748	4.00423e-11
160.845	3.97443e-11
160.942	4.02092e-11
161.038	3.99449e-11
161.136	3.99353e-11
161.232	4.00823e-11
161.328	4.0144e-11
161.426	4.01465e-11
161.523	4.00019e-11
161.619	3.98926e-11
161.715	3.99213e-11
161.813	4.00913e-11
161.91	3.97911e-11
162.007	3.99574e-11
162.104	4.00544e-11
162.201	3.98417e-11
162.297	3.96242e-11
162.394	3.96641e-11
162.491	3.98998e-11
162.588	3.98533e-11
162.685	3.99473e-11
162.782	3.9625e-11
162.878	3.99367e-11
162.976	3.96866e-11
163.073	4.0015e-11
163.17	3.98111e-11
163.267	3.98263e-11
163.364	3.98158e-11
163.46	3.97181e-11
163.557	3.97275e-11
163.654	3.95389e-11
163.751	3.9412e-11
163.848	3.9385e-11
163.945	3.95727e-11
164.042	3.95509e-11
164.138	3.94697e-11
164.236	3.98991e-11
164.333	3.97519e-11
164.429	3.94059e-11
164.526	3.95338e-11
164.622	3.94774e-11
164.719	3.91396e-11
164.816	3.9736e-11
164.912	3.95875e-11
165.009	3.9354e-11
165.105	3.97289e-11
165.202	3.94575e-11
165.299	3.94623e-11
165.395	3.95581e-11
165.492	3.91282e-11
165.589	3.92252e-11
165.686	3.94902e-11
165.783	3.96152e-11
165.879	3.94141e-11
165.976	3.97117e-11
166.073	3.95102e-11
166.17	3.93182e-11
166.267	3.90292e-11
166.363	3.94293e-11
166.459	3.93216e-11
166.557	3.9539e-11
166.654	3.94813e-11
166.75	3.93121e-11
166.847	3.93726e-11
166.944	3.92489e-11
167.041	3.94902e-11
167.138	3.91956e-11
167.235	3.93722e-11
167.331	3.90591e-11
167.428	3.91123e-11
167.525	3.94526e-11
167.622	3.9146e-11
167.718	3.90822e-11
167.815	3.92438e-11
167.912	3.92371e-11
168.009	3.90571e-11
168.105	3.92859e-11
168.202	3.89933e-11
168.298	3.91025e-11
168.394	3.9297e-11
168.491	3.92508e-11
168.589	3.91178e-11
168.686	3.92759e-11
168.783	3.87107e-11
168.88	3.87782e-11
168.976	3.87726e-11
169.072	3.91845e-11
169.169	3.89549e-11
169.267	3.89384e-11
169.363	3.90484e-11
169.46	3.88151e-11
169.556	3.86164e-11
169.653	3.89429e-11
169.75	3.87705e-11
169.847	3.92747e-11
169.944	3.89226e-11
170.041	3.88828e-11
170.138	3.8924e-11
170.234	3.91673e-11
170.331	3.88817e-11
170.427	3.88333e-11
170.524	3.86714e-11
170.621	3.85688e-11
170.718	3.84633e-11
170.813	3.90395e-11
170.91	3.87052e-11
171.007	3.86177e-11
171.103	3.86188e-11
171.2	3.85161e-11
171.297	3.88557e-11
171.394	3.87221e-11
171.49	3.86865e-11
171.587	3.85764e-11
171.683	3.90422e-11
171.78	3.86138e-11
171.878	3.83796e-11
171.975	3.87342e-11
172.071	3.8239e-11
172.168	3.85769e-11
172.264	3.85818e-11
172.36	3.86108e-11
172.458	3.79647e-11
172.554	3.87249e-11
172.651	3.83881e-11
172.748	3.87927e-11
172.845	3.85348e-11
172.941	3.82071e-11
173.038	3.83383e-11
173.135	3.8499e-11
173.232	3.81971e-11
173.329	3.82981e-11
173.426	3.83824e-11
173.524	3.85914e-11
173.621	3.83605e-11
173.718	3.88248e-11
173.815	3.82754e-11
173.911	3.8164e-11
174.008	3.82269e-11
174.105	3.8138e-11
174.202	3.82876e-11
174.299	3.8187e-11
174.395	3.82183e-11
174.492	3.80163e-11
174.589	3.8333e-11
174.686	3.82272e-11
174.783	3.82499e-11
174.88	3.84106e-11
174.977	3.83978e-11
175.073	3.83643e-11
175.169	3.80439e-11
175.265	3.81923e-11
175.363	3.82591e-11
175.459	3.81672e-11
175.556	3.81475e-11
175.653	3.80521e-11
175.75	3.80102e-11
175.847	3.81655e-11
175.943	3.82729e-11
176.041	3.81428e-11
176.137	3.82761e-11
176.234	3.79835e-11
176.331	3.77767e-11
176.427	3.80471e-11
176.524	3.84211e-11
176.621	3.80401e-11
176.718	3.80129e-11
176.815	3.80947e-11
176.912	3.77529e-11
177.008	3.80473e-11
177.106	3.79165e-11
177.202	3.79941e-11
177.298	3.80382e-11
177.395	3.78135e-11
177.493	3.8075e-11
177.589	3.79006e-11
177.687	3.77029e-11
177.784	3.80293e-11
177.88	3.78253e-11
177.977	3.78628e-11
178.074	3.77065e-11
178.171	3.76918e-11
178.268	3.74765e-11
178.364	3.76154e-11
178.46	3.78329e-11
178.558	3.75075e-11
178.655	3.75364e-11
178.751	3.78635e-11
178.847	3.72733e-11
178.944	3.7832e-11
179.041	3.76803e-11
179.138	3.76327e-11
179.234	3.78583e-11
179.331	3.76668e-11
179.428	3.72589e-11
179.525	3.76115e-11
179.622	3.75805e-11
179.719	3.74284e-11
179.815	3.73376e-11
179.912	3.72995e-11
180.009	3.76274e-11
180.106	3.74894e-11
180.203	3.73048e-11
180.3	3.75094e-11
180.396	3.74989e-11
180.494	3.73747e-11
180.591	3.73747e-11
180.686	3.74662e-11
180.783	3.77309e-11
180.88	3.72936e-11
180.977	3.73542e-11
181.074	3.72902e-11
181.171	3.70241e-11
181.267	3.74834e-11
181.364	3.74169e-11
181.461	3.72479e-11
181.558	3.7392e-11
181.654	3.71281e-11
181.752	3.74971e-11
181.849	3.74622e-11
181.946	3.71794e-11
182.043	3.72369e-11
182.14	3.70781e-11
182.237	3.71616e-11
182.334	3.69972e-11
182.431	3.71821e-11
182.528	3.67878e-11
182.625	3.71238e-11
182.722	3.7353e-11
182.819	3.72987e-11
182.915	3.70817e-11
183.013	3.69275e-11
183.11	3.70593e-11
183.207	3.69604e-11
183.304	3.71934e-11
183.401	3.70665e-11
183.497	3.69264e-11
183.595	3.69199e-11
183.692	3.70365e-11
183.789	3.66562e-11
183.886	3.70949e-11
183.983	3.6795e-11
184.079	3.7105e-11
184.176	3.71378e-11
184.273	3.71464e-11
184.37	3.6616e-11
184.467	3.64488e-11
184.564	3.69463e-11
184.661	3.70529e-11
184.758	3.7089e-11
184.854	3.67136e-11
184.951	3.68446e-11
185.048	3.68461e-11
185.145	3.66217e-11
185.242	3.66799e-11
185.339	3.66905e-11
185.435	3.66618e-11
185.531	3.64791e-11
185.627	3.63121e-11
185.725	3.68287e-11
185.822	3.6575e-11
185.918	3.65077e-11
186.015	3.64092e-11
186.113	3.65578e-11
186.21	3.67119e-11
186.306	3.63968e-11
186.403	3.65996e-11
186.5	3.64772e-11
186.597	3.64656e-11
186.694	3.64735e-11
186.791	3.65899e-11
186.887	3.66017e-11
186.983	3.63027e-11
187.08	3.65829e-11
187.177	3.63086e-11
187.274	3.62649e-11
187.371	3.64793e-11
187.467	3.63949e-11
187.564	3.63361e-11
187.661	3.66529e-11
187.758	3.63971e-11
187.855	3.62576e-11
187.952	3.63029e-11
188.049	3.60515e-11
188.145	3.61962e-11
188.243	3.61696e-11
188.339	3.61252e-11
188.436	3.64552e-11
188.533	3.63534e-11
188.631	3.63621e-11
188.728	3.61485e-11
188.825	3.6076e-11
188.922	3.6205e-11
189.019	3.61383e-11
189.116	3.59949e-11
189.213	3.65076e-11
189.309	3.60144e-11
189.406	3.62161e-11
189.503	3.63914e-11
189.599	3.6283e-11
189.697	3.62832e-11
189.793	3.62917e-11
189.89	3.63169e-11
189.987	3.61095e-11
190.084	3.6309e-11
190.181	3.60111e-11
190.278	3.60463e-11
190.374	3.64363e-11
190.471	3.59133e-11
190.568	3.59804e-11
190.665	3.60945e-11
190.761	3.58428e-11
190.858	3.6282e-11
190.956	3.60859e-11
191.053	3.59098e-11
191.149	3.58786e-11
191.246	3.58977e-11
191.343	3.59375e-11
191.439	3.60588e-11
191.536	3.57263e-11
191.632	3.60285e-11
191.73	3.59537e-11
191.826	3.60373e-11
191.922	3.60021e-11
192.019	3.57595e-11
192.116	3.56927e-11
192.214	3.58756e-11
192.311	3.60355e-11
192.408	3.55653e-11
192.504	3.54587e-11
192.602	3.59519e-11
192.699	3.58752e-11
192.796	3.56921e-11
192.893	3.58993e-11
192.989	3.57701e-11
193.086	3.57904e-11
193.184	3.5383e-11
193.279	3.5628e-11
193.376	3.54477e-11
193.474	3.54476e-11
193.57	3.57318e-11
193.666	3.54866e-11
193.763	3.55411e-11
193.86	3.53652e-11
193.956	3.55619e-11
194.053	3.53721e-11
194.15	3.56431e-11
194.246	3.53566e-11
194.343	3.52403e-11
194.44	3.55301e-11
194.537	3.55737e-11
194.634	3.54448e-11
194.731	3.51317e-11
194.827	3.54349e-11
194.924	3.56064e-11
195.02	3.56885e-11
195.118	3.54138e-11
195.215	3.53619e-11
195.311	3.54837e-11
195.407	3.53956e-11
195.504	3.52985e-11
195.601	3.55016e-11
195.698	3.55282e-11
195.795	3.52208e-11
195.891	3.53625e-11
195.988	3.52852e-11
196.085	3.52274e-11
196.182	3.52487e-11
196.279	3.53903e-11
196.377	3.49787e-11
196.474	3.52805e-11
196.571	3.50467e-11
196.667	3.53886e-11
196.764	3.56001e-11
196.861	3.52153e-11
196.959	3.52046e-11
197.056	3.4996e-11
197.153	3.51729e-11
197.25	3.53011e-11
197.347	3.50485e-11
197.445	3.53587e-11
197.541	3.491e-11
197.638	3.49506e-11
197.735	3.51778e-11
197.833	3.5339e-11
197.929	3.51777e-11
198.026	3.49784e-11
198.123	3.50996e-11
198.22	3.48452e-11
198.317	3.50764e-11
198.414	3.52291e-11
198.511	3.47857e-11
198.608	3.5007e-11
198.705	3.50375e-11
198.803	3.49578e-11
198.899	3.4913e-11
198.996	3.48236e-11
199.093	3.46822e-11
199.19	3.51452e-11
199.286	3.49028e-11
199.382	3.47946e-11
199.479	3.47071e-11
199.577	3.48524e-11
199.673	3.49148e-11
199.77	3.49481e-11
199.867	3.48983e-11
199.965	3.48757e-11
200.062	3.47737e-11
200.159	3.47744e-11
200.255	3.4868e-11
200.353	3.48305e-11
200.449	3.45233e-11
200.546	3.49327e-11
200.643	3.471e-11
200.74	3.486e-11
200.837	3.46911e-11
200.933	3.476e-11
201.03	3.47128e-11
201.127	3.43485e-11
201.224	3.44971e-11
201.321	3.45916e-11
201.418	3.4857e-11
201.515	3.44811e-11
201.612	3.49117e-11
201.709	3.45398e-11
201.807	3.47194e-11
201.904	3.46039e-11
202	3.45995e-11
202.098	3.45206e-11
202.195	3.4548e-11
202.291	3.4278e-11
202.388	3.45443e-11
202.485	3.44705e-11
202.582	3.4544e-11
202.679	3.45342e-11
202.776	3.45326e-11
202.873	3.41671e-11
202.97	3.45856e-11
203.067	3.42692e-11
203.164	3.43624e-11
203.261	3.46448e-11
203.358	3.42744e-11
203.455	3.44627e-11
203.552	3.42015e-11
203.65	3.4091e-11
203.747	3.45904e-11
203.844	3.43784e-11
203.94	3.42455e-11
204.037	3.43233e-11
204.133	3.45491e-11
204.23	3.4619e-11
204.327	3.4511e-11
204.425	3.45282e-11
204.522	3.45242e-11
204.619	3.43069e-11
204.715	3.43886e-11
204.813	3.39002e-11
204.91	3.39442e-11
205.007	3.43289e-11
205.104	3.42001e-11
205.2	3.45158e-11
205.297	3.40422e-11
205.394	3.41144e-11
205.491	3.38729e-11
205.587	3.45996e-11
205.684	3.40957e-11
205.781	3.43666e-11
205.878	3.4423e-11
205.975	3.43647e-11
206.072	3.39242e-11
206.169	3.41223e-11
206.266	3.42191e-11
206.363	3.42044e-11
206.46	3.42975e-11
206.557	3.42857e-11
206.653	3.41571e-11
206.75	3.40454e-11
206.848	3.40641e-11
206.945	3.41254e-11
207.041	3.43127e-11
207.138	3.41806e-11
207.234	3.40267e-11
207.331	3.4176e-11
207.428	3.42294e-11
207.524	3.37951e-11
207.621	3.39289e-11
207.718	3.41517e-11
207.814	3.38608e-11
207.911	3.40342e-11
208.008	3.38965e-11
208.104	3.39188e-11
208.201	3.40068e-11
208.298	3.38348e-11
208.395	3.36493e-11
208.491	3.38988e-11
208.588	3.3828e-11
208.685	3.38148e-11
208.781	3.39565e-11
208.879	3.38616e-11
208.976	3.36785e-11
209.073	3.40271e-11
209.17	3.36779e-11
209.266	3.40116e-11
209.363	3.38252e-11
209.461	3.3989e-11
209.558	3.38771e-11
209.655	3.38322e-11
209.751	3.36288e-11
209.849	3.37564e-11
209.946	3.36377e-11
210.042	3.39418e-11
210.139	3.36906e-11
210.237	3.3876e-11
210.334	3.37312e-11
210.431	3.38549e-11
210.528	3.38816e-11
210.624	3.38115e-11
210.721	3.37399e-11
210.818	3.36198e-11
210.915	3.33288e-11
211.011	3.38668e-11
211.107	3.36722e-11
211.204	3.38265e-11
211.301	3.36064e-11
211.398	3.35089e-11
211.494	3.36854e-11
211.591	3.36124e-11
211.688	3.37158e-11
211.785	3.36863e-11
211.881	3.36258e-11
211.978	3.35295e-11
212.075	3.34343e-11
212.171	3.37559e-11
212.268	3.38997e-11
212.366	3.36469e-11
212.463	3.3606e-11
212.56	3.37929e-11
212.657	3.32214e-11
212.754	3.35447e-11
212.851	3.34869e-11
212.947	3.356e-11
213.044	3.35094e-11
213.141	3.34829e-11
213.238	3.35063e-11
213.334	3.3606e-11
213.431	3.35037e-11
213.528	3.32491e-11
213.625	3.31829e-11
213.721	3.34872e-11
213.818	3.35214e-11
213.915	3.29863e-11
214.012	3.3479e-11
214.109	3.32489e-11
214.206	3.34755e-11
214.303	3.35076e-11
214.4	3.34404e-11
214.498	3.35495e-11
214.595	3.34159e-11
214.691	3.33766e-11
214.788	3.34005e-11
214.885	3.31165e-11
214.981	3.33781e-11
215.078	3.34829e-11
215.175	3.33419e-11
215.272	3.32629e-11
215.369	3.33053e-11
215.466	3.3331e-11
215.562	3.33713e-11
215.659	3.3258e-11
215.756	3.3419e-11
215.852	3.33757e-11
215.949	3.31039e-11
216.045	3.33157e-11
216.142	3.31297e-11
216.239	3.328e-11
216.336	3.2982e-11
216.434	3.32608e-11
216.531	3.36112e-11
216.627	3.31801e-11
216.724	3.31484e-11
216.82	3.31767e-11
216.917	3.31267e-11
217.013	3.33162e-11
217.111	3.34672e-11
217.207	3.29645e-11
217.303	3.31597e-11
217.4	3.30781e-11
217.498	3.32841e-11
217.594	3.29585e-11
217.691	3.31646e-11
217.788	3.30997e-11
217.885	3.31547e-11
217.981	3.32085e-11
218.077	3.30599e-11
218.174	3.29534e-11
218.271	3.29561e-11
218.368	3.29374e-11
218.466	3.30842e-11
218.563	3.31659e-11
218.66	3.30743e-11
218.757	3.29e-11
218.854	3.30061e-11
218.951	3.29527e-11
219.048	3.26996e-11
219.145	3.32865e-11
219.242	3.30435e-11
219.34	3.29615e-11
219.437	3.30409e-11
219.533	3.28966e-11
219.63	3.30419e-11
219.727	3.27547e-11
219.825	3.29287e-11
219.922	3.27286e-11
220.019	3.319e-11
220.116	3.3057e-11
220.213	3.30587e-11
220.31	3.31159e-11
220.407	3.28267e-11
220.504	3.28058e-11
220.6	3.29388e-11
220.697	3.31517e-11
220.794	3.28826e-11
220.891	3.27636e-11
220.987	3.2799e-11
221.085	3.28901e-11
221.182	3.2756e-11
221.279	3.27586e-11
221.376	3.28545e-11
221.473	3.27717e-11
221.57	3.28436e-11
221.667	3.28104e-11
221.764	3.29821e-11
221.861	3.2729e-11
221.958	3.28596e-11
222.054	3.26409e-11
222.151	3.25796e-11
222.249	3.27095e-11
222.345	3.2978e-11
222.441	3.24678e-11
222.539	3.24874e-11
222.636	3.26879e-11
222.732	3.27602e-11
222.829	3.28946e-11
222.926	3.28764e-11
223.021	3.27274e-11
223.118	3.25298e-11
223.215	3.28408e-11
223.312	3.28602e-11
223.409	3.2821e-11
223.505	3.27991e-11
223.602	3.27752e-11
223.699	3.26548e-11
223.796	3.27046e-11
223.893	3.27992e-11
223.99	3.26792e-11
224.088	3.26344e-11
224.185	3.27558e-11
224.282	3.25613e-11
224.378	3.23294e-11
224.475	3.27463e-11
224.572	3.28832e-11
224.669	3.26772e-11
224.766	3.25292e-11
224.862	3.26385e-11
224.959	3.25255e-11
225.056	3.21615e-11
225.152	3.27042e-11
225.249	3.25304e-11
225.346	3.25227e-11
225.443	3.26062e-11
225.541	3.2776e-11
225.638	3.26588e-11
225.734	3.23463e-11
225.83	3.24887e-11
225.927	3.26626e-11
226.024	3.29162e-11
226.121	3.23781e-11
226.217	3.24482e-11
226.314	3.23891e-11
226.41	3.25074e-11
226.507	3.24514e-11
226.604	3.25696e-11
226.701	3.25279e-11
226.797	3.24289e-11
226.894	3.25958e-11
226.992	3.23286e-11
227.088	3.22516e-11
227.185	3.22679e-11
227.282	3.24725e-11
227.378	3.22578e-11
227.474	3.24186e-11
227.572	3.23553e-11
227.669	3.23301e-11
227.766	3.25332e-11
227.863	3.24004e-11
227.96	3.26877e-11
228.057	3.23647e-11
228.153	3.22412e-11
[truncated: 1,259 more rows]

## Sheet: 96CeOx-Ni
H2-TPD-MS profile of 96CeOx/Ni
Temperature (oC)	MS signal
31.471	4.12687e-11
31.5687	4.09702e-11
31.6663	4.13859e-11
31.7643	4.12096e-11
31.8612	4.13519e-11
31.9582	4.16064e-11
32.056	4.08671e-11
32.153	4.1078e-11
32.2499	4.13823e-11
32.3484	4.11578e-11
32.4461	4.11226e-11
32.5431	4.10596e-11
32.64	4.11211e-11
32.7369	4.09121e-11
32.834	4.13401e-11
32.9316	4.14862e-11
33.0286	4.13547e-11
33.1262	4.09449e-11
33.2242	4.12703e-11
33.3221	4.12093e-11
33.419	4.12356e-11
33.5166	4.11246e-11
33.6138	4.09221e-11
33.7108	4.12196e-11
33.8069	4.13218e-11
33.904	4.11854e-11
34.0012	4.10526e-11
34.098	4.10832e-11
34.1959	4.10316e-11
34.2936	4.1376e-11
34.3902	4.09309e-11
34.4881	4.12193e-11
34.5852	4.11382e-11
34.6827	4.12136e-11
34.7806	4.13623e-11
34.8777	4.12282e-11
34.9748	4.10479e-11
35.0727	4.10223e-11
35.1697	4.13343e-11
35.2667	4.11969e-11
35.3647	4.10894e-11
35.4624	4.12738e-11
35.5595	4.09895e-11
35.6572	4.12205e-11
35.7543	4.10152e-11
35.8512	4.11588e-11
35.9474	4.10179e-11
36.0438	4.10652e-11
36.1415	4.1006e-11
36.2391	4.1545e-11
36.3356	4.11475e-11
36.4323	4.13895e-11
36.5296	4.10133e-11
36.6273	4.10614e-11
36.7255	4.11136e-11
36.8227	4.11673e-11
36.9214	4.11366e-11
37.0189	4.10714e-11
37.116	4.11406e-11
37.2131	4.1127e-11
37.31	4.14314e-11
37.407	4.11752e-11
37.5045	4.1241e-11
37.6018	4.1575e-11
37.6998	4.11117e-11
37.7977	4.11973e-11
37.8946	4.10993e-11
37.9919	4.12184e-11
38.0897	4.11174e-11
38.1867	4.14045e-11
38.2845	4.1345e-11
38.3823	4.12794e-11
38.4798	4.08436e-11
38.5777	4.11175e-11
38.6751	4.09447e-11
38.7728	4.13111e-11
38.8699	4.12639e-11
38.9668	4.09877e-11
39.063	4.10143e-11
39.1602	4.12259e-11
39.2574	4.11198e-11
39.3553	4.14693e-11
39.4526	4.09526e-11
39.5503	4.07197e-11
39.6474	4.1042e-11
39.7452	4.12873e-11
39.8423	4.12013e-11
39.9399	4.14435e-11
40.0362	4.10062e-11
40.1341	4.10518e-11
40.231	4.11562e-11
40.3285	4.10537e-11
40.4255	4.14384e-11
40.5227	4.1281e-11
40.62	4.11739e-11
40.7169	4.10636e-11
40.8143	4.13014e-11
40.9119	4.11448e-11
41.0096	4.11318e-11
41.1065	4.09287e-11
41.2042	4.1082e-11
41.3011	4.08453e-11
41.3989	4.09891e-11
41.4966	4.09727e-11
41.5945	4.09835e-11
41.6915	4.11313e-11
41.7888	4.11585e-11
41.8867	4.07439e-11
41.9841	4.11392e-11
42.0818	4.12271e-11
42.1787	4.11116e-11
42.276	4.10578e-11
42.3737	4.12121e-11
42.4703	4.09407e-11
42.568	4.12763e-11
42.666	4.11124e-11
42.763	4.12785e-11
42.8604	4.10356e-11
42.9575	4.11191e-11
43.0552	4.09208e-11
43.1523	4.11986e-11
43.2493	4.12162e-11
43.3464	4.12112e-11
43.4435	4.13195e-11
43.5406	4.11382e-11
43.638	4.12847e-11
43.7351	4.12326e-11
43.8327	4.15247e-11
43.9296	4.06771e-11
44.0267	4.14699e-11
44.1249	4.12215e-11
44.2219	4.09948e-11
44.3195	4.11488e-11
44.4182	4.10741e-11
44.5153	4.11355e-11
44.6123	4.11352e-11
44.7094	4.1165e-11
44.8065	4.12429e-11
44.9044	4.13339e-11
45.0013	4.09078e-11
45.0984	4.12364e-11
45.1964	4.12636e-11
45.2934	4.09581e-11
45.3912	4.11507e-11
45.489	4.12254e-11
45.587	4.1226e-11
45.6842	4.12412e-11
45.7819	4.10469e-11
45.879	4.09571e-11
45.9764	4.13799e-11
46.0737	4.11023e-11
46.1706	4.07227e-11
46.2682	4.11589e-11
46.3653	4.11822e-11
46.4623	4.12975e-11
46.5593	4.08913e-11
46.6573	4.08696e-11
46.7542	4.09015e-11
46.8508	4.09827e-11
46.9471	4.10743e-11
47.045	4.1162e-11
47.1413	4.13291e-11
47.239	4.13641e-11
47.337	4.11838e-11
47.4341	4.09151e-11
47.5303	4.10996e-11
47.6283	4.1153e-11
47.7252	4.12314e-11
47.8215	4.11611e-11
47.9189	4.1164e-11
48.0167	4.11686e-11
48.1137	4.13216e-11
48.2116	4.12113e-11
48.3087	4.09728e-11
48.4056	4.10453e-11
48.5021	4.07872e-11
48.6	4.13281e-11
48.6974	4.1132e-11
48.7944	4.11145e-11
48.8915	4.08932e-11
48.9892	4.09148e-11
49.0878	4.10172e-11
49.1858	4.0958e-11
49.2827	4.09979e-11
49.3795	4.12875e-11
49.4767	4.06802e-11
49.5737	4.11383e-11
49.6706	4.10859e-11
49.7685	4.09263e-11
49.8655	4.09525e-11
49.9622	4.13357e-11
50.0597	4.10815e-11
50.1566	4.08583e-11
50.2547	4.09542e-11
50.3521	4.09274e-11
50.4493	4.09919e-11
50.5469	4.08231e-11
50.6448	4.11608e-11
50.7418	4.07913e-11
50.8391	4.12107e-11
50.9365	4.09155e-11
51.0336	4.1187e-11
51.1299	4.12405e-11
51.2266	4.12849e-11
51.3234	4.10854e-11
51.4205	4.08236e-11
51.5174	4.06824e-11
51.6151	4.11004e-11
51.7122	4.1212e-11
51.8092	4.09561e-11
51.9069	4.08194e-11
52.0041	4.07819e-11
52.1011	4.09816e-11
52.1974	4.10088e-11
52.2946	4.10882e-11
52.3929	4.10511e-11
52.4891	4.09448e-11
52.5854	4.09674e-11
52.6828	4.11081e-11
52.7794	4.09437e-11
52.8765	4.10497e-11
52.974	4.1358e-11
53.0727	4.11041e-11
53.1703	4.10469e-11
53.2672	4.09158e-11
53.3649	4.08106e-11
53.4618	4.10033e-11
53.5591	4.08823e-11
53.656	4.09555e-11
53.7533	4.11811e-11
53.8505	4.14281e-11
53.9476	4.11775e-11
54.0456	4.11046e-11
54.1429	4.11207e-11
54.2398	4.12388e-11
54.3361	4.11102e-11
54.4332	4.10486e-11
54.531	4.08581e-11
54.6272	4.11132e-11
54.7247	4.09125e-11
54.8221	4.10876e-11
54.9199	4.12171e-11
55.0171	4.12686e-11
55.1142	4.16139e-11
55.2111	4.08947e-11
55.3076	4.12601e-11
55.4048	4.10675e-11
55.5014	4.11153e-11
55.599	4.08088e-11
55.6962	4.08859e-11
55.7933	4.10232e-11
55.891	4.09849e-11
55.9888	4.10423e-11
56.0858	4.12496e-11
56.1828	4.07787e-11
56.2806	4.08891e-11
56.3777	4.12174e-11
56.4747	4.09086e-11
56.5717	4.1198e-11
56.6688	4.12968e-11
56.765	4.09422e-11
56.8627	4.09532e-11
56.9609	4.07032e-11
57.0578	4.1152e-11
57.1551	4.11797e-11
57.2521	4.08e-11
57.3489	4.12061e-11
57.446	4.13166e-11
57.5434	4.11089e-11
57.6403	4.08736e-11
57.7379	4.08283e-11
57.8358	4.11113e-11
57.9336	4.1292e-11
58.0306	4.12421e-11
58.1284	4.09399e-11
58.226	4.10776e-11
58.3225	4.08813e-11
58.4208	4.09569e-11
58.5179	4.12583e-11
58.6148	4.11179e-11
58.7127	4.10572e-11
58.8098	4.08505e-11
58.9069	4.09309e-11
59.0047	4.12381e-11
59.1018	4.12899e-11
59.1989	4.12469e-11
59.2965	4.09499e-11
59.3928	4.07265e-11
59.4898	4.10014e-11
59.5872	4.10338e-11
59.6843	4.08734e-11
59.7814	4.11613e-11
59.8785	4.11495e-11
59.9754	4.10876e-11
60.0739	4.1176e-11
60.1701	4.13455e-11
60.2673	4.09621e-11
60.365	4.12804e-11
60.462	4.10309e-11
60.5589	4.1016e-11
60.6568	4.0844e-11
60.7539	4.09027e-11
60.8509	4.10342e-11
60.9482	4.10582e-11
61.0453	4.08624e-11
61.1424	4.12172e-11
61.2393	4.1317e-11
61.3364	4.09651e-11
61.4338	4.10555e-11
61.531	4.08435e-11
61.6275	4.08794e-11
61.7252	4.09818e-11
61.8229	4.1067e-11
61.92	4.13006e-11
62.0176	4.08614e-11
62.1154	4.06149e-11
62.2131	4.09707e-11
62.3118	4.08688e-11
62.4087	4.08811e-11
62.505	4.10927e-11
62.602	4.08353e-11
62.6997	4.10206e-11
62.7969	4.11472e-11
62.8942	4.0865e-11
62.9909	4.07112e-11
63.0876	4.07051e-11
63.1856	4.1083e-11
63.2827	4.09979e-11
63.3807	4.10414e-11
63.4772	4.08946e-11
63.5741	4.12334e-11
63.6712	4.10222e-11
63.7687	4.1312e-11
63.8671	4.0883e-11
63.9634	4.11426e-11
64.0597	4.0985e-11
64.1571	4.12208e-11
64.2548	4.10536e-11
64.3533	4.11692e-11
64.4504	4.11343e-11
64.5475	4.09557e-11
64.6453	4.11634e-11
64.7432	4.10036e-11
64.8403	4.08101e-11
64.9366	4.06433e-11
65.034	4.08827e-11
65.1303	4.10103e-11
65.2274	4.09815e-11
65.3237	4.09301e-11
65.4206	4.0967e-11
65.5168	4.09341e-11
65.6154	4.0912e-11
65.7131	4.08379e-11
65.8107	4.11292e-11
65.9084	4.10417e-11
66.0063	4.08361e-11
66.1032	4.07866e-11
66.2003	4.12626e-11
66.298	4.08844e-11
66.3951	4.09873e-11
66.4922	4.08674e-11
66.5902	4.08073e-11
66.6881	4.06404e-11
66.7852	4.08557e-11
66.8831	4.11176e-11
66.9806	4.10619e-11
67.0777	4.09365e-11
67.1751	4.0856e-11
67.2735	4.12659e-11
67.3704	4.08655e-11
67.4686	4.08984e-11
67.5658	4.12313e-11
67.6626	4.06586e-11
67.7598	4.11696e-11
67.8569	4.10341e-11
67.9531	4.08712e-11
68.0508	4.12307e-11
68.1474	4.1016e-11
68.2443	4.11721e-11
68.3416	4.08793e-11
68.4393	4.10584e-11
68.5357	4.07682e-11
68.6327	4.10776e-11
68.7299	4.09252e-11
68.8276	4.09713e-11
68.9247	4.08006e-11
69.0218	4.07047e-11
69.1189	4.13135e-11
69.2168	4.07343e-11
69.3146	4.11468e-11
69.4117	4.11041e-11
69.5088	4.11806e-11
69.6059	4.10114e-11
69.7031	4.06307e-11
69.8002	4.09367e-11
69.8973	4.12325e-11
69.9952	4.10957e-11
70.0923	4.09195e-11
70.1898	4.10344e-11
70.2871	4.1032e-11
70.3842	4.09882e-11
70.4805	4.09945e-11
70.5775	4.10457e-11
70.6746	4.12343e-11
70.7714	4.10872e-11
70.8699	4.10883e-11
70.967	4.09904e-11
71.0639	4.08776e-11
71.1602	4.12807e-11
71.2573	4.10656e-11
71.3542	4.08924e-11
71.4508	4.13711e-11
71.5487	4.09657e-11
71.6456	4.10145e-11
71.7416	4.11721e-11
71.8387	4.11307e-11
71.9364	4.1145e-11
72.0335	4.09064e-11
72.1315	4.10306e-11
72.2304	4.0918e-11
72.3282	4.10592e-11
72.4255	4.07815e-11
72.5234	4.07211e-11
72.6211	4.08753e-11
72.7172	4.10991e-11
72.8149	4.11658e-11
72.913	4.10236e-11
73.0108	4.04304e-11
73.1078	4.11944e-11
73.2045	4.08979e-11
73.3023	4.08079e-11
73.3993	4.06614e-11
73.4974	4.08775e-11
73.5941	4.08338e-11
73.692	4.11263e-11
73.7894	4.08662e-11
73.8865	4.09713e-11
73.9836	4.07831e-11
74.0805	4.08463e-11
74.1781	4.12873e-11
74.2752	4.10943e-11
74.3721	4.08639e-11
74.469	4.07681e-11
74.5652	4.09872e-11
74.6624	4.048e-11
74.7593	4.10347e-11
74.8556	4.11502e-11
74.9532	4.09603e-11
75.05	4.09646e-11
75.1467	4.12196e-11
75.2448	4.10049e-11
75.3425	4.09509e-11
75.4386	4.09218e-11
75.5349	4.09239e-11
75.632	4.10488e-11
75.7285	4.07032e-11
75.8256	4.07899e-11
75.9236	4.08363e-11
76.0205	4.0854e-11
76.1182	4.11505e-11
76.2148	4.10262e-11
76.3121	4.11006e-11
76.4092	4.09315e-11
76.5062	4.08955e-11
76.604	4.10726e-11
76.7001	4.0807e-11
76.7978	4.09278e-11
76.8951	4.05922e-11
76.9926	4.09655e-11
77.0902	4.09679e-11
77.1863	4.10442e-11
77.2823	4.08957e-11
77.3802	4.06351e-11
77.4774	4.09564e-11
77.5761	4.0792e-11
77.6733	4.10515e-11
77.7707	4.10419e-11
77.868	4.06789e-11
77.9654	4.09824e-11
78.0629	4.12114e-11
78.1599	4.08448e-11
78.2568	4.08722e-11
78.3539	4.0701e-11
78.4516	4.11298e-11
78.5487	4.0967e-11
78.647	4.08392e-11
78.7441	4.10113e-11
78.8407	4.08608e-11
78.9373	4.08706e-11
79.0351	4.09658e-11
79.132	4.08947e-11
79.2297	4.09685e-11
79.3268	4.07167e-11
79.424	4.07659e-11
79.521	4.0905e-11
79.6176	4.0833e-11
79.7147	4.10266e-11
79.8116	4.09931e-11
79.9087	4.07346e-11
80.0056	4.09624e-11
80.1017	4.07081e-11
80.1996	4.06461e-11
80.2973	4.12415e-11
80.3951	4.09866e-11
80.492	4.07831e-11
80.5884	4.07142e-11
80.6855	4.08836e-11
80.7826	4.08755e-11
80.8805	4.09304e-11
80.9776	4.03127e-11
81.0753	4.10593e-11
81.1722	4.09553e-11
81.2693	4.08426e-11
81.3662	4.09134e-11
81.4649	4.09264e-11
81.5621	4.09895e-11
81.6591	4.08417e-11
81.7571	4.05044e-11
81.855	4.06028e-11
81.9527	4.09221e-11
82.0506	4.12193e-11
82.1483	4.07049e-11
82.2454	4.09063e-11
82.3421	4.10634e-11
82.4394	4.09356e-11
82.5371	4.08566e-11
82.6332	4.09414e-11
82.7295	4.09129e-11
82.8268	4.08729e-11
82.9237	4.07216e-11
83.021	4.08123e-11
83.118	4.12261e-11
83.2148	4.07254e-11
83.3125	4.09828e-11
83.4095	4.05752e-11
83.5073	4.09975e-11
83.6044	4.06597e-11
83.7017	4.10047e-11
83.7994	4.10114e-11
83.8973	4.07079e-11
83.9942	4.10572e-11
84.0905	4.09301e-11
84.1868	4.11027e-11
84.2839	4.08959e-11
84.3811	4.09255e-11
84.478	4.12918e-11
84.5745	4.10337e-11
84.6716	4.08528e-11
84.7677	4.06695e-11
84.864	4.07627e-11
84.9609	4.12815e-11
85.0587	4.05655e-11
85.1564	4.09241e-11
85.2533	4.06104e-11
85.3494	4.04048e-11
85.4472	4.0639e-11
85.5444	4.08522e-11
85.6424	4.09294e-11
85.74	4.09203e-11
85.8375	4.0792e-11
85.9346	4.07434e-11
86.0309	4.09569e-11
86.1275	4.08472e-11
86.2253	4.12067e-11
86.3224	4.08229e-11
86.4201	4.10443e-11
86.5172	4.08544e-11
86.6142	4.07978e-11
86.7118	4.09126e-11
86.8095	4.1004e-11
86.9066	4.04641e-11
87.0035	4.11802e-11
87.1008	4.10547e-11
87.1977	4.08998e-11
87.2954	4.09213e-11
87.3927	4.05228e-11
87.4905	4.06267e-11
87.5876	4.08302e-11
87.6849	4.081e-11
87.7812	4.07966e-11
87.8775	4.08132e-11
87.9736	4.11497e-11
88.0701	4.07515e-11
88.1673	4.07915e-11
88.2642	4.07254e-11
88.3621	4.09914e-11
88.4597	4.06575e-11
88.5574	4.10818e-11
88.6551	4.08881e-11
88.7522	4.07293e-11
88.8491	4.10913e-11
88.947	4.0755e-11
89.0439	4.08991e-11
89.1412	4.10025e-11
89.2384	4.08698e-11
89.3353	4.09598e-11
89.4324	4.08986e-11
89.53	4.09548e-11
89.6271	4.09262e-11
89.7241	4.09439e-11
89.8223	4.07052e-11
89.9202	4.08809e-11
90.0179	4.08245e-11
90.1157	4.10555e-11
90.2137	4.0809e-11
90.3108	4.10255e-11
90.4078	4.10077e-11
90.5048	4.0392e-11
90.6025	4.0788e-11
90.7001	4.06696e-11
90.797	4.07825e-11
90.8941	4.06983e-11
90.992	4.07015e-11
91.09	4.08048e-11
91.1871	4.07081e-11
91.2838	4.11087e-11
91.3817	4.0886e-11
91.4788	4.06797e-11
91.5762	4.08462e-11
91.6739	4.0402e-11
91.7712	4.07722e-11
91.8692	4.06083e-11
91.9661	4.12068e-11
92.0631	4.10302e-11
92.1601	4.07321e-11
92.2571	4.06571e-11
92.3549	4.09012e-11
92.4512	4.07611e-11
92.5483	4.07826e-11
92.6456	4.06223e-11
92.7426	4.05948e-11
92.8402	4.07304e-11
92.9368	4.09871e-11
93.0344	4.11178e-11
93.1308	4.06736e-11
93.2279	4.07496e-11
93.3244	4.08881e-11
93.4219	4.09018e-11
93.5189	4.08828e-11
93.6175	4.05163e-11
93.7146	4.08884e-11
93.8114	4.08399e-11
93.9085	4.08721e-11
94.0054	4.09009e-11
94.1038	4.10623e-11
94.2023	4.08567e-11
94.2998	4.0892e-11
94.396	4.07473e-11
94.4935	4.07193e-11
94.5911	4.07461e-11
94.6888	4.07788e-11
94.7859	4.09059e-11
94.8833	4.09157e-11
94.981	4.07113e-11
95.0781	4.06812e-11
95.1752	4.11387e-11
95.2713	4.098e-11
95.3676	4.05433e-11
95.4648	4.08341e-11
95.5627	4.06341e-11
95.6595	4.08682e-11
95.7567	4.08229e-11
95.854	4.09035e-11
95.9509	4.07847e-11
96.0486	4.09693e-11
96.1459	4.05087e-11
96.2428	4.08592e-11
96.34	4.09916e-11
96.4371	4.09214e-11
96.5341	4.0679e-11
96.631	4.07691e-11
96.7271	4.08566e-11
96.8234	4.07522e-11
96.9205	4.06816e-11
97.0192	4.07866e-11
97.1153	4.04105e-11
97.2125	4.08523e-11
97.31	4.06975e-11
97.4072	4.07431e-11
97.5043	4.10488e-11
97.6014	4.05967e-11
97.6986	4.10019e-11
97.7965	4.10016e-11
97.8936	4.0693e-11
97.9908	4.06372e-11
98.0877	4.06612e-11
98.1848	4.08705e-11
98.2822	4.06779e-11
98.3795	4.0408e-11
98.4772	4.08647e-11
98.5749	4.05758e-11
98.672	4.07167e-11
98.7689	4.08127e-11
98.8663	4.09053e-11
98.9641	4.0821e-11
99.0608	4.06243e-11
99.1585	4.07827e-11
99.2556	4.09792e-11
99.3518	4.06377e-11
99.4498	4.08218e-11
99.547	4.07273e-11
99.6441	4.08839e-11
99.7412	4.09361e-11
99.8386	4.08053e-11
99.9354	4.08984e-11
100.032	4.07009e-11
100.131	4.08667e-11
100.227	4.09493e-11
100.325	4.0835e-11
100.422	4.06812e-11
100.519	4.06801e-11
100.616	4.06824e-11
100.712	4.05563e-11
100.81	4.07227e-11
100.906	4.1011e-11
101.005	4.07112e-11
101.102	4.07322e-11
101.199	4.0835e-11
101.297	4.07325e-11
101.394	4.09721e-11
101.491	4.08e-11
101.588	4.07283e-11
101.687	4.06754e-11
101.785	4.07597e-11
101.882	4.08038e-11
101.98	4.06189e-11
102.077	4.08802e-11
102.174	4.04747e-11
102.27	4.06342e-11
102.368	4.08206e-11
102.465	4.07766e-11
102.562	4.07516e-11
102.659	4.05933e-11
102.757	4.07011e-11
102.854	4.07459e-11
102.951	4.04387e-11
103.048	4.0725e-11
103.145	4.0743e-11
103.242	4.12606e-11
103.339	4.06907e-11
103.435	4.07997e-11
103.532	4.07564e-11
103.63	4.09718e-11
103.728	4.07303e-11
103.825	4.07333e-11
103.922	4.05501e-11
104.019	4.07156e-11
104.117	4.04627e-11
104.214	4.0738e-11
104.312	4.05316e-11
104.41	4.1121e-11
104.508	4.0913e-11
104.605	4.09926e-11
104.702	4.072e-11
104.8	4.09972e-11
104.897	4.09667e-11
104.995	4.06875e-11
105.092	4.05664e-11
105.19	4.07285e-11
105.286	4.0317e-11
105.384	4.06111e-11
105.482	4.09334e-11
105.579	4.10432e-11
105.677	4.05072e-11
105.775	4.07652e-11
105.872	4.10774e-11
105.969	4.08163e-11
106.066	4.07812e-11
106.163	4.08561e-11
106.26	4.07572e-11
106.357	4.06487e-11
106.453	4.06452e-11
106.551	4.0636e-11
106.65	4.06379e-11
106.746	4.03874e-11
106.843	4.06119e-11
106.941	4.10383e-11
107.039	4.06609e-11
107.136	4.05997e-11
107.234	4.09458e-11
107.331	4.08353e-11
107.428	4.07734e-11
107.525	4.08678e-11
107.622	4.08142e-11
107.719	4.06269e-11
107.816	4.08514e-11
107.913	4.09097e-11
108.01	4.05482e-11
108.107	4.08525e-11
108.205	4.03472e-11
108.303	4.09515e-11
108.4	4.07623e-11
108.497	4.05171e-11
108.594	4.06409e-11
108.692	4.06595e-11
108.789	4.03393e-11
108.886	4.08695e-11
108.984	4.05908e-11
109.082	4.06024e-11
109.179	4.08533e-11
109.277	4.05325e-11
109.374	4.08637e-11
109.472	4.07409e-11
109.569	4.05828e-11
109.666	4.07967e-11
109.764	4.05303e-11
109.862	4.08784e-11
109.96	4.09564e-11
110.056	4.05845e-11
110.153	4.05797e-11
110.25	4.10728e-11
110.347	4.06232e-11
110.445	4.06613e-11
110.542	4.06852e-11
110.639	4.08608e-11
110.737	4.0666e-11
110.835	4.0793e-11
110.932	4.0936e-11
111.029	4.1021e-11
111.126	4.02489e-11
111.222	4.06201e-11
111.32	4.08682e-11
111.417	4.09147e-11
111.514	4.06408e-11
111.611	4.07387e-11
111.708	4.07258e-11
111.805	4.07346e-11
111.902	4.06949e-11
112	4.05053e-11
112.098	4.04918e-11
112.195	4.09411e-11
112.292	4.08276e-11
112.388	4.08461e-11
112.486	4.0879e-11
112.582	4.12629e-11
112.68	4.04934e-11
112.777	4.06577e-11
112.874	4.08224e-11
112.971	4.08685e-11
113.068	4.09494e-11
113.165	4.08582e-11
113.263	4.09895e-11
113.36	4.06202e-11
113.457	4.08297e-11
113.554	4.08386e-11
113.652	4.07766e-11
113.749	4.05025e-11
113.846	4.10867e-11
113.943	4.07594e-11
114.04	4.08892e-11
114.138	4.06759e-11
114.235	4.05724e-11
114.332	4.07153e-11
114.43	4.04822e-11
114.527	4.06884e-11
114.625	4.0468e-11
114.722	4.0758e-11
114.819	4.06244e-11
114.917	4.07051e-11
115.013	4.04426e-11
115.11	4.07171e-11
115.207	4.07235e-11
115.304	4.0628e-11
115.401	4.06711e-11
115.498	4.07047e-11
115.595	4.0455e-11
115.693	4.04712e-11
115.79	4.03644e-11
115.887	4.06371e-11
115.984	4.06795e-11
116.081	4.06261e-11
116.178	4.06207e-11
116.275	4.07027e-11
116.372	4.07552e-11
116.47	4.0578e-11
116.567	4.03525e-11
116.664	4.0823e-11
116.76	4.06101e-11
116.858	4.05108e-11
116.955	4.08821e-11
117.053	4.05219e-11
117.149	4.07713e-11
117.248	4.06198e-11
117.345	4.06234e-11
117.442	4.08907e-11
117.539	4.0461e-11
117.637	4.07616e-11
117.735	4.07577e-11
117.832	4.04793e-11
117.928	4.0659e-11
118.026	4.09376e-11
118.123	4.05795e-11
118.221	4.06286e-11
118.317	4.05232e-11
118.414	4.05091e-11
118.511	4.04672e-11
118.609	4.05661e-11
118.707	4.07708e-11
118.805	4.09279e-11
118.903	4.06861e-11
118.999	4.06334e-11
119.097	4.05927e-11
119.194	4.071e-11
119.291	4.06808e-11
119.389	4.08184e-11
119.485	4.06242e-11
119.582	4.07181e-11
119.68	4.07691e-11
119.777	4.09322e-11
119.875	4.03649e-11
119.973	4.08444e-11
120.069	4.04984e-11
120.167	4.06441e-11
120.264	4.0883e-11
120.36	4.10561e-11
120.457	4.07472e-11
120.554	4.1012e-11
120.651	4.07093e-11
120.748	4.06871e-11
120.845	4.05179e-11
120.942	4.068e-11
121.039	4.0426e-11
121.136	4.09372e-11
121.233	4.08684e-11
121.331	4.06926e-11
121.43	4.06649e-11
121.527	4.05958e-11
121.625	4.0619e-11
121.722	4.0684e-11
121.819	4.04059e-11
121.917	4.05043e-11
122.015	4.06312e-11
122.112	4.07413e-11
122.209	4.06826e-11
122.307	4.06175e-11
122.404	4.06466e-11
122.501	4.06693e-11
122.598	4.05915e-11
122.695	4.0743e-11
122.793	4.04578e-11
122.889	4.05508e-11
122.988	4.05508e-11
123.085	4.07068e-11
123.184	4.05163e-11
123.281	4.03659e-11
123.38	4.05796e-11
123.477	4.09031e-11
123.574	4.04968e-11
123.672	4.07782e-11
123.769	4.07017e-11
123.866	4.05883e-11
123.963	4.07768e-11
124.061	4.02252e-11
124.158	4.07371e-11
124.255	4.09926e-11
124.352	4.06103e-11
124.449	4.03553e-11
124.547	4.04047e-11
124.644	4.05228e-11
124.741	4.06601e-11
124.838	4.07983e-11
124.936	4.09025e-11
125.033	4.04479e-11
125.131	4.08553e-11
125.227	4.05329e-11
125.325	4.06809e-11
125.423	4.06393e-11
125.521	4.05448e-11
125.618	4.04976e-11
125.715	4.08449e-11
125.811	4.08724e-11
125.908	4.05376e-11
126.005	4.09597e-11
126.101	4.03981e-11
126.198	4.05508e-11
126.296	4.06433e-11
126.392	4.07915e-11
126.489	4.05516e-11
126.586	4.03197e-11
126.683	4.06856e-11
126.781	4.05215e-11
126.878	4.06652e-11
126.976	4.04156e-11
127.073	4.06003e-11
127.17	4.04435e-11
127.268	4.04423e-11
127.366	4.08374e-11
127.463	4.05685e-11
127.56	4.04367e-11
127.657	4.06663e-11
127.754	4.03985e-11
127.852	4.0663e-11
127.95	4.04635e-11
128.047	4.036e-11
128.145	4.08145e-11
128.242	4.07126e-11
128.34	4.07914e-11
128.436	4.06333e-11
128.533	4.05251e-11
128.63	4.04326e-11
128.727	4.04883e-11
128.823	4.03992e-11
128.92	4.04046e-11
129.016	4.05711e-11
129.113	4.02834e-11
129.21	4.06649e-11
129.307	4.05578e-11
129.404	4.0398e-11
129.5	4.05165e-11
129.597	4.06142e-11
129.694	4.06194e-11
129.791	4.09967e-11
129.888	4.07157e-11
129.985	4.04989e-11
130.083	4.06698e-11
130.179	4.07403e-11
130.275	4.07276e-11
130.373	4.05754e-11
130.47	4.05085e-11
130.567	4.03913e-11
130.664	4.07929e-11
130.761	4.06593e-11
130.859	4.05338e-11
130.956	4.06323e-11
131.054	4.06612e-11
131.15	4.05838e-11
131.247	4.03304e-11
131.345	4.05303e-11
131.441	4.03663e-11
131.539	4.05983e-11
131.638	4.0263e-11
131.735	4.04342e-11
131.832	4.04651e-11
131.93	4.04956e-11
132.027	4.05429e-11
132.125	4.06069e-11
132.222	4.03094e-11
132.319	4.05522e-11
132.417	4.0486e-11
132.514	4.0346e-11
132.611	4.05375e-11
132.708	4.04422e-11
132.805	4.03129e-11
132.902	4.09775e-11
132.999	4.04654e-11
133.096	4.06106e-11
133.194	4.0145e-11
133.292	4.06156e-11
133.388	4.04798e-11
133.485	4.07025e-11
133.583	4.06055e-11
133.68	4.01956e-11
133.778	4.06475e-11
133.875	4.05844e-11
133.972	4.05227e-11
134.069	4.05289e-11
134.166	4.04918e-11
134.264	4.02968e-11
134.362	4.02565e-11
134.459	4.06035e-11
134.555	4.06341e-11
134.652	4.0519e-11
134.749	4.03045e-11
134.846	4.04142e-11
134.944	4.01379e-11
135.041	4.0128e-11
135.138	4.07742e-11
135.236	4.03346e-11
135.334	4.07862e-11
135.431	4.04535e-11
135.528	4.03467e-11
135.625	4.076e-11
135.722	4.0802e-11
135.819	4.05885e-11
135.917	4.02401e-11
136.013	4.05953e-11
136.111	4.04896e-11
136.21	4.03009e-11
136.307	4.04581e-11
136.404	4.04788e-11
136.502	4.03663e-11
136.599	4.05294e-11
136.696	4.02344e-11
136.794	4.04438e-11
136.891	4.02185e-11
136.988	4.0776e-11
137.086	4.06089e-11
137.184	4.05559e-11
137.282	4.03201e-11
137.379	4.04667e-11
137.476	4.03676e-11
137.573	4.03523e-11
137.669	4.022e-11
137.766	4.04021e-11
137.863	4.07213e-11
137.96	4.00111e-11
138.058	4.0527e-11
138.154	4.05376e-11
138.251	4.04922e-11
138.347	4.03778e-11
138.445	4.05159e-11
138.543	4.03285e-11
138.641	4.0217e-11
138.738	4.04015e-11
138.835	4.04825e-11
138.931	4.04027e-11
139.029	4.03858e-11
139.125	4.06568e-11
139.223	4.05303e-11
139.32	4.05293e-11
139.418	4.05002e-11
139.515	4.03321e-11
139.612	4.05401e-11
139.709	4.04535e-11
139.806	4.08503e-11
139.903	4.05515e-11
140.001	4.03257e-11
140.097	4.04418e-11
140.194	4.03605e-11
140.291	4.05659e-11
140.388	4.08081e-11
140.484	4.03012e-11
140.582	4.05578e-11
140.678	4.03845e-11
140.776	4.05031e-11
140.873	4.06707e-11
140.971	3.98908e-11
141.068	4.02471e-11
141.165	4.02922e-11
141.262	4.04011e-11
141.359	4.04995e-11
141.456	4.03589e-11
141.553	4.06713e-11
141.65	4.08001e-11
141.748	4.02076e-11
141.847	4.04744e-11
141.943	4.08682e-11
142.041	4.05534e-11
142.139	4.05281e-11
142.236	4.06425e-11
142.333	4.04771e-11
142.431	4.03793e-11
142.528	4.0238e-11
142.625	4.04737e-11
142.721	4.05115e-11
142.818	4.01569e-11
142.915	4.06547e-11
143.013	4.058e-11
143.11	4.0659e-11
143.206	4.0445e-11
143.303	4.03975e-11
143.401	4.05178e-11
143.499	4.02474e-11
143.596	4.04014e-11
143.694	4.04266e-11
143.79	4.04718e-11
143.887	4.02062e-11
143.984	4.04963e-11
144.082	4.05447e-11
144.178	4.02726e-11
144.275	4.02905e-11
144.372	4.03289e-11
144.469	4.04592e-11
144.567	4.06739e-11
144.664	4.05072e-11
144.761	4.03371e-11
144.858	4.07202e-11
144.956	4.06206e-11
145.052	4.03279e-11
145.15	3.98343e-11
145.247	4.06233e-11
145.344	4.03736e-11
145.442	4.04529e-11
145.54	4.05798e-11
145.637	4.0386e-11
145.735	4.03232e-11
145.832	4.00962e-11
145.929	4.06966e-11
146.026	4.08073e-11
146.123	4.02728e-11
146.22	4.03457e-11
146.316	4.00116e-11
146.414	4.04085e-11
146.512	4.0217e-11
146.61	4.0284e-11
146.708	4.04223e-11
146.805	4.06268e-11
146.901	4.0304e-11
146.998	4.05716e-11
147.094	4.05667e-11
147.191	4.02863e-11
147.288	4.06958e-11
147.385	4.02653e-11
147.483	4.03808e-11
147.58	4.05211e-11
147.677	4.03229e-11
147.774	4.03066e-11
147.871	4.0442e-11
147.967	4.02831e-11
148.065	4.05464e-11
148.162	4.04855e-11
148.26	4.03968e-11
148.357	4.04046e-11
148.455	4.05208e-11
148.553	4.03293e-11
148.65	4.04802e-11
148.748	4.04582e-11
148.846	4.05148e-11
148.943	4.04855e-11
149.04	4.05519e-11
149.136	4.02704e-11
149.233	4.01708e-11
149.331	4.03176e-11
149.429	4.04915e-11
149.525	4.03275e-11
149.623	4.07368e-11
149.72	4.07755e-11
149.817	4.04143e-11
149.914	4.07169e-11
150.012	4.08588e-11
150.109	4.06073e-11
150.206	4.04123e-11
150.302	4.02791e-11
150.399	4.0559e-11
150.497	4.03298e-11
150.594	4.06364e-11
150.691	4.06708e-11
150.789	4.02154e-11
150.886	4.03983e-11
150.984	4.04825e-11
151.081	4.05743e-11
151.178	4.03939e-11
151.276	4.01298e-11
151.373	4.03588e-11
151.472	4.04979e-11
151.569	4.04847e-11
151.666	4.02349e-11
151.763	4.01244e-11
151.861	4.05175e-11
151.958	4.02044e-11
152.055	4.08295e-11
152.152	4.00084e-11
152.249	4.06945e-11
152.346	4.04277e-11
152.443	4.03684e-11
152.541	4.07563e-11
152.638	4.05949e-11
152.736	4.02942e-11
152.833	4.07369e-11
152.93	4.04652e-11
153.027	4.02614e-11
153.124	4.04724e-11
153.222	4.05438e-11
153.319	4.03115e-11
153.417	4.07824e-11
153.514	4.0419e-11
153.611	4.03545e-11
153.708	4.07384e-11
153.806	4.05047e-11
153.904	4.02714e-11
154.002	4.04097e-11
154.099	4.03614e-11
154.196	4.03021e-11
154.293	4.04911e-11
154.39	4.04237e-11
154.487	4.03237e-11
154.585	4.04876e-11
154.682	4.03803e-11
154.779	4.04359e-11
154.876	4.03702e-11
154.974	4.03347e-11
155.071	4.05162e-11
155.168	4.04038e-11
155.266	4.02352e-11
155.363	4.06963e-11
155.462	4.03371e-11
155.559	4.04881e-11
155.656	4.0802e-11
155.753	4.02904e-11
155.85	4.06671e-11
155.947	4.04189e-11
156.045	4.03624e-11
156.141	4.06078e-11
156.238	4.04755e-11
156.336	4.05206e-11
156.433	4.02611e-11
156.53	4.06785e-11
156.627	4.0352e-11
156.725	4.05655e-11
156.822	4.02595e-11
156.919	4.06071e-11
157.017	4.05482e-11
157.114	4.03632e-11
157.211	4.071e-11
157.308	4.05189e-11
157.405	4.02803e-11
157.504	4.04693e-11
157.6	4.02439e-11
157.697	4.06837e-11
157.794	4.02741e-11
157.893	4.05403e-11
157.99	4.02013e-11
158.087	4.03619e-11
158.185	4.02902e-11
158.282	4.04435e-11
158.379	4.05211e-11
158.476	4.03887e-11
158.574	4.0794e-11
158.671	4.03389e-11
158.769	4.05444e-11
158.866	4.04652e-11
158.963	4.018e-11
159.061	4.03581e-11
159.157	4.04043e-11
159.254	4.0394e-11
159.352	4.04924e-11
159.449	4.03675e-11
159.546	4.05872e-11
159.642	4.02846e-11
159.74	4.05129e-11
159.837	4.07541e-11
159.934	4.04928e-11
160.03	4.06948e-11
160.127	4.07923e-11
160.224	4.02902e-11
160.321	4.02753e-11
160.417	4.06369e-11
160.515	4.05788e-11
160.613	4.03458e-11
160.71	4.05769e-11
160.807	4.07491e-11
160.903	4.03727e-11
161.001	4.05633e-11
161.099	4.04958e-11
161.196	4.06795e-11
161.293	4.05871e-11
161.39	4.04397e-11
161.488	4.07059e-11
161.585	4.01852e-11
161.683	4.03842e-11
161.78	4.05399e-11
161.877	4.03169e-11
161.974	4.08138e-11
162.072	4.086e-11
162.17	4.05369e-11
162.267	4.04595e-11
162.363	4.06166e-11
162.46	4.03756e-11
162.556	4.07504e-11
162.654	4.03529e-11
162.751	4.03808e-11
162.849	4.0507e-11
162.946	4.04583e-11
163.043	4.02177e-11
163.14	4.02688e-11
163.237	4.06144e-11
163.335	4.07409e-11
163.431	4.03416e-11
163.528	4.0322e-11
163.625	4.05486e-11
163.724	4.03126e-11
163.822	4.06906e-11
163.92	4.0677e-11
164.017	4.06238e-11
164.115	4.02906e-11
164.213	4.04226e-11
164.31	4.04374e-11
164.408	4.06436e-11
164.505	4.05256e-11
164.603	4.048e-11
164.7	4.06761e-11
164.796	4.01768e-11
164.893	4.03996e-11
164.989	4.051e-11
165.085	4.04323e-11
165.183	4.02957e-11
165.279	4.03003e-11
165.377	4.03416e-11
165.473	4.04083e-11
165.57	4.0307e-11
165.667	4.0069e-11
165.765	4.05048e-11
165.863	4.04375e-11
165.959	4.02729e-11
166.056	4.04128e-11
166.154	4.02784e-11
166.25	4.02091e-11
166.347	4.01945e-11
166.445	4.0313e-11
166.543	4.0488e-11
166.64	4.03231e-11
166.737	4.03496e-11
166.835	4.0536e-11
166.931	4.0511e-11
167.029	4.0543e-11
167.127	4.03095e-11
167.224	4.01062e-11
167.32	4.0391e-11
167.419	4.05926e-11
167.516	4.0268e-11
167.613	4.07989e-11
167.711	4.02737e-11
167.809	4.07882e-11
167.906	4.0544e-11
168.003	4.04006e-11
168.1	4.03903e-11
168.196	4.04235e-11
168.294	4.06238e-11
168.392	4.02059e-11
168.489	4.05319e-11
168.587	4.03961e-11
168.684	4.03534e-11
168.781	4.02126e-11
168.879	4.02617e-11
168.976	4.05188e-11
169.073	4.02987e-11
169.17	4.03625e-11
169.268	4.04858e-11
169.366	4.05707e-11
169.463	4.01682e-11
169.559	4.04509e-11
169.657	4.03482e-11
169.755	4.03608e-11
169.853	4.01966e-11
169.95	4.04857e-11
170.047	4.03085e-11
170.143	4.06071e-11
170.24	4.0778e-11
170.337	4.01965e-11
170.435	4.02814e-11
170.533	4.05984e-11
170.63	4.02036e-11
170.728	4.02336e-11
170.825	4.04537e-11
170.922	4.05688e-11
171.019	4.07639e-11
171.116	4.05505e-11
171.212	4.06852e-11
171.31	4.0437e-11
171.408	4.02135e-11
171.506	4.02161e-11
171.602	4.03783e-11
171.699	4.04768e-11
171.797	4.07284e-11
171.894	4.041e-11
171.992	4.07287e-11
172.089	4.07079e-11
172.186	4.08288e-11
172.284	4.07381e-11
172.381	4.05067e-11
172.478	4.05527e-11
172.574	4.0329e-11
172.672	4.04926e-11
172.77	4.06887e-11
172.867	4.07344e-11
172.964	4.00918e-11
173.062	4.03113e-11
173.159	4.04858e-11
173.256	4.05011e-11
173.353	4.06648e-11
173.451	4.03658e-11
173.547	4.04629e-11
173.644	4.00218e-11
173.742	4.01854e-11
173.839	4.04665e-11
173.935	4.0402e-11
174.032	4.04156e-11
174.13	4.05425e-11
174.227	4.06515e-11
174.324	4.04156e-11
174.422	4.01551e-11
174.519	4.01966e-11
174.616	4.03437e-11
174.713	4.07642e-11
174.811	4.05106e-11
174.909	4.02261e-11
175.006	4.04971e-11
175.105	4.06034e-11
175.202	4.06352e-11
175.3	3.99244e-11
175.397	4.05044e-11
175.495	4.08209e-11
175.592	4.04346e-11
175.689	4.04148e-11
175.786	4.02879e-11
175.883	4.04395e-11
175.981	4.04651e-11
176.078	4.07453e-11
176.175	4.0464e-11
176.273	4.07346e-11
176.37	4.03951e-11
176.467	4.05801e-11
176.564	4.0732e-11
176.661	4.04094e-11
176.758	4.06212e-11
176.855	4.02361e-11
176.952	4.05229e-11
177.048	4.0489e-11
177.145	4.0661e-11
177.242	4.07918e-11
177.339	4.03945e-11
177.437	4.06117e-11
177.534	4.06741e-11
177.631	4.06237e-11
177.728	4.02231e-11
177.824	4.06601e-11
177.922	4.0448e-11
178.019	4.07221e-11
178.116	4.03995e-11
178.214	4.05416e-11
178.311	4.03927e-11
178.408	4.0329e-11
178.505	4.05817e-11
178.603	4.07396e-11
178.7	4.06777e-11
178.798	4.06583e-11
178.895	4.03517e-11
178.993	4.04055e-11
179.089	4.06145e-11
179.186	4.01903e-11
179.283	4.08192e-11
179.381	4.05659e-11
179.478	4.03425e-11
179.575	4.05234e-11
179.672	4.08535e-11
179.769	4.04568e-11
179.866	4.09653e-11
179.964	4.02419e-11
180.06	4.05753e-11
180.157	4.03097e-11
180.255	4.06067e-11
180.352	4.02003e-11
180.449	4.05184e-11
180.546	4.04753e-11
180.643	4.03315e-11
180.741	4.03515e-11
180.838	4.08322e-11
180.935	4.0634e-11
181.032	4.06151e-11
181.129	4.05437e-11
181.226	4.0383e-11
181.324	4.05152e-11
181.421	4.075e-11
181.519	4.08104e-11
181.616	4.03921e-11
181.714	4.04412e-11
181.811	4.06048e-11
181.91	4.05814e-11
182.007	4.05197e-11
182.104	4.0691e-11
182.201	4.06118e-11
182.298	4.04612e-11
182.395	4.07088e-11
182.493	4.04474e-11
182.591	4.07141e-11
182.689	4.0335e-11
182.786	4.0371e-11
182.884	4.0147e-11
182.981	4.05318e-11
183.078	4.04004e-11
183.175	4.07386e-11
183.272	4.07274e-11
183.371	4.06048e-11
183.469	4.06821e-11
183.566	4.08431e-11
183.663	4.04587e-11
183.76	4.06996e-11
183.857	4.02845e-11
183.953	4.07973e-11
184.05	4.07777e-11
184.147	4.04207e-11
184.245	4.05647e-11
184.342	4.037e-11
184.439	4.10198e-11
184.536	4.07725e-11
184.633	4.04859e-11
184.731	4.08674e-11
184.828	4.03922e-11
184.924	4.0222e-11
185.022	4.09084e-11
185.118	4.03649e-11
185.215	4.08279e-11
185.313	4.06232e-11
185.41	4.02568e-11
185.506	4.06539e-11
185.604	4.04516e-11
185.701	4.06556e-11
185.798	4.00985e-11
185.896	4.02477e-11
185.994	4.07693e-11
186.092	4.09707e-11
186.189	4.02927e-11
186.288	4.05236e-11
186.385	4.04855e-11
186.481	4.08228e-11
186.578	4.05236e-11
186.675	4.07203e-11
186.772	4.0504e-11
186.869	4.07472e-11
186.967	4.03121e-11
187.064	4.06427e-11
187.161	4.06939e-11
187.258	4.05959e-11
187.355	4.05708e-11
187.452	4.05023e-11
187.551	4.06575e-11
187.649	4.07676e-11
187.746	4.07771e-11
187.845	4.03398e-11
187.942	4.05314e-11
188.038	4.0738e-11
188.136	4.03215e-11
188.234	4.045e-11
188.331	4.08299e-11
188.428	4.06299e-11
188.525	4.07442e-11
188.622	4.06064e-11
188.719	4.05057e-11
188.817	4.05887e-11
188.915	4.04027e-11
189.012	4.05224e-11
189.11	4.03237e-11
189.207	4.07768e-11
189.304	4.05021e-11
189.401	4.05819e-11
189.498	4.03223e-11
189.596	4.02609e-11
189.693	4.02314e-11
189.791	4.07456e-11
189.888	4.04587e-11
189.986	4.07283e-11
190.082	4.04489e-11
190.179	4.04185e-11
190.277	4.09249e-11
190.374	4.06358e-11
190.471	4.05636e-11
190.569	4.03479e-11
190.666	4.03904e-11
190.762	4.06222e-11
190.859	4.05555e-11
190.956	4.05114e-11
191.054	4.06961e-11
191.15	4.09611e-11
191.247	4.04314e-11
191.345	4.07478e-11
191.442	4.04536e-11
191.54	4.05307e-11
191.636	4.05447e-11
191.734	4.04436e-11
191.831	4.03581e-11
191.929	4.04188e-11
192.026	4.03329e-11
192.123	4.06625e-11
192.22	4.06342e-11
192.317	4.06542e-11
192.415	4.0514e-11
192.511	4.05262e-11
192.608	4.05066e-11
192.705	4.02613e-11
192.803	4.04917e-11
192.9	4.02312e-11
192.997	4.03761e-11
193.094	4.05831e-11
193.191	4.04415e-11
193.288	4.03087e-11
193.386	4.01791e-11
193.484	4.05859e-11
193.581	4.02776e-11
193.678	4.04716e-11
193.775	4.03752e-11
193.873	4.05549e-11
193.97	4.05244e-11
194.068	4.03872e-11
194.165	4.07492e-11
194.262	4.07034e-11
194.36	4.03268e-11
194.458	4.05454e-11
194.556	4.03972e-11
194.653	4.02275e-11
194.751	4.04062e-11
194.847	4.07165e-11
194.945	4.03054e-11
195.042	4.0384e-11
195.14	4.07921e-11
195.237	4.07083e-11
195.334	4.08181e-11
195.431	4.07038e-11
195.529	4.04209e-11
195.627	4.05357e-11
195.724	4.0417e-11
195.822	4.05068e-11
195.919	4.06216e-11
196.017	4.04517e-11
196.114	4.05276e-11
196.211	4.02651e-11
196.309	4.07101e-11
196.407	4.03685e-11
196.504	4.06236e-11
196.6	4.08552e-11
196.698	4.06229e-11
196.794	4.07323e-11
196.893	4.07972e-11
196.99	4.0268e-11
197.088	4.05984e-11
197.185	4.02354e-11
197.283	4.04733e-11
197.38	4.04281e-11
197.477	4.0397e-11
197.575	4.09323e-11
197.673	4.04262e-11
197.77	4.02826e-11
197.867	4.03978e-11
197.964	4.06739e-11
198.061	4.05585e-11
198.158	4.04798e-11
198.256	4.02477e-11
198.354	4.08071e-11
198.452	4.05942e-11
198.549	4.06076e-11
198.646	4.04111e-11
198.743	4.0736e-11
198.84	4.03672e-11
198.937	4.05892e-11
199.036	4.04723e-11
199.133	4.0481e-11
199.23	4.05425e-11
199.328	4.05119e-11
199.426	4.04321e-11
199.523	4.04057e-11
199.621	4.06533e-11
199.718	4.04644e-11
199.815	4.02757e-11
199.913	4.07753e-11
200.011	4.0593e-11
200.109	4.03957e-11
200.206	4.04066e-11
200.303	4.04127e-11
200.4	4.06285e-11
200.497	4.01835e-11
200.595	4.00446e-11
200.692	4.05397e-11
200.788	4.08505e-11
200.886	4.03554e-11
200.983	4.02322e-11
201.08	4.0389e-11
201.178	4.07272e-11
201.275	4.06268e-11
201.372	4.05227e-11
201.47	4.05455e-11
201.567	4.03935e-11
201.666	4.0637e-11
201.763	4.05458e-11
201.861	4.05453e-11
201.958	4.05125e-11
202.056	4.05851e-11
202.154	4.06179e-11
202.252	4.03856e-11
202.349	4.0447e-11
202.446	4.04728e-11
202.544	4.04667e-11
202.642	4.0411e-11
202.74	4.05869e-11
202.837	4.03641e-11
202.935	4.05656e-11
203.031	4.07693e-11
203.129	4.06972e-11
203.226	4.04967e-11
203.322	4.04885e-11
203.419	4.04107e-11
203.516	4.0425e-11
203.613	4.04976e-11
203.711	4.04742e-11
203.809	4.05397e-11
203.906	4.06207e-11
204.003	4.06361e-11
204.101	4.0436e-11
204.199	4.03538e-11
204.296	4.07964e-11
204.393	4.05663e-11
204.489	4.05566e-11
204.587	4.05475e-11
204.684	4.05338e-11
204.781	4.05345e-11
204.878	4.05012e-11
204.974	4.01112e-11
205.071	4.05099e-11
205.169	4.05533e-11
205.266	4.0542e-11
205.363	4.04428e-11
205.46	4.06353e-11
205.557	4.04998e-11
205.655	4.08773e-11
205.752	4.04326e-11
205.85	4.03303e-11
205.947	4.04378e-11
206.044	4.04531e-11
206.142	4.08217e-11
206.239	4.05815e-11
206.336	4.06358e-11
206.433	4.04166e-11
206.531	4.06718e-11
206.628	4.07353e-11
206.726	4.06396e-11
206.824	4.05177e-11
206.922	4.06184e-11
207.02	4.0393e-11
207.117	4.02944e-11
207.213	4.04461e-11
207.31	4.07171e-11
207.407	4.03993e-11
207.505	4.05367e-11
207.602	4.03893e-11
207.698	4.04776e-11
207.796	4.04192e-11
207.893	4.04843e-11
207.99	4.06365e-11
208.087	4.04457e-11
208.184	4.04623e-11
208.282	4.06826e-11
208.379	4.04652e-11
208.477	4.07589e-11
208.574	4.04825e-11
208.671	4.05046e-11
208.769	4.06527e-11
208.866	4.05219e-11
208.964	4.06518e-11
209.061	4.04375e-11
209.158	4.02246e-11
209.255	4.07036e-11
209.352	4.03494e-11
209.45	4.06313e-11
209.547	4.02914e-11
209.644	4.05416e-11
209.742	4.03283e-11
209.839	4.02341e-11
209.936	4.05953e-11
210.032	4.07981e-11
210.13	4.05051e-11
210.227	4.02569e-11
210.324	4.04737e-11
210.421	4.04875e-11
210.518	4.05365e-11
210.615	4.06524e-11
210.713	4.0437e-11
210.81	4.02118e-11
210.907	4.0697e-11
211.005	4.06222e-11
211.103	4.07191e-11
211.2	4.04255e-11
211.298	4.08561e-11
211.395	4.02791e-11
211.492	4.04952e-11
211.589	4.05957e-11
211.686	4.0427e-11
211.783	4.03298e-11
211.88	4.06069e-11
211.979	4.04292e-11
212.077	4.0411e-11
212.174	4.03826e-11
212.272	4.035e-11
212.369	4.03268e-11
212.467	4.04206e-11
212.564	4.04437e-11
212.661	4.05109e-11
212.759	4.03716e-11
212.855	4.05746e-11
212.952	3.99549e-11
213.049	4.03014e-11
213.147	4.03543e-11
213.245	4.03847e-11
213.342	4.05865e-11
213.439	4.04254e-11
213.537	4.03019e-11
213.634	4.0504e-11
213.731	4.04063e-11
213.829	4.0177e-11
213.926	4.02641e-11
214.023	4.02849e-11
214.121	4.01669e-11
214.218	4.05314e-11
214.315	4.07855e-11
214.412	4.0485e-11
214.51	4.03605e-11
214.608	4.03276e-11
214.705	4.04906e-11
214.802	4.04123e-11
214.9	4.04194e-11
214.997	4.04394e-11
215.094	4.06128e-11
215.191	4.04681e-11
215.288	4.03987e-11
215.386	4.02879e-11
215.482	4.03517e-11
215.58	4.0431e-11
215.677	4.03311e-11
215.775	4.04815e-11
215.872	4.0662e-11
215.97	4.04274e-11
216.067	4.05864e-11
216.164	4.02295e-11
216.261	4.04913e-11
216.357	4.03054e-11
216.454	4.06282e-11
216.551	4.03278e-11
216.649	4.028e-11
216.747	4.03922e-11
216.844	4.05665e-11
216.943	4.0537e-11
217.04	4.04881e-11
217.138	4.03093e-11
217.236	4.04229e-11
217.333	4.04932e-11
217.43	4.05177e-11
217.527	4.04199e-11
217.626	4.0566e-11
217.723	4.07314e-11
217.821	4.01874e-11
217.918	4.0436e-11
218.015	4.07561e-11
218.112	4.03381e-11
218.209	4.04552e-11
218.307	4.0527e-11
218.404	4.03546e-11
218.501	4.02795e-11
218.598	4.00453e-11
218.695	4.05995e-11
218.793	4.03267e-11
218.89	4.06239e-11
218.986	4.0341e-11
219.084	4.02169e-11
219.181	4.04379e-11
219.279	4.0292e-11
219.375	4.02153e-11
219.471	4.04648e-11
219.57	4.01167e-11
219.668	4.01125e-11
219.765	4.02458e-11
219.863	4.03526e-11
219.961	4.06777e-11
220.058	4.02498e-11
220.154	3.99568e-11
220.252	4.03976e-11
220.349	3.99223e-11
220.447	4.07857e-11
220.545	4.02477e-11
220.641	4.0592e-11
220.738	4.04142e-11
220.835	4.03223e-11
220.932	4.02973e-11
221.029	4.07187e-11
221.125	4.05759e-11
221.222	4.02171e-11
221.32	4.04797e-11
221.416	4.01965e-11
221.514	4.04336e-11
221.611	4.06802e-11
221.709	4.03945e-11
221.806	4.03234e-11
221.903	4.01908e-11
222	4.03966e-11
222.097	4.02199e-11
222.195	4.06712e-11
222.292	4.02539e-11
222.389	4.03727e-11
222.486	4.02425e-11
222.583	4.04605e-11
222.68	4.03015e-11
222.777	4.01537e-11
222.874	4.0427e-11
222.971	4.02256e-11
223.068	4.0112e-11
223.165	4.04974e-11
223.261	4.0455e-11
223.359	4.04261e-11
223.457	4.03479e-11
223.553	4.03661e-11
223.651	4.04147e-11
223.748	4.0313e-11
223.845	4.01026e-11
223.942	4.04184e-11
224.039	3.99897e-11
224.136	4.0629e-11
224.234	4.05544e-11
224.331	4.0329e-11
224.428	4.02573e-11
224.525	4.07893e-11
224.622	4.01039e-11
224.719	4.01166e-11
224.816	4.05551e-11
224.913	4.01184e-11
225.01	4.01627e-11
225.108	4.05535e-11
225.204	4.02695e-11
225.301	4.04032e-11
225.399	4.01251e-11
225.497	4.00187e-11
225.594	4.05436e-11
225.691	4.04614e-11
[truncated: 2,824 more rows]

## Sheet: Ni
H2-TPD-MS profile of Ni
Temperature (oC)	MS signal
34.932	2.22128e-11
35.0295	2.22928e-11
35.1275	2.21105e-11
35.2245	2.23081e-11
35.3214	2.22814e-11
35.4195	2.2158e-11
35.5174	2.20813e-11
35.615	2.21197e-11
35.7133	2.20718e-11
35.8103	2.22447e-11
35.9074	2.24296e-11
36.0052	2.21525e-11
36.1022	2.20241e-11
36.1999	2.2266e-11
36.2976	2.23494e-11
36.3952	2.22982e-11
36.4919	2.23994e-11
36.5894	2.23919e-11
36.6871	2.22527e-11
36.784	2.23122e-11
36.8817	2.20956e-11
36.9784	2.22667e-11
37.076	2.21831e-11
37.1734	2.19804e-11
37.2709	2.23122e-11
37.3681	2.24255e-11
37.4657	2.20003e-11
37.5634	2.23394e-11
37.6603	2.20886e-11
37.7579	2.21971e-11
37.8556	2.22893e-11
37.9534	2.22511e-11
38.0511	2.20784e-11
38.1487	2.20776e-11
38.2456	2.22143e-11
38.3433	2.198e-11
38.4411	2.21622e-11
38.538	2.22177e-11
38.6358	2.2212e-11
38.7325	2.20778e-11
38.8304	2.2233e-11
38.9274	2.21178e-11
39.025	2.22957e-11
39.1227	2.25851e-11
39.2197	2.23288e-11
39.3174	2.24509e-11
39.4159	2.21503e-11
39.5132	2.20591e-11
39.6101	2.22947e-11
39.7077	2.22225e-11
39.8054	2.22254e-11
39.9023	2.20913e-11
39.9996	2.22591e-11
40.0965	2.21122e-11
40.1934	2.22908e-11
40.2909	2.20809e-11
40.3879	2.21116e-11
40.4848	2.19295e-11
40.5825	2.22904e-11
40.68	2.21017e-11
40.7778	2.20688e-11
40.8758	2.21494e-11
40.9736	2.23254e-11
41.0708	2.21468e-11
41.1677	2.23073e-11
41.2656	2.20036e-11
41.3623	2.21684e-11
41.46	2.21094e-11
41.5578	2.22376e-11
41.6549	2.23331e-11
41.751	2.21593e-11
41.8472	2.21129e-11
41.9447	2.21042e-11
42.0427	2.22343e-11
42.1394	2.21405e-11
42.2371	2.23594e-11
42.3349	2.22473e-11
42.4325	2.21147e-11
42.5302	2.22853e-11
42.6282	2.22466e-11
42.7259	2.21158e-11
42.8235	2.19222e-11
42.9213	2.21289e-11
43.0192	2.22109e-11
43.1168	2.20157e-11
43.214	2.22629e-11
43.3118	2.21558e-11
43.4095	2.22961e-11
43.5073	2.20118e-11
43.6048	2.22705e-11
43.7026	2.22624e-11
43.8002	2.24797e-11
43.897	2.22106e-11
43.9941	2.20456e-11
44.0908	2.21944e-11
44.188	2.23028e-11
44.2856	2.21681e-11
44.3833	2.23615e-11
44.4811	2.21272e-11
44.5789	2.2175e-11
44.6764	2.21973e-11
44.7743	2.21111e-11
44.8723	2.21897e-11
44.9699	2.22298e-11
45.0674	2.20774e-11
45.1657	2.2195e-11
45.2632	2.23705e-11
45.361	2.20057e-11
45.4577	2.20937e-11
45.5556	2.22238e-11
45.6531	2.2158e-11
45.7503	2.2366e-11
45.8478	2.1966e-11
45.9464	2.20241e-11
46.0434	2.21102e-11
46.1411	2.21801e-11
46.2386	2.21144e-11
46.3364	2.18052e-11
46.4339	2.19814e-11
46.5316	2.21955e-11
46.6292	2.23086e-11
46.7271	2.20869e-11
46.8238	2.23716e-11
46.9211	2.22644e-11
47.0179	2.22558e-11
47.1147	2.23924e-11
47.2122	2.21121e-11
47.31	2.21908e-11
47.4071	2.19499e-11
47.5046	2.18637e-11
47.6021	2.20567e-11
47.6996	2.20964e-11
47.7965	2.21584e-11
47.8941	2.20614e-11
47.9918	2.19418e-11
48.0885	2.21273e-11
48.1854	2.20247e-11
48.2823	2.19904e-11
48.3798	2.22247e-11
48.4773	2.21162e-11
48.5742	2.20824e-11
48.671	2.2247e-11
48.769	2.20087e-11
48.8668	2.20714e-11
48.9637	2.22109e-11
49.0614	2.21051e-11
49.1592	2.20879e-11
49.257	2.22165e-11
49.3541	2.23352e-11
49.4519	2.21505e-11
49.5498	2.21509e-11
49.6474	2.22324e-11
49.7453	2.212e-11
49.8428	2.20418e-11
49.9405	2.22305e-11
50.0378	2.20097e-11
50.1349	2.23122e-11
50.2316	2.21709e-11
50.3286	2.21817e-11
50.4257	2.22038e-11
50.5233	2.20763e-11
50.621	2.19666e-11
50.7179	2.2214e-11
50.8151	2.20052e-11
50.9127	2.21493e-11
51.0106	2.22026e-11
51.1076	2.18968e-11
51.2045	2.22499e-11
51.3031	2.20798e-11
51.4007	2.19989e-11
51.4984	2.19495e-11
51.5951	2.2128e-11
51.6929	2.19014e-11
51.7898	2.23016e-11
51.8867	2.19301e-11
51.9843	2.20674e-11
52.0819	2.22622e-11
52.1795	2.19629e-11
52.2773	2.20389e-11
52.3747	2.1933e-11
52.4714	2.21131e-11
52.5691	2.2107e-11
52.6667	2.22932e-11
52.7644	2.22183e-11
52.8621	2.21265e-11
52.9591	2.21334e-11
53.0558	2.2208e-11
53.1528	2.20322e-11
53.2499	2.21932e-11
53.3475	2.23169e-11
53.4454	2.23522e-11
53.5425	2.20862e-11
53.6404	2.21777e-11
53.7382	2.20687e-11
53.836	2.21229e-11
53.9335	2.2231e-11
54.0321	2.21275e-11
54.1298	2.20583e-11
54.2275	2.20968e-11
54.3251	2.20211e-11
54.4229	2.20167e-11
54.5204	2.20348e-11
54.6178	2.18944e-11
54.7156	2.19809e-11
54.813	2.21536e-11
54.9105	2.19972e-11
55.0081	2.22683e-11
55.1045	2.20029e-11
55.2022	2.19585e-11
55.2992	2.19467e-11
55.3969	2.20604e-11
55.4947	2.21596e-11
55.5922	2.2104e-11
55.69	2.2168e-11
55.7868	2.19279e-11
55.8832	2.19556e-11
55.9811	2.20727e-11
56.079	2.20213e-11
56.1758	2.20486e-11
56.2729	2.23662e-11
56.3708	2.19663e-11
56.4682	2.21319e-11
56.566	2.22892e-11
56.6638	2.19063e-11
56.7615	2.21893e-11
56.8592	2.22643e-11
56.9568	2.1932e-11
57.0537	2.23251e-11
57.1511	2.20607e-11
57.2489	2.1955e-11
57.3464	2.22047e-11
57.4439	2.20915e-11
57.5417	2.19861e-11
57.6395	2.22347e-11
57.7378	2.1968e-11
57.8352	2.189e-11
57.9324	2.23692e-11
58.03	2.21298e-11
58.128	2.19804e-11
58.2249	2.21003e-11
58.3225	2.20011e-11
58.4193	2.22177e-11
58.5163	2.21074e-11
58.6138	2.20657e-11
58.7113	2.21517e-11
58.809	2.20696e-11
58.906	2.20038e-11
59.0035	2.19277e-11
59.1012	2.19441e-11
59.1981	2.22085e-11
59.2957	2.18465e-11
59.3932	2.22343e-11
59.4907	2.21174e-11
59.5882	2.19724e-11
59.6859	2.20579e-11
59.7836	2.19698e-11
59.8804	2.19407e-11
59.9781	2.18686e-11
60.0759	2.21431e-11
60.1733	2.18292e-11
60.2703	2.19226e-11
60.3678	2.19881e-11
60.4655	2.215e-11
60.5633	2.19786e-11
60.6613	2.19878e-11
60.7583	2.18522e-11
60.856	2.22287e-11
60.9538	2.19435e-11
61.0515	2.19953e-11
61.1483	2.22872e-11
61.2465	2.22018e-11
61.3443	2.19061e-11
61.4419	2.19602e-11
61.5396	2.21194e-11
61.6373	2.20625e-11
61.734	2.19709e-11
61.8312	2.2146e-11
61.9288	2.19592e-11
62.0265	2.18676e-11
62.1242	2.20677e-11
62.2212	2.2092e-11
62.3179	2.20218e-11
62.4148	2.20218e-11
62.5123	2.19347e-11
62.6098	2.1977e-11
62.7075	2.20072e-11
62.8048	2.1915e-11
62.9028	2.19545e-11
63.0003	2.19823e-11
63.0981	2.1876e-11
63.1958	2.18218e-11
63.2935	2.202e-11
63.3911	2.20997e-11
63.4888	2.19058e-11
63.5855	2.22068e-11
63.6833	2.20182e-11
63.7796	2.18955e-11
63.8774	2.19708e-11
63.9735	2.204e-11
64.0707	2.22395e-11
64.1679	2.22913e-11
64.2654	2.19993e-11
64.3632	2.19542e-11
64.4602	2.2167e-11
64.5572	2.22246e-11
64.6548	2.21108e-11
64.7524	2.20077e-11
64.8501	2.22229e-11
64.9481	2.18331e-11
65.0457	2.20081e-11
65.1434	2.19689e-11
65.2401	2.18279e-11
65.3381	2.21029e-11
65.435	2.20289e-11
65.532	2.20138e-11
65.6297	2.21757e-11
65.7273	2.18838e-11
65.8242	2.21351e-11
65.9219	2.21448e-11
66.0195	2.22388e-11
66.1169	2.18818e-11
66.2145	2.20275e-11
66.3122	2.21309e-11
66.4097	2.18531e-11
66.5067	2.22214e-11
66.6047	2.21938e-11
66.7018	2.1939e-11
66.7993	2.2205e-11
66.8969	2.19225e-11
66.9939	2.20382e-11
67.0908	2.20941e-11
67.1885	2.20378e-11
67.2863	2.22691e-11
67.3833	2.18167e-11
67.4813	2.19397e-11
67.579	2.21259e-11
67.6751	2.19129e-11
67.7731	2.16814e-11
67.8706	2.1812e-11
67.9674	2.19567e-11
68.0651	2.18823e-11
68.1631	2.19635e-11
68.2606	2.20641e-11
68.3575	2.20787e-11
68.4553	2.20405e-11
68.5531	2.19051e-11
68.6509	2.18838e-11
68.7486	2.20415e-11
68.8464	2.17914e-11
68.9441	2.20546e-11
69.0416	2.19999e-11
69.1394	2.19778e-11
69.2363	2.18678e-11
69.3339	2.18746e-11
69.4308	2.19124e-11
69.5285	2.18911e-11
69.6261	2.19488e-11
69.723	2.21134e-11
69.8207	2.18504e-11
69.9185	2.19687e-11
70.0163	2.21546e-11
70.114	2.16907e-11
70.2109	2.18958e-11
70.3085	2.20824e-11
70.4051	2.17737e-11
70.502	2.19961e-11
70.5998	2.20108e-11
70.6971	2.19714e-11
70.7946	2.18858e-11
70.8925	2.20478e-11
70.9901	2.19321e-11
71.0878	2.19179e-11
71.1855	2.18962e-11
71.2823	2.21578e-11
71.3798	2.20509e-11
71.477	2.19637e-11
71.5748	2.20272e-11
71.6723	2.18963e-11
71.7699	2.18501e-11
71.8675	2.1737e-11
71.9642	2.18962e-11
72.0617	2.19166e-11
72.1593	2.1863e-11
72.2566	2.20632e-11
72.3541	2.20821e-11
72.4516	2.18684e-11
72.5491	2.19484e-11
72.646	2.18293e-11
72.7437	2.19413e-11
72.8416	2.21439e-11
72.939	2.21091e-11
73.037	2.19192e-11
73.1348	2.20424e-11
73.2324	2.18912e-11
73.3301	2.20135e-11
73.4281	2.20049e-11
73.5261	2.18135e-11
73.6236	2.21749e-11
73.7214	2.1796e-11
73.8191	2.19557e-11
73.9167	2.19044e-11
74.0144	2.18383e-11
74.112	2.20675e-11
74.2097	2.17629e-11
74.3075	2.20361e-11
74.4052	2.20758e-11
74.5019	2.20909e-11
74.5988	2.20331e-11
74.6966	2.195e-11
74.7933	2.18468e-11
74.8897	2.19116e-11
74.9868	2.19547e-11
75.0846	2.15967e-11
75.1816	2.19322e-11
75.2786	2.19054e-11
75.3757	2.19511e-11
75.4724	2.20959e-11
75.5694	2.17203e-11
75.6669	2.18173e-11
75.764	2.19329e-11
75.8608	2.18189e-11
75.9585	2.19992e-11
76.056	2.18199e-11
76.1538	2.19192e-11
76.2515	2.19298e-11
76.3484	2.18084e-11
76.4453	2.20228e-11
76.5431	2.17544e-11
76.6407	2.18344e-11
76.7378	2.19022e-11
76.8346	2.21369e-11
76.9317	2.19475e-11
77.0285	2.19324e-11
77.1262	2.18277e-11
77.2231	2.19358e-11
77.3206	2.19294e-11
77.4176	2.17965e-11
77.5147	2.18724e-11
77.6122	2.21249e-11
77.7097	2.18006e-11
77.8069	2.20324e-11
77.9037	2.19321e-11
78.0012	2.18285e-11
78.0981	2.2041e-11
78.1956	2.18621e-11
78.2931	2.17302e-11
78.3911	2.20473e-11
78.4885	2.16955e-11
78.586	2.19454e-11
78.6839	2.20553e-11
78.7816	2.19703e-11
78.8794	2.18229e-11
78.9772	2.18252e-11
79.0744	2.1805e-11
79.1712	2.18827e-11
79.2691	2.18457e-11
79.3662	2.17843e-11
79.464	2.20681e-11
79.5615	2.20918e-11
79.6592	2.1789e-11
79.7565	2.19599e-11
79.8543	2.19191e-11
79.9515	2.19891e-11
80.0493	2.18012e-11
80.1467	2.19936e-11
80.2437	2.19316e-11
80.3411	2.16934e-11
80.4378	2.20314e-11
80.5348	2.19953e-11
80.6325	2.20499e-11
80.7295	2.1821e-11
80.8262	2.18773e-11
80.9242	2.19923e-11
81.0216	2.19402e-11
81.1192	2.17181e-11
81.2164	2.17079e-11
81.3133	2.18856e-11
81.4111	2.174e-11
81.508	2.17684e-11
81.6053	2.19501e-11
81.7022	2.18136e-11
81.7994	2.19943e-11
81.8971	2.18533e-11
81.9939	2.17984e-11
82.0918	2.19552e-11
82.189	2.19898e-11
82.2865	2.19821e-11
82.3844	2.17087e-11
82.4821	2.19453e-11
82.5782	2.19485e-11
82.6758	2.18982e-11
82.7727	2.19711e-11
82.8702	2.20166e-11
82.9674	2.16658e-11
83.0646	2.19119e-11
83.1623	2.18949e-11
83.2599	2.18953e-11
83.3579	2.20176e-11
83.4557	2.19494e-11
83.5534	2.18521e-11
83.6504	2.19723e-11
83.7481	2.18048e-11
83.8456	2.18592e-11
83.9426	2.21463e-11
84.0398	2.19478e-11
84.1373	2.19135e-11
84.2345	2.20919e-11
84.332	2.18856e-11
84.4297	2.1847e-11
84.5266	2.19571e-11
84.6245	2.19514e-11
84.7216	2.17895e-11
84.8185	2.21058e-11
84.9164	2.17492e-11
85.0133	2.20701e-11
85.111	2.17111e-11
85.2088	2.19957e-11
85.3065	2.19237e-11
85.4041	2.1923e-11
85.5012	2.18731e-11
85.5988	2.19173e-11
85.6962	2.20581e-11
85.7938	2.2116e-11
85.8916	2.17532e-11
85.9893	2.18964e-11
86.0863	2.2077e-11
86.1842	2.1851e-11
86.282	2.18621e-11
86.3789	2.17985e-11
86.4765	2.18871e-11
86.5742	2.17995e-11
86.6711	2.18514e-11
86.7681	2.16425e-11
86.8658	2.18949e-11
86.9633	2.20097e-11
87.0611	2.18916e-11
87.1586	2.16857e-11
87.2553	2.19294e-11
87.3533	2.19752e-11
87.4505	2.213e-11
87.5472	2.19216e-11
87.645	2.18252e-11
87.7429	2.19937e-11
87.8404	2.17927e-11
87.9372	2.19692e-11
88.0347	2.18604e-11
88.1322	2.17493e-11
88.2299	2.18649e-11
88.3276	2.18393e-11
88.4246	2.17407e-11
88.523	2.20247e-11
88.6206	2.20533e-11
88.7182	2.18896e-11
88.8151	2.16902e-11
88.9131	2.19607e-11
89.0107	2.19567e-11
89.1084	2.18981e-11
89.2059	2.20378e-11
89.3036	2.20346e-11
89.4014	2.18064e-11
89.4983	2.18071e-11
89.5961	2.17282e-11
89.6931	2.20047e-11
89.7916	2.18979e-11
89.8889	2.18226e-11
89.9856	2.19386e-11
90.0833	2.18648e-11
90.1797	2.1853e-11
90.2771	2.19273e-11
90.3746	2.16869e-11
90.4722	2.19286e-11
90.5699	2.17813e-11
90.6666	2.21058e-11
90.7636	2.20154e-11
90.8613	2.1967e-11
90.9588	2.17046e-11
91.0557	2.20097e-11
91.1522	2.16687e-11
91.2499	2.1914e-11
91.3461	2.18858e-11
91.444	2.17672e-11
91.541	2.17397e-11
91.6379	2.18736e-11
91.7355	2.18334e-11
91.8326	2.18685e-11
91.9302	2.18829e-11
92.0285	2.17825e-11
92.1262	2.18682e-11
92.2237	2.20692e-11
92.3215	2.18103e-11
92.4193	2.19808e-11
92.5167	2.18768e-11
92.6144	2.1899e-11
92.712	2.17052e-11
92.8097	2.18873e-11
92.9066	2.17149e-11
93.0042	2.17654e-11
93.1017	2.15708e-11
93.1994	2.20017e-11
93.2964	2.17804e-11
93.3938	2.20265e-11
93.4913	2.19057e-11
93.5886	2.17428e-11
93.6861	2.16734e-11
93.7828	2.17171e-11
93.8799	2.18962e-11
93.9775	2.18934e-11
94.0752	2.19304e-11
94.1732	2.18679e-11
94.2709	2.17886e-11
94.3677	2.20399e-11
94.4652	2.19564e-11
94.5632	2.19598e-11
94.6609	2.15612e-11
94.7585	2.18488e-11
94.8564	2.17564e-11
94.954	2.17878e-11
95.0517	2.17012e-11
95.1494	2.18991e-11
95.2469	2.18016e-11
95.3445	2.19455e-11
95.4414	2.19183e-11
95.5384	2.17298e-11
95.6359	2.18654e-11
95.7335	2.17255e-11
95.8311	2.17971e-11
95.9286	2.18465e-11
96.0261	2.19807e-11
96.1239	2.17899e-11
96.2215	2.17195e-11
96.3191	2.18651e-11
96.4168	2.17668e-11
96.5148	2.18031e-11
96.6121	2.17154e-11
96.7098	2.19517e-11
96.807	2.16713e-11
96.9035	2.17802e-11
97.0012	2.19253e-11
97.0982	2.18629e-11
97.1951	2.16284e-11
97.2921	2.16993e-11
97.3899	2.18383e-11
97.4874	2.18744e-11
97.5851	2.19681e-11
97.6829	2.19428e-11
97.7804	2.19125e-11
97.8779	2.1897e-11
97.9758	2.1841e-11
98.0733	2.18087e-11
98.1708	2.17516e-11
98.2678	2.18834e-11
98.3655	2.18746e-11
98.4624	2.18869e-11
98.5599	2.16913e-11
98.6575	2.19193e-11
98.7544	2.18807e-11
98.8522	2.16689e-11
98.9496	2.18221e-11
99.0471	2.18463e-11
99.1449	2.18844e-11
99.2421	2.18796e-11
99.3396	2.18077e-11
99.4373	2.17581e-11
99.5351	2.16035e-11
99.6323	2.20142e-11
99.7298	2.18946e-11
99.8274	2.20238e-11
99.9254	2.19256e-11
100.023	2.17788e-11
100.121	2.1874e-11
100.219	2.1718e-11
100.316	2.18647e-11
100.413	2.22613e-11
100.511	2.20399e-11
100.609	2.19466e-11
100.707	2.18411e-11
100.804	2.16679e-11
100.901	2.1816e-11
100.999	2.17522e-11
101.097	2.19997e-11
101.195	2.1904e-11
101.292	2.17355e-11
101.39	2.19716e-11
101.487	2.17259e-11
101.584	2.17943e-11
101.681	2.17237e-11
101.779	2.17541e-11
101.875	2.1734e-11
101.973	2.18574e-11
102.071	2.19217e-11
102.168	2.17023e-11
102.266	2.18296e-11
102.364	2.17511e-11
102.461	2.18806e-11
102.558	2.18428e-11
102.656	2.17861e-11
102.753	2.15387e-11
102.851	2.18565e-11
102.948	2.19487e-11
103.046	2.2078e-11
103.144	2.15122e-11
103.241	2.1944e-11
103.339	2.20836e-11
103.437	2.18357e-11
103.534	2.19396e-11
103.632	2.17117e-11
103.729	2.16842e-11
103.826	2.16312e-11
103.923	2.17652e-11
104.02	2.17572e-11
104.117	2.18758e-11
104.215	2.19436e-11
104.312	2.1854e-11
104.41	2.20292e-11
104.507	2.17987e-11
104.605	2.18777e-11
104.703	2.19464e-11
104.801	2.18027e-11
104.898	2.19641e-11
104.995	2.1805e-11
105.092	2.1695e-11
105.19	2.17609e-11
105.287	2.17117e-11
105.384	2.17172e-11
105.482	2.19054e-11
105.58	2.16698e-11
105.677	2.18776e-11
105.775	2.17499e-11
105.873	2.17406e-11
105.971	2.16637e-11
106.068	2.18205e-11
106.166	2.18214e-11
106.263	2.18259e-11
106.361	2.19062e-11
106.459	2.18661e-11
106.556	2.16244e-11
106.653	2.17408e-11
106.751	2.18173e-11
106.849	2.17617e-11
106.946	2.16938e-11
107.044	2.16674e-11
107.141	2.1945e-11
107.239	2.18129e-11
107.337	2.18301e-11
107.434	2.18063e-11
107.531	2.16901e-11
107.629	2.17364e-11
107.727	2.17647e-11
107.825	2.17397e-11
107.922	2.17382e-11
108.019	2.18877e-11
108.117	2.17299e-11
108.214	2.16667e-11
108.311	2.18113e-11
108.408	2.17803e-11
108.505	2.17689e-11
108.602	2.1936e-11
108.7	2.19123e-11
108.797	2.16617e-11
108.895	2.18914e-11
108.992	2.17869e-11
109.089	2.16757e-11
109.187	2.19182e-11
109.285	2.20274e-11
109.382	2.16807e-11
109.479	2.16451e-11
109.577	2.18303e-11
109.674	2.19544e-11
109.772	2.17549e-11
109.869	2.18978e-11
109.967	2.1728e-11
110.064	2.15735e-11
110.162	2.1674e-11
110.259	2.18982e-11
110.357	2.18707e-11
110.454	2.17484e-11
110.551	2.18137e-11
110.648	2.1619e-11
110.745	2.18574e-11
110.843	2.17449e-11
110.94	2.19979e-11
111.037	2.16032e-11
111.135	2.18842e-11
111.232	2.19495e-11
111.329	2.17047e-11
111.426	2.18335e-11
111.524	2.17617e-11
111.621	2.17769e-11
111.718	2.16341e-11
111.816	2.1638e-11
111.914	2.20197e-11
112.012	2.16712e-11
112.109	2.17512e-11
112.207	2.19304e-11
112.304	2.1803e-11
112.402	2.15904e-11
112.499	2.19174e-11
112.597	2.16114e-11
112.694	2.1732e-11
112.792	2.18563e-11
112.89	2.17849e-11
112.987	2.18501e-11
113.084	2.17789e-11
113.182	2.18871e-11
113.279	2.18481e-11
113.376	2.1703e-11
113.473	2.1665e-11
113.57	2.17682e-11
113.666	2.1703e-11
113.763	2.1894e-11
113.861	2.1732e-11
113.958	2.17678e-11
114.056	2.18538e-11
114.153	2.19433e-11
114.25	2.17076e-11
114.348	2.17422e-11
114.445	2.17e-11
114.543	2.18971e-11
114.64	2.17605e-11
114.737	2.1756e-11
114.835	2.19987e-11
114.933	2.17995e-11
115.03	2.19649e-11
115.127	2.17156e-11
115.225	2.16046e-11
115.322	2.1753e-11
115.42	2.15961e-11
115.518	2.16053e-11
115.615	2.1656e-11
115.712	2.16072e-11
115.809	2.15966e-11
115.906	2.18924e-11
116.004	2.16211e-11
116.101	2.16203e-11
116.199	2.17121e-11
116.297	2.15596e-11
116.394	2.17418e-11
116.491	2.18856e-11
116.589	2.17755e-11
116.686	2.16158e-11
116.783	2.16469e-11
116.88	2.15914e-11
116.978	2.17693e-11
117.074	2.17936e-11
117.172	2.17764e-11
117.27	2.15827e-11
117.367	2.17633e-11
117.465	2.18304e-11
117.563	2.1789e-11
117.66	2.19097e-11
117.758	2.18143e-11
117.856	2.19232e-11
117.953	2.18579e-11
118.051	2.19886e-11
118.149	2.17007e-11
118.246	2.17335e-11
118.344	2.18811e-11
118.442	2.1697e-11
118.539	2.14944e-11
118.637	2.16567e-11
118.734	2.18027e-11
118.832	2.17528e-11
118.93	2.16758e-11
119.027	2.17314e-11
119.125	2.15431e-11
119.222	2.16367e-11
119.319	2.17761e-11
119.417	2.17467e-11
119.514	2.1838e-11
119.612	2.16336e-11
119.71	2.19924e-11
119.807	2.17652e-11
119.904	2.17565e-11
120.002	2.16233e-11
120.1	2.16924e-11
120.197	2.21028e-11
120.295	2.1936e-11
120.393	2.16471e-11
120.49	2.17882e-11
120.587	2.18837e-11
120.685	2.16989e-11
120.782	2.16113e-11
120.88	2.19204e-11
120.977	2.17904e-11
121.075	2.18739e-11
121.172	2.16853e-11
121.27	2.20115e-11
121.367	2.15905e-11
121.464	2.19427e-11
121.562	2.16755e-11
121.659	2.18335e-11
121.757	2.17195e-11
121.855	2.17758e-11
121.952	2.16666e-11
122.049	2.17554e-11
122.146	2.17372e-11
122.244	2.19991e-11
122.341	2.17479e-11
122.438	2.18057e-11
122.536	2.15583e-11
122.634	2.16245e-11
122.73	2.18201e-11
122.828	2.17544e-11
122.925	2.18041e-11
123.022	2.17811e-11
123.12	2.20294e-11
123.218	2.16137e-11
123.316	2.17386e-11
123.413	2.18146e-11
123.511	2.171e-11
123.608	2.19701e-11
123.705	2.15463e-11
123.803	2.18765e-11
123.901	2.15697e-11
123.998	2.17244e-11
124.095	2.18797e-11
124.193	2.17113e-11
124.29	2.18039e-11
124.388	2.16889e-11
124.486	2.16709e-11
124.583	2.16255e-11
124.68	2.18973e-11
124.778	2.15255e-11
124.876	2.17317e-11
124.973	2.18021e-11
125.07	2.20486e-11
125.167	2.20224e-11
125.265	2.1981e-11
125.363	2.17239e-11
125.46	2.17851e-11
125.557	2.16393e-11
125.654	2.18903e-11
125.751	2.15713e-11
125.849	2.17129e-11
125.946	2.19355e-11
126.044	2.15723e-11
126.141	2.18397e-11
126.238	2.16594e-11
126.335	2.14013e-11
126.433	2.1513e-11
126.531	2.16166e-11
126.628	2.17032e-11
126.725	2.18986e-11
126.822	2.17963e-11
126.92	2.16837e-11
127.018	2.18877e-11
127.115	2.17186e-11
127.212	2.13266e-11
127.31	2.14564e-11
127.408	2.18309e-11
127.506	2.15348e-11
127.603	2.18339e-11
127.701	2.1594e-11
127.798	2.16479e-11
127.894	2.17532e-11
127.992	2.16923e-11
128.09	2.1629e-11
128.188	2.18585e-11
128.285	2.19311e-11
128.383	2.16814e-11
128.48	2.14912e-11
128.577	2.18771e-11
128.675	2.17129e-11
128.772	2.17277e-11
128.87	2.16113e-11
128.967	2.17393e-11
129.064	2.1783e-11
129.162	2.15873e-11
129.259	2.19332e-11
129.357	2.16605e-11
129.454	2.16281e-11
129.552	2.16665e-11
129.65	2.16547e-11
129.746	2.14306e-11
129.844	2.1765e-11
129.941	2.18952e-11
130.039	2.18609e-11
130.136	2.1614e-11
130.234	2.19218e-11
130.332	2.14338e-11
130.43	2.1564e-11
130.527	2.16631e-11
130.624	2.16506e-11
130.72	2.16862e-11
130.818	2.17323e-11
130.916	2.14006e-11
131.014	2.15125e-11
131.111	2.16101e-11
131.208	2.15735e-11
131.305	2.17327e-11
131.402	2.1462e-11
131.499	2.17617e-11
131.597	2.18031e-11
131.694	2.18182e-11
131.791	2.16759e-11
131.889	2.17593e-11
131.986	2.17513e-11
132.083	2.14674e-11
132.181	2.1602e-11
132.279	2.17428e-11
132.376	2.17449e-11
132.474	2.16616e-11
132.571	2.16779e-11
132.668	2.15961e-11
132.765	2.17511e-11
132.863	2.18482e-11
132.959	2.15094e-11
133.057	2.16626e-11
133.154	2.16863e-11
133.251	2.16475e-11
133.348	2.18086e-11
133.446	2.1875e-11
133.544	2.17438e-11
133.642	2.18212e-11
133.74	2.18026e-11
133.836	2.18825e-11
133.934	2.17256e-11
134.032	2.1583e-11
134.129	2.17202e-11
134.226	2.144e-11
134.324	2.17783e-11
134.421	2.18538e-11
134.519	2.19067e-11
134.617	2.1625e-11
134.714	2.15629e-11
134.811	2.17858e-11
134.909	2.15742e-11
135.007	2.17727e-11
135.104	2.16528e-11
135.202	2.16844e-11
135.3	2.17364e-11
135.398	2.17967e-11
135.494	2.17272e-11
135.592	2.18422e-11
135.688	2.18549e-11
135.786	2.15116e-11
135.884	2.14893e-11
135.981	2.18293e-11
136.078	2.15635e-11
136.175	2.16966e-11
136.273	2.1692e-11
136.37	2.17306e-11
136.469	2.15263e-11
136.567	2.15046e-11
136.663	2.15259e-11
136.761	2.16065e-11
136.858	2.16824e-11
136.955	2.15227e-11
137.051	2.17711e-11
137.149	2.15446e-11
137.246	2.16648e-11
137.343	2.15776e-11
137.44	2.17276e-11
137.538	2.16236e-11
137.636	2.15907e-11
137.733	2.17088e-11
137.831	2.16244e-11
137.929	2.19152e-11
138.026	2.17353e-11
138.124	2.19095e-11
138.221	2.18562e-11
138.319	2.14106e-11
138.416	2.15115e-11
138.514	2.17562e-11
138.611	2.1894e-11
138.708	2.1785e-11
138.806	2.1936e-11
138.904	2.14992e-11
139.001	2.1693e-11
139.099	2.15647e-11
139.196	2.16179e-11
139.293	2.17286e-11
139.39	2.18615e-11
139.488	2.17191e-11
139.586	2.14845e-11
139.683	2.16813e-11
139.78	2.16244e-11
139.878	2.17817e-11
139.975	2.17864e-11
140.072	2.15425e-11
140.169	2.18792e-11
140.267	2.17918e-11
140.364	2.16783e-11
140.462	2.17266e-11
140.559	2.15272e-11
140.656	2.17096e-11
140.753	2.16774e-11
140.851	2.16887e-11
140.948	2.16185e-11
141.046	2.17589e-11
141.143	2.18432e-11
141.24	2.15238e-11
141.338	2.19854e-11
141.436	2.15506e-11
141.534	2.16075e-11
141.631	2.18316e-11
141.728	2.15214e-11
141.825	2.16584e-11
141.922	2.15783e-11
142.02	2.16698e-11
142.118	2.18982e-11
142.216	2.1602e-11
142.312	2.17556e-11
142.41	2.15635e-11
142.507	2.16538e-11
142.605	2.16955e-11
142.703	2.13813e-11
142.8	2.16683e-11
142.898	2.16398e-11
142.996	2.16761e-11
143.094	2.15693e-11
143.192	2.16349e-11
143.29	2.15292e-11
143.388	2.1832e-11
143.485	2.19589e-11
143.582	2.1438e-11
143.68	2.17122e-11
143.778	2.17056e-11
143.875	2.16732e-11
143.973	2.1537e-11
144.071	2.14142e-11
144.169	2.17874e-11
144.266	2.17146e-11
144.364	2.16739e-11
144.461	2.17495e-11
144.557	2.18154e-11
144.655	2.17736e-11
144.752	2.17212e-11
144.85	2.15998e-11
144.947	2.15499e-11
145.045	2.17498e-11
145.142	2.16019e-11
145.24	2.166e-11
145.338	2.17508e-11
145.435	2.16208e-11
145.532	2.16854e-11
145.63	2.14495e-11
145.728	2.16983e-11
145.825	2.17633e-11
145.923	2.16314e-11
146.02	2.16785e-11
146.118	2.17509e-11
146.216	2.17126e-11
146.312	2.14678e-11
146.41	2.1657e-11
146.507	2.15237e-11
146.604	2.14256e-11
146.701	2.13802e-11
146.798	2.15538e-11
146.895	2.15234e-11
146.992	2.18154e-11
147.089	2.17237e-11
147.187	2.17994e-11
147.283	2.16978e-11
147.381	2.17117e-11
147.479	2.1686e-11
147.577	2.15797e-11
147.675	2.17948e-11
147.773	2.17162e-11
147.87	2.18101e-11
147.967	2.15417e-11
148.065	2.17938e-11
148.163	2.1416e-11
148.26	2.17516e-11
148.358	2.15228e-11
148.455	2.1608e-11
148.553	2.17261e-11
148.65	2.16758e-11
148.747	2.17421e-11
148.844	2.16923e-11
148.942	2.15311e-11
149.039	2.19e-11
149.137	2.16583e-11
149.235	2.18821e-11
149.333	2.17924e-11
149.43	2.16893e-11
149.528	2.16945e-11
149.625	2.16253e-11
149.722	2.164e-11
149.82	2.1807e-11
149.918	2.16923e-11
150.015	2.16605e-11
150.112	2.18749e-11
150.208	2.15456e-11
150.306	2.16358e-11
150.404	2.15358e-11
150.502	2.17437e-11
150.599	2.16605e-11
150.697	2.17597e-11
150.795	2.15534e-11
150.892	2.16757e-11
150.99	2.17528e-11
151.088	2.17877e-11
151.186	2.16648e-11
151.284	2.1685e-11
151.382	2.15324e-11
151.48	2.16822e-11
151.578	2.14677e-11
151.675	2.17673e-11
151.773	2.17569e-11
151.87	2.18817e-11
151.967	2.16743e-11
152.065	2.17784e-11
152.162	2.16252e-11
152.258	2.18099e-11
152.356	2.165e-11
152.454	2.14217e-11
152.552	2.16904e-11
152.649	2.18483e-11
152.747	2.1431e-11
152.844	2.14446e-11
152.941	2.16473e-11
153.039	2.16109e-11
153.136	2.18116e-11
153.234	2.17614e-11
153.331	2.16011e-11
153.428	2.14355e-11
153.525	2.13901e-11
153.623	2.15396e-11
153.721	2.17049e-11
153.819	2.17586e-11
153.917	2.15938e-11
154.015	2.14577e-11
154.113	2.17739e-11
154.21	2.15411e-11
154.308	2.15888e-11
154.405	2.15723e-11
154.503	2.14977e-11
154.6	2.16025e-11
154.698	2.16557e-11
154.795	2.16094e-11
154.893	2.15273e-11
154.99	2.1624e-11
155.088	2.16823e-11
155.186	2.14334e-11
155.284	2.13712e-11
155.381	2.14663e-11
155.479	2.16224e-11
155.577	2.14826e-11
155.674	2.16211e-11
155.772	2.17401e-11
155.87	2.1471e-11
155.967	2.16378e-11
156.065	2.14347e-11
156.162	2.17415e-11
156.259	2.17069e-11
156.357	2.16075e-11
156.455	2.16575e-11
156.551	2.16614e-11
156.649	2.13383e-11
156.747	2.18951e-11
156.843	2.16809e-11
156.941	2.17009e-11
157.039	2.16908e-11
157.136	2.15311e-11
157.233	2.15699e-11
157.331	2.1639e-11
157.429	2.16095e-11
157.526	2.15598e-11
157.623	2.15991e-11
157.72	2.16027e-11
157.817	2.13343e-11
157.914	2.15759e-11
158.012	2.12935e-11
158.109	2.15836e-11
158.207	2.16283e-11
158.305	2.1314e-11
158.403	2.13653e-11
158.5	2.14594e-11
158.598	2.16013e-11
158.696	2.18452e-11
158.794	2.17895e-11
158.891	2.1642e-11
158.989	2.16072e-11
159.087	2.15174e-11
159.185	2.18077e-11
159.282	2.17066e-11
159.379	2.1257e-11
159.476	2.16964e-11
159.574	2.17592e-11
159.672	2.16199e-11
159.769	2.15187e-11
159.867	2.16315e-11
159.964	2.13882e-11
160.062	2.15242e-11
160.159	2.16622e-11
160.256	2.16941e-11
160.354	2.1463e-11
160.452	2.17475e-11
160.549	2.16785e-11
160.647	2.16269e-11
160.744	2.18188e-11
160.842	2.15746e-11
160.939	2.14279e-11
161.037	2.1615e-11
161.134	2.15695e-11
161.232	2.16712e-11
161.33	2.15019e-11
161.428	2.17524e-11
161.526	2.18321e-11
161.624	2.16676e-11
161.721	2.17634e-11
161.818	2.17313e-11
161.916	2.15479e-11
162.013	2.18534e-11
162.11	2.16227e-11
162.207	2.13289e-11
162.305	2.15278e-11
162.403	2.16071e-11
162.501	2.16645e-11
162.598	2.15224e-11
162.696	2.14992e-11
162.794	2.1516e-11
162.891	2.14746e-11
162.988	2.15949e-11
163.085	2.1605e-11
163.183	2.16784e-11
163.281	2.16107e-11
163.379	2.15524e-11
163.477	2.13219e-11
163.574	2.16694e-11
163.671	2.16573e-11
163.769	2.15712e-11
163.866	2.15776e-11
163.964	2.13792e-11
164.062	2.15611e-11
164.16	2.14402e-11
164.258	2.16306e-11
164.357	2.16686e-11
164.454	2.18029e-11
164.552	2.14719e-11
164.649	2.14701e-11
164.747	2.15506e-11
164.845	2.17372e-11
164.944	2.17584e-11
165.041	2.17348e-11
165.138	2.16898e-11
165.235	2.13822e-11
165.332	2.17315e-11
165.43	2.16684e-11
165.527	2.14219e-11
165.625	2.16206e-11
165.723	2.16084e-11
165.821	2.15723e-11
165.918	2.16533e-11
166.016	2.16077e-11
166.113	2.15612e-11
166.21	2.14551e-11
166.308	2.14174e-11
166.407	2.16097e-11
166.505	2.16394e-11
166.602	2.16104e-11
166.699	2.15575e-11
166.797	2.1543e-11
166.895	2.1525e-11
166.992	2.15099e-11
167.089	2.14736e-11
167.187	2.15872e-11
167.284	2.17874e-11
167.383	2.1414e-11
167.48	2.16531e-11
167.577	2.17101e-11
167.675	2.18426e-11
167.773	2.1799e-11
167.87	2.16011e-11
167.967	2.17775e-11
168.065	2.15023e-11
168.163	2.15614e-11
168.261	2.16485e-11
168.358	2.152e-11
168.456	2.17109e-11
168.555	2.1747e-11
168.653	2.16519e-11
168.751	2.15644e-11
168.848	2.14048e-11
168.946	2.15064e-11
169.044	2.16481e-11
169.141	2.15439e-11
169.238	2.13807e-11
169.335	2.16603e-11
169.432	2.1745e-11
169.53	2.17148e-11
169.628	2.17365e-11
169.725	2.15784e-11
169.823	2.14582e-11
169.921	2.15794e-11
170.019	2.14302e-11
170.116	2.15561e-11
170.214	2.15795e-11
170.311	2.15375e-11
170.409	2.15286e-11
170.506	2.18561e-11
170.604	2.1749e-11
170.701	2.14861e-11
170.798	2.15763e-11
170.896	2.16995e-11
170.993	2.16488e-11
171.09	2.15188e-11
171.187	2.13911e-11
171.284	2.1443e-11
171.382	2.16224e-11
171.481	2.16806e-11
171.578	2.18306e-11
171.675	2.15728e-11
171.773	2.15548e-11
171.87	2.14289e-11
171.968	2.17409e-11
172.066	2.15831e-11
172.163	2.14689e-11
172.261	2.1466e-11
172.359	2.18005e-11
172.457	2.16802e-11
172.555	2.16911e-11
172.653	2.14102e-11
172.75	2.17322e-11
172.848	2.14087e-11
172.945	2.14333e-11
173.042	2.13728e-11
173.141	2.14443e-11
173.239	2.17901e-11
173.337	2.14528e-11
173.435	2.16113e-11
173.532	2.16e-11
173.63	2.16198e-11
173.727	2.15211e-11
173.825	2.15463e-11
173.923	2.15466e-11
174.021	2.14881e-11
174.118	2.13504e-11
174.217	2.15391e-11
174.315	2.18303e-11
174.413	2.17006e-11
174.511	2.17629e-11
174.609	2.14375e-11
174.708	2.16821e-11
174.806	2.15248e-11
174.904	2.15076e-11
175.001	2.1582e-11
175.099	2.15488e-11
175.196	2.15377e-11
175.293	2.13304e-11
175.39	2.17187e-11
175.487	2.15599e-11
175.585	2.16495e-11
175.683	2.15349e-11
175.781	2.15879e-11
175.878	2.15271e-11
175.976	2.14219e-11
176.073	2.17e-11
176.171	2.17124e-11
176.269	2.17072e-11
176.367	2.16486e-11
176.465	2.14546e-11
176.564	2.14447e-11
176.661	2.14743e-11
176.759	2.14719e-11
176.857	2.16728e-11
176.956	2.14716e-11
177.054	2.16951e-11
177.151	2.14637e-11
177.249	2.15735e-11
177.346	2.15271e-11
177.444	2.14038e-11
177.542	2.13632e-11
177.64	2.15499e-11
177.738	2.16251e-11
177.836	2.1592e-11
177.934	2.15581e-11
178.031	2.16138e-11
178.129	2.14278e-11
178.227	2.16014e-11
178.325	2.16195e-11
178.422	2.16329e-11
178.52	2.13065e-11
178.618	2.13511e-11
178.715	2.17659e-11
178.813	2.14518e-11
178.91	2.13661e-11
179.008	2.14423e-11
179.106	2.15744e-11
179.203	2.15812e-11
179.301	2.14839e-11
179.399	2.14405e-11
179.496	2.18312e-11
179.594	2.12972e-11
179.692	2.14651e-11
179.79	2.1645e-11
179.887	2.13764e-11
179.985	2.14077e-11
180.083	2.14944e-11
180.181	2.14752e-11
180.279	2.14226e-11
180.377	2.14679e-11
180.475	2.15281e-11
180.572	2.17514e-11
180.67	2.17714e-11
180.768	2.13994e-11
180.866	2.13133e-11
180.963	2.15257e-11
181.061	2.14511e-11
181.159	2.16163e-11
181.257	2.14239e-11
181.356	2.14378e-11
181.454	2.14714e-11
181.551	2.14936e-11
181.649	2.15203e-11
181.747	2.14453e-11
181.844	2.14894e-11
181.942	2.14295e-11
182.039	2.17675e-11
182.137	2.13826e-11
182.235	2.13506e-11
182.332	2.12549e-11
182.43	2.14706e-11
182.528	2.15236e-11
182.626	2.14599e-11
182.723	2.13237e-11
182.822	2.15677e-11
182.92	2.14788e-11
183.018	2.1658e-11
183.116	2.15669e-11
183.213	2.1526e-11
183.311	2.13811e-11
183.407	2.16463e-11
183.505	2.14378e-11
183.604	2.14781e-11
183.701	2.14516e-11
183.799	2.15563e-11
183.897	2.13296e-11
183.994	2.16317e-11
184.091	2.14605e-11
184.189	2.15946e-11
184.286	2.15698e-11
184.384	2.14773e-11
184.482	2.11962e-11
184.58	2.15837e-11
184.677	2.15562e-11
184.775	2.14408e-11
184.873	2.14516e-11
184.971	2.15424e-11
185.069	2.16405e-11
185.166	2.13369e-11
185.264	2.13775e-11
185.362	2.14866e-11
185.46	2.16068e-11
185.557	2.13703e-11
185.655	2.1374e-11
185.753	2.14635e-11
185.851	2.17535e-11
185.95	2.13289e-11
186.047	2.13808e-11
186.144	2.14642e-11
186.242	2.13116e-11
186.34	2.14142e-11
186.438	2.13724e-11
186.535	2.12869e-11
186.633	2.16826e-11
186.73	2.15057e-11
186.827	2.16947e-11
186.924	2.14831e-11
187.022	2.147e-11
187.119	2.15637e-11
187.216	2.14132e-11
187.314	2.15176e-11
187.412	2.13118e-11
187.51	2.16803e-11
187.608	2.13752e-11
187.705	2.16126e-11
187.804	2.14356e-11
187.902	2.13385e-11
187.999	2.1348e-11
188.096	2.12229e-11
188.194	2.16423e-11
188.292	2.16278e-11
188.389	2.1425e-11
188.488	2.15557e-11
188.585	2.14105e-11
188.683	2.15162e-11
188.781	2.13899e-11
188.879	2.16225e-11
188.977	2.1638e-11
189.075	2.13159e-11
189.173	2.13671e-11
189.271	2.15149e-11
189.369	2.15417e-11
189.466	2.15872e-11
189.564	2.15548e-11
189.662	2.14929e-11
189.76	2.1431e-11
189.857	2.13339e-11
189.955	2.14963e-11
190.053	2.14037e-11
190.151	2.1515e-11
190.248	2.13562e-11
190.346	2.13461e-11
190.444	2.17116e-11
190.543	2.15143e-11
190.64	2.14662e-11
190.738	2.14347e-11
190.835	2.13855e-11
190.932	2.12968e-11
191.03	2.13773e-11
191.127	2.13891e-11
191.225	2.15232e-11
191.322	2.13101e-11
191.419	2.12396e-11
191.517	2.16511e-11
191.614	2.17886e-11
191.71	2.13918e-11
191.807	2.14126e-11
191.905	2.11978e-11
192.003	2.15944e-11
192.101	2.13082e-11
192.199	2.13311e-11
192.296	2.16374e-11
192.394	2.16482e-11
192.492	2.14573e-11
192.59	2.14677e-11
192.688	2.13201e-11
192.786	2.14799e-11
192.883	2.15938e-11
192.981	2.13746e-11
193.079	2.14844e-11
193.177	2.12798e-11
193.274	2.1308e-11
193.371	2.13486e-11
193.469	2.13697e-11
193.565	2.16382e-11
193.663	2.14646e-11
193.76	2.15423e-11
193.858	2.13419e-11
193.956	2.13587e-11
194.053	2.13761e-11
194.15	2.14722e-11
194.247	2.1541e-11
194.345	2.13376e-11
194.442	2.15235e-11
194.539	2.13896e-11
194.637	2.14862e-11
194.735	2.14281e-11
194.833	2.15715e-11
194.931	2.14738e-11
195.029	2.15981e-11
195.127	2.14899e-11
195.225	2.15422e-11
195.323	2.15106e-11
195.42	2.1429e-11
195.517	2.13216e-11
195.615	2.14306e-11
195.713	2.14522e-11
195.811	2.16384e-11
195.909	2.14676e-11
196.007	2.15208e-11
196.104	2.1476e-11
196.202	2.13735e-11
196.299	2.14022e-11
196.396	2.13296e-11
196.494	2.13784e-11
196.591	2.14901e-11
196.689	2.15339e-11
196.786	2.13259e-11
196.884	2.15552e-11
196.981	2.13501e-11
197.079	2.13531e-11
197.176	2.14863e-11
197.274	2.13818e-11
197.372	2.15028e-11
197.47	2.14351e-11
197.568	2.11988e-11
197.664	2.14083e-11
197.761	2.12506e-11
197.858	2.13551e-11
197.955	2.1323e-11
198.053	2.17014e-11
198.15	2.1407e-11
198.249	2.1524e-11
198.346	2.12622e-11
198.444	2.13848e-11
198.541	2.11404e-11
198.639	2.14748e-11
198.737	2.1488e-11
198.834	2.1623e-11
198.931	2.11753e-11
199.029	2.13125e-11
199.127	2.14451e-11
199.225	2.16389e-11
199.323	2.12715e-11
199.42	2.14325e-11
199.516	2.15768e-11
199.615	2.139e-11
199.712	2.16443e-11
199.809	2.16141e-11
199.906	2.1536e-11
200.003	2.16469e-11
200.101	2.14855e-11
200.199	2.13221e-11
200.297	2.14947e-11
200.394	2.1305e-11
200.492	2.16691e-11
200.589	2.13625e-11
200.688	2.15678e-11
200.784	2.13223e-11
200.882	2.1463e-11
200.98	2.12821e-11
201.078	2.14888e-11
201.175	2.1539e-11
201.273	2.13457e-11
201.37	2.13707e-11
201.468	2.14689e-11
201.567	2.1319e-11
201.664	2.13237e-11
201.762	2.14589e-11
201.858	2.14488e-11
201.955	2.15537e-11
202.053	2.12969e-11
202.15	2.12324e-11
202.247	2.14448e-11
202.345	2.1297e-11
202.442	2.12208e-11
202.54	2.12097e-11
202.638	2.13853e-11
202.735	2.1168e-11
202.832	2.13606e-11
202.929	2.11553e-11
203.027	2.14138e-11
203.125	2.14354e-11
203.223	2.12721e-11
203.32	2.14022e-11
203.418	2.13974e-11
203.516	2.12244e-11
203.613	2.14452e-11
203.71	2.14224e-11
203.807	2.14049e-11
203.905	2.12765e-11
204.003	2.13923e-11
204.1	2.12772e-11
204.198	2.13006e-11
204.296	2.12713e-11
204.393	2.12035e-11
204.49	2.12552e-11
204.588	2.15684e-11
204.686	2.13458e-11
204.783	2.13465e-11
204.881	2.12625e-11
204.978	2.14469e-11
205.075	2.13262e-11
205.173	2.12546e-11
205.271	2.14163e-11
205.369	2.14584e-11
205.466	2.14368e-11
205.563	2.14928e-11
205.661	2.12553e-11
205.758	2.12704e-11
205.856	2.14254e-11
205.954	2.13088e-11
206.052	2.11755e-11
206.149	2.13397e-11
206.247	2.14853e-11
206.345	2.14089e-11
206.442	2.11259e-11
206.54	2.13732e-11
206.637	2.13789e-11
206.735	2.13742e-11
206.832	2.1282e-11
206.93	2.12412e-11
207.026	2.14287e-11
207.124	2.11951e-11
207.222	2.13036e-11
207.32	2.13615e-11
207.417	2.14738e-11
207.515	2.12795e-11
207.613	2.12564e-11
207.71	2.14801e-11
207.808	2.13518e-11
207.906	2.12136e-11
208.004	2.14655e-11
208.101	2.12099e-11
208.198	2.14325e-11
208.296	2.13158e-11
208.395	2.12813e-11
208.492	2.13124e-11
208.589	2.12775e-11
208.687	2.11021e-11
208.784	2.12255e-11
208.881	2.15964e-11
208.978	2.13021e-11
209.076	2.14482e-11
209.173	2.13894e-11
209.271	2.15911e-11
209.367	2.13275e-11
209.464	2.13985e-11
209.562	2.11866e-11
209.659	2.11051e-11
209.756	2.1486e-11
209.854	2.11372e-11
209.951	2.12657e-11
210.049	2.13967e-11
210.146	2.10566e-11
210.244	2.13662e-11
210.34	2.12318e-11
210.437	2.15166e-11
210.534	2.1095e-11
210.632	2.12124e-11
210.73	2.11284e-11
210.828	2.12845e-11
210.927	2.13068e-11
211.025	2.14538e-11
211.122	2.12909e-11
211.22	2.13289e-11
211.317	2.10329e-11
211.414	2.13648e-11
211.512	2.13438e-11
211.61	2.12978e-11
211.706	2.14744e-11
211.805	2.11871e-11
211.902	2.12965e-11
212	2.11709e-11
212.098	2.12144e-11
212.195	2.12694e-11
212.293	2.1176e-11
212.391	2.12859e-11
212.489	2.12911e-11
212.586	2.12856e-11
212.684	2.11189e-11
212.781	2.12387e-11
212.879	2.1128e-11
212.977	2.13001e-11
213.075	2.12163e-11
213.172	2.15035e-11
213.269	2.14027e-11
213.367	2.13355e-11
213.465	2.11683e-11
213.562	2.11931e-11
213.66	2.11901e-11
213.757	2.13931e-11
213.854	2.11618e-11
213.952	2.10264e-11
214.05	2.11712e-11
214.147	2.12068e-11
214.244	2.13419e-11
214.341	2.13013e-11
214.439	2.12496e-11
214.536	2.1171e-11
214.634	2.1236e-11
214.731	2.1476e-11
214.829	2.10299e-11
214.926	2.09127e-11
215.023	2.12856e-11
215.12	2.10888e-11
215.218	2.12688e-11
215.316	2.1416e-11
215.413	2.13939e-11
215.511	2.13635e-11
215.608	2.09456e-11
215.704	2.12393e-11
215.802	2.1269e-11
215.9	2.1233e-11
215.998	2.10768e-11
216.095	2.12446e-11
216.193	2.14095e-11
216.291	2.11013e-11
216.388	2.09821e-11
216.485	2.12597e-11
216.583	2.11728e-11
216.68	2.12754e-11
216.777	2.13191e-11
216.875	2.12688e-11
216.973	2.1068e-11
217.071	2.10247e-11
217.169	2.14351e-11
217.266	2.13541e-11
217.365	2.13711e-11
217.463	2.11555e-11
217.559	2.10235e-11
217.657	2.1158e-11
217.755	2.09909e-11
217.851	2.10901e-11
217.949	2.12692e-11
218.046	2.1264e-11
218.144	2.11507e-11
218.241	2.12712e-11
218.339	2.09638e-11
218.437	2.12671e-11
218.534	2.11e-11
218.631	2.12903e-11
218.729	2.11001e-11
218.826	2.10686e-11
218.923	2.12508e-11
219.021	2.12014e-11
219.118	2.12007e-11
219.216	2.08648e-11
219.313	2.11539e-11
219.41	2.11592e-11
219.507	2.11789e-11
219.605	2.10755e-11
219.702	2.1077e-11
219.798	2.11829e-11
219.895	2.12061e-11
219.993	2.10888e-11
220.09	2.10741e-11
220.188	2.13539e-11
220.285	2.13115e-11
220.383	2.12099e-11
220.481	2.11223e-11
220.578	2.12173e-11
220.675	2.10559e-11
220.773	2.10131e-11
220.871	2.10421e-11
220.969	2.14536e-11
221.067	2.11081e-11
221.165	2.10833e-11
221.262	2.13459e-11
221.359	2.11879e-11
221.457	2.13311e-11
221.554	2.12145e-11
221.651	2.11453e-11
221.749	2.12059e-11
221.847	2.11367e-11
221.945	2.11937e-11
222.042	2.10834e-11
222.139	2.12014e-11
222.237	2.09777e-11
222.334	2.11205e-11
222.431	2.11783e-11
222.529	2.11575e-11
222.627	2.10133e-11
222.725	2.10725e-11
222.821	2.09012e-11
222.918	2.11293e-11
223.016	2.08255e-11
223.113	2.11336e-11
223.211	2.11308e-11
223.307	2.11833e-11
223.405	2.14265e-11
223.503	2.11319e-11
223.6	2.0921e-11
223.697	2.11217e-11
223.795	2.11411e-11
223.892	2.11876e-11
223.989	2.11259e-11
224.087	2.10613e-11
224.184	2.10067e-11
224.282	2.10513e-11
224.379	2.13757e-11
224.475	2.11402e-11
224.573	2.13059e-11
224.67	2.12203e-11
224.767	2.11848e-11
224.865	2.11038e-11
224.962	2.09785e-11
225.06	2.11036e-11
225.157	2.09732e-11
225.255	2.12286e-11
225.353	2.08847e-11
225.451	2.09606e-11
225.549	2.10857e-11
225.648	2.09469e-11
225.745	2.11731e-11
225.843	2.09914e-11
225.941	2.10859e-11
226.039	2.10807e-11
226.136	2.09902e-11
226.233	2.10741e-11
226.331	2.13769e-11
226.429	2.10761e-11
226.527	2.10918e-11
226.624	2.11876e-11
226.721	2.11235e-11
226.818	2.11306e-11
226.916	2.12906e-11
227.014	2.12564e-11
227.111	2.11781e-11
227.209	2.09228e-11
227.306	2.09059e-11
227.403	2.10167e-11
227.5	2.08789e-11
227.597	2.12824e-11
227.695	2.09835e-11
227.793	2.11368e-11
227.89	2.1213e-11
227.988	2.08799e-11
228.085	2.12391e-11
228.183	2.12667e-11
228.28	2.11912e-11
228.378	2.10581e-11
228.476	2.12775e-11
228.574	2.10682e-11
228.671	2.10309e-11
228.769	2.10946e-11
228.866	2.12527e-11
228.963	2.10973e-11
229.06	2.10864e-11
229.157	2.10653e-11
229.255	2.10469e-11
229.352	2.10975e-11
229.449	2.10782e-11
229.546	2.08015e-11
229.643	2.11639e-11
[truncated: 2,824 more rows]

## Sheet: CeO2
H2-TPD-MS profile of CeO2
Temperature (oC)	MS signal
29.943	4.32718e-11
30.0234	4.34027e-11
30.1024	4.3758e-11
30.1815	4.3438e-11
30.2605	4.34244e-11
30.3398	4.33185e-11
30.4194	4.33585e-11
30.4983	4.35231e-11
30.578	4.33673e-11
30.6578	4.35358e-11
30.7368	4.35483e-11
30.8159	4.34735e-11
30.8956	4.33989e-11
30.9748	4.31954e-11
31.0548	4.32816e-11
31.1346	4.33349e-11
31.2142	4.35047e-11
31.2941	4.33675e-11
31.3746	4.31309e-11
31.4543	4.31652e-11
31.534	4.32096e-11
31.6137	4.31649e-11
31.6937	4.32485e-11
31.7733	4.31383e-11
31.8526	4.33339e-11
31.9317	4.34787e-11
32.0107	4.33283e-11
32.0899	4.32373e-11
32.1696	4.32631e-11
32.2494	4.34153e-11
32.3294	4.32912e-11
32.4083	4.32386e-11
32.488	4.31868e-11
32.5669	4.33023e-11
32.6459	4.32236e-11
32.7252	4.33091e-11
32.8048	4.33476e-11
32.884	4.34931e-11
32.9631	4.32935e-11
33.0423	4.29203e-11
33.1212	4.33328e-11
33.2018	4.33889e-11
33.2808	4.33713e-11
33.3591	4.32358e-11
33.4387	4.33484e-11
33.5177	4.33326e-11
33.5975	4.3266e-11
33.6765	4.3227e-11
33.7561	4.31194e-11
33.8359	4.33375e-11
33.917	4.33639e-11
33.9967	4.34454e-11
34.0762	4.31352e-11
34.1555	4.32981e-11
34.2346	4.30015e-11
34.3138	4.31076e-11
34.3927	4.31647e-11
34.4717	4.31429e-11
34.5513	4.29641e-11
34.6311	4.3376e-11
34.7101	4.31044e-11
34.7899	4.28739e-11
34.8698	4.30868e-11
34.9487	4.30253e-11
35.0286	4.30899e-11
35.1076	4.33333e-11
35.1872	4.32407e-11
35.2668	4.32079e-11
35.3468	4.2714e-11
35.4264	4.31098e-11
35.5055	4.29465e-11
35.5845	4.32989e-11
35.6643	4.30616e-11
35.7433	4.30092e-11
35.8232	4.30812e-11
35.9023	4.28845e-11
35.9819	4.32826e-11
36.0617	4.31703e-11
36.1407	4.32841e-11
36.2199	4.31862e-11
36.2995	4.33156e-11
36.3792	4.30361e-11
36.4586	4.3215e-11
36.5382	4.32162e-11
36.6187	4.33222e-11
36.6979	4.30877e-11
36.777	4.30844e-11
36.8558	4.28918e-11
36.9358	4.3005e-11
37.0151	4.3263e-11
37.0942	4.30562e-11
37.1737	4.32134e-11
37.2535	4.32506e-11
37.3331	4.30454e-11
37.4122	4.33628e-11
37.4917	4.30809e-11
37.5708	4.31421e-11
37.6506	4.32829e-11
37.7302	4.3012e-11
37.8092	4.30324e-11
37.8888	4.32088e-11
37.968	4.30566e-11
38.0478	4.27017e-11
38.1274	4.26693e-11
38.2071	4.29404e-11
38.2863	4.302e-11
38.3659	4.30007e-11
38.4451	4.31443e-11
38.5242	4.29956e-11
38.6033	4.28449e-11
38.6825	4.29017e-11
38.7614	4.29164e-11
38.8404	4.32711e-11
38.9202	4.31723e-11
38.9993	4.28861e-11
39.0793	4.303e-11
39.1591	4.30904e-11
39.2382	4.30587e-11
39.3183	4.31665e-11
39.3979	4.27796e-11
39.4775	4.29367e-11
39.5567	4.30186e-11
39.6358	4.31844e-11
39.7148	4.31487e-11
39.7944	4.31047e-11
39.8734	4.27288e-11
39.9532	4.27921e-11
40.0336	4.29538e-11
40.1127	4.28566e-11
40.1919	4.30028e-11
40.2709	4.2822e-11
40.35	4.27518e-11
40.4296	4.2925e-11
40.5088	4.29451e-11
40.5892	4.31458e-11
40.6683	4.30012e-11
40.7479	4.2778e-11
40.8269	4.32116e-11
40.9061	4.26959e-11
40.9857	4.26007e-11
41.0647	4.28572e-11
41.1438	4.2812e-11
41.2228	4.2836e-11
41.3017	4.30391e-11
41.3814	4.27924e-11
41.4605	4.28054e-11
41.5401	4.28884e-11
41.6196	4.29039e-11
41.6994	4.27934e-11
41.779	4.25767e-11
41.8581	4.28501e-11
41.9378	4.29635e-11
42.017	4.28679e-11
42.0979	4.28575e-11
42.1771	4.32481e-11
42.2562	4.28062e-11
42.3354	4.30197e-11
42.4143	4.304e-11
42.4937	4.26747e-11
42.5731	4.28482e-11
42.6527	4.29754e-11
42.7338	4.2627e-11
42.8136	4.27697e-11
42.8927	4.2693e-11
42.973	4.314e-11
43.0531	4.27966e-11
43.1322	4.29629e-11
43.2112	4.27097e-11
43.2916	4.29342e-11
43.3708	4.27062e-11
43.4505	4.29579e-11
43.5305	4.27594e-11
43.6106	4.26114e-11
43.6897	4.25137e-11
43.7695	4.24142e-11
43.8486	4.28129e-11
43.9284	4.27161e-11
44.0074	4.28538e-11
44.0865	4.30103e-11
44.1655	4.24666e-11
44.2445	4.26279e-11
44.3238	4.31423e-11
44.4029	4.29023e-11
44.4817	4.2785e-11
44.5609	4.2966e-11
44.64	4.28998e-11
44.7195	4.26048e-11
44.7989	4.26626e-11
44.8786	4.26261e-11
44.9584	4.26845e-11
45.0375	4.26699e-11
45.1173	4.26527e-11
45.1962	4.24703e-11
45.2759	4.27902e-11
45.3569	4.2769e-11
45.4367	4.26784e-11
45.5157	4.24809e-11
45.5947	4.28593e-11
45.6737	4.28383e-11
45.7541	4.24069e-11
45.8335	4.26815e-11
45.9133	4.26457e-11
45.9944	4.28017e-11
46.0738	4.24289e-11
46.153	4.27354e-11
46.2319	4.28412e-11
46.3113	4.27687e-11
46.3909	4.27813e-11
46.4705	4.24487e-11
46.5496	4.26508e-11
46.6294	4.24535e-11
46.7092	4.25723e-11
46.7882	4.25684e-11
46.8683	4.21165e-11
46.9472	4.25276e-11
47.0267	4.26962e-11
47.1058	4.28187e-11
47.1848	4.26344e-11
47.2651	4.26744e-11
47.3442	4.28913e-11
47.4231	4.26087e-11
47.5027	4.23757e-11
47.5825	4.27559e-11
47.6614	4.25716e-11
47.7404	4.24583e-11
47.8194	4.26451e-11
47.8992	4.26831e-11
47.9789	4.23251e-11
48.0586	4.27306e-11
48.1382	4.25528e-11
48.2178	4.27132e-11
48.2966	4.25071e-11
48.3764	4.26451e-11
48.4556	4.25112e-11
48.5347	4.25819e-11
48.6137	4.22563e-11
48.6926	4.24992e-11
48.7723	4.29234e-11
48.8522	4.24711e-11
48.9313	4.26404e-11
49.0108	4.2542e-11
49.0904	4.26944e-11
49.1697	4.26308e-11
49.2501	4.26685e-11
49.3301	4.2431e-11
49.4099	4.2511e-11
49.4892	4.26666e-11
49.5691	4.27763e-11
49.6481	4.26451e-11
49.7279	4.25844e-11
49.808	4.23979e-11
49.8876	4.26918e-11
49.9666	4.24618e-11
50.0455	4.27658e-11
50.1257	4.25126e-11
50.2046	4.24768e-11
50.2854	4.27093e-11
50.3651	4.27959e-11
50.4451	4.22391e-11
50.5249	4.23135e-11
50.6039	4.24269e-11
50.6828	4.26853e-11
50.7621	4.21839e-11
50.8413	4.22386e-11
50.9203	4.24647e-11
51.0003	4.24829e-11
51.0795	4.26712e-11
51.1585	4.25495e-11
51.2376	4.26226e-11
51.3175	4.23978e-11
51.3969	4.22521e-11
51.4758	4.25375e-11
51.5548	4.26385e-11
51.6346	4.23696e-11
51.7144	4.24143e-11
51.7933	4.23425e-11
51.8741	4.24245e-11
51.9532	4.25273e-11
52.0324	4.23344e-11
52.1112	4.22324e-11
52.191	4.24885e-11
52.2699	4.26502e-11
52.3499	4.24802e-11
52.4295	4.23754e-11
52.5085	4.24533e-11
52.5883	4.24052e-11
52.6672	4.23996e-11
52.7464	4.22718e-11
52.8258	4.24411e-11
52.9051	4.23246e-11
52.9849	4.2223e-11
53.0647	4.24256e-11
53.1445	4.24926e-11
53.2241	4.22346e-11
53.3036	4.2415e-11
53.3827	4.24467e-11
53.4622	4.23262e-11
53.5421	4.26377e-11
53.6219	4.25842e-11
53.7018	4.23584e-11
53.7814	4.25657e-11
53.8614	4.25199e-11
53.9407	4.25822e-11
54.0195	4.20339e-11
54.0986	4.27452e-11
54.1784	4.23631e-11
54.258	4.26066e-11
54.3378	4.27363e-11
54.4168	4.20664e-11
54.4967	4.21584e-11
54.5764	4.25414e-11
54.6553	4.24924e-11
54.735	4.23367e-11
54.8147	4.23126e-11
54.8944	4.23032e-11
54.9732	4.22004e-11
55.0533	4.22847e-11
55.1332	4.2513e-11
55.2122	4.24872e-11
55.292	4.25432e-11
55.371	4.23982e-11
55.4509	4.27143e-11
55.53	4.26704e-11
55.609	4.24792e-11
55.688	4.22704e-11
55.7676	4.24768e-11
55.8468	4.2274e-11
55.9257	4.22644e-11
56.0054	4.23237e-11
56.0843	4.23117e-11
56.1633	4.23524e-11
56.2429	4.23676e-11
56.3227	4.25201e-11
56.4017	4.2466e-11
56.4813	4.23383e-11
56.5606	4.22644e-11
56.6402	4.24281e-11
56.7194	4.27327e-11
56.7983	4.22536e-11
56.8783	4.21339e-11
56.9571	4.26851e-11
57.0367	4.25084e-11
57.1162	4.21269e-11
57.1958	4.2599e-11
57.2748	4.22908e-11
57.3544	4.20732e-11
57.434	4.20916e-11
57.5132	4.23969e-11
57.593	4.21881e-11
57.6722	4.23268e-11
57.7506	4.2304e-11
57.8302	4.23967e-11
57.9108	4.20601e-11
57.9906	4.22983e-11
58.0705	4.22859e-11
58.1504	4.22084e-11
58.2294	4.24115e-11
58.309	4.22773e-11
58.3882	4.22967e-11
58.4672	4.23417e-11
58.5455	4.20714e-11
58.6245	4.21913e-11
58.7038	4.21988e-11
58.7829	4.20784e-11
58.8617	4.19818e-11
58.9409	4.22939e-11
59.02	4.21882e-11
59.0996	4.21719e-11
59.1793	4.21143e-11
59.2582	4.24538e-11
59.3374	4.24455e-11
59.4165	4.20507e-11
59.4961	4.22194e-11
59.5754	4.25359e-11
59.6546	4.19916e-11
59.7337	4.22087e-11
59.8133	4.22284e-11
59.8926	4.24857e-11
59.9718	4.24752e-11
60.0509	4.22004e-11
60.1299	4.21957e-11
60.2094	4.20562e-11
60.2891	4.21377e-11
60.3689	4.20663e-11
60.4479	4.21105e-11
60.5269	4.22303e-11
60.606	4.22409e-11
60.6845	4.26903e-11
60.7638	4.21873e-11
60.8429	4.19629e-11
60.9219	4.21416e-11
61.0009	4.23873e-11
61.0799	4.20471e-11
61.1598	4.21052e-11
61.2401	4.20413e-11
61.3199	4.19693e-11
61.3988	4.19747e-11
61.4778	4.22032e-11
61.5579	4.22568e-11
61.6375	4.23659e-11
61.7165	4.21672e-11
61.7963	4.21906e-11
61.8762	4.20245e-11
61.9552	4.20275e-11
62.035	4.19536e-11
62.1141	4.22344e-11
62.1933	4.21964e-11
62.2734	4.22435e-11
62.3524	4.19471e-11
62.4316	4.22092e-11
62.5108	4.20065e-11
62.5904	4.21364e-11
62.6702	4.22269e-11
62.7492	4.21117e-11
62.8289	4.19942e-11
62.9081	4.21727e-11
62.9879	4.19983e-11
63.067	4.20585e-11
63.1481	4.20234e-11
63.2277	4.2047e-11
63.3073	4.2357e-11
63.3865	4.19808e-11
63.4662	4.23223e-11
63.5454	4.19915e-11
63.625	4.20913e-11
63.7046	4.21806e-11
63.7839	4.22835e-11
63.8635	4.21675e-11
63.9432	4.22443e-11
64.0239	4.20231e-11
64.1037	4.21036e-11
64.183	4.21524e-11
64.2626	4.21261e-11
64.3417	4.23163e-11
64.4209	4.19732e-11
64.5	4.20933e-11
64.5798	4.18778e-11
64.6588	4.1946e-11
64.7387	4.2271e-11
64.8179	4.19757e-11
64.8968	4.18465e-11
64.9766	4.21449e-11
65.0564	4.20929e-11
65.1355	4.21784e-11
65.2152	4.18379e-11
65.2949	4.21067e-11
65.3749	4.19827e-11
65.4545	4.18501e-11
65.5333	4.18349e-11
65.6125	4.19602e-11
65.6924	4.19939e-11
65.7715	4.19425e-11
65.8507	4.20519e-11
65.9305	4.19155e-11
66.0102	4.17809e-11
66.0903	4.20558e-11
66.17	4.18023e-11
66.2489	4.19837e-11
66.3286	4.21062e-11
66.4085	4.18622e-11
66.4881	4.20217e-11
66.5677	4.21618e-11
66.6469	4.20763e-11
66.7268	4.19895e-11
66.8064	4.18668e-11
66.8861	4.20048e-11
66.966	4.20185e-11
67.0456	4.19245e-11
67.1256	4.21481e-11
67.2053	4.22097e-11
67.2845	4.22178e-11
67.3636	4.20058e-11
67.4424	4.1557e-11
67.5222	4.20799e-11
67.6014	4.20443e-11
67.681	4.19551e-11
67.76	4.21057e-11
67.8396	4.19259e-11
67.9187	4.20108e-11
67.9977	4.20844e-11
68.0783	4.18859e-11
68.1577	4.20845e-11
68.2377	4.19977e-11
68.3173	4.16965e-11
68.3976	4.18343e-11
68.477	4.22488e-11
68.5567	4.19688e-11
68.6358	4.17056e-11
68.7156	4.21271e-11
68.7947	4.18415e-11
68.8738	4.19591e-11
68.9528	4.17079e-11
69.0324	4.19788e-11
69.1121	4.19175e-11
69.1912	4.20181e-11
69.2703	4.21231e-11
69.3493	4.19699e-11
69.4291	4.19781e-11
69.509	4.18656e-11
69.589	4.19113e-11
69.6688	4.18788e-11
69.7479	4.18647e-11
69.8277	4.1879e-11
69.9068	4.19046e-11
69.9858	4.21613e-11
70.0649	4.1855e-11
70.1441	4.18498e-11
70.2232	4.19225e-11
70.3024	4.20244e-11
70.3817	4.18899e-11
70.4614	4.16939e-11
70.5411	4.21157e-11
70.6204	4.1948e-11
70.6993	4.20254e-11
70.7785	4.18929e-11
70.8578	4.18191e-11
70.9376	4.18779e-11
71.0173	4.16751e-11
71.0968	4.22867e-11
71.1762	4.19689e-11
71.2552	4.15592e-11
71.3352	4.17981e-11
71.4143	4.14914e-11
71.4942	4.18234e-11
71.5739	4.18621e-11
71.6549	4.17348e-11
71.7349	4.19573e-11
71.8147	4.19336e-11
71.8936	4.18707e-11
71.9718	4.18237e-11
72.0519	4.17533e-11
72.1309	4.21167e-11
72.21	4.17868e-11
72.2892	4.21564e-11
72.3685	4.21269e-11
72.4481	4.17012e-11
72.5271	4.17603e-11
72.6064	4.18451e-11
72.6853	4.18427e-11
72.7643	4.17922e-11
72.844	4.17708e-11
72.9231	4.18587e-11
73.0029	4.20067e-11
73.0827	4.18204e-11
73.1623	4.15809e-11
73.2419	4.17438e-11
73.321	4.21136e-11
73.4008	4.17011e-11
73.4798	4.19205e-11
73.5589	4.14578e-11
73.6387	4.19806e-11
73.7185	4.18283e-11
73.7976	4.18314e-11
73.8766	4.20129e-11
73.9562	4.18159e-11
74.0354	4.17842e-11
74.1151	4.18587e-11
74.1941	4.15701e-11
74.2737	4.15121e-11
74.3529	4.19571e-11
74.4327	4.14722e-11
74.5116	4.16127e-11
74.5908	4.20377e-11
74.6706	4.17444e-11
74.751	4.14422e-11
74.8304	4.18659e-11
74.9102	4.17671e-11
74.9894	4.15292e-11
75.0682	4.18319e-11
75.1473	4.1505e-11
75.2284	4.16603e-11
75.3082	4.17374e-11
75.3883	4.17302e-11
75.4674	4.18804e-11
75.5473	4.17789e-11
75.6263	4.17614e-11
75.7053	4.17755e-11
75.7845	4.19774e-11
75.8644	4.18257e-11
75.9446	4.18219e-11
76.0236	4.16665e-11
76.1025	4.19026e-11
76.1817	4.17404e-11
76.2609	4.19245e-11
76.3397	4.15924e-11
76.419	4.1893e-11
76.4981	4.17908e-11
76.5779	4.19451e-11
76.6569	4.15746e-11
76.736	4.17605e-11
76.8153	4.18092e-11
76.8948	4.15786e-11
76.9743	4.14346e-11
77.0539	4.20595e-11
77.133	4.13416e-11
77.2126	4.14064e-11
77.2921	4.1714e-11
77.3719	4.18726e-11
77.4507	4.16894e-11
77.531	4.15558e-11
77.6115	4.20366e-11
77.6907	4.15529e-11
77.7713	4.19043e-11
77.8512	4.1711e-11
77.9308	4.19703e-11
78.01	4.18708e-11
78.0889	4.13975e-11
78.1678	4.15027e-11
78.2469	4.16399e-11
78.3259	4.19479e-11
78.4061	4.19017e-11
78.4853	4.17514e-11
78.5643	4.14112e-11
78.6432	4.17482e-11
78.7225	4.15697e-11
78.8023	4.15966e-11
78.8813	4.13992e-11
78.962	4.19339e-11
79.0418	4.16002e-11
79.121	4.17914e-11
79.2001	4.16937e-11
79.2812	4.19271e-11
79.3605	4.13099e-11
79.4402	4.15714e-11
79.5203	4.17186e-11
79.5995	4.16725e-11
79.6788	4.14973e-11
79.7592	4.15942e-11
79.838	4.1823e-11
79.9176	4.14088e-11
79.9977	4.16889e-11
80.0774	4.16015e-11
80.1567	4.18943e-11
80.2356	4.17005e-11
80.3149	4.1691e-11
80.3946	4.14475e-11
80.4735	4.15406e-11
80.5541	4.1527e-11
80.6331	4.15975e-11
80.7129	4.16794e-11
80.7919	4.16109e-11
80.8716	4.13962e-11
80.9509	4.19076e-11
81.0317	4.15699e-11
81.1113	4.1689e-11
81.1903	4.17898e-11
81.2702	4.16554e-11
81.3494	4.16373e-11
81.4283	4.14208e-11
81.5073	4.13903e-11
81.5865	4.16259e-11
81.6658	4.16058e-11
81.7454	4.15636e-11
81.8245	4.14135e-11
81.9043	4.1502e-11
81.9839	4.15838e-11
82.0643	4.16325e-11
82.144	4.1654e-11
82.2237	4.14618e-11
82.3021	4.15707e-11
82.3819	4.14678e-11
82.461	4.16267e-11
82.5411	4.14523e-11
82.6199	4.1303e-11
82.6994	4.14994e-11
82.7784	4.14864e-11
82.8575	4.1368e-11
82.9368	4.1737e-11
83.0164	4.1348e-11
83.0954	4.17517e-11
83.1745	4.18643e-11
83.2537	4.15666e-11
83.3327	4.16363e-11
83.4118	4.15915e-11
83.4909	4.13627e-11
83.572	4.1546e-11
83.6503	4.13512e-11
83.7296	4.14804e-11
83.8094	4.12265e-11
83.889	4.13956e-11
83.9686	4.14872e-11
84.0484	4.16813e-11
84.1276	4.15809e-11
84.2065	4.13673e-11
84.2862	4.12511e-11
84.3651	4.13383e-11
84.4441	4.13158e-11
84.5239	4.14219e-11
84.6035	4.13532e-11
84.682	4.15089e-11
84.7618	4.16282e-11
84.8408	4.15067e-11
84.9198	4.1348e-11
84.9997	4.15713e-11
85.0795	4.14177e-11
85.1583	4.14576e-11
85.2373	4.14627e-11
85.3163	4.14303e-11
85.3952	4.1747e-11
85.4744	4.11871e-11
85.5548	4.14086e-11
85.6359	4.15401e-11
85.7148	4.13733e-11
85.794	4.16438e-11
85.8734	4.1039e-11
85.9526	4.17443e-11
86.0325	4.13357e-11
86.1117	4.13263e-11
86.1913	4.13647e-11
86.2704	4.17233e-11
86.3494	4.15986e-11
86.4287	4.15926e-11
86.5075	4.15425e-11
86.5873	4.15432e-11
86.6663	4.13279e-11
86.7461	4.15446e-11
86.825	4.14644e-11
86.904	4.13617e-11
86.9836	4.14489e-11
87.0621	4.13051e-11
87.1418	4.14952e-11
87.2211	4.14227e-11
87.3007	4.1771e-11
87.3808	4.13906e-11
87.4597	4.14466e-11
87.5389	4.14904e-11
87.6188	4.13942e-11
87.6988	4.1287e-11
87.7787	4.14957e-11
87.8577	4.14882e-11
87.9373	4.10687e-11
88.0165	4.12559e-11
88.0962	4.16394e-11
88.1758	4.15147e-11
88.255	4.16019e-11
88.3341	4.14153e-11
88.4131	4.13013e-11
88.4919	4.14969e-11
88.5711	4.15465e-11
88.6496	4.14541e-11
88.7285	4.17988e-11
88.8088	4.13262e-11
88.8887	4.12928e-11
88.9677	4.12109e-11
89.0478	4.14396e-11
89.1273	4.11934e-11
89.2071	4.15872e-11
89.2864	4.12581e-11
89.3661	4.14981e-11
89.4454	4.13204e-11
89.5246	4.09363e-11
89.6044	4.14347e-11
89.6841	4.14618e-11
89.7631	4.12242e-11
89.8423	4.11703e-11
89.9214	4.15104e-11
90.0004	4.13338e-11
90.0797	4.14266e-11
90.1588	4.12564e-11
90.238	4.13629e-11
90.3176	4.15096e-11
90.3967	4.12706e-11
90.4758	4.13065e-11
90.5555	4.12473e-11
90.634	4.13484e-11
90.7128	4.13515e-11
90.7926	4.12617e-11
90.8717	4.10674e-11
90.9518	4.12484e-11
91.0324	4.10868e-11
91.1125	4.13534e-11
91.1916	4.13799e-11
91.2706	4.10296e-11
91.3502	4.15125e-11
91.43	4.13416e-11
91.5098	4.14105e-11
91.5893	4.13973e-11
91.6685	4.13648e-11
91.7478	4.14031e-11
91.827	4.12618e-11
91.9068	4.12767e-11
91.9864	4.13126e-11
92.066	4.11367e-11
92.1444	4.11911e-11
92.2232	4.09238e-11
92.3023	4.15894e-11
92.3821	4.12545e-11
92.4619	4.1427e-11
92.5409	4.1269e-11
92.6198	4.15857e-11
92.6988	4.09612e-11
92.7779	4.13007e-11
92.8576	4.13168e-11
92.9365	4.12502e-11
93.0163	4.12874e-11
93.0961	4.11708e-11
93.1752	4.1171e-11
93.2549	4.13884e-11
93.3346	4.17134e-11
93.4136	4.1334e-11
93.4932	4.112e-11
93.5714	4.1197e-11
93.6504	4.13239e-11
93.73	4.12101e-11
93.8092	4.09853e-11
93.8897	4.14886e-11
93.9689	4.14749e-11
94.049	4.11915e-11
94.128	4.13753e-11
94.2076	4.12735e-11
94.2872	4.11887e-11
94.3665	4.13496e-11
94.4463	4.12011e-11
94.5253	4.10776e-11
94.6052	4.10854e-11
94.6843	4.10155e-11
94.764	4.09952e-11
94.8429	4.11244e-11
94.9226	4.14675e-11
95.0019	4.0889e-11
95.0815	4.10943e-11
95.1611	4.11217e-11
95.2409	4.14251e-11
95.3203	4.10616e-11
95.3995	4.11513e-11
95.4784	4.1508e-11
95.5576	4.13735e-11
95.6366	4.09429e-11
95.7154	4.13088e-11
95.7944	4.11648e-11
95.8735	4.10519e-11
95.9527	4.12049e-11
96.0316	4.11383e-11
96.1106	4.12662e-11
96.1891	4.10082e-11
96.2687	4.16289e-11
96.3475	4.10985e-11
96.4272	4.11008e-11
96.5069	4.12751e-11
96.5861	4.12386e-11
96.6659	4.11507e-11
96.7447	4.13555e-11
96.8257	4.13432e-11
96.9047	4.1101e-11
96.9845	4.1351e-11
97.0644	4.09171e-11
97.1434	4.09082e-11
97.2234	4.09231e-11
97.3023	4.11447e-11
97.382	4.13244e-11
97.4617	4.12936e-11
97.5409	4.12502e-11
97.6211	4.08581e-11
97.7008	4.13101e-11
97.7805	4.14561e-11
97.8595	4.12824e-11
97.9385	4.11693e-11
98.0181	4.10579e-11
98.0971	4.08439e-11
98.1769	4.11603e-11
98.2559	4.12008e-11
98.3348	4.11144e-11
98.4146	4.12334e-11
98.4939	4.1098e-11
98.5729	4.1232e-11
98.6528	4.14698e-11
98.732	4.08786e-11
98.8119	4.10632e-11
98.8909	4.11452e-11
98.972	4.11052e-11
99.0511	4.09526e-11
99.1301	4.10953e-11
99.2092	4.10528e-11
99.2884	4.13144e-11
99.3673	4.10703e-11
99.4465	4.11044e-11
99.5261	4.12351e-11
99.6057	4.10193e-11
99.6847	4.08571e-11
99.7645	4.1089e-11
99.8438	4.12281e-11
99.9232	4.11475e-11
100.003	4.1112e-11
100.082	4.09002e-11
100.161	4.10656e-11
100.241	4.07594e-11
100.32	4.10853e-11
100.398	4.11501e-11
100.477	4.10279e-11
100.556	4.12898e-11
100.635	4.12194e-11
100.714	4.11427e-11
100.793	4.09764e-11
100.873	4.07646e-11
100.952	4.10429e-11
101.032	4.11161e-11
101.111	4.12514e-11
101.19	4.10324e-11
101.269	4.10035e-11
101.35	4.10173e-11
101.429	4.09196e-11
101.508	4.10606e-11
101.589	4.09833e-11
101.668	4.12827e-11
101.747	4.06844e-11
101.827	4.09461e-11
101.906	4.1091e-11
101.985	4.11115e-11
102.065	4.06721e-11
102.144	4.09668e-11
102.223	4.09195e-11
102.303	4.11954e-11
102.382	4.0933e-11
102.461	4.09614e-11
102.541	4.08428e-11
102.622	4.10363e-11
102.701	4.08512e-11
102.78	4.09471e-11
102.86	4.09795e-11
102.94	4.09642e-11
103.019	4.07737e-11
103.099	4.08146e-11
103.178	4.11144e-11
103.258	4.10111e-11
103.337	4.0879e-11
103.416	4.10506e-11
103.495	4.0995e-11
103.574	4.11051e-11
103.654	4.12078e-11
103.733	4.08178e-11
103.812	4.12201e-11
103.892	4.08556e-11
103.971	4.10725e-11
104.051	4.10576e-11
104.13	4.10669e-11
104.21	4.08444e-11
104.29	4.10666e-11
104.369	4.09117e-11
104.448	4.08262e-11
104.528	4.09335e-11
104.608	4.08752e-11
104.687	4.09947e-11
104.766	4.10962e-11
104.846	4.08107e-11
104.925	4.08258e-11
105.003	4.12241e-11
105.082	4.09326e-11
105.162	4.09671e-11
105.242	4.08899e-11
105.321	4.0901e-11
105.401	4.08933e-11
105.48	4.11046e-11
105.56	4.1276e-11
105.64	4.0962e-11
105.719	4.1131e-11
105.798	4.08302e-11
105.877	4.10593e-11
105.956	4.08129e-11
106.036	4.10186e-11
106.115	4.09312e-11
106.194	4.08996e-11
106.273	4.08743e-11
106.353	4.10271e-11
106.433	4.0645e-11
106.511	4.09794e-11
106.59	4.06814e-11
106.67	4.08764e-11
106.749	4.06702e-11
106.829	4.09638e-11
106.908	4.08546e-11
106.988	4.10885e-11
107.068	4.10036e-11
107.147	4.10092e-11
107.226	4.09497e-11
107.305	4.09476e-11
107.384	4.06783e-11
107.463	4.09012e-11
107.542	4.09539e-11
107.622	4.12517e-11
107.701	4.08924e-11
107.78	4.09325e-11
107.859	4.08225e-11
107.938	4.08635e-11
108.017	4.08404e-11
108.096	4.08512e-11
108.175	4.07589e-11
108.256	4.08294e-11
108.335	4.08171e-11
108.414	4.10562e-11
108.493	4.04902e-11
108.573	4.12105e-11
108.652	4.08666e-11
108.731	4.07165e-11
108.811	4.11323e-11
108.891	4.10114e-11
108.969	4.07711e-11
109.049	4.09889e-11
109.129	4.09008e-11
109.208	4.07278e-11
109.287	4.06457e-11
109.367	4.08835e-11
109.447	4.08923e-11
109.526	4.07162e-11
109.605	4.08955e-11
109.684	4.09064e-11
109.763	4.0782e-11
109.842	4.10836e-11
109.922	4.06553e-11
110.002	4.10369e-11
110.081	4.09995e-11
110.161	4.10202e-11
110.24	4.07401e-11
110.319	4.08992e-11
110.398	4.10062e-11
110.477	4.08185e-11
110.557	4.09113e-11
110.636	4.08692e-11
110.715	4.06714e-11
110.794	4.10439e-11
110.873	4.08165e-11
110.952	4.10462e-11
111.031	4.09203e-11
111.111	4.0737e-11
111.191	4.10898e-11
111.271	4.07595e-11
111.35	4.08185e-11
111.43	4.08832e-11
111.51	4.07313e-11
111.589	4.07018e-11
111.669	4.06818e-11
111.749	4.06309e-11
111.829	4.09071e-11
111.908	4.08242e-11
111.986	4.07644e-11
112.066	4.08736e-11
112.146	4.06861e-11
112.226	4.12504e-11
112.305	4.07442e-11
112.384	4.0849e-11
112.464	4.08903e-11
112.544	4.06133e-11
112.623	4.08315e-11
112.703	4.05457e-11
112.783	4.07357e-11
112.863	4.08947e-11
112.941	4.06019e-11
113.021	4.09735e-11
113.101	4.07352e-11
113.18	4.07018e-11
113.26	4.06824e-11
113.339	4.05943e-11
113.419	4.07428e-11
113.498	4.07933e-11
113.577	4.09772e-11
113.657	4.08977e-11
113.736	4.09388e-11
113.815	4.06144e-11
113.895	4.08215e-11
113.974	4.06373e-11
114.053	4.06982e-11
114.132	4.06696e-11
114.212	4.0703e-11
114.291	4.08607e-11
114.371	4.05756e-11
114.451	4.06224e-11
114.531	4.07613e-11
114.609	4.06615e-11
114.69	4.07811e-11
114.769	4.09405e-11
114.848	4.10155e-11
114.928	4.0878e-11
115.007	4.07229e-11
115.087	4.05499e-11
115.167	4.05405e-11
115.246	4.06229e-11
115.325	4.07911e-11
115.405	4.04296e-11
115.484	4.05835e-11
115.562	4.06509e-11
115.642	4.06196e-11
115.721	4.08793e-11
115.801	4.0778e-11
115.881	4.05107e-11
115.96	4.04663e-11
116.038	4.07615e-11
116.118	4.06555e-11
116.197	4.08202e-11
116.277	4.07437e-11
116.356	4.06892e-11
116.435	4.07832e-11
116.514	4.06621e-11
116.593	4.07031e-11
116.673	4.06583e-11
116.752	4.04097e-11
116.831	4.05911e-11
116.91	4.06564e-11
116.99	4.07779e-11
117.07	4.05984e-11
117.149	4.06675e-11
117.228	4.08824e-11
117.308	4.06228e-11
117.387	4.06783e-11
117.467	4.08644e-11
117.547	4.05217e-11
117.628	4.06412e-11
117.706	4.05714e-11
117.786	4.05671e-11
117.865	4.05525e-11
117.945	4.0302e-11
118.026	4.08905e-11
118.104	4.04448e-11
118.183	4.07698e-11
118.263	4.06701e-11
118.341	4.05554e-11
118.421	4.06547e-11
118.5	4.06413e-11
118.579	4.07527e-11
118.658	4.0434e-11
118.738	4.05308e-11
118.817	4.04434e-11
118.896	4.03494e-11
118.975	4.05741e-11
119.055	4.05171e-11
119.134	4.07238e-11
119.213	4.0479e-11
119.292	4.06554e-11
119.371	4.05375e-11
119.45	4.0468e-11
119.529	4.04962e-11
119.609	4.05999e-11
119.689	4.06322e-11
119.769	4.04976e-11
119.848	4.0504e-11
119.928	4.06756e-11
120.008	4.04561e-11
120.088	4.04772e-11
120.166	4.07501e-11
120.245	4.0294e-11
120.324	4.04953e-11
120.403	4.05154e-11
120.482	4.05012e-11
120.562	4.07152e-11
120.641	4.06266e-11
120.721	4.06588e-11
120.801	4.04945e-11
120.88	4.07161e-11
120.961	4.08314e-11
121.04	4.04169e-11
121.12	4.06801e-11
121.199	4.04677e-11
121.279	4.04645e-11
121.359	4.08258e-11
121.438	4.02793e-11
121.518	4.06444e-11
121.598	4.05219e-11
121.677	4.08241e-11
121.757	4.07067e-11
121.837	4.05347e-11
121.916	4.02621e-11
121.995	4.04932e-11
122.076	4.0408e-11
122.155	4.05774e-11
122.234	4.05427e-11
122.313	4.06523e-11
122.393	4.05383e-11
122.472	4.06518e-11
122.551	4.05745e-11
122.632	4.07016e-11
122.711	4.04035e-11
122.79	4.07493e-11
122.871	4.06075e-11
122.951	4.07603e-11
123.03	4.05575e-11
123.109	4.03984e-11
123.188	4.02291e-11
123.268	4.07125e-11
123.346	4.05261e-11
123.426	4.03984e-11
123.505	4.02335e-11
123.583	4.03218e-11
123.663	4.04566e-11
123.742	4.03814e-11
123.822	4.04421e-11
123.902	4.03847e-11
123.982	4.05471e-11
124.061	4.03973e-11
124.14	4.03445e-11
124.219	4.05185e-11
124.299	4.0515e-11
124.378	4.05989e-11
124.457	4.05369e-11
124.537	4.0592e-11
124.615	4.0564e-11
124.694	4.06559e-11
124.774	4.05323e-11
124.854	4.06281e-11
124.933	4.04631e-11
125.012	4.04203e-11
125.092	4.04947e-11
125.171	4.03706e-11
125.25	4.07106e-11
125.33	4.04275e-11
125.409	4.05812e-11
125.489	4.07342e-11
125.568	4.066e-11
125.647	4.06956e-11
125.725	4.03238e-11
125.805	4.04476e-11
125.884	4.05646e-11
125.963	4.0377e-11
126.042	4.04648e-11
126.121	4.04111e-11
126.2	4.04432e-11
126.279	4.08684e-11
126.358	4.0279e-11
126.438	4.05046e-11
126.517	4.05639e-11
126.595	4.03765e-11
126.675	4.024e-11
126.754	4.05148e-11
126.833	4.05935e-11
126.911	4.0185e-11
126.99	4.04996e-11
127.07	4.03324e-11
127.148	4.05932e-11
127.228	4.02605e-11
127.308	4.05628e-11
127.387	4.01877e-11
127.466	4.06401e-11
127.545	4.03583e-11
127.624	4.04735e-11
127.702	4.03073e-11
127.781	4.04904e-11
127.861	4.05765e-11
127.939	4.05394e-11
128.018	4.02351e-11
128.096	4.03768e-11
128.175	4.02075e-11
128.253	4.02055e-11
128.334	4.02367e-11
128.412	4.06152e-11
128.492	4.06293e-11
128.57	4.0407e-11
128.649	4.04055e-11
128.727	4.04701e-11
128.806	4.06109e-11
128.885	4.05229e-11
128.963	4.01246e-11
129.042	4.00121e-11
129.12	4.03704e-11
129.199	4.02862e-11
129.279	4.03257e-11
129.358	4.04064e-11
129.437	4.05096e-11
129.516	4.01861e-11
129.594	4.01242e-11
129.673	4.03228e-11
129.752	4.01918e-11
129.831	4.03879e-11
129.91	4.01936e-11
129.989	4.04195e-11
130.068	4.05116e-11
130.147	4.04519e-11
130.226	4.00899e-11
130.305	4.04666e-11
130.385	4.02003e-11
130.463	4.0655e-11
130.541	4.01971e-11
130.62	4.04185e-11
130.699	4.03e-11
130.777	4.04131e-11
130.856	4.03496e-11
130.935	4.0172e-11
131.014	4.04537e-11
131.093	4.04337e-11
131.172	4.01633e-11
131.251	4.01411e-11
131.33	4.03172e-11
131.409	4.01153e-11
131.487	4.00486e-11
131.567	4.04939e-11
131.645	4.03411e-11
131.724	4.02714e-11
131.803	4.01896e-11
131.882	4.04551e-11
131.961	4.02671e-11
132.04	4.03531e-11
132.119	4.0172e-11
132.198	4.03475e-11
132.277	4.03358e-11
132.356	4.02652e-11
132.435	4.02432e-11
132.514	4.03184e-11
132.595	4.04312e-11
132.673	4.02974e-11
132.751	4.03035e-11
132.83	4.02438e-11
132.909	4.02732e-11
132.988	4.02423e-11
133.066	4.02838e-11
133.145	4.07335e-11
133.224	4.00592e-11
133.303	4.02536e-11
133.382	4.00431e-11
133.462	4.04075e-11
133.54	4.03185e-11
133.619	4.06086e-11
133.697	4.0329e-11
133.777	4.01892e-11
133.856	4.0328e-11
133.934	4.04586e-11
134.013	4.04057e-11
134.092	4.03602e-11
134.17	4.02656e-11
134.248	4.00968e-11
134.327	4.00487e-11
134.405	4.00527e-11
134.484	4.03913e-11
134.562	4.03792e-11
134.641	4.04535e-11
134.719	4.01296e-11
134.797	4.069e-11
134.876	4.01464e-11
134.955	4.02724e-11
135.034	4.00543e-11
135.113	4.00106e-11
135.192	3.99362e-11
135.271	4.03329e-11
135.349	4.02493e-11
135.428	4.02809e-11
135.508	4.02464e-11
135.587	4.01142e-11
135.666	3.99678e-11
135.744	4.00685e-11
135.823	4.01343e-11
135.902	4.03711e-11
135.981	4.01564e-11
136.06	4.01563e-11
136.139	4.02271e-11
136.218	3.99885e-11
136.296	4.02935e-11
136.375	4.01483e-11
136.454	4.02932e-11
136.533	4.03755e-11
136.611	4.0408e-11
136.69	3.9959e-11
136.769	4.01108e-11
136.848	4.01442e-11
136.928	4.04287e-11
137.006	4.02527e-11
137.085	4.01959e-11
137.164	4.0443e-11
137.242	4.03767e-11
137.321	4.01569e-11
137.4	4.00983e-11
137.479	4.01791e-11
137.558	4.01468e-11
137.637	4.01525e-11
137.717	3.99716e-11
137.796	4.0604e-11
137.874	4.0319e-11
137.953	4.02138e-11
138.032	4.02833e-11
138.111	4.00449e-11
138.191	4.02866e-11
138.269	4.01998e-11
138.347	4.02156e-11
138.426	4.01907e-11
138.505	4.05635e-11
138.585	4.01786e-11
138.664	4.02483e-11
138.742	3.98773e-11
138.821	4.01705e-11
138.9	4.01336e-11
138.98	4.01523e-11
139.058	4.00276e-11
139.136	4.00335e-11
139.215	4.02539e-11
139.294	4.03196e-11
139.372	4.02248e-11
139.451	4.00458e-11
139.53	3.99666e-11
139.61	4.02195e-11
139.688	4.02693e-11
139.766	3.99962e-11
139.845	4.02988e-11
139.924	4.02801e-11
140.003	4.02426e-11
140.082	4.02263e-11
140.161	3.99735e-11
140.239	4.00842e-11
140.318	4.03958e-11
140.396	4.02565e-11
140.475	4.03407e-11
140.554	3.99617e-11
140.632	4.01161e-11
140.711	4.03065e-11
140.79	4.00057e-11
140.869	4.01932e-11
140.947	3.99027e-11
141.026	4.02928e-11
141.104	4.00229e-11
141.183	4.02974e-11
141.262	4.03232e-11
141.34	4.04706e-11
141.419	4.03731e-11
141.498	3.99407e-11
141.577	3.98662e-11
141.656	3.99655e-11
141.734	3.98311e-11
141.813	3.9936e-11
141.892	4.0216e-11
141.971	3.98663e-11
142.05	4.02719e-11
142.129	3.9987e-11
142.207	3.9978e-11
142.286	4.01255e-11
142.365	4.00447e-11
142.443	4.01125e-11
142.522	3.99885e-11
142.602	4.02689e-11
142.68	4.01842e-11
142.759	4.01959e-11
142.84	4.01106e-11
142.918	4.01997e-11
142.998	4.0223e-11
143.076	4.02929e-11
143.155	3.96929e-11
143.234	4.00416e-11
143.312	3.9999e-11
143.391	4.00708e-11
143.47	4.00219e-11
143.548	4.02572e-11
143.628	4.031e-11
143.707	4.01637e-11
143.786	4.00439e-11
143.865	4.00531e-11
143.944	4.0003e-11
144.023	3.98767e-11
144.102	3.98726e-11
144.181	3.97536e-11
144.259	3.98308e-11
144.339	3.98364e-11
144.417	4.0047e-11
144.496	3.99771e-11
144.574	3.99378e-11
144.654	4.03077e-11
144.733	4.00174e-11
144.812	4.00773e-11
144.891	4.02375e-11
144.97	4.0076e-11
145.049	3.99572e-11
145.128	4.00613e-11
145.208	4.00234e-11
145.288	4.00958e-11
145.367	3.98857e-11
145.445	3.98914e-11
145.524	3.99879e-11
145.603	3.98182e-11
145.681	3.99423e-11
145.759	3.99794e-11
145.838	4.00264e-11
145.918	4.02354e-11
145.997	3.98581e-11
146.077	3.99415e-11
146.156	4.00698e-11
146.235	4.01856e-11
146.315	3.98508e-11
146.394	4.01357e-11
146.472	3.97938e-11
146.551	4.00475e-11
146.629	4.00345e-11
146.708	3.99646e-11
146.786	3.96573e-11
146.865	3.98541e-11
146.944	4.00203e-11
147.023	3.98466e-11
147.101	3.9869e-11
147.18	3.99432e-11
147.259	3.99497e-11
147.338	3.99285e-11
147.417	3.97144e-11
147.495	4.00999e-11
147.574	3.98818e-11
147.654	3.98395e-11
147.732	4.00256e-11
147.811	3.96263e-11
147.89	3.98637e-11
147.97	3.99101e-11
148.049	3.98531e-11
148.128	3.99916e-11
148.207	3.98596e-11
148.286	4.00797e-11
148.365	4.01852e-11
148.443	3.99381e-11
148.522	3.99233e-11
148.601	4.01223e-11
148.679	3.96628e-11
148.758	4.0314e-11
148.836	3.98849e-11
148.915	3.99705e-11
148.993	3.98443e-11
149.072	3.99083e-11
149.152	3.98703e-11
149.231	3.98128e-11
149.31	3.99869e-11
149.389	3.99082e-11
149.468	3.98166e-11
149.547	3.96903e-11
149.626	4.00978e-11
149.704	3.98539e-11
149.783	3.97008e-11
149.863	4.02097e-11
149.941	4.0067e-11
150.021	3.9961e-11
150.1	3.98586e-11
150.179	4.01404e-11
150.258	3.99478e-11
150.337	3.99087e-11
150.415	4.00321e-11
150.494	3.97118e-11
150.573	3.97802e-11
150.651	3.98542e-11
150.73	3.97338e-11
150.809	3.98647e-11
150.887	4.00208e-11
150.966	3.96419e-11
151.045	3.98781e-11
151.123	3.9568e-11
151.202	4.00605e-11
151.282	3.96626e-11
151.361	3.99369e-11
151.439	3.96997e-11
151.517	3.96307e-11
151.597	3.9958e-11
151.676	3.95483e-11
151.754	3.98337e-11
151.833	3.99001e-11
151.911	3.96348e-11
151.99	3.96814e-11
152.069	3.94858e-11
152.149	3.95084e-11
152.228	3.99185e-11
152.306	3.99901e-11
152.384	3.9597e-11
152.463	3.99386e-11
152.543	3.9443e-11
152.622	3.97151e-11
152.7	4.00661e-11
152.779	3.99844e-11
152.858	3.98777e-11
152.936	4.01138e-11
153.014	3.96509e-11
153.093	3.93168e-11
153.172	3.98216e-11
153.251	3.98054e-11
153.33	3.98347e-11
153.408	3.9484e-11
153.488	3.95811e-11
153.566	3.9801e-11
153.645	3.9926e-11
153.723	3.98736e-11
153.802	3.98371e-11
153.88	3.96191e-11
153.959	3.98438e-11
154.038	3.98053e-11
154.117	3.94218e-11
154.197	3.97705e-11
154.276	3.96012e-11
154.355	3.95761e-11
154.433	3.96267e-11
154.511	3.98026e-11
154.59	3.93426e-11
154.669	3.97453e-11
154.748	3.98596e-11
154.827	3.98923e-11
154.905	3.97402e-11
154.984	3.97281e-11
155.062	3.97433e-11
155.142	3.96441e-11
155.22	3.95636e-11
155.299	3.97893e-11
155.378	3.96361e-11
155.457	3.96002e-11
155.536	3.94675e-11
155.615	3.97472e-11
155.694	3.9797e-11
155.772	3.95262e-11
155.851	3.96737e-11
155.93	3.97754e-11
156.009	3.9408e-11
156.088	3.97521e-11
156.166	3.96638e-11
156.244	3.97554e-11
156.323	3.98192e-11
156.402	3.96464e-11
156.48	3.95232e-11
156.559	3.96726e-11
156.638	3.96882e-11
156.717	3.96154e-11
156.795	3.96998e-11
156.873	3.98131e-11
156.952	3.97943e-11
157.031	3.98616e-11
157.109	3.96774e-11
157.189	3.96776e-11
157.268	3.98364e-11
157.346	3.96197e-11
157.424	3.9551e-11
157.503	3.98063e-11
157.582	3.95404e-11
157.661	3.96327e-11
157.74	3.97122e-11
157.818	3.98091e-11
157.897	3.97862e-11
157.975	3.96356e-11
158.054	3.98659e-11
158.132	3.97194e-11
158.21	3.96189e-11
158.289	3.99015e-11
158.369	3.96615e-11
158.447	3.96763e-11
158.526	3.98977e-11
158.605	3.97189e-11
158.683	3.96495e-11
158.762	3.96499e-11
158.842	3.98639e-11
158.921	3.95717e-11
159	3.96853e-11
159.079	3.96117e-11
159.158	3.95908e-11
159.237	3.96669e-11
159.317	3.96957e-11
159.396	3.96593e-11
159.474	3.98123e-11
159.553	3.97146e-11
159.632	3.98895e-11
159.711	3.97446e-11
159.79	3.9669e-11
159.87	3.98917e-11
159.949	3.95938e-11
160.028	3.97626e-11
160.107	3.96602e-11
160.186	3.98457e-11
160.265	3.95233e-11
160.344	3.98911e-11
160.422	3.95254e-11
160.5	3.95301e-11
160.58	3.96347e-11
160.658	3.97077e-11
160.737	3.98383e-11
160.816	3.92484e-11
160.895	3.94177e-11
160.975	3.97141e-11
161.053	3.98232e-11
161.133	3.95576e-11
161.211	3.97917e-11
161.291	3.94669e-11
161.369	3.96529e-11
161.447	3.92605e-11
161.526	3.97676e-11
161.605	3.96147e-11
161.683	3.97284e-11
161.761	3.93674e-11
161.841	3.96537e-11
161.919	3.989e-11
161.997	3.97425e-11
162.076	3.96589e-11
162.155	3.94374e-11
162.233	3.98344e-11
162.311	3.96782e-11
162.39	3.99247e-11
162.468	3.98315e-11
162.547	3.96664e-11
162.625	3.96318e-11
162.704	3.94198e-11
162.783	3.96684e-11
162.861	3.97401e-11
162.94	3.96213e-11
163.019	3.96301e-11
163.098	3.92645e-11
163.177	3.95777e-11
163.255	3.96293e-11
163.334	3.92983e-11
163.413	3.9709e-11
163.493	3.9694e-11
163.571	3.93359e-11
163.651	3.96755e-11
163.73	3.97282e-11
163.809	3.96396e-11
163.888	3.96328e-11
163.966	3.94422e-11
164.045	3.9763e-11
164.124	3.95381e-11
164.202	3.95744e-11
164.281	3.93247e-11
164.36	3.94285e-11
164.439	3.97015e-11
164.517	3.92198e-11
164.597	3.96231e-11
164.676	3.97466e-11
164.755	3.96066e-11
164.834	3.97253e-11
164.913	3.94764e-11
164.991	3.94146e-11
165.069	3.96342e-11
165.148	3.9557e-11
165.227	3.95177e-11
165.306	3.96232e-11
165.385	3.93108e-11
165.463	3.9542e-11
165.542	3.9584e-11
165.621	3.94112e-11
165.7	3.94656e-11
165.779	3.94467e-11
165.858	3.94591e-11
165.936	3.93903e-11
166.014	3.94223e-11
166.095	3.95894e-11
166.174	3.93511e-11
166.253	3.9536e-11
166.331	3.96569e-11
166.41	3.93788e-11
166.489	3.92833e-11
166.569	3.95616e-11
166.649	3.96712e-11
166.728	3.94437e-11
166.807	3.94822e-11
166.886	3.94741e-11
166.964	3.94756e-11
167.043	3.96682e-11
167.121	3.94526e-11
167.2	3.94866e-11
167.279	3.95372e-11
167.358	3.96544e-11
167.436	3.94755e-11
167.516	3.9514e-11
167.595	3.97273e-11
167.674	3.92452e-11
167.754	3.95805e-11
167.833	3.94176e-11
167.912	3.9571e-11
167.991	3.95141e-11
168.07	3.93314e-11
168.148	3.92674e-11
168.227	3.93968e-11
168.305	3.9642e-11
168.384	3.93624e-11
168.462	3.92277e-11
168.541	3.97679e-11
168.62	3.96294e-11
168.699	3.93519e-11
168.777	3.92628e-11
168.856	3.94965e-11
168.934	3.97015e-11
169.013	3.95557e-11
169.091	3.92853e-11
169.17	3.93362e-11
169.249	3.94731e-11
169.328	3.93427e-11
169.407	3.9651e-11
169.486	3.95285e-11
169.564	3.93608e-11
169.643	3.95351e-11
169.721	3.95293e-11
169.8	3.94898e-11
169.879	3.9249e-11
169.957	3.9362e-11
170.035	3.94241e-11
170.115	3.95248e-11
170.194	3.93778e-11
170.273	3.92928e-11
170.352	3.92992e-11
170.431	3.95322e-11
170.51	3.93372e-11
170.59	3.98097e-11
170.668	3.9342e-11
170.746	3.91913e-11
170.825	3.95642e-11
170.905	3.9621e-11
170.983	3.94271e-11
171.062	3.96912e-11
171.14	3.95982e-11
171.22	3.93881e-11
171.3	3.93224e-11
171.378	3.95907e-11
171.457	3.93544e-11
171.536	3.92688e-11
171.615	3.93324e-11
171.694	3.92258e-11
171.772	3.95061e-11
171.851	3.91675e-11
171.931	3.94843e-11
172.01	3.93758e-11
172.088	3.94215e-11
172.167	3.9147e-11
172.246	3.95544e-11
172.325	3.93812e-11
172.404	3.9471e-11
172.483	3.9682e-11
172.561	3.94087e-11
172.64	3.94071e-11
172.72	3.95234e-11
172.798	3.94434e-11
172.876	3.94024e-11
172.955	3.93995e-11
173.033	3.93813e-11
173.112	3.93273e-11
173.19	3.94979e-11
173.268	3.97076e-11
173.347	3.95682e-11
173.425	3.94873e-11
173.504	3.94009e-11
173.582	3.95489e-11
173.66	3.95592e-11
173.739	3.92858e-11
173.818	3.97315e-11
173.898	3.9624e-11
173.978	3.92468e-11
174.058	3.93213e-11
174.137	3.95538e-11
174.217	3.95948e-11
174.296	3.91349e-11
174.374	3.92168e-11
174.453	3.91742e-11
174.532	3.96193e-11
174.611	3.93163e-11
174.69	3.95423e-11
174.769	3.95565e-11
174.847	3.95743e-11
174.926	3.92603e-11
175.005	3.93206e-11
175.084	3.90211e-11
175.163	3.92294e-11
175.241	3.94036e-11
175.321	3.92747e-11
175.399	3.93273e-11
175.477	3.94655e-11
175.557	3.94792e-11
175.635	3.9447e-11
175.714	3.93786e-11
175.793	3.95911e-11
175.871	3.93713e-11
175.949	3.92757e-11
176.029	3.94635e-11
176.107	3.95286e-11
176.186	3.93502e-11
176.264	3.93208e-11
176.343	3.94449e-11
176.422	3.90485e-11
176.502	3.94046e-11
176.58	3.92212e-11
176.659	3.91911e-11
176.737	3.96367e-11
176.815	3.9261e-11
176.894	3.91939e-11
176.972	3.94542e-11
177.052	3.91115e-11
177.13	3.92488e-11
177.209	3.90253e-11
177.287	3.93282e-11
177.366	3.9292e-11
177.445	3.94369e-11
177.524	3.92708e-11
177.602	3.91031e-11
177.681	3.92526e-11
177.759	3.91736e-11
177.838	3.91825e-11
177.916	3.96267e-11
177.994	3.93071e-11
178.073	3.96097e-11
178.152	3.94556e-11
178.232	3.91561e-11
178.311	3.93499e-11
178.389	3.93403e-11
178.468	3.93459e-11
178.546	3.93175e-11
178.626	3.899e-11
178.705	3.92553e-11
178.784	3.95207e-11
178.863	3.92124e-11
178.942	3.93784e-11
179.02	3.93642e-11
179.099	3.90403e-11
179.177	3.9196e-11
179.255	3.91758e-11
179.334	3.91715e-11
179.413	3.89541e-11
179.492	3.9174e-11
179.571	3.9129e-11
179.65	3.9193e-11
179.728	3.91891e-11
179.806	3.94149e-11
179.884	3.9403e-11
179.964	3.92645e-11
180.042	3.91519e-11
180.121	3.90792e-11
180.199	3.91403e-11
180.278	3.91455e-11
180.357	3.93684e-11
180.435	3.9276e-11
180.514	3.91556e-11
180.593	3.912e-11
180.671	3.91555e-11
180.75	3.92429e-11
180.828	3.91241e-11
180.907	3.92801e-11
180.986	3.92589e-11
181.064	3.92428e-11
181.142	3.93322e-11
181.221	3.92285e-11
181.3	3.95887e-11
181.38	3.90862e-11
181.459	3.93162e-11
181.538	3.92504e-11
181.616	3.92449e-11
181.694	3.92773e-11
181.773	3.91529e-11
181.853	3.93497e-11
181.932	3.94379e-11
182.011	3.93997e-11
182.089	3.90622e-11
182.168	3.92175e-11
182.248	3.94137e-11
182.326	3.90447e-11
182.405	3.944e-11
182.484	3.9005e-11
182.562	3.93187e-11
182.641	3.90988e-11
182.719	3.92958e-11
182.798	3.93212e-11
182.877	3.91586e-11
182.955	3.90549e-11
183.035	3.91768e-11
183.114	3.90696e-11
183.193	3.93566e-11
183.272	3.95534e-11
183.351	3.95338e-11
183.429	3.93643e-11
183.508	3.90376e-11
183.586	3.93914e-11
183.665	3.91884e-11
183.745	3.90225e-11
183.823	3.92347e-11
183.902	3.93979e-11
183.981	3.94295e-11
184.06	3.96216e-11
184.138	3.90555e-11
184.217	3.90893e-11
184.295	3.89386e-11
184.374	3.90674e-11
184.453	3.91057e-11
184.531	3.92114e-11
184.61	3.90296e-11
184.689	3.89524e-11
184.768	3.90122e-11
184.847	3.93621e-11
184.926	3.91927e-11
185.004	3.93133e-11
185.083	3.90003e-11
185.162	3.93155e-11
185.24	3.9114e-11
185.319	3.92831e-11
185.399	3.92687e-11
185.478	3.91868e-11
185.556	3.92118e-11
185.634	3.91871e-11
185.713	3.89483e-11
185.792	3.91677e-11
185.87	3.91662e-11
185.949	3.9328e-11
186.029	3.91646e-11
186.107	3.91883e-11
186.185	3.92819e-11
186.264	3.93783e-11
186.343	3.90231e-11
186.422	3.94307e-11
186.5	3.92859e-11
186.578	3.92591e-11
186.657	3.90491e-11
186.736	3.92988e-11
186.815	3.91294e-11
186.894	3.9108e-11
186.973	3.94038e-11
187.052	3.90672e-11
187.13	3.91538e-11
187.208	3.92247e-11
187.287	3.93009e-11
187.365	3.90199e-11
187.444	3.91362e-11
187.523	3.9089e-11
187.602	3.91045e-11
187.68	3.92877e-11
187.759	3.91849e-11
187.838	3.87726e-11
187.917	3.92367e-11
187.995	3.90353e-11
188.074	3.92756e-11
[truncated: 7,768 more rows]
