# Supplementary material for: Inverse ceria-nickel catalyst for enhanced C–O bond hydrogenolysis of biomass and polyether
Source: Nat Commun. 2024 Sep 30;15:8444. doi: 10.1038/s41467-024-52704-9 (PMC11443077; doi:10.1038/s41467-024-52704-9)
Supplement: Supplementary file 3 — Source Data [file 41467_2024_52704_MOESM3_ESM.zip › Supplementary Figure 1.xlsx]

## Sheet: 1CeOx-Ni
XRD
2θ	1CeOx/Ni
5	1166
5.02	1194
5.04	1189
5.06	1177
5.08	1129
5.1	1116
5.12	1099
5.14	1067
5.16	1097
5.18	1038
5.2	1040
5.22	1061
5.24	1060
5.26	1027
5.28	962
5.3	961
5.32	999
5.34	946
5.36	1001
5.38	903
5.4	928
5.42	934
5.44	907
5.46	949
5.48	957
5.5	934
5.52	872
5.54	910
5.56	904
5.58	889
5.6	907
5.62	903
5.64	890
5.66	883
5.68	852
5.7	865
5.72	852
5.74	943
5.76	852
5.78	863
5.8	875
5.82	848
5.84	829
5.86	860
5.88	852
5.9	880
5.92	828
5.94	861
5.96	835
5.98	905
6	902
6.02	838
6.04	841
6.06	866
6.08	904
6.1	862
6.12	849
6.14	813
6.16	869
6.18	852
6.2	848
6.22	861
6.24	831
6.26	913
6.28	883
6.3	882
6.32	804
6.34	840
6.36	796
6.38	845
6.4	855
6.42	859
6.44	818
6.46	841
6.48	890
6.5	849
6.52	821
6.54	812
6.56	785
6.58	828
6.6	855
6.62	884
6.64	872
6.66	881
6.68	826
6.7	809
6.72	869
6.74	828
6.76	869
6.78	884
6.8	847
6.82	888
6.84	794
6.86	832
6.88	814
6.9	849
6.92	799
6.94	849
6.96	838
6.98	855
7	856
7.02	836
7.04	895
7.06	851
7.08	864
7.1	821
7.12	826
7.14	852
7.16	884
7.18	897
7.2	780
7.22	863
7.24	871
7.26	893
7.28	853
7.3	875
7.32	880
7.34	878
7.36	853
7.38	854
7.4	860
7.42	855
7.44	929
7.46	851
7.48	837
7.5	866
7.52	828
7.54	852
7.56	857
7.58	840
7.6	822
7.62	872
7.64	831
7.66	881
7.68	926
7.7	870
7.72	865
7.74	855
7.76	883
7.78	803
7.8	838
7.82	861
7.84	879
7.86	907
7.88	882
7.9	837
7.92	924
7.94	868
7.96	852
7.98	796
8	899
8.02	841
8.04	845
8.05	874
8.08	883
8.1	848
8.12	810
8.14	850
8.16	824
8.18	822
8.2	863
8.22	854
8.24	830
8.26	862
8.28	841
8.3	903
8.32	897
8.34	874
8.36	851
8.38	855
8.4	873
8.42	905
8.44	922
8.46	813
8.48	869
8.5	888
8.52	885
8.54	839
8.55	881
8.58	832
8.6	838
8.62	851
8.64	858
8.66	820
8.68	878
8.7	898
8.72	870
8.74	832
8.76	866
8.78	822
8.8	899
8.82	902
8.84	962
8.86	869
8.88	861
8.9	900
8.92	924
8.94	829
8.96	900
8.98	876
9	911
9.02	887
9.04	902
9.05	887
9.08	903
9.1	878
9.12	862
9.14	865
9.16	935
9.18	922
9.2	903
9.22	884
9.24	902
9.26	882
9.28	872
9.3	848
9.32	955
9.34	850
9.36	898
9.38	924
9.4	893
9.42	865
9.44	947
9.46	923
9.48	851
9.5	883
9.52	881
9.54	902
9.55	888
9.58	879
9.59	900
9.62	895
9.64	893
9.66	875
9.68	921
9.7	869
9.72	925
9.74	937
9.76	881
9.78	977
9.8	876
9.82	957
9.84	904
9.86	897
9.88	948
9.9	875
9.92	926
9.94	916
9.96	936
9.98	947
10	921
10.02	926
10.04	903
10.06	926
10.08	883
10.1	959
10.12	940
10.14	992
10.16	907
10.18	889
10.2	948
10.22	916
10.24	903
10.26	910
10.28	894
10.3	944
10.32	927
10.34	956
10.36	931
10.38	907
10.4	993
10.42	1004
10.44	950
10.46	941
10.48	945
10.5	901
10.52	948
10.54	917
10.56	949
10.58	946
10.6	938
10.62	923
10.64	930
10.66	960
10.68	969
10.7	911
10.72	917
10.74	934
10.76	884
10.78	888
10.8	980
10.82	935
10.84	970
10.86	916
10.88	973
10.9	906
10.92	932
10.94	941
10.96	959
10.98	893
11	982
11.02	963
11.04	950
11.06	943
11.08	962
11.1	954
11.12	930
11.14	961
11.16	900
11.18	960
11.2	934
11.22	941
11.24	894
11.26	984
11.28	889
11.3	981
11.32	966
11.34	976
11.36	962
11.38	1003
11.4	958
11.42	962
11.44	953
11.46	1008
11.48	985
11.5	967
11.52	993
11.54	957
11.56	977
11.58	1034
11.6	969
11.62	1012
11.64	960
11.66	951
11.68	965
11.7	1038
11.72	1055
11.74	1012
11.76	979
11.78	933
11.8	991
11.82	950
11.84	1002
11.86	1007
11.88	992
11.9	1038
11.92	1018
11.94	989
11.96	935
11.98	987
12	996
12.02	996
12.04	968
12.06	1027
12.08	1033
12.1	1003
12.12	985
12.14	1022
12.16	1042
12.18	1003
12.2	1023
12.22	983
12.24	979
12.26	968
12.28	1006
12.3	950
12.32	985
12.34	1002
12.36	999
12.38	1020
12.4	990
12.42	1044
12.44	988
12.46	1028
12.48	1005
12.5	1063
12.52	996
12.54	972
12.56	1032
12.58	994
12.6	992
12.62	985
12.64	1038
12.66	1035
12.68	1057
12.7	990
12.72	1046
12.74	998
12.76	1049
12.78	1064
12.8	993
12.82	971
12.84	998
12.86	1089
12.88	1020
12.9	1069
12.92	1063
12.94	1043
12.96	1003
12.98	1050
13	1044
13.02	1042
13.04	990
13.06	1018
13.08	1051
13.1	1076
13.12	1080
13.14	1078
13.16	1061
13.18	1030
13.2	1022
13.22	1059
13.24	1032
13.26	1075
13.28	1078
13.3	1069
13.32	1031
13.34	1054
13.36	1039
13.38	1077
13.4	1101
13.42	1080
13.44	1096
13.46	1035
13.48	1065
13.5	1079
13.52	1041
13.54	1079
13.56	1092
13.58	1027
13.6	1125
13.62	1025
13.64	1071
13.66	1075
13.68	1035
13.7	1053
13.72	1074
13.74	1073
13.76	1033
13.78	1035
13.8	1105
13.82	1058
13.84	1074
13.86	1084
13.88	1025
13.9	1072
13.92	1090
13.94	1079
13.96	1042
13.98	1066
14	1112
14.02	1097
14.04	1085
14.06	1090
14.08	1081
14.1	1079
14.12	1090
14.14	1108
14.16	1123
14.18	1053
14.2	1128
14.22	1116
14.24	1092
14.26	1062
14.28	1103
14.3	1106
14.32	1078
14.34	1113
14.36	1078
14.38	1027
14.4	1148
14.42	1083
14.44	1134
14.46	1079
14.48	1114
14.5	1074
14.52	1067
14.54	1079
14.56	1054
14.58	1163
14.6	1097
14.62	1099
14.64	1151
14.66	1200
14.68	1120
14.7	1095
14.72	1132
14.74	1141
14.76	1106
14.78	1157
14.8	1150
14.82	1115
14.84	1111
14.86	1117
14.88	1123
14.9	1118
14.92	1089
14.94	1078
14.96	1138
14.98	1123
15	1131
15.02	1064
15.04	1089
15.06	1117
15.08	1048
15.1	1112
15.12	1139
15.14	1097
15.16	1145
15.18	1087
15.2	1110
15.22	1135
15.24	1214
15.26	1110
15.28	1064
15.3	1126
15.32	1124
15.34	1174
15.36	1093
15.38	1148
15.4	1202
15.42	1109
15.44	1160
15.46	1186
15.48	1142
15.5	1116
15.52	1085
15.54	1119
15.56	1169
15.58	1131
15.6	1165
15.62	1181
15.64	1166
15.66	1117
15.68	1157
15.7	1159
15.72	1164
15.74	1149
15.76	1155
15.78	1144
15.8	1149
15.82	1199
15.84	1181
15.86	1192
15.88	1161
15.9	1125
15.92	1204
15.94	1137
15.96	1115
15.98	1166
16	1090
16.02	1144
16.04	1201
16.06	1151
16.08	1172
16.1	1158
16.12	1209
16.14	1172
16.16	1220
16.18	1169
16.2	1194
16.22	1135
16.24	1178
16.26	1118
16.28	1209
16.3	1218
16.32	1163
16.34	1135
16.36	1165
16.38	1108
16.4	1256
16.42	1141
16.44	1185
16.46	1172
16.48	1153
16.5	1145
16.52	1166
16.54	1208
16.56	1137
16.58	1185
16.6	1213
16.62	1125
16.64	1199
16.66	1181
16.68	1147
16.7	1166
16.72	1172
16.74	1182
16.76	1123
16.78	1208
16.8	1229
16.82	1129
16.84	1266
16.86	1207
16.88	1148
16.9	1171
16.92	1186
16.94	1188
16.96	1214
16.98	1190
17	1109
17.02	1233
17.04	1182
17.06	1157
17.08	1173
17.1	1214
17.12	1228
17.14	1172
17.16	1237
17.18	1244
17.2	1161
17.22	1166
17.24	1179
17.26	1193
17.28	1238
17.3	1146
17.32	1164
17.34	1225
17.36	1173
17.38	1243
17.4	1203
17.42	1214
17.44	1156
17.46	1197
17.48	1186
17.5	1192
17.52	1177
17.54	1194
17.56	1264
17.58	1243
17.6	1210
17.62	1193
17.64	1195
17.66	1249
17.68	1225
17.7	1230
17.72	1171
17.74	1153
17.76	1206
17.78	1187
17.8	1201
17.82	1224
17.84	1213
17.86	1267
17.88	1234
17.9	1290
17.92	1228
17.94	1168
17.96	1182
17.98	1208
18	1244
18.02	1251
18.04	1182
18.06	1274
18.08	1222
18.1	1233
18.12	1261
18.14	1265
18.16	1260
18.18	1237
18.2	1259
18.22	1293
18.24	1253
18.26	1192
18.28	1218
18.3	1229
18.32	1315
18.34	1326
18.36	1264
18.38	1200
18.4	1210
18.42	1190
18.44	1183
18.46	1289
18.48	1209
18.5	1253
18.52	1226
18.54	1251
18.56	1234
18.58	1219
18.6	1254
18.62	1259
18.64	1285
18.66	1284
18.68	1273
18.7	1239
18.72	1218
18.74	1180
18.76	1291
18.78	1176
18.8	1178
18.82	1325
18.84	1219
18.86	1200
18.88	1342
18.9	1261
18.92	1263
18.94	1204
18.96	1277
18.98	1313
19	1272
19.02	1253
19.04	1239
19.06	1288
19.08	1286
19.1	1198
19.12	1240
19.14	1298
19.16	1198
19.18	1251
19.2	1250
19.22	1317
19.24	1287
19.26	1290
19.28	1304
19.3	1246
19.32	1248
19.34	1276
19.36	1241
19.38	1258
19.4	1294
19.42	1297
19.44	1337
19.46	1312
19.48	1277
19.5	1272
19.52	1288
19.54	1281
19.56	1247
19.58	1279
19.6	1317
19.62	1318
19.64	1348
19.66	1282
19.68	1323
19.7	1247
19.72	1288
19.74	1296
19.76	1308
19.78	1303
19.8	1257
19.82	1278
19.84	1223
19.86	1236
19.88	1234
19.9	1272
19.92	1309
19.94	1337
19.96	1296
19.98	1261
20	1244
20.02	1332
20.04	1296
20.06	1353
20.08	1290
20.1	1280
20.12	1411
20.14	1298
20.16	1291
20.18	1332
20.2	1333
20.22	1365
20.24	1298
20.26	1384
20.28	1305
20.3	1334
20.32	1343
20.34	1381
20.36	1387
20.38	1361
20.4	1337
20.42	1338
20.44	1308
20.46	1324
20.48	1327
20.5	1307
20.52	1373
20.54	1307
20.56	1367
20.58	1341
20.6	1385
20.62	1288
20.64	1291
20.66	1248
20.68	1352
20.7	1291
20.72	1378
20.74	1317
20.76	1266
20.78	1322
20.8	1368
20.82	1384
20.84	1385
20.86	1341
20.88	1316
20.9	1368
20.92	1311
20.94	1326
20.96	1338
20.98	1298
21	1357
21.02	1387
21.04	1261
21.06	1315
21.08	1357
21.1	1347
21.12	1305
21.14	1325
21.16	1348
21.18	1293
21.2	1304
21.22	1364
21.24	1328
21.26	1386
21.28	1357
21.3	1326
21.32	1323
21.34	1354
21.36	1281
21.38	1320
21.4	1354
21.42	1371
21.44	1395
21.46	1333
21.48	1322
21.5	1387
21.52	1350
21.54	1340
21.56	1301
21.58	1401
21.6	1285
21.62	1385
21.64	1341
21.66	1352
21.68	1362
21.7	1348
21.72	1370
21.74	1333
21.76	1347
21.78	1424
21.8	1359
21.82	1294
21.84	1337
21.86	1381
21.88	1381
21.9	1368
21.92	1384
21.94	1404
21.96	1370
21.98	1336
22	1334
22.02	1395
22.04	1313
22.06	1338
22.08	1357
22.1	1360
22.12	1334
22.14	1372
22.16	1365
22.18	1323
22.2	1297
22.22	1297
22.24	1333
22.26	1405
22.28	1340
22.3	1337
22.32	1346
22.34	1348
22.36	1321
22.38	1381
22.4	1362
22.42	1368
22.44	1383
22.46	1323
22.48	1347
22.5	1368
22.52	1348
22.54	1329
22.56	1328
22.58	1376
22.6	1428
22.62	1323
22.64	1393
22.66	1355
22.68	1400
22.7	1365
22.72	1393
22.74	1348
22.76	1442
22.78	1420
22.8	1355
22.82	1410
22.84	1382
22.86	1329
22.88	1328
22.9	1326
22.92	1347
22.94	1382
22.96	1382
22.98	1377
23	1367
23.02	1341
23.04	1400
23.06	1360
23.08	1412
23.1	1345
23.12	1362
23.14	1311
23.16	1467
23.18	1437
23.2	1376
23.22	1343
23.24	1357
23.26	1353
23.28	1354
23.3	1351
23.32	1307
23.34	1383
23.36	1408
23.38	1411
23.4	1387
23.42	1340
23.44	1361
23.46	1380
23.48	1385
23.5	1410
23.52	1368
23.54	1419
23.56	1351
23.58	1334
23.6	1375
23.62	1364
23.64	1382
23.66	1405
23.68	1377
23.7	1330
23.72	1356
23.74	1432
23.76	1343
23.78	1393
23.8	1331
23.82	1399
23.84	1469
23.86	1398
23.88	1371
23.9	1426
23.92	1387
23.94	1441
23.96	1399
23.98	1376
24	1398
24.02	1404
24.04	1402
24.06	1413
24.08	1352
24.1	1369
24.12	1418
24.14	1328
24.16	1360
24.18	1335
24.2	1400
24.22	1333
24.24	1347
24.26	1353
24.28	1415
24.3	1382
24.32	1400
24.34	1382
24.36	1424
24.38	1394
24.4	1327
24.42	1391
24.44	1442
24.46	1390
24.48	1445
24.5	1360
24.52	1392
24.54	1406
24.56	1333
24.58	1328
24.6	1383
24.62	1327
24.64	1334
24.66	1379
24.68	1319
24.7	1342
24.72	1394
24.74	1359
24.76	1412
24.78	1395
24.8	1375
24.82	1420
24.84	1368
24.86	1354
24.88	1446
24.9	1376
24.92	1398
24.94	1409
24.96	1345
24.98	1382
25	1362
25.02	1363
25.04	1389
25.06	1443
25.08	1441
25.1	1358
25.12	1385
25.14	1345
25.16	1376
25.18	1384
25.2	1368
25.22	1390
25.24	1371
25.26	1343
25.28	1353
25.3	1359
25.32	1373
25.34	1410
25.36	1356
25.38	1365
25.4	1366
25.42	1432
25.44	1423
25.46	1382
25.48	1376
25.5	1414
25.52	1418
25.54	1378
25.56	1387
25.58	1404
25.6	1395
25.62	1396
25.64	1338
25.66	1355
25.68	1406
25.7	1383
25.72	1377
25.74	1397
25.76	1368
25.78	1382
25.8	1453
25.82	1406
25.84	1433
25.86	1353
25.88	1415
25.9	1429
25.92	1407
25.94	1421
25.96	1378
25.98	1368
26	1415
26.02	1420
26.04	1374
26.06	1366
26.08	1383
26.1	1398
26.12	1396
26.14	1442
26.16	1377
26.18	1391
26.2	1426
26.22	1408
26.24	1352
26.26	1384
26.28	1426
26.3	1346
26.32	1384
26.34	1434
26.36	1378
26.38	1392
26.4	1417
26.42	1457
26.44	1410
26.46	1359
26.48	1357
26.5	1377
26.52	1377
26.54	1462
26.56	1391
26.58	1390
26.6	1403
26.62	1397
26.64	1397
26.66	1401
26.68	1361
26.7	1383
26.72	1440
26.74	1413
26.76	1431
26.78	1341
26.8	1376
26.82	1364
26.84	1344
26.86	1436
26.88	1360
26.9	1369
26.92	1426
26.94	1398
26.96	1396
26.98	1404
27	1371
27.02	1429
27.04	1360
27.06	1398
27.08	1382
27.1	1355
27.12	1359
27.14	1419
27.16	1432
27.18	1436
27.2	1396
27.22	1457
27.24	1392
27.26	1319
27.28	1417
27.3	1401
27.32	1420
27.34	1396
27.36	1448
27.38	1422
27.4	1433
27.42	1372
27.44	1387
27.46	1491
27.48	1429
27.5	1477
27.52	1417
27.54	1430
27.56	1453
27.58	1421
27.6	1370
27.62	1395
27.64	1425
27.66	1418
27.68	1418
27.7	1379
27.72	1412
27.74	1405
27.76	1379
27.78	1475
27.8	1399
27.82	1425
27.84	1393
27.86	1460
27.88	1394
27.9	1398
27.92	1475
27.94	1459
27.96	1428
27.98	1483
28	1410
28.02	1406
28.04	1412
28.06	1473
28.08	1398
28.1	1476
28.12	1399
28.14	1411
28.16	1401
28.18	1466
28.2	1388
28.22	1428
28.24	1337
28.26	1397
28.28	1385
28.3	1428
28.32	1404
28.34	1416
28.36	1362
28.38	1407
28.4	1447
28.42	1436
28.44	1477
28.46	1463
28.48	1378
28.5	1451
28.52	1456
28.54	1417
28.56	1402
28.58	1426
28.6	1379
28.62	1370
28.64	1431
28.66	1419
28.68	1455
28.7	1419
28.72	1450
28.74	1410
28.76	1442
28.78	1443
28.8	1441
28.82	1414
28.84	1443
28.86	1427
28.88	1370
28.9	1362
28.92	1412
28.94	1464
28.96	1498
28.98	1464
29	1428
29.02	1426
29.04	1468
29.06	1449
29.08	1428
29.1	1431
29.12	1422
29.14	1455
29.16	1535
29.18	1422
29.2	1364
29.22	1384
29.24	1474
29.26	1433
29.28	1415
29.3	1429
29.32	1442
29.34	1435
29.36	1475
29.38	1438
29.4	1443
29.42	1442
29.44	1411
29.46	1435
29.48	1364
29.5	1389
29.52	1393
29.54	1374
29.56	1502
29.58	1384
29.6	1454
29.62	1375
29.64	1390
29.66	1439
29.68	1380
29.7	1464
29.72	1357
29.74	1389
29.76	1425
29.78	1436
29.8	1434
29.82	1454
29.84	1484
29.86	1431
29.88	1521
29.9	1442
29.92	1370
29.94	1397
29.96	1375
29.98	1379
30	1458
30.02	1485
30.04	1384
30.06	1403
30.08	1483
30.1	1451
30.12	1464
30.14	1434
30.16	1399
30.18	1416
30.2	1411
30.22	1388
30.24	1326
30.26	1403
30.28	1429
30.3	1415
30.32	1376
30.34	1412
30.36	1471
30.38	1383
30.4	1499
30.42	1422
30.44	1451
30.46	1446
30.48	1519
30.5	1450
30.52	1425
30.54	1442
30.56	1423
30.58	1425
30.6	1469
30.62	1385
30.64	1435
30.66	1517
30.68	1414
30.7	1447
30.72	1437
30.74	1463
30.76	1521
30.78	1452
30.8	1436
30.82	1374
30.84	1396
30.86	1442
30.88	1429
30.9	1495
30.92	1447
30.94	1413
30.96	1450
30.98	1419
31	1356
31.02	1410
31.04	1462
31.06	1445
31.08	1421
31.1	1464
31.12	1422
31.14	1469
31.16	1390
31.18	1382
31.2	1439
31.22	1448
31.24	1476
31.26	1447
31.28	1427
31.3	1344
31.32	1467
31.34	1401
31.36	1453
31.38	1431
31.4	1371
31.42	1407
31.44	1407
31.46	1444
31.48	1444
31.5	1477
31.52	1391
31.54	1417
31.56	1383
31.58	1461
31.6	1509
31.62	1515
31.64	1509
31.66	1442
31.68	1396
31.7	1403
31.72	1483
31.74	1435
31.76	1398
31.78	1458
31.8	1473
31.82	1443
31.84	1405
31.86	1462
31.88	1393
31.9	1544
31.92	1468
31.94	1416
31.96	1393
31.98	1458
32	1422
32.02	1444
32.04	1331
32.06	1472
32.08	1424
32.1	1421
32.12	1500
32.14	1520
32.16	1434
32.18	1451
32.2	1461
32.22	1444
32.24	1482
32.26	1437
32.28	1431
32.3	1411
32.32	1337
32.34	1438
32.36	1424
32.38	1461
32.4	1441
32.42	1443
32.44	1463
32.46	1469
32.48	1482
32.5	1434
32.52	1521
32.54	1476
32.56	1438
32.58	1393
32.6	1413
32.62	1464
32.64	1414
32.66	1390
32.68	1436
32.7	1520
32.72	1398
32.74	1460
32.76	1511
32.78	1408
32.8	1407
32.82	1439
32.84	1436
32.86	1424
32.88	1408
32.9	1446
32.92	1435
32.94	1414
32.96	1472
32.98	1473
33	1456
33.02	1403
33.04	1473
33.06	1458
33.08	1483
33.1	1541
33.12	1491
33.14	1435
33.16	1463
33.18	1458
33.2	1477
33.22	1486
33.24	1464
33.26	1442
33.28	1415
33.3	1477
33.32	1421
33.34	1434
33.36	1497
33.38	1435
33.4	1476
33.42	1436
33.44	1485
33.46	1468
33.48	1438
33.5	1454
33.52	1428
33.54	1407
33.56	1384
33.58	1424
33.6	1418
33.62	1477
33.64	1513
33.66	1436
33.68	1430
33.7	1513
33.72	1445
33.74	1433
33.76	1448
33.78	1532
33.8	1433
33.82	1517
33.84	1469
33.86	1484
33.88	1475
33.9	1450
33.92	1483
33.94	1452
33.96	1440
33.98	1488
34	1503
34.02	1422
34.04	1473
34.06	1388
34.08	1480
34.1	1431
34.12	1395
34.14	1461
34.16	1466
34.18	1504
34.2	1486
34.22	1487
34.24	1478
34.26	1426
34.28	1483
34.3	1417
34.32	1501
34.34	1463
34.36	1390
34.38	1453
34.4	1467
34.42	1415
34.44	1467
34.46	1456
34.48	1467
34.5	1439
34.52	1484
34.54	1464
34.56	1482
34.58	1466
34.6	1412
34.62	1496
34.64	1492
34.66	1487
34.68	1409
34.7	1474
34.72	1539
34.74	1483
34.76	1444
34.78	1508
34.8	1462
34.82	1477
34.84	1410
34.86	1525
34.88	1466
34.9	1420
34.92	1408
34.94	1444
34.96	1516
34.98	1465
35	1433
35.02	1423
35.04	1480
35.06	1462
35.08	1499
35.1	1488
35.12	1457
35.14	1486
35.16	1509
35.18	1449
35.2	1532
35.22	1469
35.24	1426
35.26	1497
35.28	1471
35.3	1445
35.32	1451
35.34	1482
35.36	1452
35.38	1512
35.4	1476
35.42	1445
35.44	1454
35.46	1485
35.48	1482
35.5	1529
35.52	1453
35.54	1471
35.56	1503
35.58	1428
35.6	1458
35.62	1461
35.64	1498
35.66	1443
35.68	1487
35.7	1487
35.72	1457
35.74	1443
35.76	1508
35.78	1502
35.8	1438
35.82	1469
35.84	1533
35.86	1447
35.88	1464
35.9	1504
35.92	1511
35.94	1534
35.96	1488
35.98	1530
36	1474
36.02	1502
36.04	1404
36.06	1489
36.08	1523
36.1	1468
36.12	1478
36.14	1511
36.16	1530
36.18	1468
36.2	1444
36.22	1452
36.24	1533
36.26	1491
36.28	1499
36.3	1530
36.32	1485
36.34	1514
36.36	1444
36.38	1454
36.4	1564
36.42	1472
36.44	1506
36.46	1526
36.48	1474
36.5	1523
36.52	1553
36.54	1571
36.56	1537
36.58	1551
36.6	1506
36.62	1613
36.64	1544
36.66	1538
36.68	1529
36.7	1560
36.72	1568
36.74	1482
36.76	1534
36.78	1524
36.8	1496
36.82	1606
36.84	1540
36.86	1526
36.88	1521
36.9	1570
36.92	1582
36.94	1499
36.96	1570
36.98	1548
37	1502
37.02	1501
37.04	1465
37.06	1552
37.08	1517
37.1	1526
37.12	1530
37.14	1512
37.16	1560
37.18	1605
37.2	1482
37.22	1516
37.24	1563
37.26	1493
37.28	1655
37.3	1557
37.32	1529
37.34	1508
37.36	1596
37.38	1464
37.4	1559
37.42	1447
37.44	1559
37.46	1595
37.48	1475
37.5	1478
37.52	1538
37.54	1550
37.56	1508
37.58	1572
37.6	1541
37.62	1448
37.64	1486
37.66	1492
37.68	1521
37.7	1479
37.72	1522
37.74	1467
37.76	1588
37.78	1561
37.8	1508
37.82	1545
37.84	1473
37.86	1480
37.88	1423
37.9	1480
37.92	1584
37.94	1449
37.96	1499
37.98	1511
38	1531
38.02	1535
38.04	1513
38.06	1478
38.08	1453
38.1	1519
38.12	1580
38.14	1513
38.16	1513
38.18	1480
38.2	1549
38.22	1580
38.24	1546
38.26	1463
38.28	1476
38.3	1521
38.32	1483
38.34	1528
38.36	1475
38.38	1501
38.4	1541
38.42	1491
38.44	1457
38.46	1440
38.48	1503
38.5	1529
38.52	1572
38.54	1492
38.56	1478
38.58	1483
38.6	1529
38.62	1423
38.64	1529
38.66	1465
38.68	1433
38.7	1478
38.72	1436
38.74	1511
38.76	1482
38.78	1448
38.8	1526
38.82	1583
38.84	1465
38.86	1484
38.88	1486
38.9	1501
38.92	1507
38.94	1471
38.96	1491
38.98	1462
39	1516
39.02	1532
39.04	1493
39.06	1493
39.08	1519
39.1	1494
39.12	1431
39.14	1544
39.16	1497
39.18	1466
39.2	1563
39.22	1570
39.24	1505
39.26	1490
39.28	1513
39.3	1546
39.32	1507
39.34	1440
39.36	1524
39.38	1532
39.4	1614
39.42	1541
39.44	1507
39.46	1567
39.48	1587
39.5	1490
39.52	1465
39.54	1568
39.56	1554
39.58	1452
39.6	1550
39.62	1503
39.64	1585
39.66	1561
39.68	1514
39.7	1530
39.72	1528
39.74	1485
39.76	1566
39.78	1533
39.8	1533
39.82	1553
39.84	1528
39.86	1516
39.88	1536
39.9	1562
39.92	1581
39.94	1483
39.96	1585
39.98	1544
40	1563
40.02	1488
40.04	1453
40.06	1553
40.08	1603
40.1	1548
40.12	1452
40.14	1540
40.16	1508
40.18	1529
40.2	1620
40.22	1541
40.24	1494
40.26	1566
40.28	1558
40.3	1469
40.32	1533
40.34	1499
40.36	1589
40.38	1515
40.4	1511
40.42	1429
40.44	1554
40.46	1588
40.48	1528
40.5	1531
40.52	1573
40.54	1539
40.56	1577
40.58	1551
40.6	1577
40.62	1529
40.64	1557
40.66	1524
40.68	1529
40.7	1455
40.72	1551
40.74	1544
40.76	1588
40.78	1506
40.8	1553
40.82	1531
40.84	1615
40.86	1539
40.88	1555
40.9	1482
40.92	1518
40.94	1561
40.96	1521
40.98	1510
41	1555
41.02	1520
41.04	1542
41.06	1496
41.08	1581
41.1	1518
41.12	1563
41.14	1540
41.16	1524
41.18	1549
41.2	1477
41.22	1572
41.24	1524
41.26	1517
41.28	1547
41.3	1589
41.32	1521
41.34	1500
41.36	1614
41.38	1606
41.4	1568
41.42	1565
41.44	1537
41.46	1598
41.48	1502
41.5	1560
41.52	1525
41.54	1615
41.56	1624
41.58	1581
41.6	1575
41.62	1587
41.64	1656
41.66	1552
41.68	1533
41.7	1522
41.72	1650
41.74	1591
41.76	1568
41.78	1603
41.8	1605
41.82	1627
41.84	1617
41.86	1613
41.88	1590
41.9	1577
41.92	1592
41.94	1655
41.96	1719
41.98	1650
42	1663
42.02	1624
42.04	1652
42.06	1666
42.08	1701
42.1	1658
42.12	1601
42.14	1651
42.16	1585
42.18	1640
42.2	1579
42.22	1665
42.24	1590
42.26	1610
42.28	1604
42.3	1626
42.32	1608
42.34	1652
42.36	1676
42.38	1577
42.4	1572
42.42	1612
42.44	1717
42.46	1644
42.48	1712
42.5	1650
42.52	1626
42.54	1707
42.56	1679
42.58	1693
42.6	1674
42.62	1681
42.64	1675
42.66	1715
42.68	1624
42.7	1760
42.72	1769
42.74	1711
42.76	1796
42.78	1735
42.8	1637
42.82	1715
42.84	1759
42.86	1780
42.88	1752
42.9	1772
42.92	1775
42.94	1757
42.96	1788
42.98	1793
43	1795
43.02	1787
43.04	1864
43.06	1879
43.08	1821
43.1	1859
43.12	1860
43.14	1858
43.16	1887
43.18	1739
43.2	1891
43.22	1879
43.24	1951
43.26	1887
43.28	1910
43.3	1905
43.32	1907
43.34	1939
43.36	1924
43.38	1923
43.4	1947
43.42	1899
43.44	2065
43.46	1931
43.48	1907
43.5	2032
43.52	1904
43.54	1988
43.56	2097
43.58	2041
43.6	1995
43.62	2051
43.64	2122
43.66	2031
43.68	2131
43.7	2118
43.72	2105
43.74	2227
43.76	2293
43.78	2251
43.8	2396
43.82	2330
43.84	2372
43.86	2377
43.88	2404
43.9	2557
43.92	2706
43.94	2661
43.96	2672
43.98	2777
44	2814
44.02	2994
44.04	3072
44.06	3363
44.08	3504
44.1	3750
44.12	3950
44.14	4305
44.16	4661
44.18	5149
44.2	5495
44.22	6174
44.24	6794
44.26	7788
44.28	8581
44.3	9732
44.32	11346
44.34	12632
44.36	14303
44.38	16356
44.4	18204
44.42	19852
44.44	21081
44.46	21568
44.48	21985
44.5	21215
44.52	20278
44.54	19010
44.56	17845
44.58	16360
44.6	14833
44.62	13165
44.64	11665
44.66	10460
44.68	9099
44.7	8001
44.72	7051
44.74	6137
44.76	5593
44.78	5163
44.8	4645
44.82	4405
44.84	3956
44.86	3747
44.88	3473
44.9	3395
44.92	3030
44.94	3046
[truncated: 2,253 more rows]

## Sheet: 4CeOx-Ni
XRD
2θ	4CeOx/Ni
5	1088
5.02	1152
5.04	1096
5.06	1084
5.08	1163
5.1	1123
5.12	1080
5.14	1094
5.16	1039
5.18	1023
5.2	1042
5.22	1025
5.24	972
5.26	985
5.28	963
5.3	933
5.32	960
5.34	934
5.36	930
5.38	936
5.4	866
5.42	905
5.44	881
5.46	886
5.48	907
5.5	878
5.52	897
5.54	862
5.56	787
5.58	840
5.6	857
5.62	858
5.64	836
5.66	842
5.68	817
5.7	853
5.72	836
5.74	784
5.76	884
5.78	822
5.8	783
5.82	824
5.84	828
5.86	826
5.88	810
5.9	798
5.92	848
5.94	834
5.96	833
5.98	793
6	834
6.02	848
6.04	825
6.06	739
6.08	799
6.1	769
6.12	779
6.14	769
6.16	792
6.18	814
6.2	778
6.22	768
6.24	769
6.26	793
6.28	853
6.3	757
6.32	812
6.34	783
6.36	790
6.38	753
6.4	751
6.42	843
6.44	818
6.46	743
6.48	815
6.5	762
6.52	757
6.54	742
6.56	761
6.58	743
6.6	747
6.62	810
6.64	774
6.66	788
6.68	795
6.7	746
6.72	780
6.74	780
6.76	779
6.78	720
6.8	761
6.82	787
6.84	791
6.86	714
6.88	761
6.9	741
6.92	735
6.94	775
6.96	821
6.98	762
7	742
7.02	752
7.04	746
7.06	770
7.08	786
7.1	760
7.12	779
7.14	718
7.16	788
7.18	769
7.2	781
7.22	755
7.24	734
7.26	734
7.28	744
7.3	783
7.32	724
7.34	747
7.36	781
7.38	732
7.4	720
7.42	691
7.44	755
7.46	737
7.48	773
7.5	738
7.52	729
7.54	761
7.56	748
7.58	766
7.6	759
7.62	793
7.64	735
7.66	704
7.68	753
7.7	761
7.72	753
7.74	759
7.76	734
7.78	719
7.8	780
7.82	811
7.84	761
7.86	773
7.88	693
7.9	748
7.92	738
7.94	743
7.96	710
7.98	692
8	723
8.02	722
8.04	787
8.05	742
8.08	733
8.1	772
8.12	756
8.14	717
8.16	743
8.18	743
8.2	774
8.22	740
8.24	723
8.26	762
8.28	735
8.3	735
8.32	706
8.34	730
8.36	754
8.38	761
8.4	756
8.42	695
8.44	728
8.46	781
8.48	749
8.5	731
8.52	672
8.54	708
8.55	727
8.58	720
8.6	750
8.62	760
8.64	710
8.66	730
8.68	740
8.7	735
8.72	738
8.74	751
8.76	766
8.78	732
8.8	759
8.82	791
8.84	760
8.86	729
8.88	775
8.9	746
8.92	712
8.94	717
8.96	748
8.98	750
9	762
9.02	723
9.04	735
9.05	766
9.08	727
9.1	771
9.12	744
9.14	756
9.16	763
9.18	721
9.2	751
9.22	755
9.24	733
9.26	709
9.28	747
9.3	785
9.32	739
9.34	716
9.36	770
9.38	766
9.4	753
9.42	750
9.44	747
9.46	735
9.48	731
9.5	796
9.52	760
9.54	769
9.55	744
9.58	720
9.59	758
9.62	752
9.64	774
9.66	728
9.68	747
9.7	723
9.72	724
9.74	761
9.76	705
9.78	787
9.8	705
9.82	694
9.84	823
9.86	727
9.88	769
9.9	786
9.92	787
9.94	709
9.96	698
9.98	801
10	701
10.02	808
10.04	736
10.06	743
10.08	682
10.1	758
10.12	726
10.14	771
10.16	763
10.18	795
10.2	735
10.22	681
10.24	723
10.26	714
10.28	740
10.3	746
10.32	744
10.34	757
10.36	729
10.38	781
10.4	767
10.42	752
10.44	797
10.46	737
10.48	823
10.5	748
10.52	769
10.54	762
10.56	726
10.58	767
10.6	739
10.62	756
10.64	732
10.66	749
10.68	761
10.7	752
10.72	809
10.74	763
10.76	774
10.78	802
10.8	817
10.82	727
10.84	757
10.86	742
10.88	717
10.9	768
10.92	761
10.94	805
10.96	731
10.98	725
11	747
11.02	741
11.04	751
11.06	756
11.08	764
11.1	745
11.12	784
11.14	755
11.16	700
11.18	745
11.2	737
11.22	785
11.24	794
11.26	767
11.28	781
11.3	769
11.32	744
11.34	744
11.36	789
11.38	801
11.4	787
11.42	783
11.44	754
11.46	843
11.48	814
11.5	838
11.52	768
11.54	808
11.56	802
11.58	806
11.6	789
11.62	780
11.64	789
11.66	782
11.68	784
11.7	754
11.72	782
11.74	764
11.76	767
11.78	778
11.8	789
11.82	795
11.84	793
11.86	741
11.88	815
11.9	752
11.92	789
11.94	793
11.96	743
11.98	782
12	784
12.02	830
12.04	767
12.06	758
12.08	786
12.1	778
12.12	799
12.14	823
12.16	800
12.18	798
12.2	762
12.22	727
12.24	794
12.26	807
12.28	808
12.3	737
12.32	764
12.34	784
12.36	809
12.38	825
12.4	820
12.42	815
12.44	787
12.46	827
12.48	834
12.5	893
12.52	799
12.54	832
12.56	796
12.58	810
12.6	824
12.62	786
12.64	840
12.66	807
12.68	808
12.7	772
12.72	821
12.74	809
12.76	817
12.78	821
12.8	811
12.82	799
12.84	768
12.86	749
12.88	807
12.9	839
12.92	808
12.94	850
12.96	822
12.98	810
13	792
13.02	834
13.04	822
13.06	851
13.08	779
13.1	863
13.12	768
13.14	794
13.16	817
13.18	793
13.2	815
13.22	796
13.24	883
13.26	844
13.28	867
13.3	822
13.32	838
13.34	860
13.36	819
13.38	787
13.4	830
13.42	743
13.44	849
13.46	824
13.48	774
13.5	805
13.52	822
13.54	798
13.56	857
13.58	829
13.6	802
13.62	831
13.64	827
13.66	802
13.68	789
13.7	819
13.72	866
13.74	831
13.76	818
13.78	850
13.8	835
13.82	834
13.84	844
13.86	808
13.88	814
13.9	843
13.92	835
13.94	871
13.96	826
13.98	814
14	821
14.02	810
14.04	861
14.06	838
14.08	788
14.1	809
14.12	801
14.14	803
14.16	837
14.18	773
14.2	864
14.22	857
14.24	851
14.26	864
14.28	861
14.3	844
14.32	886
14.34	862
14.36	898
14.38	835
14.4	858
14.42	871
14.44	868
14.46	917
14.48	874
14.5	862
14.52	863
14.54	876
14.56	856
14.58	901
14.6	843
14.62	856
14.64	815
14.66	859
14.68	821
14.7	887
14.72	809
14.74	871
14.76	877
14.78	860
14.8	883
14.82	840
14.84	829
14.86	874
14.88	874
14.9	833
14.92	841
14.94	817
14.96	841
14.98	894
15	838
15.02	909
15.04	895
15.06	919
15.08	884
15.1	875
15.12	865
15.14	864
15.16	919
15.18	875
15.2	856
15.22	869
15.24	856
15.26	853
15.28	869
15.3	853
15.32	817
15.34	889
15.36	874
15.38	852
15.4	865
15.42	932
15.44	850
15.46	869
15.48	848
15.5	919
15.52	858
15.54	860
15.56	855
15.58	899
15.6	923
15.62	877
15.64	929
15.66	910
15.68	830
15.7	850
15.72	881
15.74	860
15.76	924
15.78	848
15.8	883
15.82	914
15.84	861
15.86	870
15.88	868
15.9	895
15.92	848
15.94	877
15.96	928
15.98	891
16	895
16.02	865
16.04	909
16.06	888
16.08	825
16.1	905
16.12	887
16.14	845
16.16	858
16.18	960
16.2	880
16.22	890
16.24	869
16.26	857
16.28	941
16.3	859
16.32	844
16.34	917
16.36	917
16.38	916
16.4	885
16.42	904
16.44	919
16.46	899
16.48	916
16.5	894
16.52	931
16.54	875
16.56	894
16.58	892
16.6	888
16.62	933
16.64	880
16.66	914
16.68	893
16.7	868
16.72	944
16.74	883
16.76	890
16.78	888
16.8	888
16.82	909
16.84	921
16.86	927
16.88	877
16.9	940
16.92	897
16.94	924
16.96	928
16.98	887
17	869
17.02	873
17.04	867
17.06	929
17.08	951
17.1	908
17.12	921
17.14	891
17.16	914
17.18	922
17.2	851
17.22	891
17.24	868
17.26	958
17.28	913
17.3	935
17.32	905
17.34	918
17.36	924
17.38	892
17.4	954
17.42	910
17.44	931
17.46	904
17.48	911
17.5	917
17.52	982
17.54	889
17.56	907
17.58	903
17.6	890
17.62	915
17.64	904
17.66	878
17.68	958
17.7	968
17.72	899
17.74	898
17.76	1002
17.78	917
17.8	956
17.82	949
17.84	905
17.86	923
17.88	971
17.9	963
17.92	917
17.94	954
17.96	970
17.98	940
18	964
18.02	919
18.04	975
18.06	918
18.08	888
18.1	922
18.12	897
18.14	922
18.16	880
18.18	889
18.2	939
18.22	965
18.24	901
18.26	924
18.28	917
18.3	1001
18.32	957
18.34	976
18.36	950
18.38	914
18.4	955
18.42	948
18.44	938
18.46	945
18.48	971
18.5	998
18.52	927
18.54	960
18.56	911
18.58	959
18.6	972
18.62	963
18.64	915
18.66	980
18.68	1020
18.7	917
18.72	927
18.74	945
18.76	961
18.78	951
18.8	935
18.82	967
18.84	927
18.86	987
18.88	981
18.9	982
18.92	1049
18.94	968
18.96	935
18.98	1006
19	947
19.02	1016
19.04	987
19.06	980
19.08	967
19.1	1014
19.12	981
19.14	1022
19.16	931
19.18	964
19.2	1010
19.22	962
19.24	931
19.26	979
19.28	968
19.3	1015
19.32	999
19.34	948
19.36	980
19.38	1001
19.4	980
19.42	951
19.44	966
19.46	1016
19.48	962
19.5	999
19.52	1060
19.54	979
19.56	944
19.58	949
19.6	1045
19.62	1007
19.64	972
19.66	980
19.68	933
19.7	1042
19.72	978
19.74	971
19.76	1014
19.78	1012
19.8	995
19.82	1002
19.84	1000
19.86	980
19.88	1025
19.9	1022
19.92	966
19.94	1017
19.96	991
19.98	983
20	978
20.02	1009
20.04	1007
20.06	1023
20.08	995
20.1	996
20.12	986
20.14	983
20.16	979
20.18	1023
20.2	1054
20.22	1031
20.24	1046
20.26	1028
20.28	1072
20.3	1038
20.32	984
20.34	1041
20.36	999
20.38	1003
20.4	998
20.42	1058
20.44	941
20.46	977
20.48	1028
20.5	1013
20.52	1024
20.54	1050
20.56	962
20.58	1020
20.6	1043
20.62	1037
20.64	1076
20.66	1020
20.68	1027
20.7	1030
20.72	1020
20.74	987
20.76	1038
20.78	1019
20.8	1084
20.82	1049
20.84	980
20.86	1061
20.88	1026
20.9	972
20.92	1022
20.94	1058
20.96	1068
20.98	1036
21	1049
21.02	1019
21.04	1022
21.06	1038
21.08	1066
21.1	1061
21.12	993
21.14	1032
21.16	1061
21.18	1054
21.2	1005
21.22	992
21.24	1046
21.26	1034
21.28	1063
21.3	1037
21.32	1040
21.34	1026
21.36	1082
21.38	1047
21.4	1059
21.42	1046
21.44	1012
21.46	985
21.48	1070
21.5	999
21.52	1067
21.54	1118
21.56	1031
21.58	1092
21.6	996
21.62	1103
21.64	1051
21.66	1018
21.68	1059
21.7	1075
21.72	1028
21.74	1070
21.76	1027
21.78	1053
21.8	1058
21.82	1108
21.84	1082
21.86	1106
21.88	1081
21.9	1085
21.92	1111
21.94	1174
21.96	1082
21.98	1059
22	1151
22.02	1084
22.04	1120
22.06	1099
22.08	1091
22.1	1162
22.12	1079
22.14	1083
22.16	1060
22.18	1065
22.2	1088
22.22	1101
22.24	1097
22.26	1108
22.28	1042
22.3	1069
22.32	1089
22.34	1044
22.36	1103
22.38	1037
22.4	1056
22.42	1133
22.44	1125
22.46	1114
22.48	1111
22.5	1127
22.52	1116
22.54	1098
22.56	1131
22.58	1130
22.6	1087
22.62	1057
22.64	1068
22.66	1096
22.68	1115
22.7	1162
22.72	1137
22.74	1117
22.76	1126
22.78	1127
22.8	1065
22.82	1136
22.84	1114
22.86	1079
22.88	1107
22.9	1122
22.92	1109
22.94	1096
22.96	1137
22.98	1116
23	1092
23.02	1043
23.04	1122
23.06	1100
23.08	1126
23.1	1095
23.12	1118
23.14	1131
23.16	1176
23.18	1128
23.2	1046
23.22	1116
23.24	1182
23.26	1165
23.28	1080
23.3	1124
23.32	1204
23.34	1088
23.36	1130
23.38	1137
23.4	1107
23.42	1141
23.44	1197
23.46	1148
23.48	1129
23.5	1159
23.52	1173
23.54	1159
23.56	1156
23.58	1136
23.6	1172
23.62	1143
23.64	1207
23.66	1132
23.68	1139
23.7	1177
23.72	1114
23.74	1156
23.76	1167
23.78	1172
23.8	1130
23.82	1156
23.84	1145
23.86	1139
23.88	1144
23.9	1109
23.92	1150
23.94	1129
23.96	1151
23.98	1171
24	1106
24.02	1152
24.04	1157
24.06	1169
24.08	1116
24.1	1196
24.12	1159
24.14	1177
24.16	1204
24.18	1118
24.2	1171
24.22	1128
24.24	1102
24.26	1114
24.28	1152
24.3	1150
24.32	1173
24.34	1187
24.36	1143
24.38	1135
24.4	1143
24.42	1154
24.44	1150
24.46	1092
24.48	1157
24.5	1163
24.52	1141
24.54	1161
24.56	1145
24.58	1142
24.6	1141
24.62	1192
24.64	1209
24.66	1205
24.68	1174
24.7	1177
24.72	1124
24.74	1216
24.76	1184
24.78	1174
24.8	1185
24.82	1135
24.84	1146
24.86	1219
24.88	1170
24.9	1186
24.92	1193
24.94	1193
24.96	1150
24.98	1228
25	1185
25.02	1134
25.04	1217
25.06	1186
25.08	1161
25.1	1160
25.12	1196
25.14	1258
25.16	1229
25.18	1138
25.2	1133
25.22	1099
25.24	1163
25.26	1235
25.28	1218
25.3	1157
25.32	1205
25.34	1149
25.36	1196
25.38	1155
25.4	1232
25.42	1228
25.44	1178
25.46	1191
25.48	1200
25.5	1244
25.52	1221
25.54	1267
25.56	1284
25.58	1230
25.6	1228
25.62	1179
25.64	1298
25.66	1264
25.68	1235
25.7	1197
25.72	1315
25.74	1245
25.76	1213
25.78	1239
25.8	1237
25.82	1209
25.84	1165
25.86	1247
25.88	1297
25.9	1220
25.92	1211
25.94	1217
25.96	1219
25.98	1298
26	1219
26.02	1240
26.04	1257
26.06	1162
26.08	1274
26.1	1261
26.12	1228
26.14	1247
26.16	1242
26.18	1218
26.2	1253
26.22	1264
26.24	1252
26.26	1253
26.28	1237
26.3	1256
26.32	1276
26.34	1212
26.36	1274
26.38	1307
26.4	1227
26.42	1246
26.44	1222
26.46	1217
26.48	1265
26.5	1211
26.52	1283
26.54	1242
26.56	1191
26.58	1263
26.6	1337
26.62	1281
26.64	1281
26.66	1297
26.68	1352
26.7	1259
26.72	1200
26.74	1227
26.76	1253
26.78	1270
26.8	1220
26.82	1201
26.84	1270
26.86	1329
26.88	1310
26.9	1272
26.92	1274
26.94	1274
26.96	1259
26.98	1301
27	1204
27.02	1271
27.04	1299
27.06	1263
27.08	1279
27.1	1305
27.12	1305
27.14	1225
27.16	1268
27.18	1220
27.2	1233
27.22	1268
27.24	1212
27.26	1296
27.28	1278
27.3	1297
27.32	1268
27.34	1270
27.36	1263
27.38	1278
27.4	1311
27.42	1276
27.44	1288
27.46	1250
27.48	1287
27.5	1339
27.52	1369
27.54	1242
27.56	1318
27.58	1293
27.6	1257
27.62	1291
27.64	1323
27.66	1292
27.68	1287
27.7	1362
27.72	1337
27.74	1297
27.76	1230
27.78	1301
27.8	1338
27.82	1290
27.84	1287
27.86	1311
27.88	1329
27.9	1253
27.92	1246
27.94	1252
27.96	1388
27.98	1276
28	1327
28.02	1370
28.04	1387
28.06	1400
28.08	1396
28.1	1374
28.12	1328
28.14	1333
28.16	1380
28.18	1349
28.2	1340
28.22	1383
28.24	1422
28.26	1332
28.28	1336
28.3	1368
28.32	1359
28.34	1351
28.36	1305
28.38	1414
28.4	1381
28.42	1373
28.44	1369
28.46	1418
28.48	1432
28.5	1335
28.52	1353
28.54	1354
28.56	1325
28.58	1396
28.6	1429
28.62	1399
28.64	1359
28.66	1294
28.68	1350
28.7	1299
28.72	1395
28.74	1337
28.76	1352
28.78	1313
28.8	1304
28.82	1330
28.84	1331
28.86	1336
28.88	1309
28.9	1377
28.92	1345
28.94	1360
28.96	1358
28.98	1324
29	1372
29.02	1319
29.04	1262
29.06	1325
29.08	1319
29.1	1377
29.12	1334
29.14	1358
29.16	1281
29.18	1322
29.2	1336
29.22	1359
29.24	1297
29.26	1294
29.28	1328
29.3	1344
29.32	1307
29.34	1348
29.36	1322
29.38	1302
29.4	1336
29.42	1295
29.44	1253
29.46	1299
29.48	1357
29.5	1324
29.52	1230
29.54	1302
29.56	1315
29.58	1353
29.6	1351
29.62	1336
29.64	1338
29.66	1316
29.68	1340
29.7	1328
29.72	1361
29.74	1361
29.76	1340
29.78	1260
29.8	1395
29.82	1338
29.84	1341
29.86	1330
29.88	1345
29.9	1272
29.92	1288
29.94	1318
29.96	1331
29.98	1415
30	1377
30.02	1377
30.04	1315
30.06	1303
30.08	1315
30.1	1341
30.12	1280
30.14	1215
30.16	1293
30.18	1314
30.2	1339
30.22	1267
30.24	1382
30.26	1312
30.28	1301
30.3	1271
30.32	1287
30.34	1297
30.36	1311
30.38	1342
30.4	1299
30.42	1267
30.44	1270
30.46	1257
30.48	1290
30.5	1300
30.52	1284
30.54	1312
30.56	1256
30.58	1303
30.6	1329
30.62	1309
30.64	1338
30.66	1296
30.68	1270
30.7	1303
30.72	1246
30.74	1248
30.76	1336
30.78	1282
30.8	1259
30.82	1278
30.84	1298
30.86	1282
30.88	1292
30.9	1318
30.92	1255
30.94	1300
30.96	1336
30.98	1331
31	1279
31.02	1262
31.04	1322
31.06	1302
31.08	1348
31.1	1319
31.12	1328
31.14	1286
31.16	1322
31.18	1312
31.2	1266
31.22	1304
31.24	1284
31.26	1335
31.28	1318
31.3	1266
31.32	1326
31.34	1271
31.36	1276
31.38	1326
31.4	1341
31.42	1372
31.44	1320
31.46	1296
31.48	1309
31.5	1290
31.52	1330
31.54	1283
31.56	1348
31.58	1322
31.6	1255
31.62	1243
31.64	1307
31.66	1312
31.68	1324
31.7	1355
31.72	1313
31.74	1283
31.76	1262
31.78	1313
31.8	1312
31.82	1287
31.84	1316
31.86	1383
31.88	1312
31.9	1276
31.92	1298
31.94	1343
31.96	1313
31.98	1324
32	1297
32.02	1339
32.04	1291
32.06	1315
32.08	1299
32.1	1303
32.12	1343
32.14	1356
32.16	1283
32.18	1325
32.2	1346
32.22	1342
32.24	1294
32.26	1328
32.28	1333
32.3	1337
32.32	1312
32.34	1316
32.36	1357
32.38	1249
32.4	1362
32.42	1327
32.44	1304
32.46	1275
32.48	1253
32.5	1314
32.52	1312
32.54	1328
32.56	1352
32.58	1337
32.6	1362
32.62	1289
32.64	1336
32.66	1329
32.68	1263
32.7	1350
32.72	1329
32.74	1392
32.76	1390
32.78	1349
32.8	1330
32.82	1322
32.84	1372
32.86	1329
32.88	1369
32.9	1340
32.92	1351
32.94	1356
32.96	1309
32.98	1330
33	1302
33.02	1241
33.04	1316
33.06	1286
33.08	1277
33.1	1307
33.12	1348
33.14	1369
33.16	1324
33.18	1359
33.2	1322
33.22	1330
33.24	1298
33.26	1323
33.28	1310
33.3	1305
33.32	1331
33.34	1381
33.36	1345
33.38	1303
33.4	1305
33.42	1330
33.44	1296
33.46	1350
33.48	1377
33.5	1328
33.52	1308
33.54	1292
33.56	1336
33.58	1295
33.6	1313
33.62	1382
33.64	1353
33.66	1333
33.68	1309
33.7	1359
33.72	1356
33.74	1357
33.76	1287
33.78	1272
33.8	1346
33.82	1338
33.84	1342
33.86	1385
33.88	1383
33.9	1357
33.92	1281
33.94	1364
33.96	1287
33.98	1358
34	1325
34.02	1326
34.04	1291
34.06	1375
34.08	1304
34.1	1345
34.12	1335
34.14	1353
34.16	1363
34.18	1330
34.2	1263
34.22	1339
34.24	1305
34.26	1336
34.28	1276
34.3	1286
34.32	1303
34.34	1232
34.36	1332
34.38	1331
34.4	1329
34.42	1296
34.44	1411
34.46	1284
34.48	1277
34.5	1325
34.52	1288
34.54	1300
34.56	1363
34.58	1291
34.6	1310
34.62	1330
34.64	1351
34.66	1302
34.68	1325
34.7	1333
34.72	1322
34.74	1363
34.76	1323
34.78	1311
34.8	1320
34.82	1309
34.84	1357
34.86	1309
34.88	1304
34.9	1334
34.92	1364
34.94	1301
34.96	1346
34.98	1360
35	1310
35.02	1320
35.04	1327
35.06	1395
35.08	1384
35.1	1332
35.12	1363
35.14	1305
35.16	1282
35.18	1418
35.2	1317
35.22	1325
35.24	1300
35.26	1372
35.28	1334
35.3	1278
35.32	1416
35.34	1382
35.36	1365
35.38	1392
35.4	1377
35.42	1309
35.44	1322
35.46	1354
35.48	1349
35.5	1370
35.52	1300
35.54	1342
35.56	1336
35.58	1342
35.6	1388
35.62	1330
35.64	1333
35.66	1272
35.68	1420
35.7	1383
35.72	1331
35.74	1341
35.76	1310
35.78	1326
35.8	1294
35.82	1361
35.84	1393
35.86	1352
35.88	1332
35.9	1398
35.92	1348
35.94	1357
35.96	1307
35.98	1372
36	1357
36.02	1401
36.04	1330
36.06	1360
36.08	1377
36.1	1335
36.12	1323
36.14	1329
36.16	1355
36.18	1377
36.2	1383
36.22	1404
36.24	1378
36.26	1312
36.28	1356
36.3	1372
36.32	1376
36.34	1302
36.36	1350
36.38	1451
36.4	1398
36.42	1420
36.44	1362
36.46	1401
36.48	1408
36.5	1404
36.52	1344
36.54	1386
36.56	1388
36.58	1377
36.6	1412
36.62	1390
36.64	1406
36.66	1349
36.68	1410
36.7	1404
36.72	1439
36.74	1359
36.76	1391
36.78	1381
36.8	1364
36.82	1401
36.84	1344
36.86	1378
36.88	1478
36.9	1386
36.92	1388
36.94	1386
36.96	1380
36.98	1426
37	1430
37.02	1369
37.04	1389
37.06	1400
37.08	1300
37.1	1341
37.12	1415
37.14	1409
37.16	1494
37.18	1400
37.2	1387
37.22	1409
37.24	1407
37.26	1401
37.28	1405
37.3	1410
37.32	1369
37.34	1324
37.36	1395
37.38	1381
37.4	1445
37.42	1349
37.44	1312
37.46	1349
37.48	1337
37.5	1397
37.52	1372
37.54	1405
37.56	1397
37.58	1407
37.6	1382
37.62	1389
37.64	1396
37.66	1331
37.68	1339
37.7	1358
37.72	1371
37.74	1373
37.76	1374
37.78	1470
37.8	1388
37.82	1376
37.84	1351
37.86	1319
37.88	1361
37.9	1357
37.92	1350
37.94	1358
37.96	1355
37.98	1370
38	1355
38.02	1354
38.04	1384
38.06	1353
38.08	1412
38.1	1375
38.12	1347
38.14	1338
38.16	1317
38.18	1379
38.2	1310
38.22	1391
38.24	1348
38.26	1325
38.28	1416
38.3	1364
38.32	1391
38.34	1313
38.36	1365
38.38	1300
38.4	1390
38.42	1339
38.44	1387
38.46	1357
38.48	1391
38.5	1361
38.52	1408
38.54	1326
38.56	1328
38.58	1291
38.6	1362
38.62	1317
38.64	1355
38.66	1369
38.68	1395
38.7	1349
38.72	1323
38.74	1335
38.76	1366
38.78	1375
38.8	1330
38.82	1357
38.84	1373
38.86	1309
38.88	1353
38.9	1352
38.92	1401
38.94	1411
38.96	1364
38.98	1390
39	1386
39.02	1421
39.04	1323
39.06	1423
39.08	1389
39.1	1402
39.12	1388
39.14	1297
39.16	1317
39.18	1355
39.2	1377
39.22	1348
39.24	1370
39.26	1374
39.28	1458
39.3	1394
39.32	1331
39.34	1357
39.36	1404
39.38	1406
39.4	1374
39.42	1355
39.44	1386
39.46	1411
39.48	1382
39.5	1399
39.52	1430
39.54	1426
39.56	1375
39.58	1427
39.6	1331
39.62	1355
39.64	1413
39.66	1385
39.68	1432
39.7	1363
39.72	1337
39.74	1370
39.76	1349
39.78	1366
39.8	1321
39.82	1377
39.84	1385
39.86	1339
39.88	1419
39.9	1426
39.92	1390
39.94	1389
39.96	1393
39.98	1450
40	1347
40.02	1421
40.04	1397
40.06	1391
40.08	1380
40.1	1362
40.12	1387
40.14	1377
40.16	1384
40.18	1415
40.2	1341
40.22	1418
40.24	1421
40.26	1396
40.28	1357
40.3	1441
40.32	1339
40.34	1276
40.36	1408
40.38	1379
40.4	1445
40.42	1379
40.44	1383
40.46	1395
40.48	1385
40.5	1364
40.52	1334
40.54	1421
40.56	1369
40.58	1432
40.6	1394
40.62	1400
40.64	1408
40.66	1425
40.68	1375
40.7	1346
40.72	1408
40.74	1365
40.76	1400
40.78	1351
40.8	1362
40.82	1418
40.84	1430
40.86	1349
40.88	1326
40.9	1406
40.92	1405
40.94	1379
40.96	1382
40.98	1426
41	1368
41.02	1370
41.04	1394
41.06	1387
41.08	1486
41.1	1461
41.12	1464
41.14	1419
41.16	1437
41.18	1390
41.2	1459
41.22	1445
41.24	1446
41.26	1423
41.28	1415
41.3	1420
41.32	1437
41.34	1393
41.36	1415
41.38	1390
41.4	1387
41.42	1369
41.44	1432
41.46	1439
41.48	1365
41.5	1442
41.52	1434
41.54	1410
41.56	1399
41.58	1479
41.6	1449
41.62	1457
41.64	1444
41.66	1431
41.68	1441
41.7	1434
41.72	1438
41.74	1497
41.76	1462
41.78	1442
41.8	1515
41.82	1442
41.84	1461
41.86	1463
41.88	1518
41.9	1494
41.92	1435
41.94	1487
41.96	1461
41.98	1491
42	1388
42.02	1507
42.04	1595
42.06	1546
42.08	1535
42.1	1489
42.12	1466
42.14	1502
42.16	1472
42.18	1484
42.2	1421
42.22	1463
42.24	1495
42.26	1534
42.28	1505
42.3	1507
42.32	1526
42.34	1410
42.36	1493
42.38	1524
42.4	1543
42.42	1493
42.44	1501
42.46	1523
42.48	1587
42.5	1508
42.52	1554
42.54	1522
42.56	1576
42.58	1571
42.6	1496
42.62	1510
42.64	1604
42.66	1580
42.68	1614
42.7	1552
42.72	1611
42.74	1615
42.76	1586
42.78	1604
42.8	1697
42.82	1624
42.84	1606
42.86	1606
42.88	1606
42.9	1697
42.92	1638
42.94	1671
42.96	1665
42.98	1642
43	1711
43.02	1640
43.04	1668
43.06	1811
43.08	1688
43.1	1720
43.12	1713
43.14	1765
43.16	1668
43.18	1702
43.2	1775
43.22	1785
43.24	1767
43.26	1820
43.28	1832
43.3	1773
43.32	1830
43.34	1815
43.36	1791
43.38	1825
43.4	1831
43.42	1857
43.44	1879
43.46	1821
43.48	1860
43.5	1901
43.52	1927
43.54	1851
43.56	1935
43.58	1881
43.6	1967
43.62	1943
43.64	1901
43.66	2108
43.68	2027
43.7	2058
43.72	2102
43.74	2068
43.76	2141
43.78	2192
43.8	2243
43.82	2283
43.84	2296
43.86	2341
43.88	2405
43.9	2645
43.92	2543
43.94	2744
43.96	2719
43.98	2879
44	2911
44.02	3120
44.04	3306
44.06	3579
44.08	3543
44.1	3855
44.12	4142
44.14	4437
44.16	4646
44.18	5065
44.2	5486
44.22	6125
44.24	6539
44.26	7122
44.28	7809
44.3	8741
44.32	9303
44.34	10153
44.36	10847
44.38	11584
44.4	12478
44.42	12842
44.44	13324
44.46	13684
44.48	13500
44.5	13242
44.52	12949
44.54	12358
44.56	11915
44.58	11233
44.6	10395
44.62	9743
44.64	8925
44.66	8231
44.68	7600
44.7	6734
44.72	6210
44.74	5665
44.76	5269
44.78	4865
44.8	4518
44.82	4188
44.84	3940
44.86	3698
44.88	3557
44.9	3258
44.92	3170
44.94	3000
[truncated: 2,253 more rows]

## Sheet: 85CeOx-Ni
XRD
2θ	85CeOx/Ni
5	1165
5.02	1058
5.04	1087
5.06	970
5.08	1054
5.1	961
5.12	964
5.14	885
5.16	936
5.18	937
5.2	885
5.22	919
5.24	855
5.26	877
5.28	829
5.3	852
5.32	818
5.34	833
5.36	841
5.38	804
5.4	806
5.42	796
5.44	797
5.46	787
5.48	739
5.5	743
5.52	703
5.54	745
5.56	751
5.58	709
5.6	681
5.62	743
5.64	721
5.66	780
5.68	729
5.7	708
5.72	708
5.74	715
5.76	741
5.78	717
5.8	714
5.82	699
5.84	692
5.86	665
5.88	690
5.9	661
5.92	688
5.94	716
5.96	666
5.98	640
6	696
6.02	679
6.04	652
6.06	625
6.08	662
6.1	698
6.12	618
6.14	640
6.16	640
6.18	672
6.2	648
6.22	570
6.24	666
6.26	638
6.28	629
6.3	629
6.32	651
6.34	655
6.36	649
6.38	620
6.4	627
6.42	652
6.44	617
6.46	609
6.48	647
6.5	659
6.52	614
6.54	622
6.56	602
6.58	630
6.6	571
6.62	608
6.64	602
6.66	591
6.68	594
6.7	554
6.72	650
6.74	599
6.76	584
6.78	589
6.8	586
6.82	621
6.84	643
6.86	640
6.88	527
6.9	619
6.92	616
6.94	597
6.96	567
6.98	592
7	605
7.02	578
7.04	586
7.06	596
7.08	572
7.1	576
7.12	624
7.14	564
7.16	586
7.18	566
7.2	575
7.22	586
7.24	624
7.26	523
7.28	544
7.3	562
7.32	554
7.34	566
7.36	503
7.38	589
7.4	561
7.42	573
7.44	513
7.46	515
7.48	533
7.5	564
7.52	545
7.54	513
7.56	553
7.58	555
7.6	522
7.62	545
7.64	537
7.66	580
7.68	506
7.7	565
7.72	537
7.74	556
7.76	576
7.78	542
7.8	510
7.82	524
7.84	547
7.86	502
7.88	554
7.9	539
7.92	547
7.94	534
7.96	525
7.98	490
8	548
8.02	507
8.04	529
8.05	509
8.08	541
8.1	474
8.12	534
8.14	539
8.16	490
8.18	453
8.2	516
8.22	501
8.24	499
8.26	501
8.28	511
8.3	522
8.32	520
8.34	502
8.36	503
8.38	528
8.4	495
8.42	487
8.44	497
8.46	488
8.48	496
8.5	494
8.52	504
8.54	508
8.55	508
8.58	500
8.6	496
8.62	492
8.64	502
8.66	519
8.68	508
8.7	491
8.72	503
8.74	503
8.76	477
8.78	493
8.8	496
8.82	506
8.84	448
8.86	451
8.88	474
8.9	501
8.92	497
8.94	463
8.96	506
8.98	486
9	471
9.02	470
9.04	437
9.05	466
9.08	479
9.1	434
9.12	453
9.14	465
9.16	467
9.18	471
9.2	465
9.22	435
9.24	485
9.26	474
9.28	467
9.3	488
9.32	451
9.34	442
9.36	448
9.38	492
9.4	444
9.42	452
9.44	450
9.46	425
9.48	477
9.5	437
9.52	433
9.54	469
9.55	466
9.58	460
9.59	480
9.62	460
9.64	440
9.66	444
9.68	495
9.7	495
9.72	425
9.74	478
9.76	490
9.78	461
9.8	450
9.82	453
9.84	446
9.86	448
9.88	472
9.9	409
9.92	426
9.94	429
9.96	451
9.98	431
10	446
10.02	431
10.04	464
10.06	453
10.08	447
10.1	461
10.12	425
10.14	436
10.16	454
10.18	428
10.2	395
10.22	388
10.24	438
10.26	449
10.28	417
10.3	429
10.32	429
10.34	413
10.36	464
10.38	409
10.4	421
10.42	431
10.44	413
10.46	445
10.48	435
10.5	441
10.52	461
10.54	411
10.56	427
10.58	396
10.6	454
10.62	426
10.64	449
10.66	397
10.68	409
10.7	426
10.72	440
10.74	407
10.76	406
10.78	423
10.8	424
10.82	392
10.84	387
10.86	427
10.88	420
10.9	423
10.92	395
10.94	439
10.96	412
10.98	388
11	400
11.02	442
11.04	391
11.06	394
11.08	392
11.1	374
11.12	395
11.14	401
11.16	396
11.18	432
11.2	424
11.22	400
11.24	450
11.26	451
11.28	416
11.3	386
11.32	439
11.34	420
11.36	356
11.38	381
11.4	386
11.42	383
11.44	411
11.46	395
11.48	402
11.5	384
11.52	431
11.54	433
11.56	408
11.58	377
11.6	399
11.62	370
11.64	407
11.66	438
11.68	382
11.7	443
11.72	401
11.74	414
11.76	400
11.78	422
11.8	380
11.82	397
11.84	349
11.86	428
11.88	395
11.9	408
11.92	396
11.94	401
11.96	393
11.98	451
12	384
12.02	425
12.04	415
12.06	374
12.08	389
12.1	390
12.12	401
12.14	402
12.16	392
12.18	388
12.2	379
12.22	404
12.24	376
12.26	414
12.28	410
12.3	399
12.32	414
12.34	346
12.36	395
12.38	394
12.4	365
12.42	402
12.44	396
12.46	361
12.48	374
12.5	402
12.52	390
12.54	378
12.56	389
12.58	389
12.6	387
12.62	359
12.64	417
12.66	397
12.68	345
12.7	373
12.72	372
12.74	357
12.76	380
12.78	401
12.8	385
12.82	383
12.84	366
12.86	403
12.88	393
12.9	393
12.92	387
12.94	342
12.96	352
12.98	352
13	362
13.02	383
13.04	386
13.06	358
13.08	385
13.1	354
13.12	383
13.14	358
13.16	338
13.18	410
13.2	375
13.22	396
13.24	357
13.26	374
13.28	349
13.3	359
13.32	370
13.34	361
13.36	389
13.38	352
13.4	385
13.42	385
13.44	396
13.46	348
13.48	332
13.5	363
13.52	334
13.54	343
13.56	371
13.58	345
13.6	383
13.62	391
13.64	379
13.66	355
13.68	367
13.7	398
13.72	367
13.74	342
13.76	361
13.78	354
13.8	340
13.82	386
13.84	340
13.86	351
13.88	360
13.9	362
13.92	379
13.94	361
13.96	359
13.98	371
14	364
14.02	381
14.04	336
14.06	349
14.08	367
14.1	359
14.12	363
14.14	370
14.16	349
14.18	363
14.2	339
14.22	355
14.24	364
14.26	356
14.28	369
14.3	345
14.32	356
14.34	356
14.36	360
14.38	333
14.4	370
14.42	348
14.44	335
14.46	368
14.48	332
14.5	345
14.52	364
14.54	350
14.56	321
14.58	356
14.6	372
14.62	337
14.64	337
14.66	354
14.68	355
14.7	364
14.72	349
14.74	352
14.76	305
14.78	338
14.8	358
14.82	379
14.84	344
14.86	329
14.88	345
14.9	329
14.92	322
14.94	340
14.96	339
14.98	325
15	327
15.02	309
15.04	323
15.06	335
15.08	353
15.1	344
15.12	319
15.14	318
15.16	338
15.18	312
15.2	339
15.22	338
15.24	325
15.26	323
15.28	329
15.3	318
15.32	317
15.34	313
15.36	334
15.38	305
15.4	336
15.42	349
15.44	311
15.46	300
15.48	337
15.5	386
15.52	315
15.54	335
15.56	306
15.58	315
15.6	331
15.62	330
15.64	290
15.66	321
15.68	338
15.7	321
15.72	326
15.74	331
15.76	347
15.78	301
15.8	323
15.82	345
15.84	307
15.86	330
15.88	315
15.9	329
15.92	347
15.94	304
15.96	301
15.98	315
16	309
16.02	317
16.04	308
16.06	294
16.08	299
16.1	295
16.12	338
16.14	298
16.16	313
16.18	319
16.2	322
16.22	307
16.24	329
16.26	298
16.28	304
16.3	306
16.32	296
16.34	323
16.36	296
16.38	312
16.4	303
16.42	322
16.44	316
16.46	337
16.48	330
16.5	309
16.52	294
16.54	338
16.56	289
16.58	323
16.6	315
16.62	324
16.64	344
16.66	322
16.68	327
16.7	268
16.72	297
16.74	296
16.76	287
16.78	314
16.8	304
16.82	315
16.84	302
16.86	340
16.88	317
16.9	304
16.92	321
16.94	327
16.96	310
16.98	301
17	318
17.02	321
17.04	324
17.06	319
17.08	306
17.1	313
17.12	311
17.14	289
17.16	309
17.18	291
17.2	284
17.22	285
17.24	301
17.26	326
17.28	288
17.3	306
17.32	304
17.34	283
17.36	286
17.38	308
17.4	314
17.42	281
17.44	301
17.46	333
17.48	295
17.5	306
17.52	299
17.54	306
17.56	307
17.58	312
17.6	277
17.62	306
17.64	284
17.66	299
17.68	264
17.7	296
17.72	297
17.74	287
17.76	270
17.78	268
17.8	236
17.82	298
17.84	302
17.86	298
17.88	313
17.9	306
17.92	313
17.94	275
17.96	267
17.98	279
18	289
18.02	307
18.04	301
18.06	283
18.08	321
18.1	295
18.12	265
18.14	269
18.16	285
18.18	289
18.2	287
18.22	292
18.24	305
18.26	283
18.28	285
18.3	284
18.32	321
18.34	285
18.36	288
18.38	272
18.4	286
18.42	261
18.44	279
18.46	271
18.48	287
18.5	293
18.52	288
18.54	296
18.56	318
18.58	297
18.6	316
18.62	284
18.64	272
18.66	263
18.68	306
18.7	258
18.72	282
18.74	273
18.76	259
18.78	298
18.8	294
18.82	279
18.84	307
18.86	280
18.88	311
18.9	289
18.92	297
18.94	293
18.96	300
18.98	294
19	285
19.02	279
19.04	268
19.06	262
19.08	262
19.1	286
19.12	279
19.14	320
19.16	271
19.18	255
19.2	301
19.22	267
19.24	299
19.26	310
19.28	278
19.3	274
19.32	279
19.34	291
19.36	311
19.38	300
19.4	278
19.42	274
19.44	271
19.46	278
19.48	296
19.5	262
19.52	292
19.54	272
19.56	287
19.58	285
19.6	288
19.62	265
19.64	267
19.66	277
19.68	288
19.7	284
19.72	256
19.74	252
19.76	283
19.78	287
19.8	278
19.82	281
19.84	296
19.86	290
19.88	282
19.9	302
19.92	285
19.94	267
19.96	286
19.98	305
20	287
20.02	276
20.04	271
20.06	279
20.08	262
20.1	252
20.12	248
20.14	273
20.16	285
20.18	290
20.2	269
20.22	275
20.24	289
20.26	297
20.28	278
20.3	256
20.32	296
20.34	309
20.36	280
20.38	275
20.4	282
20.42	288
20.44	289
20.46	295
20.48	276
20.5	282
20.52	289
20.54	249
20.56	266
20.58	269
20.6	261
20.62	251
20.64	237
20.66	274
20.68	250
20.7	259
20.72	293
20.74	256
20.76	277
20.78	278
20.8	275
20.82	277
20.84	274
20.86	256
20.88	249
20.9	280
20.92	275
20.94	287
20.96	278
20.98	285
21	264
21.02	258
21.04	268
21.06	297
21.08	284
21.1	293
21.12	269
21.14	274
21.16	270
21.18	282
21.2	277
21.22	280
21.24	259
21.26	300
21.28	283
21.3	274
21.32	270
21.34	275
21.36	261
21.38	258
21.4	266
21.42	286
21.44	251
21.46	268
21.48	275
21.5	292
21.52	253
21.54	277
21.56	256
21.58	267
21.6	285
21.62	252
21.64	254
21.66	275
21.68	297
21.7	267
21.72	261
21.74	231
21.76	295
21.78	289
21.8	301
21.82	275
21.84	258
21.86	255
21.88	258
21.9	283
21.92	286
21.94	277
21.96	277
21.98	265
22	288
22.02	259
22.04	266
22.06	260
22.08	275
22.1	254
22.12	257
22.14	263
22.16	257
22.18	272
22.2	306
22.22	255
22.24	273
22.26	259
22.28	290
22.3	262
22.32	296
22.34	268
22.36	287
22.38	267
22.4	265
22.42	278
22.44	262
22.46	252
22.48	261
22.5	252
22.52	276
22.54	279
22.56	275
22.58	269
22.6	264
22.62	283
22.64	264
22.66	266
22.68	287
22.7	289
22.72	260
22.74	259
22.76	283
22.78	245
22.8	289
22.82	262
22.84	278
22.86	280
22.88	245
22.9	243
22.92	260
22.94	270
22.96	288
22.98	279
23	249
23.02	288
23.04	267
23.06	250
23.08	265
23.1	302
23.12	269
23.14	297
23.16	258
23.18	267
23.2	261
23.22	242
23.24	254
23.26	265
23.28	246
23.3	275
23.32	259
23.34	279
23.36	282
23.38	280
23.4	247
23.42	255
23.44	249
23.46	287
23.48	273
23.5	267
23.52	288
23.54	253
23.56	269
23.58	254
23.6	278
23.62	253
23.64	269
23.66	279
23.68	274
23.7	252
23.72	267
23.74	282
23.76	280
23.78	264
23.8	254
23.82	264
23.84	262
23.86	267
23.88	270
23.9	263
23.92	242
23.94	249
23.96	247
23.98	305
24	276
24.02	274
24.04	272
24.06	254
24.08	273
24.1	262
24.12	270
24.14	273
24.16	270
24.18	285
24.2	278
24.22	282
24.24	276
24.26	279
24.28	249
24.3	280
24.32	264
24.34	279
24.36	277
24.38	275
24.4	272
24.42	269
24.44	249
24.46	277
24.48	291
24.5	276
24.52	286
24.54	269
24.56	271
24.58	265
24.6	245
24.62	277
24.64	270
24.66	272
24.68	282
24.7	279
24.72	290
24.74	288
24.76	279
24.78	272
24.8	260
24.82	276
24.84	296
24.86	304
24.88	283
24.9	284
24.92	254
24.94	297
24.96	269
24.98	260
25	258
25.02	307
25.04	244
25.06	251
25.08	284
25.1	249
25.12	297
25.14	285
25.16	255
25.18	287
25.2	301
25.22	301
25.24	260
25.26	265
25.28	270
25.3	268
25.32	312
25.34	316
25.36	283
25.38	275
25.4	297
25.42	287
25.44	272
25.46	275
25.48	288
25.5	295
25.52	287
25.54	279
25.56	310
25.58	321
25.6	316
25.62	288
25.64	287
25.66	302
25.68	293
25.7	292
25.72	319
25.74	308
25.76	281
25.78	272
25.8	302
25.82	287
25.84	294
25.86	285
25.88	302
25.9	298
25.92	311
25.94	307
25.96	291
25.98	315
26	305
26.02	301
26.04	292
26.06	302
26.08	322
26.1	330
26.12	303
26.14	293
26.16	295
26.18	307
26.2	288
26.22	317
26.24	337
26.26	316
26.28	302
26.3	322
26.32	313
26.34	308
26.36	331
26.38	339
26.4	320
26.42	300
26.44	333
26.46	296
26.48	327
26.5	315
26.52	328
26.54	338
26.56	283
26.58	332
26.6	339
26.62	322
26.64	322
26.66	334
26.68	310
26.7	355
26.72	365
26.74	345
26.76	345
26.78	361
26.8	353
26.82	355
26.84	383
26.86	358
26.88	337
26.9	379
26.92	330
26.94	365
26.96	350
26.98	345
27	391
27.02	412
27.04	394
27.06	373
27.08	386
27.1	383
27.12	381
27.14	426
27.16	411
27.18	425
27.2	438
27.22	428
27.24	439
27.26	436
27.28	394
27.3	445
27.32	485
27.34	486
27.36	459
27.38	492
27.4	488
27.42	502
27.44	501
27.46	486
27.48	544
27.5	538
27.52	534
27.54	562
27.56	584
27.58	599
27.6	558
27.62	617
27.64	634
27.66	665
27.68	656
27.7	667
27.72	681
27.74	727
27.76	737
27.78	765
27.8	800
27.82	771
27.84	798
27.86	813
27.88	848
27.9	873
27.92	939
27.94	936
27.96	900
27.98	963
28	951
28.02	1003
28.04	1042
28.06	1076
28.08	1071
28.1	1116
28.12	1094
28.14	1146
28.16	1200
28.18	1176
28.2	1262
28.22	1211
28.24	1215
28.26	1218
28.28	1313
28.3	1281
28.32	1343
28.34	1300
28.36	1382
28.38	1356
28.4	1471
28.42	1396
28.44	1399
28.46	1391
28.48	1377
28.5	1380
28.52	1369
28.54	1383
28.56	1372
28.58	1423
28.6	1316
28.62	1351
28.64	1309
28.66	1270
28.68	1290
28.7	1330
28.72	1268
28.74	1199
28.76	1193
28.78	1218
28.8	1183
28.82	1165
28.84	1145
28.86	1138
28.88	1082
28.9	1114
28.92	1018
28.94	985
28.96	958
28.98	977
29	941
29.02	891
29.04	867
29.06	886
29.08	830
29.1	842
29.12	835
29.14	830
29.16	807
29.18	792
29.2	696
29.22	737
29.24	684
29.26	690
29.28	644
29.3	634
29.32	625
29.34	624
29.36	603
29.38	604
29.4	598
29.42	571
29.44	557
29.46	561
29.48	549
29.5	514
29.52	494
29.54	475
29.56	544
29.58	461
29.6	486
29.62	467
29.64	487
29.66	464
29.68	473
29.7	461
29.72	453
29.74	468
29.76	386
29.78	415
29.8	397
29.82	425
29.84	433
29.86	433
29.88	389
29.9	441
29.92	409
29.94	390
29.96	386
29.98	422
30	330
30.02	356
30.04	361
30.06	352
30.08	333
30.1	340
30.12	360
30.14	363
30.16	320
30.18	380
30.2	350
30.22	372
30.24	345
30.26	336
30.28	334
30.3	372
30.32	334
30.34	329
30.36	345
30.38	357
30.4	348
30.42	342
30.44	324
30.46	345
30.48	315
30.5	314
30.52	319
30.54	331
30.56	310
30.58	303
30.6	303
30.62	309
30.64	315
30.66	329
30.68	314
30.7	307
30.72	290
30.74	332
30.76	289
30.78	280
30.8	328
30.82	321
30.84	344
30.86	286
30.88	303
30.9	292
30.92	302
30.94	272
30.96	295
30.98	295
31	303
31.02	308
31.04	314
31.06	299
31.08	281
31.1	280
31.12	305
31.14	259
31.16	271
31.18	272
31.2	294
31.22	296
31.24	301
31.26	300
31.28	296
31.3	299
31.32	294
31.34	290
31.36	303
31.38	301
31.4	290
31.42	308
31.44	306
31.46	272
31.48	285
31.5	312
31.52	305
31.54	286
31.56	308
31.58	319
31.6	274
31.62	286
31.64	274
31.66	290
31.68	320
31.7	291
31.72	287
31.74	267
31.76	290
31.78	296
31.8	347
31.82	320
31.84	293
31.86	318
31.88	316
31.9	333
31.92	301
31.94	312
31.96	297
31.98	327
32	315
32.02	363
32.04	337
32.06	345
32.08	347
32.1	343
32.12	325
32.14	369
32.16	346
32.18	372
32.2	372
32.22	388
32.24	374
32.26	366
32.28	360
32.3	412
32.32	394
32.34	366
32.36	398
32.38	387
32.4	405
32.42	403
32.44	389
32.46	423
32.48	408
32.5	443
32.52	418
32.54	446
32.56	427
32.58	447
32.6	486
32.62	510
32.64	509
32.66	515
32.68	452
32.7	495
32.72	494
32.74	538
32.76	521
32.78	494
32.8	536
32.82	536
32.84	570
32.86	519
32.88	507
32.9	555
32.92	593
32.94	567
32.96	576
32.98	512
33	553
33.02	529
33.04	517
33.06	591
33.08	534
33.1	562
33.12	497
33.14	549
33.16	549
33.18	530
33.2	519
33.22	527
33.24	512
33.26	526
33.28	471
33.3	524
33.32	508
33.34	469
33.36	479
33.38	465
33.4	466
33.42	445
33.44	443
33.46	434
33.48	423
33.5	441
33.52	437
33.54	440
33.56	418
33.58	390
33.6	416
33.62	402
33.64	371
33.66	384
33.68	387
33.7	337
33.72	367
33.74	376
33.76	352
33.78	346
33.8	351
33.82	334
33.84	323
33.86	342
33.88	304
33.9	332
33.92	348
33.94	333
33.96	328
33.98	322
34	337
34.02	316
34.04	295
34.06	299
34.08	293
34.1	286
34.12	289
34.14	289
34.16	302
34.18	317
34.2	262
34.22	260
34.24	268
34.26	261
34.28	273
34.3	267
34.32	286
34.34	265
34.36	267
34.38	293
34.4	297
34.42	268
34.44	245
34.46	305
34.48	254
34.5	254
34.52	255
34.54	251
34.56	275
34.58	257
34.6	274
34.62	246
34.64	239
34.66	227
34.68	278
34.7	240
34.72	262
34.74	254
34.76	269
34.78	245
34.8	233
34.82	234
34.84	273
34.86	248
34.88	293
34.9	266
34.92	256
34.94	254
34.96	230
34.98	239
35	263
35.02	241
35.04	243
35.06	228
35.08	218
35.1	247
35.12	249
35.14	238
35.16	237
35.18	270
35.2	262
35.22	233
35.24	200
35.26	243
35.28	233
35.3	240
35.32	231
35.34	234
35.36	227
35.38	247
35.4	247
35.42	223
35.44	252
35.46	234
35.48	221
35.5	230
35.52	262
35.54	231
35.56	254
35.58	241
35.6	240
35.62	247
35.64	261
35.66	249
35.68	220
35.7	230
35.72	228
35.74	238
35.76	234
35.78	238
35.8	244
35.82	228
35.84	222
35.86	199
35.88	233
35.9	243
35.92	214
35.94	224
35.96	203
35.98	250
36	257
36.02	249
36.04	238
36.06	213
36.08	232
36.1	246
36.12	233
36.14	224
36.16	237
36.18	234
36.2	219
36.22	234
36.24	250
36.26	242
36.28	238
36.3	272
36.32	219
36.34	219
36.36	219
36.38	249
36.4	227
36.42	209
36.44	232
36.46	255
36.48	238
36.5	239
36.52	215
36.54	233
36.56	207
36.58	226
36.6	239
36.62	213
36.64	202
36.66	239
36.68	231
36.7	218
36.72	238
36.74	220
36.76	252
36.78	232
36.8	246
36.82	224
36.84	220
36.86	227
36.88	215
36.9	223
36.92	217
36.94	234
36.96	251
36.98	201
37	213
37.02	227
37.04	197
37.06	214
37.08	226
37.1	200
37.12	223
37.14	228
37.16	234
37.18	218
37.2	217
37.22	215
37.24	245
37.26	219
37.28	219
37.3	210
37.32	206
37.34	197
37.36	236
37.38	212
37.4	227
37.42	234
37.44	230
37.46	213
37.48	235
37.5	209
37.52	203
37.54	194
37.56	218
37.58	210
37.6	254
37.62	221
37.64	206
37.66	209
37.68	223
37.7	235
37.72	247
37.74	233
37.76	211
37.78	238
37.8	227
37.82	209
37.84	218
37.86	228
37.88	210
37.9	219
37.92	208
37.94	251
37.96	250
37.98	207
38	216
38.02	220
38.04	203
38.06	203
38.08	212
38.1	213
38.12	254
38.14	211
38.16	241
38.18	210
38.2	195
38.22	233
38.24	212
38.26	207
38.28	228
38.3	228
38.32	252
38.34	223
38.36	207
38.38	226
38.4	213
38.42	218
38.44	211
38.46	206
38.48	232
38.5	199
38.52	204
38.54	204
38.56	243
38.58	208
38.6	242
38.62	229
38.64	213
38.66	240
38.68	213
38.7	208
38.72	232
38.74	186
38.76	205
38.78	237
38.8	217
38.82	215
38.84	235
38.86	211
38.88	241
38.9	227
38.92	226
38.94	224
38.96	193
38.98	219
39	207
39.02	219
39.04	229
39.06	247
39.08	216
39.1	210
39.12	235
39.14	229
39.16	217
39.18	196
39.2	206
39.22	200
39.24	233
39.26	218
39.28	181
39.3	196
39.32	216
39.34	227
39.36	220
39.38	242
39.4	223
39.42	187
39.44	215
39.46	212
39.48	201
39.5	199
39.52	240
39.54	205
39.56	210
39.58	194
39.6	227
39.62	211
39.64	215
39.66	215
39.68	211
39.7	227
39.72	184
39.74	182
39.76	207
39.78	205
39.8	207
39.82	216
39.84	189
39.86	187
39.88	219
39.9	213
39.92	228
39.94	200
39.96	218
39.98	203
40	204
40.02	194
40.04	198
40.06	236
40.08	216
40.1	204
40.12	210
40.14	216
40.16	198
40.18	202
40.2	218
40.22	229
40.24	208
40.26	218
40.28	220
40.3	230
40.32	203
40.34	209
40.36	194
40.38	222
40.4	196
40.42	229
40.44	217
40.46	209
40.48	207
40.5	219
40.52	204
40.54	262
40.56	229
40.58	215
40.6	225
40.62	207
40.64	209
40.66	189
40.68	231
40.7	236
40.72	200
40.74	208
40.76	215
40.78	208
40.8	219
40.82	195
40.84	215
40.86	240
40.88	201
40.9	222
40.92	224
40.94	220
40.96	209
40.98	213
41	212
41.02	217
41.04	238
41.06	235
41.08	224
41.1	198
41.12	214
41.14	214
41.16	209
41.18	220
41.2	221
41.22	199
41.24	209
41.26	227
41.28	196
41.3	179
41.32	228
41.34	200
41.36	210
41.38	197
41.4	232
41.42	197
41.44	207
41.46	226
41.48	226
41.5	240
41.52	216
41.54	226
41.56	220
41.58	219
41.6	203
41.62	204
41.64	222
41.66	212
41.68	244
41.7	219
41.72	198
41.74	228
41.76	215
41.78	226
41.8	230
41.82	218
41.84	215
41.86	186
41.88	232
41.9	200
41.92	217
41.94	233
41.96	213
41.98	212
42	212
42.02	240
42.04	217
42.06	227
42.08	232
42.1	226
42.12	219
42.14	227
42.16	207
42.18	225
42.2	220
42.22	220
42.24	228
42.26	212
42.28	227
42.3	235
42.32	216
42.34	246
42.36	222
42.38	214
42.4	203
42.42	198
42.44	229
42.46	209
42.48	214
42.5	230
42.52	210
42.54	196
42.56	210
42.58	262
42.6	231
42.62	237
42.64	268
42.66	197
42.68	212
42.7	237
42.72	254
42.74	237
42.76	227
42.78	216
42.8	235
42.82	220
42.84	247
42.86	225
42.88	241
42.9	202
42.92	230
42.94	245
42.96	214
42.98	228
43	249
43.02	242
43.04	253
43.06	246
43.08	230
43.1	227
43.12	237
43.14	224
43.16	238
43.18	235
43.2	221
43.22	233
43.24	238
43.26	252
43.28	224
43.3	260
43.32	250
43.34	237
43.36	270
43.38	243
43.4	252
43.42	248
43.44	260
43.46	261
43.48	214
43.5	249
43.52	229
43.54	263
43.56	254
43.58	248
43.6	249
43.62	240
43.64	243
43.66	254
43.68	269
43.7	262
43.72	216
43.74	257
43.76	274
43.78	246
43.8	248
43.82	262
43.84	239
43.86	269
43.88	269
43.9	273
43.92	275
43.94	291
43.96	273
43.98	265
44	291
44.02	301
44.04	316
44.06	304
44.08	301
44.1	318
44.12	343
44.14	339
44.16	379
44.18	372
44.2	385
44.22	420
44.24	451
44.26	526
44.28	531
44.3	569
44.32	653
44.34	726
44.36	818
44.38	894
44.4	984
44.42	1116
44.44	1115
44.46	1203
44.48	1145
44.5	1101
44.52	1046
44.54	1046
44.56	945
44.58	933
44.6	822
44.62	714
44.64	663
44.66	575
44.68	510
44.7	510
44.72	476
44.74	452
44.76	422
44.78	392
44.8	410
44.82	333
44.84	336
44.86	365
44.88	317
44.9	337
44.92	294
44.94	301
[truncated: 2,253 more rows]

## Sheet: 96CeOx-Ni
XRD
2θ	96CeOx/Ni
5	4356
5.02	4612
5.04	4612
5.06	4596
5.08	4756
5.1	4552
5.12	4424
5.14	4268
5.16	4132
5.18	4152
5.2	4152
5.22	3920
5.24	4156
5.26	3824
5.28	3868
5.3	4012
5.32	3712
5.34	3528
5.36	3556
5.38	3364
5.4	3388
5.42	3536
5.44	3268
5.46	3204
5.48	3160
5.5	3128
5.52	3196
5.54	3156
5.56	3148
5.58	3208
5.6	2932
5.62	3152
5.64	3160
5.66	3104
5.68	2920
5.7	2896
5.72	2700
5.74	2772
5.76	2940
5.78	2664
5.8	3024
5.82	2848
5.84	2596
5.86	2788
5.88	2712
5.9	2768
5.92	2784
5.94	2576
5.96	2744
5.98	2764
6	2572
6.02	2564
6.04	2572
6.06	2696
6.08	2624
6.1	2584
6.12	2720
6.14	2452
6.16	2656
6.18	2544
6.2	2700
6.22	2540
6.24	2328
6.26	2512
6.28	2408
6.3	2472
6.32	2500
6.34	2484
6.36	2356
6.38	2532
6.4	2472
6.42	2404
6.44	2244
6.46	2416
6.48	2484
6.5	2308
6.52	2488
6.54	2316
6.56	2360
6.58	2228
6.6	2348
6.62	2384
6.64	2280
6.66	2312
6.68	2260
6.7	2148
6.72	2216
6.74	2276
6.76	2124
6.78	2268
6.8	2260
6.82	2256
6.84	2032
6.86	2264
6.88	2280
6.9	2312
6.92	2088
6.94	2124
6.96	2136
6.98	2104
7	2168
7.02	2168
7.04	2208
7.06	2128
7.08	2152
7.1	2080
7.12	2004
7.14	2172
7.16	2160
7.18	2044
7.2	2064
7.22	2108
7.24	2128
7.26	2148
7.28	2056
7.3	1932
7.32	2060
7.34	2012
7.36	2096
7.38	2168
7.4	1916
7.42	2016
7.44	2160
7.46	1956
7.48	2200
7.5	1844
7.52	2060
7.54	1980
7.56	1900
7.58	1944
7.6	1964
7.62	1836
7.64	1912
7.66	1952
7.68	1844
7.7	1956
7.72	1888
7.74	1796
7.76	1960
7.78	1856
7.8	1864
7.82	1896
7.84	1864
7.86	1656
7.88	1732
7.9	1924
7.92	1912
7.94	1740
7.96	1684
7.98	1852
8	1888
8.02	1872
8.04	1840
8.05	1832
8.08	1744
8.1	1812
8.12	1844
8.14	1772
8.16	1912
8.18	1784
8.2	1900
8.22	1808
8.24	1864
8.26	1596
8.28	1704
8.3	1756
8.32	1724
8.34	1808
8.36	1624
8.38	1824
8.4	1688
8.42	1596
8.44	1804
8.46	1824
8.48	1772
8.5	1572
8.52	1696
8.54	1728
8.55	1860
8.58	1640
8.6	1688
8.62	1612
8.64	1764
8.66	1668
8.68	1768
8.7	1680
8.72	1624
8.74	1684
8.76	1496
8.78	1720
8.8	1540
8.82	1544
8.84	1740
8.86	1508
8.88	1680
8.9	1572
8.92	1564
8.94	1604
8.96	1644
8.98	1464
9	1688
9.02	1596
9.04	1596
9.05	1608
9.08	1628
9.1	1468
9.12	1728
9.14	1488
9.16	1572
9.18	1676
9.2	1612
9.22	1572
9.24	1608
9.26	1432
9.28	1792
9.3	1692
9.32	1552
9.34	1408
9.36	1644
9.38	1528
9.4	1624
9.42	1432
9.44	1420
9.46	1460
9.48	1480
9.5	1484
9.52	1552
9.54	1588
9.55	1516
9.58	1476
9.59	1504
9.62	1436
9.64	1440
9.66	1440
9.68	1356
9.7	1404
9.72	1376
9.74	1420
9.76	1440
9.78	1372
9.8	1484
9.82	1500
9.84	1496
9.86	1388
9.88	1400
9.9	1260
9.92	1440
9.94	1380
9.96	1472
9.98	1464
10	1440
10.02	1376
10.04	1424
10.06	1248
10.08	1364
10.1	1428
10.12	1348
10.14	1264
10.16	1428
10.18	1476
10.2	1356
10.22	1232
10.24	1396
10.26	1288
10.28	1332
10.3	1428
10.32	1456
10.34	1336
10.36	1384
10.38	1288
10.4	1460
10.42	1560
10.44	1416
10.46	1244
10.48	1332
10.5	1340
10.52	1332
10.54	1400
10.56	1332
10.58	1340
10.6	1308
10.62	1336
10.64	1264
10.66	1272
10.68	1316
10.7	1388
10.72	1340
10.74	1088
10.76	1340
10.78	1432
10.8	1348
10.82	1324
10.84	1348
10.86	1336
10.88	1400
10.9	1260
10.92	1176
10.94	1316
10.96	1212
10.98	1172
11	1252
11.02	1200
11.04	1276
11.06	1216
11.08	1240
11.1	1252
11.12	1196
11.14	1296
11.16	1320
11.18	1092
11.2	1332
11.22	1268
11.24	1144
11.26	1108
11.28	1200
11.3	1240
11.32	1364
11.34	1268
11.36	1344
11.38	1384
11.4	1228
11.42	1268
11.44	1164
11.46	1192
11.48	1116
11.5	1240
11.52	1204
11.54	1172
11.56	1120
11.58	1232
11.6	1132
11.62	1204
11.64	1224
11.66	1288
11.68	1208
11.7	1144
11.72	1224
11.74	1176
11.76	1308
11.78	1148
11.8	1172
11.82	1188
11.84	1188
11.86	1244
11.88	1196
11.9	1184
11.92	1216
11.94	1176
11.96	1216
11.98	1160
12	1140
12.02	1180
12.04	1172
12.06	1144
12.08	1084
12.1	1236
12.12	1148
12.14	1160
12.16	1132
12.18	1012
12.2	1004
12.22	1072
12.24	1168
12.26	1052
12.28	1180
12.3	1172
12.32	1116
12.34	1140
12.36	1164
12.38	1172
12.4	1092
12.42	1068
12.44	1220
12.46	1100
12.48	1156
12.5	1224
12.52	1160
12.54	1152
12.56	1136
12.58	1228
12.6	1184
12.62	1004
12.64	1060
12.66	1104
12.68	1056
12.7	1220
12.72	1056
12.74	1080
12.76	1100
12.78	1160
12.8	1100
12.82	1116
12.84	1252
12.86	1068
12.88	1088
12.9	1160
12.92	1048
12.94	1196
12.96	1084
12.98	1036
13	1160
13.02	1124
13.04	1160
13.06	992
13.08	1028
13.1	1044
13.12	1032
13.14	968
13.16	996
13.18	1216
13.2	1080
13.22	1088
13.24	1060
13.26	984
13.28	1128
13.3	1068
13.32	1172
13.34	1140
13.36	1160
13.38	1044
13.4	1156
13.42	1068
13.44	1116
13.46	1080
13.48	1092
13.5	1120
13.52	1076
13.54	1024
13.56	1168
13.58	1104
13.6	1076
13.62	1064
13.64	1164
13.66	1008
13.68	1036
13.7	952
13.72	1160
13.74	1024
13.76	1144
13.78	1152
13.8	1044
13.82	1036
13.84	1004
13.86	1092
13.88	992
13.9	1080
13.92	1072
13.94	1068
13.96	1080
13.98	1072
14	1032
14.02	1028
14.04	1072
14.06	984
14.08	956
14.1	1004
14.12	1216
14.14	972
14.16	1100
14.18	952
14.2	936
14.22	1020
14.24	980
14.26	968
14.28	956
14.3	1044
14.32	960
14.34	1048
14.36	1000
14.38	1008
14.4	1008
14.42	1044
14.44	992
14.46	1124
14.48	920
14.5	884
14.52	928
14.54	1028
14.56	1016
14.58	1040
14.6	1056
14.62	992
14.64	1020
14.66	1060
14.68	1008
14.7	972
14.72	940
14.74	1008
14.76	972
14.78	1016
14.8	1020
14.82	1112
14.84	1000
14.86	1024
14.88	1000
14.9	1048
14.92	980
14.94	992
14.96	976
14.98	1088
15	964
15.02	968
15.04	1016
15.06	952
15.08	1028
15.1	996
15.12	1040
15.14	964
15.16	1004
15.18	944
15.2	844
15.22	976
15.24	924
15.26	840
15.28	928
15.3	956
15.32	972
15.34	1024
15.36	868
15.38	952
15.4	1032
15.42	940
15.44	864
15.46	912
15.48	964
15.5	868
15.52	968
15.54	940
15.56	960
15.58	928
15.6	1048
15.62	936
15.64	944
15.66	956
15.68	964
15.7	884
15.72	876
15.74	1020
15.76	1036
15.78	964
15.8	944
15.82	840
15.84	912
15.86	956
15.88	968
15.9	892
15.92	792
15.94	844
15.96	904
15.98	976
16	1052
16.02	924
16.04	948
16.06	924
16.08	1004
16.1	828
16.12	936
16.14	1004
16.16	936
16.18	976
16.2	928
16.22	824
16.24	864
16.26	868
16.28	936
16.3	900
16.32	876
16.34	964
16.36	976
16.38	880
16.4	956
16.42	948
16.44	868
16.46	932
16.48	840
16.5	992
16.52	960
16.54	856
16.56	968
16.58	892
16.6	912
16.62	984
16.64	916
16.66	884
16.68	804
16.7	824
16.72	1000
16.74	992
16.76	808
16.78	900
16.8	920
16.82	992
16.84	928
16.86	960
16.88	912
16.9	876
16.92	868
16.94	852
16.96	908
16.98	920
17	804
17.02	916
17.04	904
17.06	908
17.08	868
17.1	860
17.12	956
17.14	904
17.16	836
17.18	880
17.2	868
17.22	768
17.24	892
17.26	840
17.28	896
17.3	916
17.32	876
17.34	776
17.36	952
17.38	872
17.4	892
17.42	924
17.44	752
17.46	888
17.48	728
17.5	832
17.52	760
17.54	848
17.56	944
17.58	944
17.6	780
17.62	828
17.64	940
17.66	812
17.68	860
17.7	844
17.72	840
17.74	824
17.76	880
17.78	776
17.8	880
17.82	820
17.84	808
17.86	900
17.88	896
17.9	952
17.92	756
17.94	760
17.96	844
17.98	760
18	772
18.02	768
18.04	756
18.06	828
18.08	804
18.1	816
18.12	840
18.14	844
18.16	724
18.18	756
18.2	804
18.22	724
18.24	764
18.26	864
18.28	828
18.3	676
18.32	784
18.34	804
18.36	868
18.38	812
18.4	808
18.42	900
18.44	768
18.46	712
18.48	768
18.5	768
18.52	848
18.54	836
18.56	804
18.58	800
18.6	760
18.62	852
18.64	832
18.66	808
18.68	716
18.7	700
18.72	760
18.74	632
18.76	872
18.78	820
18.8	732
18.82	728
18.84	740
18.86	784
18.88	780
18.9	820
18.92	780
18.94	712
18.96	784
18.98	856
19	804
19.02	664
19.04	676
19.06	824
19.08	792
19.1	776
19.12	740
19.14	800
19.16	752
19.18	816
19.2	852
19.22	744
19.24	808
19.26	760
19.28	756
19.3	712
19.32	816
19.34	820
19.36	864
19.38	728
19.4	708
19.42	724
19.44	812
19.46	684
19.48	840
19.5	792
19.52	744
19.54	800
19.56	820
19.58	808
19.6	744
19.62	748
19.64	800
19.66	780
19.68	728
19.7	768
19.72	768
19.74	764
19.76	804
19.78	828
19.8	760
19.82	792
19.84	744
19.86	888
19.88	632
19.9	776
19.92	740
19.94	740
19.96	716
19.98	696
20	848
20.02	680
20.04	668
20.06	772
20.08	784
20.1	748
20.12	780
20.14	680
20.16	840
20.18	828
20.2	804
20.22	792
20.24	736
20.26	788
20.28	756
20.3	748
20.32	820
20.34	864
20.36	772
20.38	784
20.4	800
20.42	680
20.44	724
20.46	836
20.48	836
20.5	824
20.52	872
20.54	804
20.56	740
20.58	776
20.6	716
20.62	792
20.64	764
20.66	764
20.68	676
20.7	796
20.72	712
20.74	796
20.76	832
20.78	848
20.8	732
20.82	900
20.84	804
20.86	784
20.88	748
20.9	792
20.92	756
20.94	724
20.96	776
20.98	928
21	700
21.02	756
21.04	728
21.06	812
21.08	744
21.1	716
21.12	672
21.14	740
21.16	804
21.18	696
21.2	780
21.22	876
21.24	716
21.26	756
21.28	756
21.3	724
21.32	728
21.34	688
21.36	800
21.38	704
21.4	744
21.42	852
21.44	688
21.46	764
21.48	736
21.5	748
21.52	748
21.54	804
21.56	620
21.58	732
21.6	796
21.62	792
21.64	664
21.66	708
21.68	764
21.7	808
21.72	844
21.74	844
21.76	844
21.78	784
21.8	732
21.82	708
21.84	772
21.86	664
21.88	684
21.9	704
21.92	692
21.94	716
21.96	820
21.98	696
22	744
22.02	784
22.04	856
22.06	716
22.08	632
22.1	700
22.12	744
22.14	720
22.16	832
22.18	832
22.2	840
22.22	780
22.24	668
22.26	800
22.28	816
22.3	716
22.32	768
22.34	608
22.36	704
22.38	724
22.4	780
22.42	740
22.44	704
22.46	700
22.48	720
22.5	816
22.52	692
22.54	624
22.56	752
22.58	860
22.6	812
22.62	628
22.64	784
22.66	680
22.68	820
22.7	692
22.72	668
22.74	692
22.76	696
22.78	776
22.8	696
22.82	852
22.84	736
22.86	676
22.88	692
22.9	676
22.92	716
22.94	748
22.96	728
22.98	728
23	684
23.02	680
23.04	692
23.06	680
23.08	732
23.1	760
23.12	748
23.14	652
23.16	664
23.18	780
23.2	684
23.22	728
23.24	688
23.26	628
23.28	748
23.3	692
23.32	668
23.34	784
23.36	708
23.38	744
23.4	700
23.42	676
23.44	580
23.46	676
23.48	652
23.5	716
23.52	608
23.54	712
23.56	644
23.58	688
23.6	632
23.62	684
23.64	728
23.66	616
23.68	708
23.7	744
23.72	736
23.74	772
23.76	720
23.78	740
23.8	708
23.82	732
23.84	704
23.86	636
23.88	616
23.9	632
23.92	640
23.94	668
23.96	640
23.98	744
24	724
24.02	676
24.04	700
24.06	672
24.08	724
24.1	632
24.12	676
24.14	680
24.16	568
24.18	580
24.2	616
24.22	632
24.24	632
24.26	604
24.28	612
24.3	664
24.32	640
24.34	652
24.36	608
24.38	572
24.4	712
24.42	652
24.44	640
24.46	708
24.48	716
24.5	684
24.52	612
24.54	612
24.56	692
24.58	640
24.6	600
24.62	648
24.64	708
24.66	624
24.68	652
24.7	552
24.72	696
24.74	684
24.76	588
24.78	604
24.8	640
24.82	660
24.84	664
24.86	652
24.88	660
24.9	616
24.92	604
24.94	640
24.96	612
24.98	640
25	696
25.02	684
25.04	580
25.06	748
25.08	608
25.1	664
25.12	560
25.14	592
25.16	636
25.18	528
25.2	672
25.22	660
25.24	632
25.26	728
25.28	652
25.3	728
25.32	656
25.34	660
25.36	672
25.38	656
25.4	616
25.42	664
25.44	608
25.46	724
25.48	720
25.5	660
25.52	592
25.54	656
25.56	640
25.58	648
25.6	676
25.62	704
25.64	656
25.66	744
25.68	608
25.7	640
25.72	716
25.74	672
25.76	676
25.78	664
25.8	660
25.82	708
25.84	656
25.86	672
25.88	616
25.9	652
25.92	668
25.94	684
25.96	624
25.98	720
26	740
26.02	652
26.04	628
26.06	640
26.08	712
26.1	592
26.12	668
26.14	604
26.16	576
26.18	652
26.2	616
26.22	636
26.24	764
26.26	736
26.28	624
26.3	664
26.32	680
26.34	752
26.36	656
26.38	676
26.4	640
26.42	604
26.44	672
26.46	652
26.48	788
26.5	656
26.52	720
26.54	720
26.56	748
26.58	752
26.6	632
26.62	716
26.64	732
26.66	712
26.68	716
26.7	740
26.72	732
26.74	736
26.76	752
26.78	748
26.8	736
26.82	940
26.84	748
26.86	660
26.88	708
26.9	816
26.92	756
26.94	700
26.96	792
26.98	852
27	828
27.02	832
27.04	796
27.06	848
27.08	796
27.1	780
27.12	812
27.14	792
27.16	844
27.18	772
27.2	884
27.22	964
27.24	828
27.26	836
27.28	896
27.3	948
27.32	908
27.34	1036
27.36	980
27.38	1032
27.4	1092
27.42	1132
27.44	1024
27.46	1068
27.48	1132
27.5	1216
27.52	1168
27.54	1252
27.56	1328
27.58	1232
27.6	1276
27.62	1448
27.64	1420
27.66	1348
27.68	1488
27.7	1516
27.72	1404
27.74	1644
27.76	1612
27.78	1692
27.8	1460
27.82	1780
27.84	1704
27.86	1860
27.88	1908
27.9	1864
27.92	1952
27.94	1976
27.96	2168
27.98	2040
28	2088
28.02	2276
28.04	2160
28.06	2240
28.08	2472
28.1	2472
28.12	2764
28.14	2876
28.16	2732
28.18	2596
28.2	2764
28.22	2892
28.24	2980
28.26	2988
28.28	2992
28.3	2972
28.32	3244
28.34	3028
28.36	3176
28.38	3100
28.4	3272
28.42	3168
28.44	3116
28.46	3388
28.48	3248
28.5	3372
28.52	3176
28.54	3052
28.56	3064
28.58	3284
28.6	3228
28.62	3148
28.64	3208
28.66	2876
28.68	3000
28.7	2868
28.72	3032
28.74	2824
28.76	2776
28.78	2844
28.8	2692
28.82	2760
28.84	2676
28.86	2600
28.88	2484
28.9	2556
28.92	2372
28.94	2340
28.96	2180
28.98	2164
29	2272
29.02	2184
29.04	2072
29.06	2040
29.08	1864
29.1	1848
29.12	1760
29.14	1748
29.16	1804
29.18	1544
29.2	1648
29.22	1704
29.24	1536
29.26	1576
29.28	1460
29.3	1308
29.32	1388
29.34	1404
29.36	1328
29.38	1440
29.4	1216
29.42	1204
29.44	1228
29.46	1160
29.48	1060
29.5	1152
29.52	1076
29.54	1116
29.56	1096
29.58	1188
29.6	1036
29.62	1012
29.64	900
29.66	1008
29.68	968
29.7	904
29.72	944
29.74	896
29.76	948
29.78	860
29.8	876
29.82	840
29.84	812
29.86	740
29.88	816
29.9	768
29.92	828
29.94	852
29.96	812
29.98	780
30	712
30.02	716
30.04	776
30.06	684
30.08	824
30.1	784
30.12	704
30.14	716
30.16	688
30.18	708
30.2	680
30.22	624
30.24	768
30.26	648
30.28	616
30.3	744
30.32	668
30.34	580
30.36	712
30.38	628
30.4	696
30.42	600
30.44	620
30.46	648
30.48	592
30.5	612
30.52	596
30.54	684
30.56	548
30.58	572
30.6	560
30.62	608
30.64	576
30.66	528
30.68	612
30.7	600
30.72	620
30.74	532
30.76	568
30.78	584
30.8	548
30.82	672
30.84	416
30.86	624
30.88	608
30.9	552
30.92	564
30.94	576
30.96	548
30.98	648
31	512
31.02	468
31.04	560
31.06	588
31.08	488
31.1	548
31.12	608
31.14	564
31.16	556
31.18	452
31.2	544
31.22	540
31.24	596
31.26	576
31.28	548
31.3	572
31.32	536
31.34	508
31.36	624
31.38	524
31.4	568
31.42	576
31.44	532
31.46	548
31.48	568
31.5	484
31.52	528
31.54	512
31.56	512
31.58	580
31.6	532
31.62	528
31.64	556
31.66	408
31.68	504
31.7	540
31.72	520
31.74	656
31.76	616
31.78	524
31.8	576
31.82	584
31.84	540
31.86	580
31.88	596
31.9	628
31.92	628
31.94	576
31.96	624
31.98	540
32	556
32.02	636
32.04	580
32.06	644
32.08	640
32.1	668
32.12	668
32.14	704
32.16	700
32.18	672
32.2	692
32.22	680
32.24	756
32.26	756
32.28	664
32.3	696
32.32	736
32.34	760
32.36	900
32.38	776
32.4	796
32.42	880
32.44	860
32.46	792
32.48	900
32.5	780
32.52	900
32.54	884
32.56	948
32.58	1024
32.6	960
32.62	944
32.64	944
32.66	920
32.68	980
32.7	872
32.72	1044
32.74	988
32.76	1112
32.78	1076
32.8	1120
32.82	1124
32.84	1052
32.86	1128
32.88	1132
32.9	1108
32.92	1120
32.94	1228
32.96	1204
32.98	1172
33	1016
33.02	1020
33.04	1148
33.06	1264
33.08	1188
33.1	1100
33.12	1168
33.14	1120
33.16	1128
33.18	1160
33.2	1100
33.22	1104
33.24	1100
33.26	1048
33.28	996
33.3	1048
33.32	1020
33.34	908
33.36	1036
33.38	920
33.4	964
33.42	872
33.44	844
33.46	944
33.48	964
33.5	1024
33.52	828
33.54	832
33.56	856
33.58	860
33.6	808
33.62	828
33.64	772
33.66	724
33.68	736
33.7	760
33.72	644
33.74	688
33.76	696
33.78	664
33.8	672
33.82	608
33.84	648
33.86	600
33.88	660
33.9	528
33.92	612
33.94	576
33.96	592
33.98	516
34	520
34.02	536
34.04	508
34.06	552
34.08	460
34.1	600
34.12	456
34.14	532
34.16	472
34.18	468
34.2	440
34.22	412
34.24	440
34.26	464
34.28	412
34.3	460
34.32	424
34.34	440
34.36	460
34.38	432
34.4	404
34.42	428
34.44	456
34.46	408
34.48	416
34.5	428
34.52	468
34.54	388
34.56	296
34.58	344
34.6	400
34.62	420
34.64	372
34.66	340
34.68	304
34.7	364
34.72	400
34.74	356
34.76	416
34.78	404
34.8	308
34.82	360
34.84	416
34.86	376
34.88	328
34.9	364
34.92	356
34.94	408
34.96	504
34.98	396
35	392
35.02	376
35.04	440
35.06	316
35.08	320
35.1	364
35.12	344
35.14	376
35.16	320
35.18	440
35.2	332
35.22	344
35.24	316
35.26	336
35.28	336
35.3	380
35.32	368
35.34	300
35.36	240
35.38	384
35.4	432
35.42	340
35.44	352
35.46	292
35.48	316
35.5	360
35.52	308
35.54	292
35.56	324
35.58	360
35.6	248
35.62	324
35.64	312
35.66	320
35.68	316
35.7	336
35.72	324
35.74	312
35.76	284
35.78	348
35.8	328
35.82	332
35.84	316
35.86	424
35.88	368
35.9	396
35.92	292
35.94	360
35.96	340
35.98	312
36	280
36.02	304
36.04	344
36.06	288
36.08	304
36.1	332
36.12	264
36.14	340
36.16	280
36.18	296
36.2	356
36.22	244
36.24	336
36.26	320
36.28	356
36.3	320
36.32	260
36.34	292
36.36	324
36.38	372
36.4	344
36.42	308
36.44	256
36.46	308
36.48	304
36.5	356
36.52	268
36.54	324
36.56	324
36.58	372
36.6	304
36.62	336
36.64	292
36.66	296
36.68	332
36.7	292
36.72	324
36.74	260
36.76	304
36.78	284
36.8	344
36.82	240
36.84	356
36.86	312
36.88	372
36.9	300
36.92	300
36.94	304
36.96	304
36.98	336
37	300
37.02	272
37.04	308
37.06	268
37.08	248
37.1	316
37.12	332
37.14	336
37.16	344
37.18	240
37.2	300
37.22	280
37.24	284
37.26	248
37.28	336
37.3	328
37.32	340
37.34	304
37.36	312
37.38	336
37.4	260
37.42	300
37.44	312
37.46	244
37.48	296
37.5	284
37.52	320
37.54	276
37.56	284
37.58	284
37.6	320
37.62	244
37.64	268
37.66	276
37.68	292
37.7	272
37.72	284
37.74	296
37.76	288
37.78	312
37.8	264
37.82	356
37.84	308
37.86	372
37.88	300
37.9	192
37.92	340
37.94	280
37.96	272
37.98	288
38	276
38.02	296
38.04	324
38.06	276
38.08	304
38.1	312
38.12	320
38.14	288
38.16	304
38.18	312
38.2	284
38.22	316
38.24	288
38.26	260
38.28	312
38.3	236
38.32	256
38.34	232
38.36	288
38.38	260
38.4	316
38.42	268
38.44	248
38.46	252
38.48	248
38.5	308
38.52	284
38.54	260
38.56	276
38.58	268
38.6	312
38.62	332
38.64	240
38.66	272
38.68	272
38.7	332
38.72	272
38.74	320
38.76	260
38.78	276
38.8	232
38.82	252
38.84	236
38.86	312
38.88	316
38.9	328
38.92	260
38.94	236
38.96	292
38.98	240
39	268
39.02	292
39.04	304
39.06	288
39.08	264
39.1	292
39.12	320
39.14	264
39.16	320
39.18	264
39.2	276
39.22	336
39.24	296
39.26	272
39.28	308
39.3	320
39.32	288
39.34	328
39.36	252
39.38	208
39.4	264
39.42	260
39.44	312
39.46	296
39.48	224
39.5	264
39.52	228
39.54	276
39.56	256
39.58	264
39.6	216
39.62	292
39.64	288
39.66	280
39.68	272
39.7	244
39.72	260
39.74	268
39.76	296
39.78	264
39.8	336
39.82	232
39.84	248
39.86	264
39.88	292
39.9	288
39.92	348
39.94	340
39.96	268
39.98	324
40	256
40.02	280
40.04	352
40.06	272
40.08	228
40.1	300
40.12	196
40.14	240
40.16	252
40.18	268
40.2	280
40.22	248
40.24	288
40.26	236
40.28	296
40.3	248
40.32	300
40.34	268
40.36	248
40.38	248
40.4	228
40.42	276
40.44	248
40.46	320
40.48	256
40.5	260
40.52	236
40.54	208
40.56	220
40.58	244
40.6	312
40.62	200
40.64	276
40.66	264
40.68	232
40.7	260
40.72	272
40.74	240
40.76	324
40.78	272
40.8	184
40.82	332
40.84	284
40.86	268
40.88	292
40.9	256
40.92	240
40.94	260
40.96	272
40.98	264
41	268
41.02	288
41.04	200
41.06	308
41.08	284
41.1	272
41.12	236
41.14	220
41.16	296
41.18	228
41.2	264
41.22	232
41.24	256
41.26	228
41.28	284
41.3	284
41.32	196
41.34	184
41.36	280
41.38	268
41.4	264
41.42	272
41.44	264
41.46	252
41.48	268
41.5	284
41.52	264
41.54	268
41.56	272
41.58	228
41.6	264
41.62	252
41.64	256
41.66	300
41.68	244
41.7	296
41.72	316
41.74	296
41.76	232
41.78	288
41.8	280
41.82	268
41.84	240
41.86	320
41.88	224
41.9	280
41.92	292
41.94	328
41.96	304
41.98	284
42	288
42.02	356
42.04	260
42.06	300
42.08	220
42.1	292
42.12	288
42.14	236
42.16	280
42.18	256
42.2	276
42.22	272
42.24	304
42.26	240
42.28	256
42.3	256
42.32	232
42.34	260
42.36	244
42.38	340
42.4	288
42.42	320
42.44	252
42.46	256
42.48	364
42.5	268
42.52	220
42.54	272
42.56	236
42.58	288
42.6	308
42.62	248
42.64	300
42.66	256
42.68	224
42.7	252
42.72	348
42.74	296
42.76	280
42.78	272
42.8	236
42.82	284
42.84	284
42.86	252
42.88	300
42.9	292
42.92	332
42.94	340
42.96	260
42.98	276
43	224
43.02	252
43.04	284
43.06	308
43.08	240
43.1	268
43.12	232
43.14	296
43.16	264
43.18	248
43.2	260
43.22	268
43.24	228
43.26	300
43.28	224
43.3	236
43.32	236
43.34	284
43.36	248
43.38	252
43.4	356
43.42	244
43.44	248
43.46	240
43.48	264
43.5	276
43.52	256
43.54	304
43.56	272
43.58	252
43.6	224
43.62	288
43.64	280
43.66	236
43.68	288
43.7	260
43.72	280
43.74	260
43.76	328
43.78	352
43.8	268
43.82	228
43.84	268
43.86	248
43.88	276
43.9	272
43.92	264
43.94	264
43.96	340
43.98	340
44	292
44.02	292
44.04	292
44.06	292
44.08	264
44.1	344
44.12	248
44.14	284
44.16	272
44.18	300
44.2	268
44.22	260
44.24	396
44.26	332
44.28	404
44.3	340
44.32	416
44.34	468
44.36	392
44.38	376
44.4	416
44.42	484
44.44	484
44.46	528
44.48	456
44.5	472
44.52	492
44.54	520
44.56	368
44.58	508
44.6	432
44.62	444
44.64	460
44.66	420
44.68	352
44.7	396
44.72	296
44.74	312
44.76	340
44.78	312
44.8	316
44.82	364
44.84	348
44.86	340
44.88	364
44.9	376
44.92	424
44.94	356
[truncated: 2,253 more rows]

## Sheet: CeO2
XRD
2θ	CeO2
5	1014
5.02	1065
5.04	1046
5.06	1006
5.08	983
5.1	981
5.12	965
5.14	1023
5.16	973
5.18	942
5.2	952
5.22	911
5.24	881
5.26	886
5.28	838
5.3	866
5.32	879
5.34	831
5.36	839
5.38	816
5.4	811
5.42	773
5.44	763
5.46	737
5.48	774
5.5	742
5.52	782
5.54	736
5.56	729
5.58	717
5.6	781
5.62	721
5.64	721
5.66	675
5.68	717
5.7	745
5.72	689
5.74	717
5.76	690
5.78	720
5.8	693
5.82	685
5.84	686
5.86	699
5.88	669
5.9	691
5.92	639
5.94	650
5.96	662
5.98	650
6	608
6.02	676
6.04	646
6.06	636
6.08	617
6.1	651
6.12	653
6.14	613
6.16	639
6.18	635
6.2	664
6.22	633
6.24	660
6.26	629
6.28	621
6.3	634
6.32	614
6.34	610
6.36	617
6.38	616
6.4	594
6.42	636
6.44	646
6.46	574
6.48	600
6.5	576
6.52	559
6.54	574
6.56	603
6.58	600
6.6	607
6.62	633
6.64	580
6.66	564
6.68	557
6.7	557
6.72	580
6.74	541
6.76	550
6.78	553
6.8	594
6.82	561
6.84	560
6.86	540
6.88	571
6.9	542
6.92	545
6.94	560
6.96	564
6.98	585
7	558
7.02	540
7.04	576
7.06	544
7.08	549
7.1	524
7.12	551
7.14	532
7.16	566
7.18	556
7.2	546
7.22	542
7.24	521
7.26	556
7.28	505
7.3	512
7.32	543
7.34	478
7.36	517
7.38	576
7.4	513
7.42	529
7.44	518
7.46	509
7.48	523
7.5	530
7.52	519
7.54	496
7.56	557
7.58	501
7.6	535
7.62	502
7.64	504
7.66	522
7.68	510
7.7	514
7.72	516
7.74	471
7.76	499
7.78	475
7.8	526
7.82	561
7.84	477
7.86	500
7.88	499
7.9	506
7.92	485
7.94	514
7.96	525
7.98	462
8	501
8.02	481
8.04	474
8.05	478
8.08	492
8.1	464
8.12	475
8.14	451
8.16	486
8.18	447
8.2	485
8.22	466
8.24	474
8.26	456
8.28	496
8.3	462
8.32	471
8.34	466
8.36	487
8.38	499
8.4	458
8.42	491
8.44	450
8.46	443
8.48	473
8.5	472
8.52	441
8.54	461
8.55	479
8.58	463
8.6	464
8.62	435
8.64	431
8.66	471
8.68	453
8.7	437
8.72	459
8.74	429
8.76	453
8.78	446
8.8	400
8.82	456
8.84	440
8.86	451
8.88	418
8.9	439
8.92	422
8.94	440
8.96	467
8.98	428
9	425
9.02	424
9.04	438
9.05	450
9.08	442
9.1	465
9.12	438
9.14	429
9.16	401
9.18	438
9.2	433
9.22	390
9.24	381
9.26	412
9.28	448
9.3	434
9.32	377
9.34	423
9.36	401
9.38	397
9.4	411
9.42	409
9.44	420
9.46	433
9.48	431
9.5	430
9.52	427
9.54	429
9.55	431
9.58	384
9.59	384
9.62	400
9.64	368
9.66	392
9.68	397
9.7	389
9.72	412
9.74	450
9.76	379
9.78	415
9.8	424
9.82	405
9.84	430
9.86	379
9.88	388
9.9	380
9.92	396
9.94	385
9.96	379
9.98	414
10	399
10.02	409
10.04	373
10.06	368
10.08	410
10.1	383
10.12	360
10.14	401
10.16	375
10.18	381
10.2	361
10.22	401
10.24	395
10.26	388
10.28	382
10.3	391
10.32	377
10.34	363
10.36	369
10.38	378
10.4	390
10.42	376
10.44	387
10.46	362
10.48	376
10.5	389
10.52	380
10.54	359
10.56	382
10.58	378
10.6	361
10.62	380
10.64	358
10.66	366
10.68	350
10.7	358
10.72	368
10.74	357
10.76	379
10.78	359
10.8	332
10.82	344
10.84	351
10.86	342
10.88	356
10.9	374
10.92	337
10.94	342
10.96	355
10.98	368
11	375
11.02	366
11.04	346
11.06	348
11.08	360
11.1	361
11.12	363
11.14	353
11.16	336
11.18	368
11.2	329
11.22	350
11.24	331
11.26	373
11.28	356
11.3	360
11.32	340
11.34	311
11.36	349
11.38	347
11.4	338
11.42	306
11.44	379
11.46	312
11.48	329
11.5	327
11.52	342
11.54	327
11.56	350
11.58	316
11.6	333
11.62	338
11.64	343
11.66	340
11.68	335
11.7	336
11.72	325
11.74	315
11.76	309
11.78	338
11.8	308
11.82	339
11.84	342
11.86	286
11.88	332
11.9	336
11.92	336
11.94	317
11.96	337
11.98	322
12	328
12.02	340
12.04	327
12.06	301
12.08	315
12.1	313
12.12	349
12.14	320
12.16	336
12.18	286
12.2	285
12.22	302
12.24	286
12.26	323
12.28	300
12.3	295
12.32	339
12.34	325
12.36	325
12.38	297
12.4	316
12.42	323
12.44	330
12.46	306
12.48	315
12.5	307
12.52	281
12.54	331
12.56	328
12.58	298
12.6	311
12.62	282
12.64	295
12.66	289
12.68	307
12.7	301
12.72	292
12.74	325
12.76	323
12.78	312
12.8	302
12.82	321
12.84	310
12.86	316
12.88	304
12.9	291
12.92	301
12.94	269
12.96	286
12.98	290
13	304
13.02	298
13.04	277
13.06	309
13.08	289
13.1	279
13.12	292
13.14	302
13.16	272
13.18	298
13.2	293
13.22	327
13.24	316
13.26	262
13.28	289
13.3	264
13.32	273
13.34	303
13.36	316
13.38	276
13.4	279
13.42	269
13.44	272
13.46	271
13.48	291
13.5	317
13.52	263
13.54	303
13.56	271
13.58	279
13.6	277
13.62	306
13.64	268
13.66	278
13.68	284
13.7	285
13.72	289
13.74	280
13.76	281
13.78	291
13.8	276
13.82	279
13.84	275
13.86	279
13.88	297
13.9	274
13.92	264
13.94	273
13.96	274
13.98	248
14	265
14.02	263
14.04	267
14.06	292
14.08	271
14.1	255
14.12	262
14.14	281
14.16	261
14.18	274
14.2	260
14.22	264
14.24	257
14.26	268
14.28	271
14.3	274
14.32	262
14.34	234
14.36	273
14.38	252
14.4	264
14.42	217
14.44	237
14.46	262
14.48	273
14.5	268
14.52	291
14.54	249
14.56	260
14.58	233
14.6	270
14.62	276
14.64	251
14.66	208
14.68	237
14.7	272
14.72	279
14.74	262
14.76	233
14.78	232
14.8	244
14.82	255
14.84	248
14.86	248
14.88	234
14.9	248
14.92	260
14.94	225
14.96	235
14.98	254
15	263
15.02	275
15.04	255
15.06	256
15.08	241
15.1	261
15.12	241
15.14	242
15.16	237
15.18	256
15.2	239
15.22	245
15.24	226
15.26	219
15.28	266
15.3	232
15.32	227
15.34	243
15.36	221
15.38	217
15.4	201
15.42	246
15.44	251
15.46	226
15.48	211
15.5	223
15.52	219
15.54	250
15.56	226
15.58	240
15.6	229
15.62	225
15.64	201
15.66	217
15.68	238
15.7	223
15.72	209
15.74	207
15.76	206
15.78	228
15.8	245
15.82	223
15.84	213
15.86	226
15.88	227
15.9	207
15.92	243
15.94	220
15.96	250
15.98	222
16	228
16.02	253
16.04	243
16.06	245
16.08	240
16.1	207
16.12	227
16.14	194
16.16	213
16.18	225
16.2	214
16.22	224
16.24	236
16.26	223
16.28	195
16.3	215
16.32	217
16.34	200
16.36	215
16.38	208
16.4	227
16.42	224
16.44	227
16.46	207
16.48	223
16.5	212
16.52	216
16.54	203
16.56	225
16.58	188
16.6	197
16.62	209
16.64	223
16.66	220
16.68	209
16.7	179
16.72	214
16.74	215
16.76	217
16.78	198
16.8	210
16.82	218
16.84	203
16.86	198
16.88	227
16.9	200
16.92	178
16.94	172
16.96	192
16.98	154
17	202
17.02	194
17.04	196
17.06	191
17.08	196
17.1	192
17.12	193
17.14	194
17.16	211
17.18	209
17.2	208
17.22	230
17.24	194
17.26	206
17.28	207
17.3	202
17.32	179
17.34	166
17.36	199
17.38	171
17.4	190
17.42	181
17.44	208
17.46	176
17.48	184
17.5	190
17.52	207
17.54	221
17.56	191
17.58	210
17.6	201
17.62	197
17.64	186
17.66	183
17.68	187
17.7	187
17.72	179
17.74	164
17.76	174
17.78	202
17.8	186
17.82	205
17.84	197
17.86	177
17.88	169
17.9	161
17.92	183
17.94	199
17.96	171
17.98	161
18	186
18.02	168
18.04	200
18.06	170
18.08	177
18.1	187
18.12	185
18.14	168
18.16	181
18.18	212
18.2	188
18.22	185
18.24	207
18.26	176
18.28	165
18.3	175
18.32	173
18.34	189
18.36	187
18.38	182
18.4	205
18.42	153
18.44	185
18.46	191
18.48	165
18.5	176
18.52	185
18.54	165
18.56	191
18.58	186
18.6	182
18.62	194
18.64	181
18.66	174
18.68	159
18.7	174
18.72	165
18.74	174
18.76	158
18.78	204
18.8	190
18.82	169
18.84	174
18.86	174
18.88	183
18.9	188
18.92	185
18.94	149
18.96	174
18.98	174
19	171
19.02	162
19.04	178
19.06	175
19.08	188
19.1	171
19.12	184
19.14	156
19.16	180
19.18	176
19.2	172
19.22	179
19.24	187
19.26	182
19.28	184
19.3	168
19.32	169
19.34	159
19.36	171
19.38	145
19.4	155
19.42	182
19.44	164
19.46	163
19.48	167
19.5	142
19.52	166
19.54	153
19.56	205
19.58	157
19.6	151
19.62	165
19.64	154
19.66	153
19.68	164
19.7	159
19.72	156
19.74	156
19.76	158
19.78	163
19.8	183
19.82	168
19.84	160
19.86	166
19.88	155
19.9	174
19.92	176
19.94	154
19.96	150
19.98	162
20	161
20.02	178
20.04	162
20.06	167
20.08	168
20.1	165
20.12	162
20.14	170
20.16	174
20.18	167
20.2	163
20.22	175
20.24	162
20.26	159
20.28	175
20.3	159
20.32	145
20.34	156
20.36	135
20.38	155
20.4	176
20.42	176
20.44	169
20.46	163
20.48	172
20.5	170
20.52	167
20.54	156
20.56	176
20.58	169
20.6	166
20.62	164
20.64	153
20.66	152
20.68	187
20.7	169
20.72	182
20.74	163
20.76	144
20.78	151
20.8	165
20.82	159
20.84	146
20.86	180
20.88	176
20.9	149
20.92	155
20.94	157
20.96	150
20.98	149
21	158
21.02	164
21.04	156
21.06	164
21.08	153
21.1	123
21.12	144
21.14	190
21.16	155
21.18	163
21.2	166
21.22	166
21.24	155
21.26	149
21.28	145
21.3	138
21.32	158
21.34	173
21.36	147
21.38	175
21.4	140
21.42	149
21.44	158
21.46	159
21.48	169
21.5	166
21.52	159
21.54	149
21.56	145
21.58	152
21.6	171
21.62	149
21.64	162
21.66	160
21.68	140
21.7	145
21.72	156
21.74	138
21.76	161
21.78	158
21.8	143
21.82	141
21.84	145
21.86	163
21.88	150
21.9	162
21.92	154
21.94	155
21.96	147
21.98	181
22	148
22.02	151
22.04	170
22.06	173
22.08	149
22.1	155
22.12	140
22.14	167
22.16	167
22.18	179
22.2	162
22.22	149
22.24	150
22.26	148
22.28	162
22.3	139
22.32	138
22.34	163
22.36	156
22.38	153
22.4	157
22.42	155
22.44	136
22.46	144
22.48	134
22.5	172
22.52	166
22.54	165
22.56	171
22.58	166
22.6	148
22.62	165
22.64	152
22.66	140
22.68	164
22.7	153
22.72	133
22.74	152
22.76	149
22.78	157
22.8	163
22.82	163
22.84	157
22.86	158
22.88	144
22.9	170
22.92	140
22.94	160
22.96	145
22.98	161
23	153
23.02	166
23.04	166
23.06	176
23.08	162
23.1	167
23.12	172
23.14	162
23.16	146
23.18	163
23.2	147
23.22	147
23.24	163
23.26	153
23.28	150
23.3	168
23.32	158
23.34	163
23.36	139
23.38	141
23.4	129
23.42	167
23.44	161
23.46	156
23.48	153
23.5	161
23.52	154
23.54	151
23.56	165
23.58	178
23.6	166
23.62	136
23.64	166
23.66	163
23.68	158
23.7	169
23.72	147
23.74	156
23.76	167
23.78	139
23.8	151
23.82	163
23.84	142
23.86	162
23.88	145
23.9	141
23.92	136
23.94	176
23.96	158
23.98	151
24	145
24.02	160
24.04	159
24.06	154
24.08	152
24.1	186
24.12	134
24.14	175
24.16	155
24.18	148
24.2	175
24.22	154
24.24	167
24.26	164
24.28	158
24.3	165
24.32	192
24.34	150
24.36	177
24.38	147
24.4	154
24.42	165
24.44	162
24.46	165
24.48	161
24.5	147
24.52	165
24.54	170
24.56	147
24.58	169
24.6	159
24.62	162
24.64	144
24.66	170
24.68	161
24.7	162
24.72	153
24.74	149
24.76	155
24.78	186
24.8	181
24.82	170
24.84	155
24.86	146
24.88	172
24.9	174
24.92	174
24.94	169
24.96	163
24.98	185
25	169
25.02	169
25.04	173
25.06	163
25.08	165
25.1	179
25.12	187
25.14	170
25.16	183
25.18	187
25.2	177
25.22	190
25.24	205
25.26	160
25.28	150
25.3	170
25.32	163
25.34	186
25.36	173
25.38	167
25.4	170
25.42	187
25.44	191
25.46	202
25.48	196
25.5	200
25.52	152
25.54	166
25.56	199
25.58	171
25.6	180
25.62	169
25.64	198
25.66	191
25.68	185
25.7	203
25.72	204
25.74	168
25.76	199
25.78	198
25.8	191
25.82	193
25.84	204
25.86	196
25.88	189
25.9	189
25.92	182
25.94	199
25.96	219
25.98	223
26	209
26.02	194
26.04	191
26.06	217
26.08	208
26.1	184
26.12	196
26.14	207
26.16	214
26.18	204
26.2	195
26.22	193
26.24	197
26.26	192
26.28	220
26.3	229
26.32	190
26.34	232
26.36	202
26.38	233
26.4	237
26.42	243
26.44	244
26.46	232
26.48	205
26.5	234
26.52	239
26.54	237
26.56	216
26.58	242
26.6	247
26.62	281
26.64	236
26.66	250
26.68	267
26.7	259
26.72	259
26.74	265
26.76	253
26.78	247
26.8	233
26.82	261
26.84	252
26.86	283
26.88	272
26.9	276
26.92	276
26.94	312
26.96	308
26.98	309
27	290
27.02	296
27.04	325
27.06	317
27.08	306
27.1	345
27.12	330
27.14	338
27.16	361
27.18	339
27.2	375
27.22	377
27.24	360
27.26	376
27.28	390
27.3	392
27.32	436
27.34	421
27.36	417
27.38	430
27.4	432
27.42	481
27.44	470
27.46	462
27.48	491
27.5	545
27.52	538
27.54	535
27.56	574
27.58	575
27.6	598
27.62	613
27.64	600
27.66	678
27.68	689
27.7	645
27.72	680
27.74	725
27.76	794
27.78	749
27.8	825
27.82	754
27.84	782
27.86	863
27.88	907
27.9	914
27.92	919
27.94	936
27.96	989
27.98	1014
28	1061
28.02	1158
28.04	1137
28.06	1166
28.08	1181
28.1	1201
28.12	1241
28.14	1253
28.16	1244
28.18	1315
28.2	1372
28.22	1445
28.24	1359
28.26	1406
28.28	1458
28.3	1439
28.32	1439
28.34	1519
28.36	1543
28.38	1523
28.4	1451
28.42	1497
28.44	1587
28.46	1510
28.48	1546
28.5	1538
28.52	1484
28.54	1564
28.56	1534
28.58	1562
28.6	1521
28.62	1557
28.64	1466
28.66	1496
28.68	1510
28.7	1472
28.72	1428
28.74	1394
28.76	1378
28.78	1301
28.8	1338
28.82	1267
28.84	1247
28.86	1180
28.88	1179
28.9	1232
28.92	1156
28.94	1122
28.96	1070
28.98	1112
29	952
29.02	966
29.04	1037
29.06	990
29.08	911
29.1	861
29.12	862
29.14	853
29.16	797
29.18	773
29.2	759
29.22	719
29.24	708
29.26	715
29.28	676
29.3	671
29.32	634
29.34	628
29.36	586
29.38	581
29.4	577
29.42	551
29.44	504
29.46	529
29.48	516
29.5	484
29.52	488
29.54	459
29.56	504
29.58	475
29.6	455
29.62	436
29.64	398
29.66	419
29.68	401
29.7	419
29.72	387
29.74	382
29.76	385
29.78	368
29.8	383
29.82	355
29.84	358
29.86	345
29.88	371
29.9	292
29.92	320
29.94	276
29.96	294
29.98	313
30	286
30.02	311
30.04	291
30.06	285
30.08	272
30.1	289
30.12	252
30.14	305
30.16	262
30.18	235
30.2	272
30.22	297
30.24	252
30.26	242
30.28	251
30.3	227
30.32	235
30.34	235
30.36	233
30.38	245
30.4	242
30.42	222
30.44	235
30.46	248
30.48	220
30.5	252
30.52	239
30.54	251
30.56	240
30.58	231
30.6	236
30.62	216
30.64	212
30.66	210
30.68	225
30.7	233
30.72	226
30.74	225
30.76	224
30.78	182
30.8	205
30.82	191
30.84	236
30.86	177
30.88	215
30.9	208
30.92	211
30.94	199
30.96	222
30.98	192
31	195
31.02	176
31.04	185
31.06	204
31.08	196
31.1	210
31.12	199
31.14	196
31.16	227
31.18	196
31.2	192
31.22	188
31.24	199
31.26	206
31.28	204
31.3	211
31.32	219
31.34	179
31.36	185
31.38	177
31.4	185
31.42	195
31.44	214
31.46	212
31.48	178
31.5	198
31.52	163
31.54	223
31.56	215
31.58	225
31.6	199
31.62	188
31.64	213
31.66	183
31.68	208
31.7	209
31.72	174
31.74	235
31.76	229
31.78	205
31.8	217
31.82	199
31.84	206
31.86	246
31.88	212
31.9	235
31.92	217
31.94	237
31.96	228
31.98	232
32	239
32.02	254
32.04	252
32.06	241
32.08	226
32.1	258
32.12	281
32.14	243
32.16	277
32.18	255
32.2	279
32.22	277
32.24	264
32.26	272
32.28	268
32.3	292
32.32	290
32.34	335
32.36	323
32.38	323
32.4	358
32.42	352
32.44	368
32.46	347
32.48	364
32.5	361
32.52	376
32.54	393
32.56	440
32.58	384
32.6	394
32.62	445
32.64	416
32.66	427
32.68	438
32.7	438
32.72	439
32.74	443
32.76	487
32.78	449
32.8	464
32.82	509
32.84	512
32.86	483
32.88	545
32.9	506
32.92	528
32.94	493
32.96	499
32.98	523
33	500
33.02	514
33.04	498
33.06	503
33.08	535
33.1	499
33.12	508
33.14	474
33.16	468
33.18	510
33.2	487
33.22	483
33.24	455
33.26	471
33.28	454
33.3	491
33.32	425
33.34	418
33.36	453
33.38	416
33.4	380
33.42	387
33.44	386
33.46	391
33.48	349
33.5	339
33.52	347
33.54	367
33.56	334
33.58	336
33.6	313
33.62	310
33.64	321
33.66	280
33.68	301
33.7	273
33.72	293
33.74	283
33.76	272
33.78	254
33.8	243
33.82	212
33.84	252
33.86	259
33.88	238
33.9	226
33.92	214
33.94	218
33.96	208
33.98	226
34	184
34.02	194
34.04	205
34.06	204
34.08	211
34.1	181
34.12	195
34.14	193
34.16	188
34.18	173
34.2	184
34.22	183
34.24	180
34.26	163
34.28	163
34.3	181
34.32	176
34.34	155
34.36	149
34.38	143
34.4	134
34.42	140
34.44	176
34.46	135
34.48	143
34.5	164
34.52	142
34.54	125
34.56	148
34.58	156
34.6	151
34.62	125
34.64	145
34.66	145
34.68	131
34.7	135
34.72	136
34.74	143
34.76	133
34.78	153
34.8	145
34.82	133
34.84	113
34.86	121
34.88	127
34.9	110
34.92	117
34.94	129
34.96	116
34.98	127
35	126
35.02	102
35.04	113
35.06	110
35.08	115
35.1	120
35.12	118
35.14	127
35.16	102
35.18	102
35.2	110
35.22	101
35.24	115
35.26	96
35.28	99
35.3	107
35.32	123
35.34	94
35.36	108
35.38	118
35.4	112
35.42	114
35.44	107
35.46	123
35.48	110
35.5	105
35.52	106
35.54	101
35.56	120
35.58	101
35.6	82
35.62	106
35.64	100
35.66	95
35.68	111
35.7	100
35.72	100
35.74	101
35.76	94
35.78	78
35.8	107
35.82	85
35.84	100
35.86	104
35.88	105
35.9	93
35.92	94
35.94	96
35.96	104
35.98	88
36	103
36.02	110
36.04	91
36.06	90
36.08	81
36.1	77
36.12	102
36.14	89
36.16	86
36.18	104
36.2	88
36.22	91
36.24	98
36.26	89
36.28	110
36.3	114
36.32	90
36.34	81
36.36	96
36.38	82
36.4	101
36.42	75
36.44	79
36.46	92
36.48	73
36.5	96
36.52	100
36.54	78
36.56	91
36.58	74
36.6	87
36.62	85
36.64	98
36.66	82
36.68	94
36.7	76
36.72	96
36.74	107
36.76	94
36.78	93
36.8	79
36.82	95
36.84	83
36.86	77
36.88	91
36.9	86
36.92	88
36.94	106
36.96	96
36.98	83
37	87
37.02	84
37.04	89
37.06	101
37.08	97
37.1	93
37.12	86
37.14	83
37.16	94
37.18	79
37.2	106
37.22	71
37.24	90
37.26	100
37.28	85
37.3	90
37.32	102
37.34	83
37.36	83
37.38	83
37.4	86
37.42	67
37.44	93
37.46	81
37.48	75
37.5	81
37.52	79
37.54	76
37.56	73
37.58	99
37.6	78
37.62	70
37.64	91
37.66	88
37.68	99
37.7	84
37.72	75
37.74	85
37.76	83
37.78	70
37.8	77
37.82	88
37.84	66
37.86	85
37.88	86
37.9	83
37.92	93
37.94	85
37.96	82
37.98	69
38	84
38.02	76
38.04	80
38.06	79
38.08	86
38.1	80
38.12	71
38.14	75
38.16	83
38.18	89
38.2	72
38.22	72
38.24	84
38.26	83
38.28	86
38.3	72
38.32	82
38.34	75
38.36	91
38.38	89
38.4	67
38.42	86
38.44	74
38.46	88
38.48	74
38.5	78
38.52	77
38.54	73
38.56	73
38.58	60
38.6	66
38.62	72
38.64	77
38.66	70
38.68	68
38.7	74
38.72	71
38.74	73
38.76	86
38.78	90
38.8	74
38.82	70
38.84	88
38.86	68
38.88	77
38.9	71
38.92	72
38.94	83
38.96	69
38.98	78
39	75
39.02	80
39.04	86
39.06	79
39.08	79
39.1	84
39.12	72
39.14	59
39.16	73
39.18	91
39.2	89
39.22	65
39.24	64
39.26	75
39.28	70
39.3	64
39.32	83
39.34	59
39.36	65
39.38	81
39.4	78
39.42	75
39.44	65
39.46	81
39.48	69
39.5	77
39.52	77
39.54	63
39.56	73
39.58	87
39.6	82
39.62	86
39.64	78
39.66	79
39.68	62
39.7	70
39.72	72
39.74	81
39.76	74
39.78	74
39.8	68
39.82	67
39.84	61
39.86	72
39.88	81
39.9	72
39.92	69
39.94	68
39.96	69
39.98	87
40	79
40.02	76
40.04	72
40.06	70
40.08	84
40.1	79
40.12	73
40.14	78
40.16	76
40.18	80
40.2	84
40.22	65
40.24	66
40.26	66
40.28	69
40.3	64
40.32	72
40.34	77
40.36	90
40.38	64
40.4	79
40.42	81
40.44	80
40.46	73
40.48	79
40.5	66
40.52	78
40.54	77
40.56	73
40.58	72
40.6	72
40.62	73
40.64	56
40.66	62
40.68	72
40.7	75
40.72	84
40.74	69
40.76	64
40.78	61
40.8	71
40.82	72
40.84	66
40.86	73
40.88	66
40.9	85
40.92	81
40.94	77
40.96	72
40.98	72
41	93
41.02	62
41.04	82
41.06	82
41.08	75
41.1	71
41.12	80
41.14	77
41.16	60
41.18	75
41.2	71
41.22	93
41.24	77
41.26	69
41.28	76
41.3	72
41.32	59
41.34	66
41.36	71
41.38	76
41.4	74
41.42	87
41.44	84
41.46	73
41.48	80
41.5	78
41.52	89
41.54	73
41.56	79
41.58	77
41.6	89
41.62	80
41.64	66
41.66	72
41.68	89
41.7	71
41.72	79
41.74	83
41.76	74
41.78	94
41.8	82
41.82	79
41.84	69
41.86	75
41.88	72
41.9	78
41.92	66
41.94	83
41.96	67
41.98	69
42	84
42.02	81
42.04	104
42.06	71
42.08	77
42.1	66
42.12	74
42.14	81
42.16	80
42.18	83
42.2	76
42.22	83
42.24	75
42.26	86
42.28	64
42.3	67
42.32	80
42.34	82
42.36	72
42.38	70
42.4	86
42.42	91
42.44	77
42.46	69
42.48	87
42.5	72
42.52	84
42.54	84
42.56	77
42.58	85
42.6	94
42.62	93
42.64	77
42.66	63
42.68	80
42.7	85
42.72	82
42.74	69
42.76	76
42.78	72
42.8	83
42.82	95
42.84	82
42.86	90
42.88	76
42.9	94
42.92	83
42.94	82
42.96	84
42.98	94
43	80
43.02	86
43.04	71
43.06	99
43.08	94
43.1	90
43.12	98
43.14	74
43.16	82
43.18	83
43.2	89
43.22	75
43.24	84
43.26	96
43.28	99
43.3	79
43.32	76
43.34	91
43.36	80
43.38	79
43.4	74
43.42	87
43.44	91
43.46	92
43.48	110
43.5	92
43.52	89
43.54	95
43.56	98
43.58	88
43.6	80
43.62	92
43.64	91
43.66	89
43.68	91
43.7	73
43.72	78
43.74	93
43.76	71
43.78	86
43.8	70
43.82	82
43.84	81
43.86	83
43.88	93
43.9	101
43.92	90
43.94	80
43.96	98
43.98	85
44	95
44.02	79
44.04	99
44.06	86
44.08	100
44.1	93
44.12	86
44.14	78
44.16	114
44.18	101
44.2	93
44.22	86
44.24	88
44.26	86
44.28	90
44.3	88
44.32	104
44.34	82
44.36	81
44.38	82
44.4	82
44.42	72
44.44	96
44.46	106
44.48	92
44.5	103
44.52	84
44.54	100
44.56	95
44.58	99
44.6	105
44.62	110
44.64	101
44.66	113
44.68	93
44.7	101
44.72	93
44.74	93
44.76	94
44.78	99
44.8	102
44.82	93
44.84	106
44.86	105
44.88	87
44.9	104
44.92	87
44.94	117
[truncated: 2,253 more rows]

## Sheet: Ni
XRD
2θ	Ni
5	1268
5.02	1179
5.04	1306
5.06	1242
5.08	1216
5.1	1215
5.12	1171
5.14	1241
5.16	1172
5.18	1158
5.2	1276
5.22	1148
5.24	1139
5.26	1189
5.28	1139
5.3	1158
5.32	1105
5.34	1090
5.36	1100
5.38	1046
5.4	1065
5.42	1079
5.44	1109
5.46	1161
5.48	1062
5.5	1032
5.52	1090
5.54	1063
5.56	1070
5.58	1065
5.6	1072
5.62	1075
5.64	1069
5.66	1087
5.68	1029
5.7	1025
5.72	1030
5.74	1037
5.76	1108
5.78	1070
5.8	1099
5.82	1081
5.84	1039
5.86	1029
5.88	1069
5.9	1040
5.92	1015
5.94	1054
5.96	1075
5.98	1031
6	980
6.02	1028
6.04	944
6.06	1050
6.08	1043
6.1	991
6.12	1028
6.14	996
6.16	1052
6.18	1063
6.2	1013
6.22	1027
6.24	1061
6.26	1039
6.28	1016
6.3	1126
6.32	1052
6.34	1035
6.36	1062
6.38	1088
6.4	1045
6.42	1059
6.44	1045
6.46	1041
6.48	1112
6.5	1109
6.52	1082
6.54	1054
6.56	1044
6.58	1055
6.6	1095
6.62	1098
6.64	1038
6.66	1098
6.68	1110
6.7	1125
6.72	1078
6.74	1086
6.76	1084
6.78	1071
6.8	1036
6.82	1068
6.84	1101
6.86	1114
6.88	1109
6.9	1096
6.92	1078
6.94	1111
6.96	1111
6.98	1084
7	1096
7.02	1066
7.04	1060
7.06	1127
7.08	1047
7.1	1085
7.12	1112
7.14	1086
7.16	1102
7.18	1091
7.2	1076
7.22	1147
7.24	1052
7.26	1098
7.28	1156
7.3	1080
7.32	1117
7.34	1133
7.36	1116
7.38	1053
7.4	1070
7.42	1056
7.44	1075
7.46	1155
7.48	1080
7.5	1076
7.52	1115
7.54	1147
7.56	1061
7.58	1084
7.6	1116
7.62	1141
7.64	1092
7.66	1104
7.68	1175
7.7	1181
7.72	1126
7.74	1122
7.76	1102
7.78	1071
7.8	1147
7.82	1126
7.84	1099
7.86	1160
7.88	1083
7.9	1143
7.92	1144
7.94	1151
7.96	1144
7.98	1132
8	1124
8.02	1165
8.04	1071
8.05	1077
8.08	1108
8.1	1172
8.12	1149
8.14	1142
8.16	1124
8.18	1125
8.2	1134
8.22	1162
8.24	1171
8.26	1167
8.28	1125
8.3	1120
8.32	1141
8.34	1120
8.36	1215
8.38	1123
8.4	1199
8.42	1190
8.44	1157
8.46	1164
8.48	1079
8.5	1169
8.52	1174
8.54	1170
8.55	1149
8.58	1214
8.6	1189
8.62	1144
8.64	1166
8.66	1106
8.68	1194
8.7	1127
8.72	1135
8.74	1143
8.76	1183
8.78	1207
8.8	1190
8.82	1082
8.84	1184
8.86	1177
8.88	1215
8.9	1232
8.92	1234
8.94	1191
8.96	1216
8.98	1108
9	1198
9.02	1180
9.04	1212
9.05	1145
9.08	1171
9.1	1220
9.12	1203
9.14	1122
9.16	1206
9.18	1162
9.2	1190
9.22	1174
9.24	1187
9.26	1157
9.28	1255
9.3	1181
9.32	1184
9.34	1209
9.36	1224
9.38	1210
9.4	1243
9.42	1178
9.44	1212
9.46	1222
9.48	1248
9.5	1210
9.52	1159
9.54	1251
9.55	1249
9.58	1222
9.59	1208
9.62	1214
9.64	1189
9.66	1166
9.68	1258
9.7	1181
9.72	1197
9.74	1273
9.76	1203
9.78	1189
9.8	1254
9.82	1195
9.84	1185
9.86	1245
9.88	1252
9.9	1253
9.92	1192
9.94	1295
9.96	1157
9.98	1191
10	1208
10.02	1221
10.04	1221
10.06	1234
10.08	1245
10.1	1236
10.12	1181
10.14	1235
10.16	1247
10.18	1220
10.2	1241
10.22	1248
10.24	1269
10.26	1283
10.28	1231
10.3	1241
10.32	1336
10.34	1240
10.36	1249
10.38	1245
10.4	1217
10.42	1331
10.44	1293
10.46	1274
10.48	1298
10.5	1259
10.52	1207
10.54	1259
10.56	1286
10.58	1209
10.6	1276
10.62	1309
10.64	1257
10.66	1292
10.68	1253
10.7	1315
10.72	1287
10.74	1229
10.76	1282
10.78	1323
10.8	1253
10.82	1207
10.84	1269
10.86	1326
10.88	1270
10.9	1249
10.92	1218
10.94	1303
10.96	1307
10.98	1327
11	1344
11.02	1288
11.04	1328
11.06	1258
11.08	1283
11.1	1323
11.12	1332
11.14	1354
11.16	1327
11.18	1298
11.2	1301
11.22	1350
11.24	1268
11.26	1346
11.28	1275
11.3	1329
11.32	1301
11.34	1304
11.36	1289
11.38	1378
11.4	1313
11.42	1267
11.44	1304
11.46	1350
11.48	1333
11.5	1296
11.52	1333
11.54	1356
11.56	1329
11.58	1299
11.6	1390
11.62	1402
11.64	1322
11.66	1343
11.68	1227
11.7	1306
11.72	1295
11.74	1395
11.76	1324
11.78	1349
11.8	1362
11.82	1314
11.84	1273
11.86	1339
11.88	1409
11.9	1306
11.92	1385
11.94	1371
11.96	1383
11.98	1364
12	1390
12.02	1313
12.04	1413
12.06	1338
12.08	1336
12.1	1284
12.12	1368
12.14	1412
12.16	1373
12.18	1344
12.2	1389
12.22	1338
12.24	1435
12.26	1391
12.28	1326
12.3	1337
12.32	1366
12.34	1396
12.36	1332
12.38	1401
12.4	1405
12.42	1360
12.44	1376
12.46	1343
12.48	1394
12.5	1403
12.52	1436
12.54	1422
12.56	1353
12.58	1332
12.6	1446
12.62	1398
12.64	1393
12.66	1386
12.68	1397
12.7	1392
12.72	1399
12.74	1364
12.76	1387
12.78	1303
12.8	1418
12.82	1455
12.84	1417
12.86	1393
12.88	1402
12.9	1408
12.92	1323
12.94	1427
12.96	1358
12.98	1385
13	1399
13.02	1452
13.04	1421
13.06	1342
13.08	1312
13.1	1459
13.12	1434
13.14	1422
13.16	1394
13.18	1486
13.2	1462
13.22	1472
13.24	1430
13.26	1469
13.28	1450
13.3	1431
13.32	1459
13.34	1428
13.36	1375
13.38	1465
13.4	1407
13.42	1418
13.44	1480
13.46	1463
13.48	1493
13.5	1481
13.52	1390
13.54	1409
13.56	1456
13.58	1392
13.6	1484
13.62	1449
13.64	1445
13.66	1351
13.68	1410
13.7	1434
13.72	1417
13.74	1426
13.76	1492
13.78	1512
13.8	1453
13.82	1449
13.84	1505
13.86	1460
13.88	1524
13.9	1438
13.92	1486
13.94	1510
13.96	1496
13.98	1598
14	1449
14.02	1488
14.04	1511
14.06	1513
14.08	1489
14.1	1439
14.12	1421
14.14	1472
14.16	1516
14.18	1521
14.2	1491
14.22	1499
14.24	1464
14.26	1462
14.28	1534
14.3	1484
14.32	1518
14.34	1515
14.36	1478
14.38	1466
14.4	1504
14.42	1432
14.44	1493
14.46	1539
14.48	1539
14.5	1507
14.52	1476
14.54	1480
14.56	1502
14.58	1541
14.6	1568
14.62	1522
14.64	1509
14.66	1564
14.68	1558
14.7	1549
14.72	1531
14.74	1395
14.76	1580
14.78	1468
14.8	1506
14.82	1540
14.84	1536
14.86	1548
14.88	1526
14.9	1536
14.92	1553
14.94	1514
14.96	1566
14.98	1564
15	1573
15.02	1515
15.04	1586
15.06	1555
15.08	1595
15.1	1628
15.12	1547
15.14	1598
15.16	1505
15.18	1529
15.2	1584
15.22	1587
15.24	1547
15.26	1595
15.28	1591
15.3	1515
15.32	1575
15.34	1595
15.36	1604
15.38	1557
15.4	1597
15.42	1562
15.44	1557
15.46	1549
15.48	1602
15.5	1589
15.52	1559
15.54	1549
15.56	1562
15.58	1570
15.6	1568
15.62	1592
15.64	1601
15.66	1546
15.68	1605
15.7	1599
15.72	1550
15.74	1604
15.76	1598
15.78	1577
15.8	1627
15.82	1633
15.84	1598
15.86	1567
15.88	1686
15.9	1566
15.92	1559
15.94	1599
15.96	1490
15.98	1571
16	1517
16.02	1605
16.04	1622
16.06	1609
16.08	1669
16.1	1511
16.12	1591
16.14	1613
16.16	1588
16.18	1685
16.2	1640
16.22	1620
16.24	1593
16.26	1583
16.28	1563
16.3	1633
16.32	1604
16.34	1634
16.36	1673
16.38	1649
16.4	1643
16.42	1612
16.44	1545
16.46	1670
16.48	1617
16.5	1549
16.52	1618
16.54	1631
16.56	1552
16.58	1660
16.6	1676
16.62	1613
16.64	1657
16.66	1624
16.68	1754
16.7	1631
16.72	1591
16.74	1658
16.76	1700
16.78	1593
16.8	1659
16.82	1641
16.84	1588
16.86	1681
16.88	1623
16.9	1611
16.92	1661
16.94	1666
16.96	1639
16.98	1662
17	1655
17.02	1668
17.04	1662
17.06	1692
17.08	1704
17.1	1622
17.12	1653
17.14	1676
17.16	1593
17.18	1644
17.2	1723
17.22	1637
17.24	1640
17.26	1631
17.28	1701
17.3	1607
17.32	1761
17.34	1684
17.36	1716
17.38	1582
17.4	1705
17.42	1660
17.44	1721
17.46	1664
17.48	1802
17.5	1736
17.52	1668
17.54	1693
17.56	1756
17.58	1709
17.6	1741
17.62	1772
17.64	1662
17.66	1694
17.68	1630
17.7	1706
17.72	1779
17.74	1649
17.76	1645
17.78	1662
17.8	1690
17.82	1752
17.84	1725
17.86	1635
17.88	1708
17.9	1649
17.92	1682
17.94	1749
17.96	1726
17.98	1731
18	1663
18.02	1747
18.04	1709
18.06	1748
18.08	1762
18.1	1716
18.12	1784
18.14	1754
18.16	1697
18.18	1736
18.2	1705
18.22	1722
18.24	1704
18.26	1713
18.28	1755
18.3	1740
18.32	1780
18.34	1735
18.36	1683
18.38	1723
18.4	1775
18.42	1775
18.44	1809
18.46	1716
18.48	1775
18.5	1745
18.52	1642
18.54	1747
18.56	1711
18.58	1636
18.6	1749
18.62	1706
18.64	1765
18.66	1750
18.68	1801
18.7	1687
18.72	1779
18.74	1725
18.76	1754
18.78	1722
18.8	1761
18.82	1723
18.84	1794
18.86	1767
18.88	1820
18.9	1768
18.92	1787
18.94	1779
18.96	1844
18.98	1740
19	1731
19.02	1812
19.04	1780
19.06	1735
19.08	1791
19.1	1689
19.12	1718
19.14	1774
19.16	1843
19.18	1764
19.2	1688
19.22	1805
19.24	1725
19.26	1739
19.28	1738
19.3	1730
19.32	1720
19.34	1745
19.36	1832
19.38	1725
19.4	1754
19.42	1805
19.44	1725
19.46	1780
19.48	1850
19.5	1780
19.52	1720
19.54	1745
19.56	1843
19.58	1749
19.6	1779
19.62	1726
19.64	1826
19.66	1798
19.68	1783
19.7	1789
19.72	1740
19.74	1742
19.76	1800
19.78	1789
19.8	1760
19.82	1759
19.84	1789
19.86	1769
19.88	1820
19.9	1736
19.92	1829
19.94	1883
19.96	1787
19.98	1740
20	1771
20.02	1807
20.04	1786
20.06	1717
20.08	1809
20.1	1805
20.12	1751
20.14	1807
20.16	1832
20.18	1831
20.2	1844
20.22	1781
20.24	1877
20.26	1788
20.28	1747
20.3	1725
20.32	1757
20.34	1785
20.36	1786
20.38	1825
20.4	1682
20.42	1821
20.44	1820
20.46	1755
20.48	1766
20.5	1766
20.52	1760
20.54	1828
20.56	1743
20.58	1830
20.6	1798
20.62	1731
20.64	1790
20.66	1824
20.68	1870
20.7	1804
20.72	1839
20.74	1861
20.76	1780
20.78	1847
20.8	1828
20.82	1865
20.84	1838
20.86	1833
20.88	1753
20.9	1789
20.92	1761
20.94	1816
20.96	1772
20.98	1738
21	1822
21.02	1861
21.04	1790
21.06	1804
21.08	1744
21.1	1757
21.12	1806
21.14	1821
21.16	1840
21.18	1872
21.2	1804
21.22	1816
21.24	1854
21.26	1759
21.28	1767
21.3	1760
21.32	1725
21.34	1820
21.36	1821
21.38	1740
21.4	1774
21.42	1828
21.44	1778
21.46	1871
21.48	1857
21.5	1821
21.52	1828
21.54	1819
21.56	1776
21.58	1838
21.6	1857
21.62	1857
21.64	1828
21.66	1844
21.68	1805
21.7	1855
21.72	1848
21.74	1804
21.76	1912
21.78	1844
21.8	1842
21.82	1807
21.84	1809
21.86	1818
21.88	1751
21.9	1766
21.92	1864
21.94	1893
21.96	1809
21.98	1774
22	1775
22.02	1794
22.04	1881
22.06	1815
22.08	1800
22.1	1798
22.12	1875
22.14	1863
22.16	1772
22.18	1817
22.2	1755
22.22	1835
22.24	1826
22.26	1820
22.28	1816
22.3	1807
22.32	1766
22.34	1818
22.36	1805
22.38	1824
22.4	1831
22.42	1897
22.44	1787
22.46	1848
22.48	1795
22.5	1825
22.52	1742
22.54	1853
22.56	1827
22.58	1793
22.6	1785
22.62	1802
22.64	1817
22.66	1791
22.68	1800
22.7	1789
22.72	1807
22.74	1794
22.76	1781
22.78	1809
22.8	1840
22.82	1807
22.84	1873
22.86	1848
22.88	1774
22.9	1777
22.92	1736
22.94	1815
22.96	1771
22.98	1827
23	1783
23.02	1828
23.04	1772
23.06	1796
23.08	1758
23.1	1805
23.12	1864
23.14	1781
23.16	1897
23.18	1861
23.2	1845
23.22	1824
23.24	1820
23.26	1788
23.28	1851
23.3	1757
23.32	1810
23.34	1866
23.36	1821
23.38	1882
23.4	1779
23.42	1809
23.44	1892
23.46	1811
23.48	1821
23.5	1822
23.52	1794
23.54	1754
23.56	1859
23.58	1842
23.6	1846
23.62	1724
23.64	1802
23.66	1820
23.68	1754
23.7	1853
23.72	1867
23.74	1895
23.76	1847
23.78	1842
23.8	1720
23.82	1797
23.84	1821
23.86	1816
23.88	1816
23.9	1861
23.92	1787
23.94	1834
23.96	1784
23.98	1851
24	1787
24.02	1875
24.04	1914
24.06	1843
24.08	1909
24.1	1845
24.12	1859
24.14	1852
24.16	1850
24.18	1813
24.2	1845
24.22	1794
24.24	1839
24.26	1856
24.28	1932
24.3	1811
24.32	1813
24.34	1816
24.36	1891
24.38	1911
24.4	1874
24.42	1873
24.44	1793
24.46	1814
24.48	1784
24.5	1816
24.52	1813
24.54	1837
24.56	1780
24.58	1819
24.6	1821
24.62	1868
24.64	1836
24.66	1796
24.68	1862
24.7	1849
24.72	1798
24.74	1784
24.76	1895
24.78	1817
24.8	1878
24.82	1856
24.84	1824
24.86	1889
24.88	1888
24.9	1802
24.92	1861
24.94	1794
24.96	1903
24.98	1870
25	1861
25.02	1903
25.04	1848
25.06	1747
25.08	1871
25.1	1868
25.12	1825
25.14	1774
25.16	1751
25.18	1845
25.2	1819
25.22	1805
25.24	1754
25.26	1780
25.28	1831
25.3	1829
25.32	1799
25.34	1843
25.36	1849
25.38	1857
25.4	1784
25.42	1780
25.44	1778
25.46	1905
25.48	1881
25.5	1866
25.52	1882
25.54	1832
25.56	1799
25.58	1871
25.6	1838
25.62	1815
25.64	1778
25.66	1902
25.68	1886
25.7	1877
25.72	1909
25.74	1804
25.76	1802
25.78	1825
25.8	1799
25.82	1850
25.84	1833
25.86	1823
25.88	1856
25.9	1793
25.92	1817
25.94	1892
25.96	1869
25.98	1876
26	1805
26.02	1824
26.04	1880
26.06	1901
26.08	1815
26.1	1834
26.12	1806
26.14	1807
26.16	1912
26.18	1828
26.2	1791
26.22	1885
26.24	1906
26.26	1809
26.28	1843
26.3	1858
26.32	1808
26.34	1795
26.36	1894
26.38	1835
26.4	1877
26.42	1849
26.44	1881
26.46	1783
26.48	1833
26.5	1880
26.52	1860
26.54	1861
26.56	1826
26.58	1822
26.6	1934
26.62	1818
26.64	1875
26.66	1851
26.68	1780
26.7	1867
26.72	1791
26.74	1873
26.76	1861
26.78	1919
26.8	1863
26.82	1857
26.84	1847
26.86	1838
26.88	1947
26.9	1828
26.92	1871
26.94	1861
26.96	1882
26.98	1963
27	1845
27.02	1808
27.04	1794
27.06	1899
27.08	1913
27.1	1866
27.12	1857
27.14	1963
27.16	1988
27.18	1929
27.2	1879
27.22	1861
27.24	1912
27.26	1849
27.28	1821
27.3	1852
27.32	1924
27.34	1932
27.36	1815
27.38	1883
27.4	1897
27.42	1917
27.44	1913
27.46	1918
27.48	1935
27.5	1884
27.52	1946
27.54	1914
27.56	1877
27.58	1866
27.6	1893
27.62	1893
27.64	1954
27.66	1969
27.68	1898
27.7	1950
27.72	1912
27.74	1936
27.76	1969
27.78	1963
27.8	1888
27.82	1935
27.84	1923
27.86	1933
27.88	1889
27.9	1982
27.92	1889
27.94	1936
27.96	1941
27.98	1945
28	1855
28.02	1996
28.04	2018
28.06	1934
28.08	1926
28.1	1995
28.12	1912
28.14	1914
28.16	1902
28.18	1850
28.2	1969
28.22	1977
28.24	1953
28.26	1986
28.28	2018
28.3	1995
28.32	1941
28.34	1894
28.36	2003
28.38	2045
28.4	2056
28.42	1948
28.44	1914
28.46	1915
28.48	1921
28.5	2012
28.52	1978
28.54	2031
28.56	2015
28.58	2012
28.6	1994
28.62	1965
28.64	1944
28.66	1959
28.68	2014
28.7	1994
28.72	1991
28.74	2045
28.76	1973
28.78	1928
28.8	2032
28.82	1879
28.84	1972
28.86	1962
28.88	1930
28.9	1899
28.92	1881
28.94	1965
28.96	1906
28.98	2031
29	1968
29.02	1922
29.04	1956
29.06	1911
29.08	1910
29.1	1990
29.12	1887
29.14	1941
29.16	1899
29.18	1872
29.2	1953
29.22	1940
29.24	1969
29.26	1918
29.28	1979
29.3	1968
29.32	1922
29.34	1905
29.36	1876
29.38	1803
29.4	1852
29.42	1961
29.44	1943
29.46	1928
29.48	2000
29.5	1938
29.52	1763
29.54	1881
29.56	1848
29.58	1889
29.6	1858
29.62	1827
29.64	1860
29.66	1820
29.68	1931
29.7	1850
29.72	1898
29.74	1908
29.76	1906
29.78	1900
29.8	1872
29.82	1866
29.84	1926
29.86	1901
29.88	1890
29.9	1866
29.92	1913
29.94	1886
29.96	1844
29.98	1948
30	1854
30.02	1837
30.04	1872
30.06	1852
30.08	1883
30.1	1906
30.12	1867
30.14	1829
30.16	1833
30.18	1896
30.2	1856
30.22	1917
30.24	1832
30.26	1931
30.28	1890
30.3	1816
30.32	1846
30.34	1888
30.36	1890
30.38	1859
30.4	1829
30.42	1929
30.44	1774
30.46	1911
30.48	1919
30.5	1869
30.52	1841
30.54	1920
30.56	1945
30.58	1874
30.6	1876
30.62	1846
30.64	1845
30.66	1889
30.68	1796
30.7	1899
30.72	1848
30.74	1838
30.76	1795
30.78	1854
30.8	1845
30.82	1910
30.84	1934
30.86	1942
30.88	1883
30.9	1866
30.92	1862
30.94	1888
30.96	1906
30.98	1820
31	1953
31.02	1903
31.04	1854
31.06	1859
31.08	1835
31.1	1902
31.12	1847
31.14	1869
31.16	1846
31.18	1947
31.2	1887
31.22	1908
31.24	1802
31.26	1867
31.28	1843
31.3	1864
31.32	1902
31.34	1949
31.36	1807
31.38	1806
31.4	1814
31.42	1812
31.44	1816
31.46	1877
31.48	1824
31.5	1839
31.52	1829
31.54	1931
31.56	1854
31.58	1921
31.6	1913
31.62	1780
31.64	1904
31.66	1906
31.68	1849
31.7	1863
31.72	1919
31.74	1850
31.76	1870
31.78	1855
31.8	1837
31.82	1828
31.84	1932
31.86	1853
31.88	1892
31.9	1884
31.92	1765
31.94	1887
31.96	1804
31.98	1902
32	1860
32.02	1894
32.04	1862
32.06	1892
32.08	1883
32.1	1916
32.12	1915
32.14	1820
32.16	1842
32.18	1908
32.2	1850
32.22	1898
32.24	1880
32.26	1890
32.28	1963
32.3	1823
32.32	1911
32.34	1929
32.36	1889
32.38	1858
32.4	1824
32.42	1909
32.44	1859
32.46	1900
32.48	1827
32.5	1894
32.52	1955
32.54	1953
32.56	1907
32.58	1878
32.6	1936
32.62	1883
32.64	1897
32.66	1854
32.68	1843
32.7	1845
32.72	1983
32.74	1939
32.76	1922
32.78	1843
32.8	1894
32.82	1881
32.84	1946
32.86	1901
32.88	1875
32.9	1949
32.92	1897
32.94	1829
32.96	1787
32.98	1841
33	1879
33.02	1886
33.04	1880
33.06	1928
33.08	1920
33.1	1935
33.12	1962
33.14	1902
33.16	1917
33.18	1883
33.2	1903
33.22	1910
33.24	1778
33.26	1977
33.28	1871
33.3	1812
33.32	1830
33.34	1904
33.36	1911
33.38	1933
33.4	1935
33.42	1839
33.44	1924
33.46	1909
33.48	1896
33.5	1912
33.52	1921
33.54	1927
33.56	1868
33.58	1902
33.6	1891
33.62	1878
33.64	1824
33.66	1893
33.68	1973
33.7	1843
33.72	1836
33.74	1870
33.76	1871
33.78	1935
33.8	1882
33.82	1856
33.84	1900
33.86	1935
33.88	1940
33.9	1859
33.92	1889
33.94	1915
33.96	1874
33.98	1868
34	1904
34.02	1955
34.04	1875
34.06	1876
34.08	1899
34.1	1857
34.12	1916
34.14	1831
34.16	1836
34.18	1934
34.2	1830
34.22	1923
34.24	1900
34.26	1904
34.28	1819
34.3	1891
34.32	1911
34.34	1862
34.36	1852
34.38	1910
34.4	1896
34.42	1895
34.44	1891
34.46	1844
34.48	1893
34.5	1904
34.52	1925
34.54	1929
34.56	1853
34.58	1881
34.6	1985
34.62	1934
34.64	1828
34.66	1887
34.68	1881
34.7	1956
34.72	1987
34.74	1892
34.76	1900
34.78	1836
34.8	1942
34.82	1897
34.84	1912
34.86	1982
34.88	1807
34.9	1929
34.92	1924
34.94	1964
34.96	1940
34.98	1885
35	1848
35.02	1926
35.04	1914
35.06	1910
35.08	1873
35.1	1859
35.12	1855
35.14	1881
35.16	1856
35.18	1921
35.2	1866
35.22	1933
35.24	1963
35.26	1900
35.28	1902
35.3	1868
35.32	1911
35.34	1946
35.36	1911
35.38	1959
35.4	1969
35.42	1895
35.44	1899
35.46	1941
35.48	1928
35.5	1936
35.52	1957
35.54	1880
35.56	1981
35.58	1920
35.6	1976
35.62	1872
35.64	1910
35.66	1918
35.68	1892
35.7	1924
35.72	1921
35.74	1884
35.76	1885
35.78	1897
35.8	1939
35.82	1941
35.84	1876
35.86	1924
35.88	1980
35.9	1901
35.92	1899
35.94	1889
35.96	1993
35.98	1914
36	1925
36.02	1981
36.04	1913
36.06	1863
36.08	1944
36.1	1948
36.12	1937
36.14	1904
36.16	1864
36.18	1895
36.2	1916
36.22	1951
36.24	1923
36.26	1881
36.28	1899
36.3	1893
36.32	1893
36.34	1956
36.36	1911
36.38	1929
36.4	1979
36.42	1965
36.44	1900
36.46	2019
36.48	2011
36.5	1977
36.52	1911
36.54	1970
36.56	1973
36.58	1902
36.6	1981
36.62	1960
36.64	1950
36.66	1976
36.68	1946
36.7	1998
36.72	2015
36.74	1982
36.76	1962
36.78	2018
36.8	2031
36.82	2029
36.84	1997
36.86	2045
36.88	2034
36.9	1986
36.92	2037
36.94	1972
36.96	2029
36.98	1950
37	2051
37.02	1998
37.04	1909
37.06	2042
37.08	2035
37.1	1919
37.12	1986
37.14	2063
37.16	2041
37.18	2082
37.2	1932
37.22	1991
37.24	1983
37.26	1915
37.28	1923
37.3	1985
37.32	1877
37.34	1917
37.36	2005
37.38	1922
37.4	2013
37.42	1968
37.44	1962
37.46	2001
37.48	1883
37.5	1982
37.52	1985
37.54	2011
37.56	1887
37.58	2050
37.6	1925
37.62	2006
37.64	2031
37.66	1987
37.68	1970
37.7	1994
37.72	1948
37.74	2048
37.76	1982
37.78	1895
37.8	1920
37.82	1895
37.84	1911
37.86	1968
37.88	1964
37.9	1938
37.92	1994
37.94	1896
37.96	1988
37.98	2008
38	1908
38.02	1884
38.04	1883
38.06	1900
38.08	2032
38.1	2000
38.12	1915
38.14	1904
38.16	1848
38.18	1876
38.2	1956
38.22	1928
38.24	1886
38.26	1911
38.28	1873
38.3	1962
38.32	1861
38.34	1902
38.36	1897
38.38	1923
38.4	1887
38.42	1978
38.44	1925
38.46	1934
38.48	1881
38.5	1840
38.52	1910
38.54	1900
38.56	1948
38.58	1989
38.6	1869
38.62	1865
38.64	1946
38.66	1908
38.68	1864
38.7	1962
38.72	1969
38.74	1941
38.76	1923
38.78	1965
38.8	1895
38.82	1898
38.84	1869
38.86	1880
38.88	1819
38.9	2034
38.92	1856
38.94	1822
38.96	1951
38.98	1848
39	1897
39.02	1940
39.04	1976
39.06	1873
39.08	1856
39.1	1953
39.12	1865
39.14	1831
39.16	1829
39.18	1895
39.2	1869
39.22	1970
39.24	1932
39.26	1891
39.28	1946
39.3	1815
39.32	1967
39.34	1883
39.36	1876
39.38	1897
39.4	1954
39.42	1942
39.44	1941
39.46	1905
39.48	1887
39.5	1903
39.52	1896
39.54	1978
39.56	1893
39.58	1919
39.6	1934
39.62	1933
39.64	1949
39.66	1996
39.68	1923
39.7	1913
39.72	1940
39.74	1935
39.76	1903
39.78	2036
39.8	1982
39.82	1904
39.84	1966
39.86	1934
39.88	1954
39.9	1943
39.92	1894
39.94	1982
39.96	1908
39.98	1904
40	1976
40.02	1963
40.04	1964
40.06	1864
40.08	2031
40.1	1987
40.12	1908
40.14	2019
40.16	1917
40.18	1895
40.2	1874
40.22	1904
40.24	1911
40.26	1911
40.28	1853
40.3	1921
40.32	1948
40.34	1938
40.36	1920
40.38	1882
40.4	1938
40.42	1920
40.44	1966
40.46	1924
40.48	1911
40.5	1916
40.52	1859
40.54	1947
40.56	1947
40.58	2056
40.6	1961
40.62	1981
40.64	1948
40.66	1914
40.68	1891
40.7	1933
40.72	1928
40.74	1890
40.76	1934
40.78	1955
40.8	1924
40.82	1896
40.84	1970
40.86	1868
40.88	1954
40.9	1987
40.92	1869
40.94	1955
40.96	1924
40.98	1893
41	1922
41.02	2032
41.04	1904
41.06	1896
41.08	1917
41.1	1922
41.12	1881
41.14	1938
41.16	2009
41.18	1871
41.2	1939
41.22	1921
41.24	1936
41.26	1933
41.28	1969
41.3	1995
41.32	1921
41.34	1910
41.36	1988
41.38	1931
41.4	1998
41.42	1944
41.44	1952
41.46	1933
41.48	1948
41.5	1991
41.52	1999
41.54	1948
41.56	1934
41.58	1917
41.6	1968
41.62	1948
41.64	2022
41.66	2027
41.68	2120
41.7	1973
41.72	2045
41.74	1969
41.76	2104
41.78	2013
41.8	2028
41.82	1983
41.84	2014
41.86	1973
41.88	2055
41.9	2117
41.92	2019
41.94	2071
41.96	2022
41.98	1998
42	2037
42.02	2101
42.04	2065
42.06	2099
42.08	2142
42.1	2008
42.12	2000
42.14	2072
42.16	2068
42.18	1982
42.2	1989
42.22	2040
42.24	2011
42.26	2088
42.28	2022
42.3	2007
42.32	2062
42.34	2090
42.36	2082
42.38	2041
42.4	2187
42.42	2141
42.44	2093
42.46	2172
42.48	2141
42.5	2185
42.52	2105
42.54	2123
42.56	2179
42.58	2153
42.6	2271
42.62	2166
42.64	2227
42.66	2167
42.68	2131
42.7	2187
42.72	2099
42.74	2170
42.76	2142
42.78	2169
42.8	2183
42.82	2283
42.84	2157
42.86	2191
42.88	2236
42.9	2261
42.92	2298
42.94	2349
42.96	2283
42.98	2372
43	2388
43.02	2345
43.04	2287
43.06	2301
43.08	2480
43.1	2443
43.12	2402
43.14	2389
43.16	2368
43.18	2484
43.2	2452
43.22	2443
43.24	2547
43.26	2527
43.28	2529
43.3	2510
43.32	2470
43.34	2528
43.36	2580
43.38	2581
43.4	2502
43.42	2558
43.44	2561
43.46	2582
43.48	2640
43.5	2662
43.52	2590
43.54	2699
43.56	2698
43.58	2657
43.6	2672
43.62	2721
43.64	2742
43.66	2749
43.68	2917
43.7	2860
43.72	2890
43.74	2932
43.76	3022
43.78	2953
43.8	3070
43.82	3088
43.84	3210
43.86	3290
43.88	3355
43.9	3504
43.92	3583
43.94	3699
43.96	3665
43.98	3969
44	4058
44.02	4206
44.04	4351
44.06	4651
44.08	4903
44.1	5156
44.12	5556
44.14	5843
44.16	6173
44.18	6840
44.2	7202
44.22	7969
44.24	8438
44.26	9325
44.28	9997
44.3	10878
44.32	11709
44.34	12812
44.36	13694
44.38	14516
44.4	15423
44.42	15854
44.44	16431
44.46	16719
44.48	16728
44.5	16575
44.52	16142
44.54	15548
44.56	14984
44.58	14127
44.6	13117
44.62	12377
44.64	11246
44.66	10576
44.68	9764
44.7	9017
44.72	8405
44.74	7577
44.76	7122
44.78	6403
44.8	5917
44.82	5802
44.84	5357
44.86	4936
44.88	4789
44.9	4726
44.92	4412
44.94	4209
[truncated: 2,253 more rows]
