# Supplementary material for: Inverse ceria-nickel catalyst for enhanced C–O bond hydrogenolysis of biomass and polyether
Source: Nat Commun. 2024 Sep 30;15:8444. doi: 10.1038/s41467-024-52704-9 (PMC11443077; doi:10.1038/s41467-024-52704-9)
Supplement: Supplementary file 3 — Source Data [file 41467_2024_52704_MOESM3_ESM.zip › Supplementary Figure 3.xlsx]

## Sheet: Supplementary Figure 3a
XPS spectra of Ni 2p for 4CeOx/Ni before Ar+ ion sputtering		XPS spectra of Ni 2p for 4CeOx/Ni after Ar+ ion sputtering
Binding Energy (eV)	Counts (s)	Binding Energy (eV)	Counts (s)
890.88	169751	890.58	193634
890.78	170498	890.48	194525
890.68	169770	890.38	195018
890.58	170386	890.28	194725
890.48	169655	890.18	194881
890.38	170107	890.08	194646
890.28	170163	889.98	194951
890.18	169632	889.88	195155
890.08	169870	889.78	195326
889.98	169779	889.68	195849
889.88	170451	889.58	195104
889.78	170078	889.48	195702
889.68	170134	889.38	195589
889.58	170176	889.28	195451
889.48	170967	889.18	195899
889.38	171583	889.08	196149
889.28	171152	888.98	196529
889.18	170293	888.88	196656
889.08	170916	888.78	196334
888.98	171247	888.68	196440
888.88	170631	888.58	196890
888.78	171692	888.48	197498
888.68	171711	888.38	197063
888.58	172307	888.28	197338
888.48	171504	888.18	197785
888.38	172019	888.08	197270
888.28	172636	887.98	197758
888.18	172313	887.88	198252
888.08	172089	887.78	199521
887.98	172401	887.68	198643
887.88	173157	887.58	199311
887.78	172903	887.48	198965
887.68	173760	887.38	200162
887.58	173858	887.28	199860
887.48	174819	887.18	200288
887.38	174526	887.08	200485
887.28	175237	886.98	200876
887.18	175253	886.88	200323
887.08	175264	886.78	201093
886.98	176146	886.68	201820
886.88	177098	886.58	200608
886.78	178119	886.48	202001
886.68	178244	886.38	202849
886.58	177658	886.28	202320
886.48	178441	886.18	202184
886.38	179772	886.08	202611
886.28	179431	885.98	203377
886.18	180701	885.88	203958
886.08	180400	885.78	203586
885.98	180937	885.68	203312
885.88	181485	885.58	204220
885.78	181746	885.48	204680
885.68	182750	885.38	204851
885.58	182134	885.28	205084
885.48	182350	885.18	204600
885.38	183055	885.08	204754
885.28	182750	884.98	205235
885.18	183453	884.88	205223
885.08	183865	884.78	205169
884.98	183394	884.68	205093
884.88	183610	884.58	204565
884.78	183675	884.48	204604
884.68	183633	884.38	205300
884.58	183247	884.28	204750
884.48	183061	884.18	205032
884.38	182583	884.08	204461
884.28	182108	883.98	204226
884.18	181845	883.88	204984
884.08	181688	883.78	204718
883.98	181314	883.68	204023
883.88	182179	883.58	204767
883.78	181435	883.48	205202
883.68	180902	883.38	204049
883.58	181002	883.28	204618
883.48	180481	883.18	203489
883.38	180408	883.08	204041
883.28	180001	882.98	203899
883.18	180303	882.88	204591
883.08	180442	882.78	204552
882.98	179780	882.68	204031
882.88	180423	882.58	204313
882.78	180534	882.48	205334
882.68	181157	882.38	205077
882.58	180724	882.28	205039
882.48	181231	882.18	205201
882.38	181227	882.08	205744
882.28	181577	881.98	205813
882.18	181911	881.88	206092
882.08	181874	881.78	205941
881.98	181322	881.68	205805
881.88	181597	881.58	205500
881.78	181163	881.48	205905
881.68	181494	881.38	205748
881.58	181964	881.28	205359
881.48	181759	881.18	204118
881.38	181134	881.08	205142
881.28	181564	880.98	204348
881.18	180452	880.88	204629
881.08	180908	880.78	204370
880.98	180354	880.68	203799
880.88	179791	880.58	203336
880.78	179658	880.48	203700
880.68	179488	880.38	203117
880.58	177969	880.28	202765
880.48	178343	880.18	202112
880.38	178110	880.08	202494
880.28	176555	879.98	201735
880.18	176247	879.88	202395
880.08	176255	879.78	201980
879.98	175418	879.68	201187
879.88	174577	879.58	200698
879.78	173399	879.48	201385
879.68	174245	879.38	201048
879.58	173780	879.28	201545
879.48	172935	879.18	201126
879.38	173054	879.08	200826
879.28	171554	878.98	199921
879.18	171400	878.88	201000
879.08	171814	878.78	201347
878.98	171229	878.68	201229
878.88	170228	878.58	201548
878.78	169762	878.48	201680
878.68	170571	878.38	201833
878.58	170337	878.28	202847
878.48	169877	878.18	203324
878.38	169616	878.08	201801
878.28	169628	877.98	202890
878.18	170150	877.88	203018
878.08	169704	877.78	202805
877.98	169188	877.68	203703
877.88	169182	877.58	204063
877.78	169114	877.48	204570
877.68	169753	877.38	204457
877.58	169193	877.28	205829
877.48	168886	877.18	206275
877.38	169219	877.08	206769
877.28	169246	876.98	206643
877.18	169685	876.88	207849
877.08	169880	876.78	208473
876.98	169931	876.68	208142
876.88	169209	876.58	208880
876.78	169408	876.48	210190
876.68	169549	876.38	209965
876.58	170199	876.28	210565
876.48	170237	876.18	211188
876.38	171023	876.08	211894
876.28	170683	875.98	212651
876.18	172033	875.88	213824
876.08	170727	875.78	215188
875.98	171525	875.68	215881
875.88	171743	875.58	215893
875.78	171518	875.48	216032
875.68	172508	875.38	218026
875.58	173489	875.28	217914
875.48	173834	875.18	220266
875.38	174421	875.08	220646
875.28	174300	874.98	221182
875.18	175159	874.88	221661
875.08	175630	874.78	221579
874.98	175672	874.68	222952
874.88	176032	874.58	223251
874.78	177326	874.48	223921
874.68	177770	874.38	224794
874.58	177814	874.28	224866
874.48	178241	874.18	225692
874.38	177773	874.08	225569
874.28	178751	873.98	225116
874.18	178706	873.88	225146
874.08	178616	873.78	224671
873.98	178786	873.68	225472
873.88	178053	873.58	225123
873.78	179345	873.48	224515
873.68	179315	873.38	224192
873.58	178865	873.28	223831
873.48	178519	873.18	223974
873.38	179312	873.08	223329
873.28	179067	872.98	223543
873.18	178762	872.88	222673
873.08	178622	872.78	222164
872.98	178820	872.68	222576
872.88	178452	872.58	222147
872.78	177589	872.48	222475
872.68	178049	872.38	222792
872.58	178190	872.28	223355
872.48	178316	872.18	224226
872.38	178101	872.08	223487
872.28	177465	871.98	224255
872.18	178049	871.88	225454
872.08	178310	871.78	226926
871.98	178180	871.68	228002
871.88	178454	871.58	228625
871.78	178566	871.48	231063
871.68	178644	871.38	231806
871.58	179156	871.28	233397
871.48	179132	871.18	236207
871.38	180953	871.08	239210
871.28	181302	870.98	241925
871.18	182513	870.88	244841
871.08	183495	870.78	248613
870.98	184020	870.68	252551
870.88	185049	870.58	257183
870.78	186319	870.48	262081
870.68	188284	870.38	267190
870.58	190042	870.28	272227
870.48	191733	870.18	279385
870.38	193866	870.08	285696
870.28	197084	869.98	292213
870.18	199413	869.88	299436
870.08	201018	869.78	303641
869.98	204813	869.68	309178
869.88	205380	869.58	310609
869.78	207054	869.48	311814
869.68	208293	869.38	309036
869.58	208120	869.28	303493
869.48	206762	869.18	296475
869.38	203837	869.08	287321
869.28	201410	868.98	276731
869.18	196303	868.88	266879
869.08	191700	868.78	256302
868.98	186699	868.68	245735
868.88	181585	868.58	237160
868.78	177930	868.48	229361
868.68	173061	868.38	221543
868.58	169281	868.28	215493
868.48	166410	868.18	209750
868.38	163106	868.08	206175
868.28	160619	867.98	201381
868.18	158590	867.88	198021
868.08	157158	867.78	195217
867.98	154923	867.68	192612
867.88	153242	867.58	190362
867.78	152757	867.48	187666
867.68	151973	867.38	186338
867.58	150961	867.28	184195
867.48	150349	867.18	182473
867.38	149484	867.08	181337
867.28	148522	866.98	180401
867.18	148266	866.88	179668
867.08	147840	866.78	178815
866.98	146486	866.68	177568
866.88	146324	866.58	177279
866.78	145844	866.48	176277
866.68	145621	866.38	175973
866.58	145343	866.28	175307
866.48	145284	866.18	174655
866.38	145356	866.08	174301
866.28	144317	865.98	174927
866.18	144952	865.88	174030
866.08	144882	865.78	173440
865.98	144347	865.68	173518
865.88	144337	865.58	173629
865.78	144535	865.48	173668
865.68	144779	865.38	173471
865.58	143805	865.28	173355
865.48	143507	865.18	172557
865.38	144225	865.08	172743
865.28	143633	864.98	172808
865.18	143857	864.88	172631
865.08	143472	864.78	172675
864.98	143432	864.68	173305
864.88	143823	864.58	172042
864.78	143674	864.48	171691
864.68	143836	864.38	172066
864.58	143834	864.28	172157
864.48	143890	864.18	171694
864.38	143753	864.08	171723
864.28	143646	863.98	171251
864.18	143743	863.88	171045
864.08	144228	863.78	170932
863.98	144229	863.68	170799
863.88	143450	863.58	171186
863.78	144121	863.48	170143
863.68	143942	863.38	171186
863.58	143641	863.28	170385
863.48	143361	863.18	170993
863.38	143375	863.08	171084
863.28	143922	862.98	171636
863.18	143520	862.88	172136
863.08	143941	862.78	172027
862.98	144672	862.68	171446
862.88	143864	862.58	171768
862.78	144325	862.48	171567
862.68	144549	862.38	172089
862.58	145251	862.28	172068
862.48	144732	862.18	172437
862.38	144648	862.08	172473
862.28	145036	861.98	173258
862.18	145467	861.88	173691
862.08	145720	861.78	174571
861.98	145885	861.68	173913
861.88	145801	861.58	174516
861.78	146243	861.48	174291
861.68	147023	861.38	174966
861.58	147632	861.28	176489
861.48	147188	861.18	176836
861.38	148019	861.08	177546
861.28	148007	860.98	178419
861.18	148478	860.88	179005
861.08	148638	860.78	179615
860.98	149231	860.68	180998
860.88	149442	860.58	181905
860.78	149951	860.48	182390
860.68	149950	860.38	183069
860.58	150074	860.28	184404
860.48	150729	860.18	185871
860.38	150584	860.08	186447
860.28	151322	859.98	187887
860.18	150762	859.88	188634
860.08	151790	859.78	189947
859.98	151974	859.68	191368
859.88	152194	859.58	194209
859.78	152347	859.48	195208
859.68	153965	859.38	196330
859.58	153982	859.28	197774
859.48	154795	859.18	199332
859.38	155402	859.08	200945
859.28	156308	858.98	202334
859.18	156894	858.88	205068
859.08	157871	858.78	205198
858.98	158765	858.68	206504
858.88	159338	858.58	207821
858.78	160319	858.48	209255
858.68	161230	858.38	209388
858.58	161251	858.28	210677
858.48	162251	858.18	211475
858.38	162662	858.08	211309
858.28	162879	857.98	211663
858.18	163006	857.88	210233
858.08	162451	857.78	209314
857.98	163038	857.68	208707
857.88	162949	857.58	207654
857.78	161852	857.48	205515
857.68	160719	857.38	204139
857.58	160449	857.28	204110
857.48	160349	857.18	202539
857.38	160021	857.08	201409
857.28	159733	856.98	201365
857.18	160163	856.88	199448
857.08	160413	856.78	199364
856.98	159849	856.68	200051
856.88	160780	856.58	200427
856.78	161007	856.48	200138
856.68	161985	856.38	199562
856.58	161834	856.28	199368
856.48	162070	856.18	199417
856.38	162393	856.08	199280
856.28	163405	855.98	198865
856.18	163867	855.88	199087
856.08	165423	855.78	200005
855.98	165630	855.68	200852
855.88	166515	855.58	201190
855.78	167001	855.48	200900
855.68	166794	855.38	201155
855.58	167266	855.28	203315
855.48	167131	855.18	203047
855.38	168232	855.08	203421
855.28	167886	854.98	205044
855.18	168393	854.88	206104
855.08	167968	854.78	207582
854.98	168788	854.68	210178
854.88	168883	854.58	212449
854.78	169445	854.48	214879
854.68	170292	854.38	217254
854.58	171326	854.28	220560
854.48	172272	854.18	223778
854.38	172839	854.08	227484
854.28	174488	853.98	232627
854.18	176746	853.88	237296
854.08	178424	853.78	242420
853.98	180823	853.68	249931
853.88	183141	853.58	256041
853.78	185827	853.48	265419
853.68	188764	853.38	276057
853.58	192253	853.28	289455
853.48	196309	853.18	304898
853.38	201452	853.08	323689
853.28	208459	852.98	347680
853.18	215610	852.88	376054
853.08	225443	852.78	407353
852.98	236817	852.68	442066
852.88	250521	852.58	478228
852.78	264827	852.48	510828
852.68	280970	852.38	535608
852.58	297204	852.28	547226
852.48	309707	852.18	541200
852.38	315777	852.08	517167
852.28	313063	851.98	475790
852.18	299910	851.88	424566
852.08	277615	851.78	370973
851.98	251199	851.68	318615
851.88	223838	851.58	275121
851.78	198020	851.48	239923
851.68	177826	851.38	213221
851.58	162286	851.28	192692
851.48	149968	851.18	176207
851.38	141183	851.08	164941
851.28	134132	850.98	155991
851.18	129083	850.88	149278
851.08	124639	850.78	143310
850.98	121905	850.68	138904
850.88	119243	850.58	134164
850.78	117899	850.48	131795
850.68	115576	850.38	129129
850.58	114122	850.28	126427
850.48	112275	850.18	125154
850.38	112070	850.08	122823
850.28	110724	849.98	121307
850.18	110310	849.88	120238
850.08	109065	849.78	119104
849.98	108628	849.68	117638
849.88	108634	849.58	117400
849.78	108195	849.48	116642
849.68	107574	849.38	115648
849.58	107320	849.28	115794
849.48	107143	849.18	114582
849.38	107318	849.08	113908
849.28	106287	848.98	114127
849.18	106642	848.88	113918
849.08	106642	848.78	113132
848.98	106248	848.68	113088
848.88	106176	848.58	112616
848.78	106123	848.48	112649
848.68	105742	848.38	112411
848.58	105699	848.28	111638
848.48	105768	848.18	112378
848.38	105112	848.08	112510
848.28	105353	847.98	111399
848.18	105085	847.88	111643
848.08	105368	847.78	111421
847.98	105304	847.68	111726
847.88	104774	847.58	110938
847.78	104879	847.48	110869
847.68	104606	847.38	110864
847.58	104834	847.28	110919
847.48	104985	847.18	110641
847.38	104602	847.08	110388
847.28	104999	846.98	110871
847.18	104911	846.88	110905
847.08	104624	846.78	110360
846.98	104906	846.68	111015
846.88	104940	846.58	110375
846.78	104765	846.48	110601
846.68	104968	846.38	110844
846.58	105292	846.28	110665
846.48	104655	846.18	110635
846.38	104492	846.08	110508
846.28	104774	845.98	110332
846.18	104686	845.88	110202
846.08	105151	845.78	110975

## Sheet: Supplementary Figure 3b
XPS spectra of Ce 3d for 4CeOx/Ni before Ar+ ion sputtering		XPS spectra of Ce 3d for 4CeOx/Ni after Ar+ ion sputtering
Binding Energy (eV)	Counts (s)	Binding Energy (eV)	Counts (s)
920.98	164423	920.98	170523
920.88	164454	920.88	170186
920.78	164781	920.78	170620
920.68	164852	920.68	171491
920.58	164919	920.58	171197
920.48	165050	920.48	170909
920.38	165011	920.38	171246
920.28	164713	920.28	171067
920.18	164867	920.18	171203
920.08	164947	920.08	171409
919.98	164635	919.98	171787
919.88	164986	919.88	171280
919.78	164830	919.78	171569
919.68	165010	919.68	171662
919.58	164670	919.58	171383
919.48	164936	919.48	171386
919.38	165319	919.38	171648
919.28	165240	919.28	171369
919.18	165297	919.18	171787
919.08	165552	919.08	171580
918.98	165144	918.98	171535
918.88	165071	918.88	171691
918.78	165419	918.78	172002
918.68	164673	918.68	171659
918.58	165251	918.58	172230
918.48	165430	918.48	172274
918.38	165454	918.38	172240
918.28	165544	918.28	171997
918.18	165713	918.18	172441
918.08	165950	918.08	172345
917.98	165675	917.98	172558
917.88	165624	917.88	172363
917.78	166117	917.78	172675
917.68	165776	917.68	172483
917.58	165926	917.58	172620
917.48	166250	917.48	172547
917.38	166186	917.38	172060
917.28	166460	917.28	172616
917.18	166544	917.18	172433
917.08	166776	917.08	172856
916.98	166777	916.98	173052
916.88	167137	916.88	172734
916.78	167068	916.78	173133
916.68	166912	916.68	173023
916.58	167285	916.58	173109
916.48	167448	916.48	173457
916.38	167839	916.38	173781
916.28	167763	916.28	173863
916.18	167829	916.18	173675
916.08	167742	916.08	173347
915.98	167934	915.98	173875
915.88	166940	915.88	173813
915.78	167105	915.78	173653
915.68	167280	915.68	173604
915.58	167003	915.58	173472
915.48	167004	915.48	174108
915.38	166467	915.38	174160
915.28	166969	915.28	174291
915.18	166792	915.18	174260
915.08	166702	915.08	174118
914.98	166429	914.98	174422
914.88	166329	914.88	174076
914.78	166325	914.78	174153
914.68	166401	914.68	174331
914.58	166240	914.58	173917
914.48	166568	914.48	174461
914.38	166306	914.38	174506
914.28	166968	914.28	174513
914.18	166727	914.18	174608
914.08	166689	914.08	174874
913.98	166971	913.98	174668
913.88	166204	913.88	174860
913.78	167109	913.78	174313
913.68	166258	913.68	174411
913.58	166677	913.58	175130
913.48	167005	913.48	174920
913.38	166632	913.38	174629
913.28	166403	913.28	174856
913.18	167110	913.18	175658
913.08	167266	913.08	174904
912.98	166563	912.98	174983
912.88	167059	912.88	174939
912.78	166545	912.78	174647
912.68	166912	912.68	175551
912.58	167131	912.58	175257
912.48	166955	912.48	175435
912.38	167234	912.38	175442
912.28	167171	912.28	175683
912.18	166825	912.18	175767
912.08	167196	912.08	175918
911.98	166909	911.98	175817
911.88	167121	911.88	176273
911.78	167297	911.78	176198
911.68	167180	911.68	176476
911.58	167486	911.58	175912
911.48	167175	911.48	176302
911.38	167863	911.38	176074
911.28	167247	911.28	176089
911.18	167350	911.18	176202
911.08	167426	911.08	176180
910.98	167919	910.98	176551
910.88	167695	910.88	176474
910.78	167776	910.78	176642
910.68	167735	910.68	176487
910.58	167743	910.58	177020
910.48	167725	910.48	177056
910.38	168158	910.38	176954
910.28	168200	910.28	177159
910.18	168842	910.18	177431
910.08	168175	910.08	177253
909.98	168324	909.98	177239
909.88	168462	909.88	177615
909.78	168278	909.78	177754
909.68	168658	909.68	177915
909.58	168312	909.58	176998
909.48	169204	909.48	177376
909.38	168450	909.38	177912
909.28	168542	909.28	178103
909.18	168760	909.18	178173
909.08	168558	909.08	178102
908.98	169380	908.98	178279
908.88	168969	908.88	178361
908.78	169186	908.78	178306
908.68	169139	908.68	178679
908.58	169527	908.58	178888
908.48	169516	908.48	178094
908.38	169677	908.38	179000
908.28	169835	908.28	178930
908.18	169827	908.18	178999
908.08	170100	908.08	179223
907.98	170168	907.98	179075
907.88	170631	907.88	179471
907.78	170724	907.78	179659
907.68	170391	907.68	179519
907.58	171111	907.58	179645
907.48	171027	907.48	179792
907.38	171397	907.38	179932
907.28	170856	907.28	180223
907.18	171344	907.18	180758
907.08	171289	907.08	180667
906.98	171734	906.98	180931
906.88	172122	906.88	180904
906.78	172350	906.78	181167
906.68	172244	906.68	180739
906.58	172277	906.58	181376
906.48	172288	906.48	181401
906.38	172716	906.38	181578
906.28	172827	906.28	181653
906.18	172799	906.18	181402
906.08	173217	906.08	181844
905.98	173312	905.98	182548
905.88	173991	905.88	182413
905.78	174094	905.78	182635
905.68	174190	905.68	182538
905.58	174301	905.58	182986
905.48	174897	905.48	182966
905.38	174370	905.38	182878
905.28	175054	905.28	183156
905.18	175570	905.18	182912
905.08	176130	905.08	183516
904.98	176046	904.98	183610
904.88	176103	904.88	183965
904.78	176247	904.78	184666
904.68	176771	904.68	183801
904.58	177120	904.58	184518
904.48	177645	904.48	184651
904.38	177227	904.38	184485
904.28	177840	904.28	184960
904.18	177998	904.18	185206
904.08	178202	904.08	185252
903.98	178514	903.98	185491
903.88	178629	903.88	185426
903.78	178636	903.78	185888
903.68	179043	903.68	186053
903.58	179257	903.58	186072
903.48	179407	903.48	186057
903.38	179781	903.38	185768
903.28	179390	903.28	186162
903.18	179068	903.18	186419
903.08	179161	903.08	185821
902.98	179315	902.98	186630
902.88	179427	902.88	186537
902.78	178838	902.78	186088
902.68	178862	902.68	186347
902.58	178262	902.58	186223
902.48	178333	902.48	186266
902.38	178085	902.38	186519
902.28	177657	902.28	185890
902.18	177615	902.18	186155
902.08	177350	902.08	185838
901.98	177421	901.98	186016
901.88	177129	901.88	186128
901.78	177591	901.78	185794
901.68	176893	901.68	185861
901.58	177100	901.58	186117
901.48	176761	901.48	186044
901.38	177467	901.38	186203
901.28	176863	901.28	186418
901.18	177244	901.18	186432
901.08	177094	901.08	187074
900.98	177231	900.98	186438
900.88	177242	900.88	186584
900.78	177174	900.78	186352
900.68	177270	900.68	186999
900.58	177531	900.58	186990
900.48	177405	900.48	187011
900.38	177223	900.38	186945
900.28	177431	900.28	187150
900.18	177589	900.18	187124
900.08	177473	900.08	187066
899.98	177322	899.98	187364
899.88	177319	899.88	187572
899.78	177992	899.78	187744
899.68	178569	899.68	187443
899.58	177364	899.58	187085
899.48	177049	899.48	187852
899.38	177359	899.38	187909
899.28	177396	899.28	187841
899.18	177243	899.18	187666
899.08	177017	899.08	187791
898.98	177021	898.98	187745
898.88	176969	898.88	187719
898.78	177006	898.78	187621
898.68	177220	898.68	188247
898.58	176962	898.58	188046
898.48	176440	898.48	188052
898.38	176157	898.38	187788
898.28	175919	898.28	187814
898.18	176121	898.18	187533
898.08	175647	898.08	187727
897.98	175736	897.98	187450
897.88	175488	897.88	187721
897.78	174797	897.78	188545
897.68	174425	897.68	187551
897.58	174121	897.58	187282
897.48	173942	897.48	188055
897.38	174275	897.38	187743
897.28	173315	897.28	187225
897.18	172882	897.18	187304
897.08	172382	897.08	187458
896.98	172582	896.98	187004
896.88	172057	896.88	187016
896.78	171795	896.78	187147
896.68	171642	896.68	187260
896.58	171297	896.58	186873
896.48	170844	896.48	187206
896.38	170723	896.38	186414
896.28	171168	896.28	187515
896.18	170670	896.18	187322
896.08	170890	896.08	187141
895.98	170513	895.98	187381
895.88	170326	895.88	187279
895.78	170131	895.78	187345
895.68	170364	895.68	187481
895.58	170400	895.58	187140
895.48	170251	895.48	187150
895.38	170110	895.38	186697
895.28	170111	895.28	187156
895.18	170267	895.18	186559
895.08	169708	895.08	187533
894.98	169730	894.98	187889
894.88	169999	894.88	187735
894.78	169909	894.78	186865
894.68	169645	894.68	187431
894.58	169861	894.58	187196
894.48	169795	894.48	187044
894.38	169930	894.38	187556
894.28	169842	894.28	187708
894.18	169817	894.18	187700
894.08	170041	894.08	187995
893.98	169922	893.98	187882
893.88	169814	893.88	188265
893.78	169034	893.78	187802
893.68	170011	893.68	188328
893.58	169580	893.58	188213
893.48	169846	893.48	187672
893.38	169384	893.38	188041
893.28	169386	893.28	188107
893.18	169281	893.18	188082
893.08	169285	893.08	188152
892.98	169797	892.98	188323
892.88	169837	892.88	188020
892.78	169812	892.78	188046
892.68	169581	892.68	188645
892.58	169656	892.58	188583
892.48	169623	892.48	188407
892.38	169742	892.38	188649
892.28	169935	892.28	188455
892.18	169937	892.18	188720
892.08	169535	892.08	188479
891.98	169832	891.98	188216
891.88	169887	891.88	188687
891.78	169838	891.78	188822
891.68	169826	891.68	188813
891.58	169702	891.58	189200
891.48	169923	891.48	189380
891.38	169831	891.38	189423
891.28	169789	891.28	189000
891.18	169803	891.18	189064
891.08	170164	891.08	190101
890.98	170559	890.98	189807
890.88	170134	890.88	189865
890.78	170000	890.78	189993
890.68	169784	890.68	189933
890.58	169909	890.58	190314
890.48	169936	890.48	190090
890.38	170038	890.38	190127
890.28	170280	890.28	190155
890.18	170928	890.18	190189
890.08	170123	890.08	189844
889.98	170271	889.98	190383
889.88	170788	889.88	191150
889.78	170995	889.78	190946
889.68	170577	889.68	190428
889.58	171597	889.58	191464
889.48	171124	889.48	190741
889.38	171281	889.38	190859
889.28	170778	889.28	191333
889.18	171242	889.18	191003
889.08	171285	889.08	191237
888.98	171897	888.98	191632
888.88	171828	888.88	191887
888.78	171544	888.78	191627
888.68	172161	888.68	191776
888.58	171730	888.58	191838
888.48	172288	888.48	191902
888.38	172589	888.38	192337
888.28	172470	888.28	192571
888.18	173056	888.18	192717
888.08	173230	888.08	192613
887.98	173114	887.98	193187
887.88	173067	887.88	192788
887.78	173293	887.78	193343
887.68	174384	887.68	193428
887.58	174754	887.58	193672
887.48	174674	887.48	193809
887.38	174963	887.38	193636
887.28	175510	887.28	195026
887.18	175852	887.18	194847
887.08	176524	887.08	194908
886.98	177109	886.98	195249
886.88	177294	886.88	195514
886.78	177815	886.78	195873
886.68	178828	886.68	196116
886.58	179262	886.58	196054
886.48	179262	886.48	197016
886.38	179490	886.38	197236
886.28	180661	886.28	196891
886.18	180805	886.18	196918
886.08	180953	886.08	197498
885.98	181874	885.98	197797
885.88	182141	885.88	197883
885.78	182274	885.78	198078
885.68	183027	885.68	198282
885.58	183387	885.58	198775
885.48	183971	885.48	199069
885.38	183976	885.38	198784
885.28	183767	885.28	199068
885.18	184522	885.18	199090
885.08	184664	885.08	199238
884.98	184739	884.98	199864
884.88	184678	884.88	200020
884.78	184297	884.78	199324
884.68	183874	884.68	199053
884.58	184022	884.58	199524
884.48	183384	884.48	199472
884.38	183162	884.38	199508
884.28	183519	884.28	199607
884.18	183054	884.18	198920
884.08	183160	884.08	199158
883.98	182518	883.98	199069
883.88	181863	883.88	198540
883.78	182064	883.78	198759
883.68	181648	883.68	198037
883.58	181610	883.58	198491
883.48	181294	883.48	198756
883.38	181320	883.38	198100
883.28	181108	883.28	198603
883.18	180860	883.18	198278
883.08	180919	883.08	198274
882.98	181254	882.98	198267
882.88	181350	882.88	198467
882.78	181101	882.78	198418
882.68	181133	882.68	199195
882.58	181414	882.58	198755
882.48	181695	882.48	198724
882.38	181749	882.38	198909
882.28	181759	882.28	199327
882.18	181870	882.18	199394
882.08	182475	882.08	199457
881.98	182479	881.98	199409
881.88	182656	881.88	199768
881.78	182386	881.78	199656
881.68	182193	881.68	199476
881.58	182070	881.58	199896
881.48	182108	881.48	199428
881.38	182194	881.38	199287
881.28	182204	881.28	199036
881.18	181428	881.18	198899
881.08	181643	881.08	198957
880.98	181361	880.98	198260
880.88	181178	880.88	198312
880.78	180088	880.78	198885
880.68	179932	880.68	197994
880.58	179850	880.58	197583
880.48	179540	880.48	197434
880.38	178393	880.38	196840
880.28	178436	880.28	197278
880.18	177916	880.18	196729
880.08	176658	880.08	196460
879.98	175918	879.98	196463
879.88	175675	879.88	195558
879.78	175042	879.78	196244
879.68	174210	879.68	195855
879.58	174240	879.58	195626
879.48	173901	879.48	195376
879.38	173596	879.38	196053
879.28	172877	879.28	195298
879.18	172450	879.18	195648
879.08	171890	879.08	195179
878.98	171556	878.98	195381
878.88	171330	878.88	195508
878.78	170982	878.78	195475
878.68	171023	878.68	195831
878.58	170615	878.58	195873
878.48	170564	878.48	195970
878.38	170285	878.38	195617
878.28	170376	878.28	195898
878.18	170293	878.18	195762
878.08	169992	878.08	196598
877.98	169795	877.98	196755
877.88	169735	877.88	196880
877.78	169347	877.78	197530
877.68	169815	877.68	197633
877.58	169790	877.58	197745
877.48	169886	877.48	197832
877.38	170082	877.38	198297
877.28	169864	877.28	199136
877.18	170156	877.18	199410
877.08	169815	877.08	199413
876.98	170141	876.98	200446
876.88	170406	876.88	200006
876.78	170555	876.78	200676
876.68	170872	876.68	202127
876.58	170978	876.58	202610
876.48	171007	876.48	202949
876.38	171401	876.38	203468
876.28	171531	876.28	203699
876.18	171880	876.18	204925
876.08	172161	876.08	205075
875.98	172803	875.98	205851
875.88	172947	875.88	206752
875.78	173606	875.78	206833
875.68	173745	875.68	207489
875.58	174133	875.58	207868
875.48	174725	875.48	208676
875.38	175220	875.38	209828
875.28	175382	875.28	209998
875.18	175912	875.18	210590
875.08	176346	875.08	211362
874.98	177256	874.98	211526
874.88	177156	874.88	212245
874.78	178216	874.78	213406
874.68	178648	874.68	213599
874.58	178704	874.58	214263
874.48	178665	874.48	215135
874.38	179265	874.38	215053
874.28	179437	874.28	216039
874.18	180114	874.18	216135
874.08	179929	874.08	217125
873.98	179784	873.98	216706
873.88	179934	873.88	216534
873.78	180055	873.78	216504
873.68	180211	873.68	216974
873.58	180475	873.58	216873
873.48	179860	873.48	216354
873.38	179728	873.38	216203
873.28	179960	873.28	215815
873.18	180006	873.18	215389
873.08	179863	873.08	214679
872.98	179352	872.98	215348
872.88	179868	872.88	214713
872.78	179361	872.78	214625
872.68	179488	872.68	214031
872.58	178578	872.58	214211
872.48	179084	872.48	214137
872.38	178845	872.38	213828
872.28	179484	872.28	214160
872.18	178820	872.18	215248
872.08	179154	872.08	214625
871.98	178736	871.98	215517
871.88	179776	871.88	216633
871.78	179135	871.78	217376
871.68	179527	871.68	217475
871.58	179986	871.58	218968
871.48	180849	871.48	220353
871.38	181533	871.38	221704
871.28	182180	871.28	223704
871.18	183011	871.18	224879
871.08	183923	871.08	227287
870.98	184995	870.98	229094
		870.88	231786
		870.78	234346
		870.68	236962

## Sheet: Supplementary Figure 3c
XPS spectra of Ni 2p for 96CeOx/Ni before Ar+ ion sputtering		XPS spectra of Ni 2p for 96CeOx/Ni after Ar+ ion sputtering
Binding Energy (eV)	Counts (s)	Binding Energy (eV)	Counts (s)
890.48	167357	891.08	187123
890.38	168563	890.98	188980
890.28	170171	890.88	188801
890.18	170268	890.78	190005
890.08	171832	890.68	190856
889.98	172155	890.58	192149
889.88	172463	890.48	192951
889.78	172911	890.38	192644
889.68	173256	890.28	194154
889.58	174717	890.18	195861
889.48	175720	890.08	197056
889.38	175157	889.98	197821
889.28	176689	889.88	198239
889.18	176737	889.78	200561
889.08	177250	889.68	200732
888.98	176373	889.58	201891
888.88	177779	889.48	203215
888.78	177383	889.38	203934
888.68	177969	889.28	204773
888.58	176873	889.18	206129
888.48	175934	889.08	206850
888.38	176109	888.98	207949
888.28	175825	888.88	209005
888.18	175370	888.78	210199
888.08	174341	888.68	211116
887.98	174197	888.58	212644
887.88	173179	888.48	214609
887.78	173381	888.38	216146
887.68	172351	888.28	217692
887.58	172371	888.18	219083
887.48	171587	888.08	221718
887.38	171624	887.98	225561
887.28	171842	887.88	226403
887.18	171454	887.78	230724
887.08	171074	887.68	233312
886.98	170806	887.58	237050
886.88	170746	887.48	240610
886.78	170913	887.38	244991
886.68	170990	887.28	248429
886.58	170912	887.18	253169
886.48	171252	887.08	257792
886.38	170729	886.98	261494
886.28	170873	886.88	265447
886.18	171282	886.78	270614
886.08	172068	886.68	275446
885.98	171610	886.58	279259
885.88	172172	886.48	282594
885.78	172413	886.38	285724
885.68	173058	886.28	289781
885.58	173536	886.18	294132
885.48	174606	886.08	296471
885.38	174700	885.98	298813
885.28	175031	885.88	301419
885.18	175235	885.78	302224
885.08	175526	885.68	303846
884.98	176215	885.58	304337
884.88	176504	885.48	302776
884.78	177654	885.38	303860
884.68	177862	885.28	302267
884.58	177946	885.18	299710
884.48	178021	885.08	298087
884.38	178017	884.98	295880
884.28	178820	884.88	293197
884.18	179800	884.78	289763
884.08	179813	884.68	287073
883.98	181315	884.58	285047
883.88	182268	884.48	281010
883.78	182583	884.38	278942
883.68	184292	884.28	276088
883.58	185936	884.18	273828
883.48	187002	884.08	270882
883.38	189093	883.98	268335
883.28	191752	883.88	266042
883.18	193995	883.78	265410
883.08	196492	883.68	262745
882.98	200303	883.58	261825
882.88	204176	883.48	262073
882.78	208372	883.38	262109
882.68	212478	883.28	263696
882.58	214222	883.18	265243
882.48	217386	883.08	267720
882.38	217676	882.98	272113
882.28	217730	882.88	273718
882.18	215470	882.78	276846
882.08	212511	882.68	280056
881.98	207627	882.58	282308
881.88	201361	882.48	284892
881.78	195556	882.38	287330
881.68	189092	882.28	287241
881.58	182471	882.18	286685
881.48	176630	882.08	283549
881.38	171506	881.98	282742
881.28	166986	881.88	279458
881.18	162986	881.78	275386
881.08	160186	881.68	272702
880.98	157211	881.58	271267
880.88	154308	881.48	268059
880.78	152327	881.38	266389
880.68	151280	881.28	264051
880.58	149488	881.18	264144
880.48	147535	881.08	261378
880.38	146310	880.98	260969
880.28	145186	880.88	257723
880.18	142801	880.78	257029
880.08	142740	880.68	252695
879.98	141441	880.58	251440
879.88	139976	880.48	247497
879.78	138869	880.38	242743
879.68	137907	880.28	237018
879.58	137201	880.18	231778
879.48	136601	880.08	226395
879.38	135351	879.98	219923
879.28	135315	879.88	214242
879.18	134765	879.78	206714
879.08	133266	879.68	201037
878.98	133637	879.58	195483
878.88	132624	879.48	190396
878.78	132064	879.38	184874
878.68	131465	879.28	180762
878.58	131436	879.18	176569
878.48	131609	879.08	173142
878.38	130933	878.98	168657
878.28	130645	878.88	166763
878.18	130991	878.78	163749
878.08	130716	878.68	161546
877.98	130404	878.58	158888
877.88	130506	878.48	157896
877.78	130554	878.38	155516
877.68	129268	878.28	154300
877.58	129938	878.18	153991
877.48	129422	878.08	151914
877.38	129536	877.98	152446
877.28	129410	877.88	151513
877.18	129834	877.78	151164
877.08	129110	877.68	150036
876.98	129672	877.58	149631
876.88	129641	877.48	149983
876.78	129577	877.38	150025
876.68	129015	877.28	149660
876.58	129254	877.18	148945
876.48	129622	877.08	148783
876.38	129366	876.98	148240
876.28	129682	876.88	148666
876.18	129523	876.78	148450
876.08	130015	876.68	148648
875.98	129441	876.58	148541
875.88	129733	876.48	148310
875.78	130076	876.38	147822
875.68	129952	876.28	148372
875.58	130483	876.18	148168
875.48	129693	876.08	148586
875.38	129919	875.98	148931
875.28	129960	875.88	148929
875.18	130357	875.78	149261
875.08	130131	875.68	148974
874.98	130390	875.58	148679
874.88	130247	875.48	149146
874.78	130479	875.38	148490
874.68	130321	875.28	149206
874.58	131023	875.18	149563
874.48	131371	875.08	150154
874.38	130825	874.98	149921
874.28	131055	874.88	149765
874.18	130941	874.78	149775
874.08	131157	874.68	150091
873.98	131303	874.58	149941
873.88	131240	874.48	149760
873.78	131011	874.38	149499
873.68	131172	874.28	150254
873.58	131140	874.18	150411
873.48	131642	874.08	150359
873.38	131767	873.98	150897
873.28	131331	873.88	150112
873.18	131660	873.78	150591
873.08	131238	873.68	150553
872.98	131904	873.58	150165
872.88	130610	873.48	150067
872.78	131219	873.38	150311
872.68	131052	873.28	150485
872.58	131436	873.18	149720
872.48	131241	873.08	150541
872.38	130865	872.98	150430
872.28	130848	872.88	150078
872.18	130842	872.78	150348
872.08	130579	872.68	150185
871.98	131072	872.58	150041
871.88	131131	872.48	151011
871.78	131033	872.38	150502
871.68	130541	872.28	149508
871.58	131055	872.18	151184
871.48	130629	872.08	151284
871.38	130686	871.98	150834
871.28	130519	871.88	151088
871.18	130880	871.78	150871
871.08	130439	871.68	152037
870.98	131409	871.58	151574
870.88	130809	871.48	152120
870.78	131004	871.38	153059
870.68	131755	871.28	152403
870.58	132307	871.18	152785
870.48	132118	871.08	153754
870.38	132726	870.98	155053
870.28	132345	870.88	155338
870.18	133574	870.78	156251
870.08	133515	870.68	155975
869.98	133793	870.58	157044
869.88	133867	870.48	157099
869.78	134394	870.38	158096
869.68	134770	870.28	160040
869.58	133684	870.18	160608
869.48	133807	870.08	162168
869.38	132944	869.98	162778
869.28	132101	869.88	164818
869.18	131294	869.78	165556
869.08	130266	869.68	166067
868.98	130263	869.58	165731
868.88	129311	869.48	165285
868.78	128573	869.38	165453
868.68	127684	869.28	163715
868.58	127194	869.18	161892
868.48	126345	869.08	160345
868.38	126286	868.98	158459
868.28	125924	868.88	157789
868.18	125354	868.78	155467
868.08	125501	868.68	153123
867.98	124994	868.58	151301
867.88	124753	868.48	149651
867.78	125016	868.38	148692
867.68	124918	868.28	147581
867.58	124410	868.18	146985
867.48	124153	868.08	145860
867.38	124634	867.98	145544
867.28	124495	867.88	145413
867.18	123937	867.78	143979
867.08	124046	867.68	142985
866.98	124016	867.58	143424
866.88	124070	867.48	143123
866.78	124299	867.38	142375
866.68	123988	867.28	142185
866.58	124515	867.18	141932
866.48	123803	867.08	141474
866.38	123654	866.98	141407
866.28	123638	866.88	141342
866.18	124652	866.78	140971
866.08	124042	866.68	141072
865.98	124566	866.58	140154
865.88	124167	866.48	140547
865.78	123629	866.38	141331
865.68	124128	866.28	140280
865.58	124277	866.18	140850
865.48	123600	866.08	141312
865.38	124118	865.98	140547
865.28	124210	865.88	140578
865.18	124184	865.78	140100
865.08	123857	865.68	140755
864.98	123947	865.58	139818
864.88	124632	865.48	140368
864.78	124534	865.38	141237
864.68	124002	865.28	140635
864.58	124554	865.18	140394
864.48	124514	865.08	141048
864.38	124239	864.98	140719
864.28	125659	864.88	141385
864.18	124460	864.78	141026
864.08	124211	864.68	140463
863.98	124752	864.58	140981
863.88	124426	864.48	140733
863.78	124579	864.38	141016
863.68	124927	864.28	140426
863.58	124583	864.18	140216
863.48	124673	864.08	140794
863.38	124979	863.98	141056
863.28	124815	863.88	140864
863.18	124844	863.78	141236
863.08	125707	863.68	140447
862.98	125223	863.58	141527
862.88	124982	863.48	141583
862.78	125428	863.38	141224
862.68	126361	863.28	140580
862.58	125626	863.18	141442
862.48	125923	863.08	141225
862.38	126278	862.98	141185
862.28	125725	862.88	141759
862.18	126096	862.78	141512
862.08	125938	862.68	141244
861.98	126235	862.58	142160
861.88	126332	862.48	142164
861.78	126191	862.38	142587
861.68	126289	862.28	142483
861.58	126251	862.18	142383
861.48	126534	862.08	142012
861.38	127155	861.98	141989
861.28	126632	861.88	141793
861.18	126685	861.78	142967
861.08	127109	861.68	142981
860.98	126861	861.58	143210
860.88	127239	861.48	143342
860.78	127010	861.38	143493
860.68	127310	861.28	142813
860.58	126948	861.18	143800
860.48	127171	861.08	143297
860.38	127392	860.98	143941
860.28	127004	860.88	144860
860.18	127303	860.78	143670
860.08	127740	860.68	143934
859.98	127336	860.58	144432
859.88	126939	860.48	144727
859.78	127576	860.38	144846
859.68	127138	860.28	144883
859.58	127182	860.18	145593
859.48	127323	860.08	145642
859.38	127400	859.98	146048
859.28	127618	859.88	146025
859.18	127229	859.78	145904
859.08	127403	859.68	145411
858.98	127599	859.58	147095
858.88	127277	859.48	147046
858.78	127626	859.38	147399
858.68	127965	859.28	147769
858.58	128385	859.18	148293
858.48	128536	859.08	148808
858.38	128797	858.98	148936
858.28	128731	858.88	149167
858.18	128015	858.78	149223
858.08	128249	858.68	149465
857.98	128751	858.58	149788
857.88	128576	858.48	150512
857.78	128735	858.38	148941
857.68	128781	858.28	149354
857.58	128917	858.18	149695
857.48	128432	858.08	150151
857.38	128549	857.98	150044
857.28	128848	857.88	150692
857.18	128746	857.78	150452
857.08	128440	857.68	150398
856.98	128814	857.58	150414
856.88	129390	857.48	149950
856.78	129507	857.38	149818
856.68	129219	857.28	149301
856.58	129867	857.18	149686
856.48	130446	857.08	149302
856.38	130833	856.98	149407
856.28	130615	856.88	149349
856.18	131349	856.78	149762
856.08	131322	856.68	148956
855.98	131826	856.58	149464
855.88	131408	856.48	149354
855.78	132286	856.38	150059
855.68	132687	856.28	150145
855.58	132305	856.18	149812
855.48	132411	856.08	151268
855.38	132174	855.98	151002
855.28	132933	855.88	150699
855.18	132564	855.78	150250
855.08	132339	855.68	151245
854.98	132563	855.58	151329
854.88	132859	855.48	151700
854.78	131997	855.38	152291
854.68	131948	855.28	151993
854.58	132768	855.18	152012
854.48	132896	855.08	152226
854.38	132587	854.98	152711
854.28	132914	854.88	153143
854.18	132344	854.78	154005
854.08	132820	854.68	154296
853.98	132443	854.58	154582
853.88	132655	854.48	156108
853.78	133638	854.38	156129
853.68	133979	854.28	155800
853.58	134121	854.18	156901
853.48	134863	854.08	158424
853.38	135863	853.98	159084
853.28	137149	853.88	160389
853.18	139483	853.78	161373
853.08	140633	853.68	163019
852.98	142440	853.58	164872
852.88	144520	853.48	166242
852.78	146778	853.38	168130
852.68	148967	853.28	170168
852.58	150541	853.18	173947
852.48	150636	853.08	177497
852.38	150450	852.98	182250
852.28	149105	852.88	187408
852.18	147346	852.78	192917
852.08	142916	852.68	198686
851.98	138715	852.58	204016
851.88	135106	852.48	208497
851.78	131197	852.38	211030
851.68	128489	852.28	212001
851.58	125619	852.18	210189
851.48	124224	852.08	204251
851.38	122131	851.98	196572
851.28	121775	851.88	187776
851.18	120572	851.78	179163
851.08	119669	851.68	170456
850.98	118833	851.58	163129
850.88	118845	851.48	155953
850.78	118951	851.38	150684
850.68	118893	851.28	147478
850.58	118554	851.18	144069
850.48	117844	851.08	141933
850.38	117681	850.98	140202
850.28	117840	850.88	138990
850.18	117504	850.78	137959
850.08	117544	850.68	137829
849.98	117567	850.58	137690
849.88	117892	850.48	136838
849.78	116716	850.38	136361
849.68	117522	850.28	135910
849.58	116988	850.18	136063
849.48	116924	850.08	134703
849.38	117059	849.98	135046
849.28	117204	849.88	134890
849.18	117102	849.78	133969
849.08	116972	849.68	133826
848.98	116611	849.58	134319
848.88	117974	849.48	134676
848.78	117298	849.38	134190
848.68	117022	849.28	134359
848.58	116928	849.18	134509
848.48	116513	849.08	133693
848.38	117461	848.98	134112
848.28	117170	848.88	133663
848.18	117138	848.78	134536
848.08	116887	848.68	133428
847.98	117027	848.58	133708
847.88	117416	848.48	134914
847.78	117421	848.38	134808
847.68	117197	848.28	134600
847.58	117681	848.18	133914
847.48	116964	848.08	133960
847.38	117996	847.98	134282
847.28	117365	847.88	133882
847.18	117217	847.78	134718
847.08	117222	847.68	135015
846.98	117739	847.58	134853
846.88	117685	847.48	134433
846.78	117737	847.38	135146
846.68	118321	847.28	135175
846.58	117582	847.18	136120
846.48	117830	847.08	135487
846.38	117151	846.98	134957
846.28	117943	846.88	134815
846.18	117744	846.78	135597
846.08	117762	846.68	135857
845.98	117817	846.58	135512
845.88	117850	846.48	135816
845.78	118799	846.38	135294
845.68	118036	846.28	135774

## Sheet: Supplementary Figure 3d
XPS spectra of Ce 3d for 96CeOx/Ni before Ar+ ion sputtering		XPS spectra of Ce 3d for 96CeOx/Ni after Ar+ ion sputtering
Binding Energy (eV)	Counts (s)	Binding Energy (eV)	Counts (s)
930.48	203737	930.48	203737
930.38	203239	930.38	203239
930.28	203518	930.28	203518
930.18	203820	930.18	203820
930.08	203290	930.08	203290
929.98	203093	929.98	203093
929.88	204028	929.88	204028
929.78	204411	929.78	204411
929.68	204012	929.68	204012
929.58	203766	929.58	203766
929.48	204448	929.48	204448
929.38	203584	929.38	203584
929.28	203408	929.28	203408
929.18	203461	929.18	203461
929.08	202632	929.08	202632
928.98	202672	928.98	202672
928.88	202393	928.88	202393
928.78	203362	928.78	203362
928.68	202613	928.68	202613
928.58	201674	928.58	201674
928.48	201656	928.48	201656
928.38	202181	928.38	202181
928.28	200892	928.28	200892
928.18	202423	928.18	202423
928.08	201204	928.08	201204
927.98	202170	927.98	202170
927.88	202380	927.88	202380
927.78	200975	927.78	200975
927.68	200891	927.68	200891
927.58	200893	927.58	200893
927.48	200949	927.48	200949
927.38	201223	927.38	201223
927.28	201218	927.28	201218
927.18	201266	927.18	201266
927.08	201584	927.08	201584
926.98	200638	926.98	200638
926.88	200922	926.88	200922
926.78	200410	926.78	200410
926.68	199634	926.68	199634
926.58	200607	926.58	200607
926.48	200696	926.48	200696
926.38	200727	926.38	200727
926.28	200874	926.28	200874
926.18	200486	926.18	200486
926.08	200399	926.08	200399
925.98	199386	925.98	199386
925.88	199379	925.88	199379
925.78	199436	925.78	199436
925.68	199813	925.68	199813
925.58	199844	925.58	199844
925.48	199881	925.48	199881
925.38	199238	925.38	199238
925.28	199682	925.28	199682
925.18	199465	925.18	199465
925.08	200199	925.08	200199
924.98	199405	924.98	199405
924.88	200228	924.88	200228
924.78	199817	924.78	199817
924.68	199815	924.68	199815
924.58	199133	924.58	199133
924.48	199393	924.48	199393
924.38	200237	924.38	200237
924.28	199657	924.28	199657
924.18	200313	924.18	200313
924.08	199256	924.08	199256
923.98	199219	923.98	199219
923.88	199939	923.88	199939
923.78	199294	923.78	199294
923.68	199536	923.68	199536
923.58	198774	923.58	198774
923.48	199213	923.48	199213
923.38	199431	923.38	199431
923.28	198935	923.28	198935
923.18	199461	923.18	199461
923.08	198864	923.08	198864
922.98	199451	922.98	199451
922.88	199374	922.88	199374
922.78	199827	922.78	199827
922.68	198800	922.68	198800
922.58	198879	922.58	198879
922.48	199046	922.48	199046
922.38	198857	922.38	198857
922.28	199287	922.28	199287
922.18	198815	922.18	198815
922.08	197955	922.08	197955
921.98	198917	921.98	198917
921.88	198847	921.88	198847
921.78	199688	921.78	199688
921.68	198353	921.68	198353
921.58	197814	921.58	197814
921.48	198375	921.48	198375
921.38	199278	921.38	199278
921.28	198921	921.28	198921
921.18	198679	921.18	198679
921.08	198612	921.08	198612
920.98	198633	920.98	198633
920.88	198884	920.88	198884
920.78	198490	920.78	198490
920.68	198360	920.68	198360
920.58	199175	920.58	199175
920.48	197990	920.48	197990
920.38	197872	920.38	197872
920.28	198428	920.28	198428
920.18	198279	920.18	198279
920.08	198444	920.08	198444
919.98	198347	919.98	198347
919.88	198948	919.88	198948
919.78	199238	919.78	199238
919.68	198776	919.68	198776
919.58	198436	919.58	198436
919.48	199254	919.48	199254
919.38	200031	919.38	200031
919.28	200995	919.28	200995
919.18	199927	919.18	199927
919.08	199661	919.08	199661
918.98	201053	918.98	201053
918.88	201976	918.88	201976
918.78	202283	918.78	202283
918.68	202648	918.68	202648
918.58	204304	918.58	204304
918.48	204165	918.48	204165
918.38	206697	918.38	206697
918.28	206723	918.28	206723
918.18	207490	918.18	207490
918.08	209706	918.08	209706
917.98	210755	917.98	210755
917.88	212286	917.88	212286
917.78	215206	917.78	215206
917.68	217435	917.68	217435
917.58	220212	917.58	220212
917.48	223576	917.48	223576
917.38	226643	917.38	226643
917.28	229688	917.28	229688
917.18	232219	917.18	232219
917.08	236753	917.08	236753
916.98	239138	916.98	239138
916.88	241180	916.88	241180
916.78	242865	916.78	242865
916.68	245044	916.68	245044
916.58	245635	916.58	245635
916.48	244352	916.48	244352
916.38	242183	916.38	242183
916.28	240629	916.28	240629
916.18	237963	916.18	237963
916.08	234682	916.08	234682
915.98	230448	915.98	230448
915.88	225910	915.88	225910
915.78	223430	915.78	223430
915.68	220087	915.68	220087
915.58	216233	915.58	216233
915.48	213132	915.48	213132
915.38	211495	915.38	211495
915.28	208191	915.28	208191
915.18	205900	915.18	205900
915.08	203111	915.08	203111
914.98	202144	914.98	202144
914.88	200497	914.88	200497
914.78	200227	914.78	200227
914.68	197594	914.68	197594
914.58	197669	914.58	197669
914.48	197057	914.48	197057
914.38	196550	914.38	196550
914.28	195892	914.28	195892
914.18	194765	914.18	194765
914.08	193067	914.08	193067
913.98	193073	913.98	193073
913.88	193586	913.88	193586
913.78	191979	913.78	191979
913.68	191659	913.68	191659
913.58	192648	913.58	192648
913.48	191376	913.48	191376
913.38	192456	913.38	192456
913.28	191702	913.28	191702
913.18	191295	913.18	191295
913.08	190228	913.08	190228
912.98	190833	912.98	190833
912.88	191466	912.88	191466
912.78	191602	912.78	191602
912.68	190605	912.68	190605
912.58	190175	912.58	190175
912.48	190972	912.48	190972
912.38	190950	912.38	190950
912.28	190085	912.28	190085
912.18	190618	912.18	190618
912.08	189585	912.08	189585
911.98	191068	911.98	191068
911.88	190487	911.88	190487
911.78	189535	911.78	189535
911.68	190170	911.68	190170
911.58	190828	911.58	190828
911.48	190635	911.48	190635
911.38	190367	911.38	190367
911.28	191288	911.28	191288
911.18	191215	911.18	191215
911.08	191120	911.08	191120
910.98	190605	910.98	190605
910.88	190605	910.88	190605
910.78	192525	910.78	192525
910.68	191230	910.68	191230
910.58	191158	910.58	191158
910.48	191892	910.48	191892
910.38	191705	910.38	191705
910.28	191662	910.28	191662
910.18	191599	910.18	191599
910.08	191933	910.08	191933
909.98	192744	909.98	192744
909.88	191922	909.88	191922
909.78	192567	909.78	192567
909.68	193043	909.68	193043
909.58	192904	909.58	192904
909.48	193567	909.48	193567
909.38	194290	909.38	194290
909.28	194060	909.28	194060
909.18	195145	909.18	195145
909.08	194609	909.08	194609
908.98	194427	908.98	194427
908.88	195525	908.88	195525
908.78	196979	908.78	196979
908.68	197205	908.68	197205
908.58	197645	908.58	197645
908.48	197782	908.48	197782
908.38	199008	908.38	199008
908.28	198925	908.28	198925
908.18	199354	908.18	199354
908.08	199718	908.08	199718
907.98	200929	907.98	200929
907.88	200984	907.88	200984
907.78	201145	907.78	201145
907.68	201752	907.68	201752
907.58	201857	907.58	201857
907.48	203087	907.48	203087
907.38	201554	907.38	201554
907.28	201484	907.28	201484
907.18	202005	907.18	202005
907.08	201550	907.08	201550
906.98	202121	906.98	202121
906.88	201499	906.88	201499
906.78	200772	906.78	200772
906.68	200635	906.68	200635
906.58	199495	906.58	199495
906.48	198220	906.48	198220
906.38	198287	906.38	198287
906.28	198294	906.28	198294
906.18	196777	906.18	196777
906.08	195773	906.08	195773
905.98	195673	905.98	195673
905.88	195603	905.88	195603
905.78	195924	905.78	195924
905.68	195078	905.68	195078
905.58	194034	905.58	194034
905.48	196086	905.48	196086
905.38	194637	905.38	194637
905.28	194426	905.28	194426
905.18	194129	905.18	194129
905.08	194415	905.08	194415
904.98	195158	904.98	195158
904.88	195109	904.88	195109
904.78	194883	904.78	194883
904.68	195478	904.68	195478
904.58	194979	904.58	194979
904.48	195738	904.48	195738
904.38	196550	904.38	196550
904.28	196358	904.28	196358
904.18	196511	904.18	196511
904.08	195567	904.08	195567
903.98	197024	903.98	197024
903.88	198622	903.88	198622
903.78	198736	903.78	198736
903.68	198338	903.68	198338
903.58	198151	903.58	198151
903.48	199734	903.48	199734
903.38	199852	903.38	199852
903.28	199239	903.28	199239
903.18	199043	903.18	199043
903.08	199090	903.08	199090
902.98	198886	902.98	198886
902.88	201574	902.88	201574
902.78	200480	902.78	200480
902.68	200195	902.68	200195
902.58	200846	902.58	200846
902.48	202158	902.48	202158
902.38	203208	902.38	203208
902.28	203108	902.28	203108
902.18	203765	902.18	203765
902.08	204712	902.08	204712
901.98	205816	901.98	205816
901.88	207814	901.88	207814
901.78	209470	901.78	209470
901.68	210312	901.68	210312
901.58	213436	901.58	213436
901.48	216763	901.48	216763
901.38	219557	901.38	219557
901.28	222489	901.28	222489
901.18	225908	901.18	225908
901.08	229575	901.08	229575
900.98	232331	900.98	232331
900.88	233832	900.88	233832
900.78	234792	900.78	234792
900.68	234409	900.68	234409
900.58	231553	900.58	231553
900.48	227521	900.48	227521
900.38	223101	900.38	223101
900.28	219782	900.28	219782
900.18	214974	900.18	214974
900.08	210709	900.08	210709
899.98	207753	899.98	207753
899.88	206065	899.88	206065
899.78	205801	899.78	205801
899.68	204889	899.68	204889
899.58	205087	899.58	205087
899.48	206610	899.48	206610
899.38	209083	899.38	209083
899.28	212847	899.28	212847
899.18	214445	899.18	214445
899.08	219289	899.08	219289
898.98	221502	898.98	221502
898.88	225567	898.88	225567
898.78	229859	898.78	229859
898.68	234077	898.68	234077
898.58	237720	898.58	237720
898.48	240129	898.48	240129
898.38	242760	898.38	242760
898.28	243143	898.28	243143
898.18	242583	898.18	242583
898.08	241271	898.08	241271
897.98	237776	897.98	237776
897.88	233689	897.88	233689
897.78	229691	897.78	229691
897.68	223195	897.68	223195
897.58	217754	897.58	217754
897.48	212294	897.48	212294
897.38	206701	897.38	206701
897.28	201014	897.28	201014
897.18	195212	897.18	195212
897.08	191911	897.08	191911
896.98	187717	896.98	187717
896.88	184283	896.88	184283
896.78	180745	896.78	180745
896.68	178136	896.68	178136
896.58	174857	896.58	174857
896.48	173350	896.48	173350
896.38	170835	896.38	170835
896.28	168997	896.28	168997
896.18	168307	896.18	168307
896.08	167383	896.08	167383
895.98	165045	895.98	165045
895.88	164088	895.88	164088
895.78	163799	895.78	163799
895.68	162500	895.68	162500
895.58	161318	895.58	161318
895.48	160330	895.48	160330
895.38	158733	895.38	158733
895.28	159462	895.28	159462
895.18	158876	895.18	158876
895.08	159061	895.08	159061
894.98	157777	894.98	157777
894.88	157207	894.88	157207
894.78	156473	894.78	156473
894.68	156991	894.68	156991
894.58	157489	894.58	157489
894.48	157148	894.48	157148
894.38	155987	894.38	155987
894.28	156149	894.28	156149
894.18	156682	894.18	156682
894.08	156737	894.08	156737
893.98	155523	893.98	155523
893.88	156743	893.88	156743
893.78	155716	893.78	155716
893.68	156580	893.68	156580
893.58	156903	893.58	156903
893.48	156110	893.48	156110
893.38	156258	893.38	156258
893.28	156385	893.28	156385
893.18	156852	893.18	156852
893.08	157248	893.08	157248
892.98	156845	892.98	156845
892.88	157690	892.88	157690
892.78	157324	892.78	157324
892.68	157833	892.68	157833
892.58	157698	892.58	157698
892.48	157374	892.48	157374
892.38	158873	892.38	158873
892.28	158716	892.28	158716
892.18	159169	892.18	159169
892.08	159186	892.08	159186
891.98	159503	891.98	159503
891.88	160391	891.88	160391
891.78	160331	891.78	160331
891.68	159951	891.68	159951
891.58	161369	891.58	161369
891.48	161581	891.48	161581
891.38	162136	891.38	162136
891.28	162721	891.28	162721
891.18	163866	891.18	163866
891.08	164545	891.08	164545
890.98	164878	890.98	164878
890.88	166317	890.88	166317
890.78	166710	890.78	166710
890.68	168374	890.68	168374
890.58	168494	890.58	168494
890.48	168856	890.48	168856
890.38	169851	890.38	169851
890.28	170354	890.28	170354
890.18	171218	890.18	171218
890.08	172553	890.08	172553
889.98	175022	889.98	175022
889.88	174753	889.88	174753
889.78	175215	889.78	175215
889.68	176496	889.68	176496
889.58	176821	889.58	176821
889.48	177507	889.48	177507
889.38	178099	889.38	178099
889.28	178284	889.28	178284
889.18	178835	889.18	178835
889.08	179707	889.08	179707
888.98	179099	888.98	179099
888.88	180309	888.88	180309
888.78	178872	888.78	178872
888.68	179117	888.68	179117
888.58	178861	888.58	178861
888.48	179449	888.48	179449
888.38	179019	888.38	179019
888.28	178532	888.28	178532
888.18	178028	888.18	178028
888.08	177078	888.08	177078
887.98	177013	887.98	177013
887.88	176784	887.88	176784
887.78	175901	887.78	175901
887.68	175812	887.68	175812
887.58	175201	887.58	175201
887.48	174762	887.48	174762
887.38	175649	887.38	175649
887.28	174494	887.28	174494
887.18	175129	887.18	175129
887.08	174773	887.08	174773
886.98	174600	886.98	174600
886.88	174825	886.88	174825
886.78	174553	886.78	174553
886.68	173903	886.68	173903
886.58	174572	886.58	174572
886.48	174913	886.48	174913
886.38	175460	886.38	175460
886.28	175124	886.28	175124
886.18	176969	886.18	176969
886.08	176169	886.08	176169
885.98	177420	885.98	177420
885.88	176670	885.88	176670
885.78	177585	885.78	177585
885.68	178152	885.68	178152
885.58	178614	885.58	178614
885.48	178790	885.48	178790
885.38	180778	885.38	180778
885.28	180921	885.28	180921
885.18	180470	885.18	180470
885.08	181333	885.08	181333
884.98	181420	884.98	181420
884.88	182265	884.88	182265
884.78	181868	884.78	181868
884.68	181881	884.68	181881
884.58	182244	884.58	182244
884.48	182193	884.48	182193
884.38	183106	884.38	183106
884.28	183088	884.28	183088
884.18	183582	884.18	183582
884.08	184098	884.08	184098
883.98	184363	883.98	184363
883.88	185650	883.88	185650
883.78	186075	883.78	186075
883.68	186860	883.68	186860
883.58	189108	883.58	189108
883.48	189795	883.48	189795
883.38	191519	883.38	191519
883.28	194237	883.28	194237
883.18	196237	883.18	196237
883.08	199472	883.08	199472
882.98	202190	882.98	202190
882.88	206007	882.88	206007
882.78	210228	882.78	210228
882.68	213943	882.68	213943
882.58	217311	882.58	217311
882.48	220132	882.48	220132
882.38	222347	882.38	222347
882.28	222549	882.28	222549
882.18	220446	882.18	220446
882.08	217872	882.08	217872
881.98	214205	881.98	214205
881.88	209416	881.88	209416
881.78	203469	881.78	203469
881.68	197070	881.68	197070
881.58	190904	881.58	190904
881.48	184525	881.48	184525
881.38	179610	881.38	179610
881.28	174576	881.28	174576
881.18	170189	881.18	170189
881.08	165651	881.08	165651
880.98	163084	880.98	163084
880.88	160042	880.88	160042
880.78	158079	880.78	158079
880.68	156218	880.68	156218
880.58	154542	880.58	154542
880.48	152650	880.48	152650
880.38	150999	880.38	150999
880.28	149530	880.28	149530
880.18	148048	880.18	148048
880.08	146997	880.08	146997
879.98	144976	879.98	144976
879.88	144225	879.88	144225
879.78	142330	879.78	142330
879.68	141096	879.68	141096
879.58	140317	879.58	140317
879.48	139007	879.48	139007
879.38	138635	879.38	138635
879.28	137877	879.28	137877
879.18	136573	879.18	136573
879.08	135442	879.08	135442
878.98	134967	878.98	134967
878.88	134609	878.88	134609
878.78	134057	878.78	134057
878.68	133026	878.68	133026
878.58	133208	878.58	133208
878.48	133097	878.48	133097
878.38	132907	878.38	132907
878.28	131953	878.28	131953
878.18	132399	878.18	132399
878.08	132466	878.08	132466
877.98	131604	877.98	131604
877.88	131294	877.88	131294
877.78	132374	877.78	132374
877.68	131271	877.68	131271
877.58	131362	877.58	131362
877.48	131509	877.48	131509
877.38	131146	877.38	131146
877.28	130948	877.28	130948
877.18	131098	877.18	131098
877.08	130682	877.08	130682
876.98	130864	876.98	130864
876.88	131407	876.88	131407
876.78	130710	876.78	130710
876.68	130906	876.68	130906
876.58	131056	876.58	131056
876.48	130985	876.48	130985
876.38	130757	876.38	130757
876.28	130544	876.28	130544
876.18	130495	876.18	130495
876.08	130186	876.08	130186
875.98	130110	875.98	130110
875.88	130598	875.88	130598
875.78	130427	875.78	130427
875.68	130753	875.68	130753
875.58	131831	875.58	131831
875.48	131998	875.48	131998
875.38	131312	875.38	131312
875.28	131672	875.28	131672
875.18	131745	875.18	131745
875.08	131405	875.08	131405
874.98	131408	874.98	131408
874.88	131502	874.88	131502
874.78	132295	874.78	132295
874.68	132241	874.68	132241
874.58	131962	874.58	131962
874.48	131880	874.48	131880
874.38	132167	874.38	132167
874.28	131836	874.28	131836
874.18	132206	874.18	132206
874.08	131993	874.08	131993
873.98	131812	873.98	131812
873.88	132221	873.88	132221
873.78	132310	873.78	132310
873.68	132545	873.68	132545
873.58	132424	873.58	132424
873.48	132374	873.48	132374
873.38	133035	873.38	133035
873.28	133624	873.28	133624
873.18	132700	873.18	132700
873.08	133085	873.08	133085
872.98	132394	872.98	132394
872.88	132684	872.88	132684
872.78	132235	872.78	132235
872.68	132160	872.68	132160
872.58	131743	872.58	131743
872.48	132206	872.48	132206
872.38	132167	872.38	132167
872.28	132775	872.28	132775
872.18	132541	872.18	132541
872.08	132505	872.08	132505
871.98	131617	871.98	131617
871.88	131924	871.88	131924
871.78	131717	871.78	131717
871.68	132656	871.68	132656
871.58	131587	871.58	131587
871.48	132418	871.48	132418
871.38	132198	871.38	132198
871.28	131649	871.28	131649
871.18	132316	871.18	132316
871.08	132957	871.08	132957
870.98	131789	870.98	131789
870.88	132119	870.88	132119
870.78	132862	870.78	132862
870.68	132843	870.68	132843
