# Supplementary material for: Inverse ceria-nickel catalyst for enhanced C–O bond hydrogenolysis of biomass and polyether
Source: Nat Commun. 2024 Sep 30;15:8444. doi: 10.1038/s41467-024-52704-9 (PMC11443077; doi:10.1038/s41467-024-52704-9)
Supplement: Supplementary file 3 — Source Data [file 41467_2024_52704_MOESM3_ESM.zip › Supplementary Figure 4.xlsx]

## Sheet: Sheet1
Catalytic hydrogenolysis of THFA
Catalysts	Conversion of THFA	Selectivity of 1,5-PDO	Yield of 1,5-PDO
Ni	0	0	0
Ce	0	0	0
1CeOx/Ni	35	97	33.95
4CeOx/Ni	63	98	61.74
85CeOx/Ni	14	97	13.58
96CeOx/Ni	2	97	1.94
PM-4CeOx+Ni	7	98	6.86
1CeOx/Ni	32	92	29.44
4CeOx/Ni	63	99	62.37
85CeOx/Ni	17	97	16.49
96CeOx/Ni	3	96	2.88
PM-4CeOx+Ni	9	98	8.82
1CeOx/Ni	39	98	38.22
4CeOx/Ni	64	97	62.08
85CeOx/Ni	15	99	14.85
96CeOx/Ni	2	94	1.88
PM-4CeOx+Ni	10	90	9
