# Supplementary material for: Inverse ceria-nickel catalyst for enhanced C–O bond hydrogenolysis of biomass and polyether
Source: Nat Commun. 2024 Sep 30;15:8444. doi: 10.1038/s41467-024-52704-9 (PMC11443077; doi:10.1038/s41467-024-52704-9)
Supplement: Supplementary file 3 — Source Data [file 41467_2024_52704_MOESM3_ESM.zip › Supplementary Figure 5.xlsx]

## Sheet: 1CeOx-Ni
CO-TPD profile of 1CeOx/Ni
Temp.(oC)	MS signal of CO (m/z=28)	MS signal of CO2 (m/z=44)
37.863	1.81449e-10	1.41831e-11
37.9922	1.81363e-10	1.48372e-11
38.1214	1.82112e-10	1.50397e-11
38.2506	1.81787e-10	1.50658e-11
38.3795	1.82046e-10	1.50061e-11
38.5086	1.81429e-10	1.48961e-11
38.6381	1.81895e-10	1.44446e-11
38.7673	1.81719e-10	1.42176e-11
38.8957	1.80517e-10	1.47652e-11
39.0247	1.82689e-10	1.51907e-11
39.1533	1.80609e-10	1.46982e-11
39.282	1.8269e-10	1.51828e-11
39.4109	1.80822e-10	1.49624e-11
39.5392	1.81256e-10	1.50057e-11
39.6676	1.80219e-10	1.49316e-11
39.7963	1.81112e-10	1.51805e-11
39.9255	1.80697e-10	1.48338e-11
40.055	1.80773e-10	1.51437e-11
40.1844	1.80205e-10	1.50451e-11
40.3141	1.81902e-10	1.50751e-11
40.4433	1.8188e-10	1.50376e-11
40.5727	1.815e-10	1.47108e-11
40.7013	1.80378e-10	1.4965e-11
40.8309	1.80039e-10	1.4567e-11
40.9592	1.80819e-10	1.50708e-11
41.0879	1.8123e-10	1.44188e-11
41.2171	1.8142e-10	1.5518e-11
41.3457	1.79246e-10	1.50795e-11
41.4751	1.80341e-10	1.48668e-11
41.6035	1.81483e-10	1.52729e-11
41.733	1.81406e-10	1.4876e-11
41.8622	1.80957e-10	1.49582e-11
41.9919	1.8191e-10	1.48795e-11
42.1204	1.80769e-10	1.47977e-11
42.2487	1.80091e-10	1.51319e-11
42.3773	1.82325e-10	1.47694e-11
42.5065	1.81127e-10	1.49375e-11
42.6358	1.80255e-10	1.50483e-11
42.765	1.8096e-10	1.50437e-11
42.8944	1.79786e-10	1.49641e-11
43.0239	1.80019e-10	1.48531e-11
43.1531	1.80412e-10	1.4997e-11
43.2822	1.79621e-10	1.47695e-11
43.4109	1.81673e-10	1.50001e-11
43.5395	1.80239e-10	1.46871e-11
43.6684	1.80454e-10	1.46091e-11
43.7979	1.8078e-10	1.50708e-11
43.9273	1.81667e-10	1.49511e-11
44.0563	1.81492e-10	1.45338e-11
44.186	1.80861e-10	1.47659e-11
44.3151	1.80132e-10	1.47277e-11
44.4435	1.80973e-10	1.50485e-11
44.5728	1.80621e-10	1.4539e-11
44.7008	1.80505e-10	1.45948e-11
44.8293	1.80385e-10	1.48715e-11
44.959	1.80293e-10	1.4685e-11
45.0881	1.80051e-10	1.50739e-11
45.2173	1.80749e-10	1.49095e-11
45.3465	1.79814e-10	1.49569e-11
45.4757	1.80265e-10	1.51046e-11
45.6049	1.78866e-10	1.50303e-11
45.7335	1.80199e-10	1.46753e-11
45.8633	1.80936e-10	1.48059e-11
45.9928	1.81402e-10	1.45596e-11
46.1221	1.79671e-10	1.50242e-11
46.2513	1.79974e-10	1.47295e-11
46.3803	1.81145e-10	1.48306e-11
46.5095	1.80722e-10	1.48411e-11
46.6374	1.79962e-10	1.48155e-11
46.7659	1.81052e-10	1.47203e-11
46.8947	1.79651e-10	1.4985e-11
47.0238	1.78837e-10	1.50822e-11
47.1531	1.80015e-10	1.44081e-11
47.282	1.79097e-10	1.45756e-11
47.4104	1.80269e-10	1.49614e-11
47.5408	1.79193e-10	1.48678e-11
47.6698	1.80643e-10	1.46559e-11
47.7989	1.80212e-10	1.49345e-11
47.9279	1.79438e-10	1.50446e-11
48.057	1.79166e-10	1.46698e-11
48.1855	1.78295e-10	1.49458e-11
48.3146	1.79655e-10	1.47774e-11
48.4444	1.80518e-10	1.44357e-11
48.5728	1.78922e-10	1.50936e-11
48.7017	1.7958e-10	1.48587e-11
48.8306	1.79492e-10	1.46266e-11
48.9597	1.81004e-10	1.48004e-11
49.089	1.79658e-10	1.49042e-11
49.2181	1.80149e-10	1.50705e-11
49.3473	1.79331e-10	1.46077e-11
49.4757	1.79349e-10	1.50308e-11
49.6036	1.79353e-10	1.50058e-11
49.7328	1.80136e-10	1.50271e-11
49.8623	1.79294e-10	1.48169e-11
49.9917	1.80409e-10	1.46679e-11
50.1201	1.81249e-10	1.46894e-11
50.2488	1.8058e-10	1.5199e-11
50.3771	1.81436e-10	1.45287e-11
50.5065	1.80523e-10	1.52314e-11
50.6362	1.79822e-10	1.51626e-11
50.7646	1.8019e-10	1.49397e-11
50.8944	1.81122e-10	1.53761e-11
51.023	1.80606e-10	1.50062e-11
51.1514	1.79814e-10	1.48116e-11
51.2806	1.80234e-10	1.50863e-11
51.4096	1.78998e-10	1.49215e-11
51.5392	1.79812e-10	1.51197e-11
51.6685	1.78815e-10	1.49593e-11
51.7979	1.78496e-10	1.51588e-11
51.9271	1.79178e-10	1.5292e-11
52.057	1.80144e-10	1.52742e-11
52.1857	1.79508e-10	1.49368e-11
52.3146	1.80143e-10	1.516e-11
52.4433	1.79263e-10	1.55782e-11
52.5725	1.78978e-10	1.52116e-11
52.7009	1.80892e-10	1.55048e-11
52.8295	1.79983e-10	1.53137e-11
52.9579	1.78767e-10	1.52844e-11
53.0866	1.78879e-10	1.50457e-11
53.2153	1.79397e-10	1.50178e-11
53.3444	1.7901e-10	1.53993e-11
53.4734	1.78587e-10	1.5345e-11
53.603	1.79387e-10	1.54629e-11
53.732	1.79653e-10	1.53145e-11
53.8612	1.78939e-10	1.47405e-11
53.9906	1.78543e-10	1.55045e-11
54.1196	1.78983e-10	1.56396e-11
54.2487	1.801e-10	1.5465e-11
54.3777	1.78504e-10	1.55586e-11
54.5061	1.78518e-10	1.56221e-11
54.6353	1.79011e-10	1.56288e-11
54.7642	1.79082e-10	1.55211e-11
54.8936	1.78411e-10	1.54609e-11
55.0226	1.79755e-10	1.5284e-11
55.151	1.80067e-10	1.57182e-11
55.2803	1.78729e-10	1.57296e-11
55.4088	1.7945e-10	1.56167e-11
55.5382	1.80165e-10	1.56066e-11
55.6677	1.79938e-10	1.57023e-11
55.796	1.78837e-10	1.58077e-11
55.925	1.78925e-10	1.57725e-11
56.0541	1.79435e-10	1.57316e-11
56.1839	1.79447e-10	1.55976e-11
56.3128	1.79351e-10	1.55328e-11
56.4419	1.78598e-10	1.55695e-11
56.5704	1.79141e-10	1.53915e-11
56.6988	1.78867e-10	1.55314e-11
56.8282	1.79909e-10	1.58077e-11
56.9574	1.79305e-10	1.56385e-11
57.0863	1.79967e-10	1.56422e-11
57.2157	1.79167e-10	1.5218e-11
57.3447	1.79713e-10	1.50317e-11
57.4738	1.78484e-10	1.53332e-11
57.6023	1.79188e-10	1.60473e-11
57.7315	1.78941e-10	1.57293e-11
57.8611	1.7756e-10	1.59224e-11
57.9901	1.78499e-10	1.52945e-11
58.1191	1.78193e-10	1.53281e-11
58.2485	1.79578e-10	1.57353e-11
58.3776	1.79199e-10	1.58845e-11
58.5069	1.78988e-10	1.58743e-11
58.6358	1.78388e-10	1.58608e-11
58.7652	1.77449e-10	1.58149e-11
58.8936	1.78827e-10	1.55033e-11
59.0222	1.77211e-10	1.52707e-11
59.1514	1.77458e-10	1.55534e-11
59.2798	1.78309e-10	1.54717e-11
59.4088	1.78639e-10	1.55065e-11
59.5384	1.77569e-10	1.57404e-11
59.6674	1.77507e-10	1.56682e-11
59.7969	1.78225e-10	1.55179e-11
59.9258	1.78141e-10	1.56105e-11
60.0555	1.78947e-10	1.55411e-11
60.1839	1.78698e-10	1.50842e-11
60.313	1.7753e-10	1.53372e-11
60.4414	1.77799e-10	1.53873e-11
60.5706	1.77973e-10	1.57457e-11
60.6998	1.78844e-10	1.55866e-11
60.8287	1.78141e-10	1.56687e-11
60.9584	1.78822e-10	1.53312e-11
61.0874	1.77521e-10	1.568e-11
61.2168	1.78352e-10	1.5274e-11
61.3463	1.79254e-10	1.55456e-11
61.4747	1.77866e-10	1.55188e-11
61.6039	1.78469e-10	1.56405e-11
61.733	1.78515e-10	1.5004e-11
61.8615	1.77879e-10	1.55471e-11
61.9909	1.78071e-10	1.58013e-11
62.1195	1.78496e-10	1.54857e-11
62.248	1.78776e-10	1.49244e-11
62.3772	1.77846e-10	1.5206e-11
62.5061	1.785e-10	1.54749e-11
62.6353	1.77488e-10	1.52345e-11
62.7637	1.78467e-10	1.495e-11
62.8929	1.78807e-10	1.52837e-11
63.022	1.78374e-10	1.55604e-11
63.1506	1.77447e-10	1.49666e-11
63.2801	1.77878e-10	1.53409e-11
63.409	1.77243e-10	1.53837e-11
63.5382	1.79268e-10	1.51107e-11
63.6666	1.78758e-10	1.5256e-11
63.796	1.78769e-10	1.52005e-11
63.9257	1.75821e-10	1.56429e-11
64.0541	1.77692e-10	1.5104e-11
64.1833	1.78545e-10	1.53714e-11
64.3125	1.77861e-10	1.56258e-11
64.4415	1.76913e-10	1.52138e-11
64.5709	1.78165e-10	1.53406e-11
64.6995	1.77255e-10	1.5571e-11
64.8284	1.77805e-10	1.55151e-11
64.9579	1.77981e-10	1.46383e-11
65.0872	1.7769e-10	1.53661e-11
65.2163	1.77299e-10	1.54542e-11
65.3458	1.77805e-10	1.53579e-11
65.4749	1.77388e-10	1.53016e-11
65.6033	1.77429e-10	1.47083e-11
65.7317	1.76975e-10	1.48417e-11
65.8601	1.77697e-10	1.52806e-11
65.989	1.76969e-10	1.50125e-11
66.1182	1.77386e-10	1.49274e-11
66.2471	1.76244e-10	1.45189e-11
66.3761	1.78743e-10	1.53168e-11
66.5058	1.76827e-10	1.50158e-11
66.6344	1.77173e-10	1.52829e-11
66.7637	1.78135e-10	1.49212e-11
66.8921	1.76809e-10	1.51845e-11
67.0209	1.77825e-10	1.49536e-11
67.1507	1.7683e-10	1.48246e-11
67.2801	1.77572e-10	1.48246e-11
67.4093	1.77511e-10	1.51623e-11
67.5385	1.77158e-10	1.50894e-11
67.6682	1.78061e-10	1.46466e-11
67.7973	1.77406e-10	1.46779e-11
67.9273	1.76941e-10	1.50116e-11
68.057	1.75369e-10	1.4909e-11
68.1857	1.76809e-10	1.52895e-11
68.315	1.77329e-10	1.47568e-11
68.4443	1.76228e-10	1.47397e-11
68.5735	1.77576e-10	1.49463e-11
68.7025	1.77041e-10	1.54173e-11
68.8308	1.76999e-10	1.44462e-11
68.9595	1.76245e-10	1.49554e-11
69.0884	1.76195e-10	1.48801e-11
69.2169	1.78257e-10	1.46584e-11
69.346	1.76959e-10	1.51106e-11
69.4755	1.76794e-10	1.47115e-11
69.6039	1.76815e-10	1.5002e-11
69.7333	1.7609e-10	1.50433e-11
69.8625	1.76242e-10	1.51795e-11
69.9912	1.77082e-10	1.52497e-11
70.1206	1.76286e-10	1.49327e-11
70.2493	1.76744e-10	1.50862e-11
70.3782	1.76504e-10	1.49716e-11
70.5076	1.77248e-10	1.48568e-11
70.6373	1.76541e-10	1.49824e-11
70.7666	1.77851e-10	1.48537e-11
70.8965	1.78504e-10	1.49312e-11
71.0249	1.77138e-10	1.48543e-11
71.1544	1.77872e-10	1.5167e-11
71.2827	1.76803e-10	1.46673e-11
71.4127	1.77716e-10	1.49719e-11
71.5416	1.77023e-10	1.42913e-11
71.6706	1.76248e-10	1.47744e-11
71.7987	1.77162e-10	1.46676e-11
71.9273	1.76638e-10	1.51202e-11
72.0568	1.7606e-10	1.48201e-11
72.186	1.75842e-10	1.50906e-11
72.3154	1.7697e-10	1.49169e-11
72.4438	1.76069e-10	1.49676e-11
72.5723	1.77186e-10	1.4991e-11
72.7019	1.76403e-10	1.48856e-11
72.8309	1.76732e-10	1.50412e-11
72.9601	1.76115e-10	1.5234e-11
73.0893	1.76816e-10	1.50872e-11
73.2179	1.76124e-10	1.49594e-11
73.3471	1.76464e-10	1.49666e-11
73.4754	1.76508e-10	1.52233e-11
73.6046	1.77652e-10	1.45538e-11
73.7328	1.76058e-10	1.45697e-11
73.8619	1.7604e-10	1.49755e-11
73.9903	1.75226e-10	1.49555e-11
74.1187	1.76684e-10	1.50887e-11
74.2472	1.77044e-10	1.51733e-11
74.3763	1.75919e-10	1.52874e-11
74.5055	1.77162e-10	1.53698e-11
74.6347	1.74792e-10	1.522e-11
74.7641	1.76581e-10	1.51499e-11
74.8926	1.75467e-10	1.54839e-11
75.0212	1.75784e-10	1.54327e-11
75.1496	1.77441e-10	1.53732e-11
75.2781	1.76783e-10	1.55401e-11
75.4075	1.76713e-10	1.5253e-11
75.5362	1.76537e-10	1.55211e-11
75.6655	1.76295e-10	1.56115e-11
75.795	1.75237e-10	1.5458e-11
75.924	1.77077e-10	1.56673e-11
76.0528	1.77384e-10	1.52983e-11
76.1823	1.75899e-10	1.55278e-11
76.3117	1.7589e-10	1.56553e-11
76.441	1.75421e-10	1.55576e-11
76.5701	1.75502e-10	1.52188e-11
76.6987	1.7622e-10	1.53937e-11
76.828	1.76738e-10	1.58e-11
76.9571	1.75339e-10	1.55105e-11
77.0858	1.75476e-10	1.53097e-11
77.2143	1.75205e-10	1.57907e-11
77.3428	1.76818e-10	1.57993e-11
77.4728	1.75725e-10	1.59729e-11
77.6015	1.75692e-10	1.61205e-11
77.7307	1.76505e-10	1.61081e-11
77.8598	1.75651e-10	1.63616e-11
77.989	1.74222e-10	1.58565e-11
78.1182	1.7717e-10	1.63196e-11
78.2479	1.74652e-10	1.59526e-11
78.3769	1.7556e-10	1.63038e-11
78.5066	1.76999e-10	1.6213e-11
78.6358	1.75559e-10	1.62212e-11
78.765	1.75917e-10	1.63604e-11
78.8945	1.7597e-10	1.65951e-11
79.0238	1.75849e-10	1.63135e-11
79.1528	1.76954e-10	1.62538e-11
79.2822	1.76383e-10	1.63325e-11
79.4116	1.7502e-10	1.62599e-11
79.5401	1.76724e-10	1.63313e-11
79.6687	1.75419e-10	1.67153e-11
79.7977	1.75883e-10	1.6716e-11
79.9269	1.75448e-10	1.66632e-11
80.0561	1.7575e-10	1.66862e-11
80.1858	1.74072e-10	1.69917e-11
80.3146	1.74881e-10	1.67624e-11
80.4436	1.74478e-10	1.68032e-11
80.5722	1.75952e-10	1.69673e-11
80.7019	1.76209e-10	1.69736e-11
80.8311	1.75583e-10	1.69918e-11
80.9596	1.75837e-10	1.66444e-11
81.089	1.76344e-10	1.68508e-11
81.2184	1.76467e-10	1.65919e-11
81.3466	1.7493e-10	1.65565e-11
81.4758	1.75801e-10	1.65017e-11
81.6047	1.75056e-10	1.68355e-11
81.733	1.73627e-10	1.68849e-11
81.8625	1.75937e-10	1.64371e-11
81.9914	1.75196e-10	1.69115e-11
82.1209	1.7453e-10	1.69996e-11
82.2501	1.73906e-10	1.67512e-11
82.3787	1.74759e-10	1.71582e-11
82.5082	1.75603e-10	1.68343e-11
82.6366	1.73756e-10	1.68036e-11
82.7657	1.74956e-10	1.68005e-11
82.8952	1.76718e-10	1.64012e-11
83.0244	1.76398e-10	1.65414e-11
83.1538	1.75744e-10	1.7057e-11
83.2828	1.74621e-10	1.7099e-11
83.412	1.74602e-10	1.66284e-11
83.5419	1.75165e-10	1.66222e-11
83.6713	1.74213e-10	1.66615e-11
83.8006	1.74577e-10	1.72166e-11
83.9297	1.75633e-10	1.6885e-11
84.0594	1.75002e-10	1.68719e-11
84.1889	1.75442e-10	1.72626e-11
84.3181	1.75287e-10	1.68925e-11
84.4475	1.75521e-10	1.67993e-11
84.5767	1.75249e-10	1.63261e-11
84.7057	1.74815e-10	1.63869e-11
84.8353	1.75033e-10	1.64801e-11
84.9646	1.74394e-10	1.70338e-11
85.094	1.76069e-10	1.67958e-11
85.2231	1.7549e-10	1.6609e-11
85.3523	1.74348e-10	1.6965e-11
85.4811	1.74931e-10	1.67636e-11
85.6103	1.73855e-10	1.66167e-11
85.7389	1.75242e-10	1.66128e-11
85.868	1.7531e-10	1.67162e-11
85.997	1.75173e-10	1.66843e-11
86.1254	1.7561e-10	1.62174e-11
86.254	1.73986e-10	1.66696e-11
86.3832	1.75706e-10	1.63682e-11
86.5124	1.75225e-10	1.65964e-11
86.6415	1.75295e-10	1.67334e-11
86.7703	1.75807e-10	1.66942e-11
86.8992	1.75194e-10	1.66319e-11
87.0284	1.75482e-10	1.6405e-11
87.1576	1.74761e-10	1.61724e-11
87.2864	1.75105e-10	1.66997e-11
87.4153	1.75079e-10	1.62108e-11
87.5449	1.75074e-10	1.66699e-11
87.6735	1.75538e-10	1.63061e-11
87.8024	1.74879e-10	1.64166e-11
87.9311	1.74393e-10	1.64387e-11
88.0605	1.74904e-10	1.65951e-11
88.1897	1.74377e-10	1.64221e-11
88.3187	1.74828e-10	1.62264e-11
88.448	1.75002e-10	1.64896e-11
88.5772	1.74678e-10	1.65081e-11
88.7061	1.73938e-10	1.59368e-11
88.8354	1.74406e-10	1.58686e-11
88.9645	1.7429e-10	1.59701e-11
89.0935	1.74056e-10	1.62774e-11
89.2234	1.73557e-10	1.64211e-11
89.3524	1.74375e-10	1.6151e-11
89.4818	1.74939e-10	1.5823e-11
89.6108	1.73924e-10	1.57396e-11
89.7402	1.73823e-10	1.545e-11
89.8688	1.74075e-10	1.65027e-11
89.9978	1.74476e-10	1.59255e-11
90.1269	1.73721e-10	1.58761e-11
90.2551	1.73815e-10	1.60985e-11
90.3843	1.74828e-10	1.58776e-11
90.5135	1.74881e-10	1.5751e-11
90.6427	1.74532e-10	1.58458e-11
90.7705	1.74192e-10	1.59518e-11
90.8983	1.73956e-10	1.5934e-11
91.027	1.74518e-10	1.5695e-11
91.1555	1.74165e-10	1.58612e-11
91.2846	1.74249e-10	1.59636e-11
91.4136	1.72295e-10	1.60093e-11
91.5429	1.74333e-10	1.58654e-11
91.6722	1.73926e-10	1.56124e-11
91.8005	1.74885e-10	1.60113e-11
91.9295	1.74239e-10	1.61665e-11
92.059	1.73919e-10	1.56773e-11
92.1874	1.73589e-10	1.56747e-11
92.3168	1.74811e-10	1.57929e-11
92.4463	1.72558e-10	1.56085e-11
92.5757	1.72884e-10	1.55018e-11
92.7051	1.74263e-10	1.57718e-11
92.834	1.74269e-10	1.5848e-11
92.9632	1.73349e-10	1.57461e-11
93.0922	1.73905e-10	1.55517e-11
93.2218	1.73189e-10	1.58229e-11
93.3508	1.74087e-10	1.58776e-11
93.4794	1.74697e-10	1.56721e-11
93.6086	1.74358e-10	1.57565e-11
93.7378	1.73276e-10	1.595e-11
93.867	1.74585e-10	1.55733e-11
93.9959	1.73183e-10	1.54609e-11
94.1246	1.7406e-10	1.57413e-11
94.254	1.74253e-10	1.51742e-11
94.3825	1.74658e-10	1.55912e-11
94.5113	1.7388e-10	1.56742e-11
94.641	1.73197e-10	1.61033e-11
94.7694	1.73479e-10	1.5839e-11
94.8987	1.73384e-10	1.5766e-11
95.0279	1.74238e-10	1.54296e-11
95.1567	1.74427e-10	1.54071e-11
95.2857	1.73098e-10	1.59556e-11
95.4153	1.72496e-10	1.56699e-11
95.5453	1.72798e-10	1.57882e-11
95.6745	1.73139e-10	1.55783e-11
95.8037	1.74241e-10	1.56654e-11
95.9322	1.72678e-10	1.59928e-11
96.0608	1.73492e-10	1.56482e-11
96.1903	1.73701e-10	1.57328e-11
96.3189	1.72484e-10	1.5988e-11
96.4483	1.74262e-10	1.61586e-11
96.5778	1.73331e-10	1.59954e-11
96.7072	1.73176e-10	1.62194e-11
96.8357	1.73299e-10	1.58947e-11
96.9635	1.72681e-10	1.57108e-11
97.0927	1.73744e-10	1.60338e-11
97.2224	1.73331e-10	1.59143e-11
97.351	1.73817e-10	1.57946e-11
97.4805	1.73764e-10	1.59009e-11
97.6087	1.71985e-10	1.57702e-11
97.7379	1.73514e-10	1.62282e-11
97.867	1.73791e-10	1.5661e-11
97.9962	1.73032e-10	1.5832e-11
98.1251	1.73109e-10	1.61646e-11
98.2541	1.71965e-10	1.62378e-11
98.3833	1.73544e-10	1.60861e-11
98.5127	1.72866e-10	1.61403e-11
98.6419	1.71935e-10	1.62291e-11
98.7711	1.71708e-10	1.63107e-11
98.9002	1.72814e-10	1.64165e-11
99.0294	1.71776e-10	1.60509e-11
99.1583	1.73151e-10	1.648e-11
99.2875	1.72734e-10	1.62563e-11
99.4167	1.7387e-10	1.63923e-11
99.5465	1.72441e-10	1.62901e-11
99.6761	1.72768e-10	1.65166e-11
99.8038	1.73035e-10	1.65141e-11
99.9332	1.72901e-10	1.65026e-11
100.064	1.73747e-10	1.64848e-11
100.193	1.71593e-10	1.6401e-11
100.322	1.73633e-10	1.65449e-11
100.451	1.73605e-10	1.64916e-11
100.58	1.71951e-10	1.6482e-11
100.709	1.71881e-10	1.66217e-11
100.839	1.72443e-10	1.65557e-11
100.968	1.71941e-10	1.69379e-11
101.097	1.72137e-10	1.68185e-11
101.227	1.71207e-10	1.64942e-11
101.355	1.74757e-10	1.70223e-11
101.484	1.72222e-10	1.68845e-11
101.613	1.71484e-10	1.6631e-11
101.742	1.73223e-10	1.67906e-11
101.871	1.73613e-10	1.68485e-11
102	1.72957e-10	1.65833e-11
102.13	1.73282e-10	1.68901e-11
102.259	1.74307e-10	1.68895e-11
102.388	1.73396e-10	1.70236e-11
102.517	1.71971e-10	1.69432e-11
102.646	1.72881e-10	1.68808e-11
102.776	1.7327e-10	1.71654e-11
102.905	1.72703e-10	1.71595e-11
103.034	1.73828e-10	1.70343e-11
103.164	1.73715e-10	1.72237e-11
103.293	1.71366e-10	1.7148e-11
103.422	1.72589e-10	1.72702e-11
103.551	1.71866e-10	1.732e-11
103.681	1.71404e-10	1.74955e-11
103.809	1.72875e-10	1.75341e-11
103.939	1.72916e-10	1.74447e-11
104.068	1.73526e-10	1.75087e-11
104.197	1.72211e-10	1.76381e-11
104.326	1.72348e-10	1.73869e-11
104.456	1.73146e-10	1.7525e-11
104.585	1.71763e-10	1.72442e-11
104.714	1.72496e-10	1.73559e-11
104.843	1.7187e-10	1.75277e-11
104.972	1.71824e-10	1.77157e-11
105.101	1.72743e-10	1.76761e-11
105.23	1.73742e-10	1.70699e-11
105.359	1.72117e-10	1.74453e-11
105.488	1.71691e-10	1.71089e-11
105.617	1.7258e-10	1.75057e-11
105.747	1.7277e-10	1.757e-11
105.876	1.72007e-10	1.7376e-11
106.005	1.72829e-10	1.75744e-11
106.134	1.72197e-10	1.76382e-11
106.263	1.72587e-10	1.77815e-11
106.393	1.72696e-10	1.78733e-11
106.522	1.7184e-10	1.74976e-11
106.651	1.7181e-10	1.77958e-11
106.78	1.71733e-10	1.77553e-11
106.91	1.72981e-10	1.76094e-11
107.039	1.71632e-10	1.74777e-11
107.169	1.72266e-10	1.786e-11
107.297	1.71965e-10	1.78345e-11
107.427	1.73111e-10	1.70463e-11
107.555	1.7176e-10	1.77622e-11
107.683	1.72416e-10	1.75635e-11
107.812	1.74055e-10	1.73878e-11
107.941	1.71939e-10	1.73161e-11
108.071	1.71908e-10	1.75511e-11
108.2	1.7209e-10	1.76162e-11
108.329	1.72234e-10	1.7416e-11
108.457	1.72937e-10	1.75852e-11
108.586	1.71389e-10	1.73695e-11
108.716	1.72105e-10	1.77321e-11
108.845	1.71194e-10	1.74368e-11
108.974	1.72956e-10	1.74476e-11
109.103	1.71741e-10	1.72459e-11
109.232	1.71647e-10	1.73221e-11
109.361	1.71768e-10	1.77432e-11
109.489	1.71764e-10	1.74402e-11
109.619	1.72062e-10	1.76938e-11
109.747	1.71745e-10	1.73506e-11
109.876	1.72122e-10	1.71203e-11
110.005	1.71706e-10	1.74541e-11
110.134	1.71828e-10	1.7665e-11
110.263	1.71827e-10	1.72228e-11
110.392	1.71685e-10	1.76099e-11
110.521	1.7135e-10	1.75559e-11
110.65	1.71884e-10	1.72756e-11
110.779	1.71483e-10	1.71508e-11
110.908	1.72033e-10	1.7598e-11
111.036	1.71346e-10	1.75063e-11
111.165	1.71706e-10	1.73706e-11
111.294	1.72194e-10	1.72865e-11
111.423	1.71509e-10	1.7369e-11
111.553	1.71393e-10	1.74247e-11
111.682	1.71546e-10	1.69518e-11
111.811	1.71702e-10	1.73769e-11
111.94	1.71814e-10	1.73234e-11
112.069	1.71102e-10	1.72492e-11
112.198	1.71861e-10	1.71919e-11
112.328	1.71879e-10	1.69112e-11
112.456	1.71553e-10	1.71081e-11
112.586	1.71975e-10	1.714e-11
112.715	1.71313e-10	1.71181e-11
112.844	1.70942e-10	1.69026e-11
112.973	1.71328e-10	1.69852e-11
113.103	1.71738e-10	1.69655e-11
113.232	1.70389e-10	1.70332e-11
113.361	1.71041e-10	1.71197e-11
113.49	1.71134e-10	1.71794e-11
113.619	1.7131e-10	1.66123e-11
113.748	1.70986e-10	1.72737e-11
113.877	1.71804e-10	1.71309e-11
114.006	1.70788e-10	1.71455e-11
114.135	1.7041e-10	1.66638e-11
114.264	1.71313e-10	1.70752e-11
114.394	1.71121e-10	1.68667e-11
114.523	1.70774e-10	1.71247e-11
114.651	1.72568e-10	1.69242e-11
114.781	1.71676e-10	1.66726e-11
114.909	1.70995e-10	1.71461e-11
115.037	1.71599e-10	1.71287e-11
115.166	1.71325e-10	1.71276e-11
115.295	1.71017e-10	1.69805e-11
115.423	1.71642e-10	1.72049e-11
115.553	1.69837e-10	1.69116e-11
115.682	1.70341e-10	1.7317e-11
115.811	1.71333e-10	1.71231e-11
115.939	1.70982e-10	1.70545e-11
116.069	1.71525e-10	1.69971e-11
116.197	1.71725e-10	1.72187e-11
116.326	1.71282e-10	1.69009e-11
116.455	1.70984e-10	1.67172e-11
116.584	1.72304e-10	1.67917e-11
116.714	1.71657e-10	1.6978e-11
116.843	1.70756e-10	1.66475e-11
116.973	1.70134e-10	1.74844e-11
117.101	1.70839e-10	1.69847e-11
117.229	1.71839e-10	1.68496e-11
117.359	1.68101e-10	1.66763e-11
117.487	1.68935e-10	1.64882e-11
117.617	1.6974e-10	1.68322e-11
117.746	1.70413e-10	1.72542e-11
117.876	1.69578e-10	1.72187e-11
118.005	1.70812e-10	1.69106e-11
118.134	1.69857e-10	1.69206e-11
118.264	1.71538e-10	1.69617e-11
118.393	1.70683e-10	1.70233e-11
118.522	1.71837e-10	1.72023e-11
118.651	1.71223e-10	1.7536e-11
118.78	1.70193e-10	1.70638e-11
118.909	1.71049e-10	1.71267e-11
119.038	1.7146e-10	1.72712e-11
119.167	1.70303e-10	1.72914e-11
119.296	1.71416e-10	1.69116e-11
119.425	1.70436e-10	1.71951e-11
119.554	1.69744e-10	1.72951e-11
119.683	1.69834e-10	1.70902e-11
119.812	1.70035e-10	1.74483e-11
119.941	1.698e-10	1.75695e-11
120.07	1.69961e-10	1.73993e-11
120.2	1.70139e-10	1.75258e-11
120.329	1.68688e-10	1.75041e-11
120.458	1.7046e-10	1.73563e-11
120.587	1.69334e-10	1.73639e-11
120.715	1.69806e-10	1.74888e-11
120.844	1.70045e-10	1.73242e-11
120.974	1.69685e-10	1.73916e-11
121.103	1.69648e-10	1.73774e-11
121.233	1.70387e-10	1.76666e-11
121.362	1.69362e-10	1.74916e-11
121.491	1.6963e-10	1.76413e-11
121.62	1.71011e-10	1.76619e-11
121.75	1.69352e-10	1.75213e-11
121.878	1.69928e-10	1.75317e-11
122.007	1.70828e-10	1.7549e-11
122.135	1.70628e-10	1.76652e-11
122.264	1.70385e-10	1.77106e-11
122.393	1.68212e-10	1.78529e-11
122.522	1.69593e-10	1.79013e-11
122.651	1.69543e-10	1.77693e-11
122.78	1.70534e-10	1.74251e-11
122.91	1.69347e-10	1.78984e-11
123.039	1.69185e-10	1.79607e-11
123.168	1.69345e-10	1.76143e-11
123.297	1.70135e-10	1.78856e-11
123.426	1.69625e-10	1.80235e-11
123.554	1.71141e-10	1.79731e-11
123.684	1.69238e-10	1.78753e-11
123.813	1.70001e-10	1.8089e-11
123.942	1.70137e-10	1.83067e-11
124.071	1.68864e-10	1.84609e-11
124.201	1.69683e-10	1.8327e-11
124.33	1.69116e-10	1.79898e-11
124.459	1.70484e-10	1.79569e-11
124.588	1.68665e-10	1.81589e-11
124.716	1.68948e-10	1.83107e-11
124.845	1.70041e-10	1.82615e-11
124.975	1.70032e-10	1.848e-11
125.103	1.70482e-10	1.81421e-11
125.233	1.68944e-10	1.82045e-11
125.362	1.6908e-10	1.84045e-11
125.491	1.69605e-10	1.87181e-11
125.62	1.69164e-10	1.86919e-11
125.749	1.68119e-10	1.84057e-11
125.879	1.69595e-10	1.83843e-11
126.008	1.6966e-10	1.85362e-11
126.138	1.70091e-10	1.86032e-11
126.267	1.69941e-10	1.85142e-11
126.397	1.69913e-10	1.85946e-11
126.526	1.69907e-10	1.85724e-11
126.655	1.69716e-10	1.82559e-11
126.784	1.69208e-10	1.84857e-11
126.914	1.68462e-10	1.82815e-11
127.042	1.69231e-10	1.89593e-11
127.172	1.69372e-10	1.87756e-11
127.301	1.69916e-10	1.83827e-11
127.43	1.68816e-10	1.85376e-11
127.559	1.70966e-10	1.88252e-11
127.688	1.70379e-10	1.86642e-11
127.818	1.7013e-10	1.86252e-11
127.946	1.69396e-10	1.84406e-11
128.075	1.70102e-10	1.8547e-11
128.204	1.67746e-10	1.87905e-11
128.333	1.69513e-10	1.86994e-11
128.463	1.69314e-10	1.86014e-11
128.592	1.68635e-10	1.86511e-11
128.721	1.69058e-10	1.86573e-11
128.85	1.69453e-10	1.87337e-11
128.98	1.69377e-10	1.89693e-11
129.109	1.6947e-10	1.89408e-11
129.238	1.70512e-10	1.86242e-11
129.368	1.69692e-10	1.89175e-11
129.497	1.68782e-10	1.86496e-11
129.626	1.68719e-10	1.85466e-11
129.755	1.69414e-10	1.89598e-11
129.885	1.69552e-10	1.85719e-11
130.014	1.68042e-10	1.85502e-11
130.143	1.6952e-10	1.86061e-11
130.273	1.68438e-10	1.87379e-11
130.402	1.6853e-10	1.88206e-11
130.531	1.6996e-10	1.85716e-11
130.66	1.67846e-10	1.89246e-11
130.789	1.68664e-10	1.82771e-11
130.919	1.68522e-10	1.854e-11
131.048	1.70074e-10	1.86558e-11
131.178	1.69544e-10	1.88463e-11
131.307	1.70152e-10	1.82077e-11
131.436	1.68236e-10	1.86261e-11
131.566	1.68123e-10	1.85537e-11
131.696	1.69811e-10	1.86304e-11
131.826	1.68449e-10	1.83927e-11
131.954	1.68368e-10	1.82182e-11
132.083	1.68655e-10	1.88658e-11
132.213	1.68646e-10	1.88306e-11
132.342	1.68553e-10	1.86264e-11
132.471	1.67493e-10	1.84102e-11
132.601	1.68196e-10	1.82754e-11
132.73	1.6871e-10	1.84135e-11
132.859	1.68912e-10	1.83374e-11
132.988	1.68544e-10	1.84884e-11
133.116	1.68468e-10	1.83745e-11
133.245	1.67561e-10	1.87017e-11
133.374	1.68371e-10	1.81466e-11
133.504	1.69145e-10	1.85044e-11
133.633	1.67379e-10	1.82115e-11
133.761	1.67887e-10	1.81177e-11
133.89	1.69059e-10	1.81745e-11
134.019	1.67776e-10	1.80915e-11
134.148	1.69204e-10	1.85345e-11
134.277	1.68414e-10	1.8276e-11
134.408	1.68371e-10	1.82912e-11
134.537	1.68012e-10	1.83787e-11
134.666	1.67833e-10	1.82118e-11
134.795	1.68569e-10	1.84928e-11
134.924	1.70026e-10	1.8205e-11
135.053	1.68464e-10	1.84697e-11
135.182	1.67804e-10	1.8307e-11
135.312	1.69605e-10	1.8049e-11
135.441	1.71819e-10	1.76923e-11
135.57	1.68479e-10	1.82857e-11
135.699	1.67886e-10	1.81821e-11
135.828	1.68606e-10	1.8283e-11
135.957	1.68898e-10	1.83556e-11
136.086	1.69129e-10	1.86123e-11
136.215	1.67733e-10	1.80657e-11
136.344	1.69259e-10	1.84715e-11
136.474	1.67285e-10	1.83065e-11
136.602	1.67318e-10	1.81322e-11
136.732	1.67993e-10	1.81192e-11
136.861	1.68583e-10	1.81229e-11
136.99	1.70354e-10	1.84637e-11
137.119	1.68791e-10	1.84789e-11
137.248	1.68586e-10	1.81983e-11
137.377	1.69e-10	1.84704e-11
137.507	1.68678e-10	1.8509e-11
137.636	1.67279e-10	1.84046e-11
137.765	1.67437e-10	1.83477e-11
137.893	1.66423e-10	1.87828e-11
138.022	1.67541e-10	1.82929e-11
138.152	1.67938e-10	1.8655e-11
138.28	1.67772e-10	1.83115e-11
138.41	1.6807e-10	1.83826e-11
138.539	1.67609e-10	1.83446e-11
138.668	1.68559e-10	1.87038e-11
138.797	1.68302e-10	1.88235e-11
138.925	1.67409e-10	1.8142e-11
139.054	1.67362e-10	1.84398e-11
139.183	1.67775e-10	1.85721e-11
139.313	1.6886e-10	1.86385e-11
139.441	1.6833e-10	1.83758e-11
139.571	1.68364e-10	1.82477e-11
139.7	1.67253e-10	1.8243e-11
139.829	1.67284e-10	1.84709e-11
139.958	1.67923e-10	1.88008e-11
140.088	1.66479e-10	1.9022e-11
140.217	1.68533e-10	1.85368e-11
140.346	1.67169e-10	1.87767e-11
140.475	1.68087e-10	1.91553e-11
140.605	1.67425e-10	1.88208e-11
140.734	1.6728e-10	1.8968e-11
140.863	1.68262e-10	1.9156e-11
140.993	1.67882e-10	1.85913e-11
141.122	1.67274e-10	1.84877e-11
141.251	1.68417e-10	1.8952e-11
141.38	1.66929e-10	1.89262e-11
141.509	1.66733e-10	1.87917e-11
141.638	1.67388e-10	1.91634e-11
141.768	1.68237e-10	1.92847e-11
141.896	1.67409e-10	1.88518e-11
142.025	1.67428e-10	1.90175e-11
142.154	1.6621e-10	1.92389e-11
142.283	1.6763e-10	1.87685e-11
142.412	1.68422e-10	1.91111e-11
142.542	1.68479e-10	1.9241e-11
142.67	1.68311e-10	1.95389e-11
142.799	1.67938e-10	1.95785e-11
142.929	1.68251e-10	1.90336e-11
143.058	1.67698e-10	1.93346e-11
143.187	1.66856e-10	1.93022e-11
143.316	1.67611e-10	1.94513e-11
143.445	1.67631e-10	1.94191e-11
143.573	1.68346e-10	1.95934e-11
143.702	1.67894e-10	1.95021e-11
143.832	1.66874e-10	1.97454e-11
143.96	1.67351e-10	1.98162e-11
144.09	1.67322e-10	1.97606e-11
144.219	1.67151e-10	1.95822e-11
144.348	1.66593e-10	1.96684e-11
144.477	1.67975e-10	1.99146e-11
144.607	1.66402e-10	2.00557e-11
144.735	1.67884e-10	1.96437e-11
144.865	1.67057e-10	1.97322e-11
144.994	1.66437e-10	2.01099e-11
145.123	1.67555e-10	1.99204e-11
145.252	1.68637e-10	1.9716e-11
145.382	1.66826e-10	1.93921e-11
145.51	1.68639e-10	1.99557e-11
145.639	1.67433e-10	1.9688e-11
145.768	1.68264e-10	1.97962e-11
145.898	1.66746e-10	1.99154e-11
146.027	1.66577e-10	1.97331e-11
146.156	1.67356e-10	2.04049e-11
146.285	1.65592e-10	1.99894e-11
146.414	1.66005e-10	1.99305e-11
146.544	1.67307e-10	1.94452e-11
146.673	1.66504e-10	1.97874e-11
146.802	1.68252e-10	1.97288e-11
146.931	1.6626e-10	1.99419e-11
147.06	1.67457e-10	2.00287e-11
147.189	1.66282e-10	2.04632e-11
147.318	1.67427e-10	1.98005e-11
147.448	1.67597e-10	2.01387e-11
147.577	1.6882e-10	2.04924e-11
147.706	1.67578e-10	1.99344e-11
147.835	1.66776e-10	2.03052e-11
147.965	1.67141e-10	1.98899e-11
148.094	1.67368e-10	1.99512e-11
148.223	1.67723e-10	2.00231e-11
148.352	1.66855e-10	2.02092e-11
148.481	1.65718e-10	2.01248e-11
148.61	1.66663e-10	2.0291e-11
148.739	1.65541e-10	2.00265e-11
148.868	1.66005e-10	2.03241e-11
148.997	1.66859e-10	2.02314e-11
149.126	1.66644e-10	2.00915e-11
149.255	1.66898e-10	2.06185e-11
149.385	1.66474e-10	2.01084e-11
149.513	1.66898e-10	2.03465e-11
149.642	1.66011e-10	2.05548e-11
149.771	1.66796e-10	2.06213e-11
149.899	1.6649e-10	2.09488e-11
150.028	1.6669e-10	2.05245e-11
150.157	1.66027e-10	2.0161e-11
150.286	1.65747e-10	2.0635e-11
150.416	1.6833e-10	2.03911e-11
150.545	1.65947e-10	2.04861e-11
150.674	1.66999e-10	2.04808e-11
150.803	1.6726e-10	2.04898e-11
150.932	1.66185e-10	2.06413e-11
151.061	1.67247e-10	2.06988e-11
151.19	1.66496e-10	2.05847e-11
151.32	1.6828e-10	2.05584e-11
151.449	1.66336e-10	2.0518e-11
151.577	1.67318e-10	2.07345e-11
151.707	1.67447e-10	2.06866e-11
151.836	1.6619e-10	2.06503e-11
151.964	1.66319e-10	2.04178e-11
152.093	1.66663e-10	2.04123e-11
152.222	1.66555e-10	2.10098e-11
152.351	1.65606e-10	2.07102e-11
152.481	1.66352e-10	2.07382e-11
152.61	1.65746e-10	2.05891e-11
152.739	1.66897e-10	2.03507e-11
152.868	1.66593e-10	2.06128e-11
152.997	1.66558e-10	2.06141e-11
153.126	1.66162e-10	2.07894e-11
153.255	1.65859e-10	2.07941e-11
153.384	1.67012e-10	2.0814e-11
153.512	1.65318e-10	2.05604e-11
153.641	1.67007e-10	2.12538e-11
153.771	1.64487e-10	2.08424e-11
153.9	1.65453e-10	2.10788e-11
154.028	1.65912e-10	2.07938e-11
154.158	1.65567e-10	2.09727e-11
154.287	1.67487e-10	2.1005e-11
154.416	1.6694e-10	2.12807e-11
154.545	1.66909e-10	2.11945e-11
154.674	1.66705e-10	2.10142e-11
154.803	1.66157e-10	2.10625e-11
154.932	1.66689e-10	2.08077e-11
155.06	1.66645e-10	2.10888e-11
155.189	1.65985e-10	2.09336e-11
155.318	1.66017e-10	2.11475e-11
155.447	1.65699e-10	2.14385e-11
155.576	1.65802e-10	2.12075e-11
155.705	1.66026e-10	2.10466e-11
155.834	1.65441e-10	2.10971e-11
155.963	1.64845e-10	2.17027e-11
156.092	1.64762e-10	2.14714e-11
156.221	1.65325e-10	2.09167e-11
156.35	1.64298e-10	2.09064e-11
156.479	1.64616e-10	2.13544e-11
156.609	1.64597e-10	2.1376e-11
156.737	1.65217e-10	2.07775e-11
156.867	1.64946e-10	2.09516e-11
156.997	1.64889e-10	2.15644e-11
157.125	1.64128e-10	2.12235e-11
157.254	1.65269e-10	2.11111e-11
157.383	1.66812e-10	2.12791e-11
157.513	1.65782e-10	2.18758e-11
157.642	1.66013e-10	2.14358e-11
157.771	1.64456e-10	2.11151e-11
157.9	1.65802e-10	2.12552e-11
158.028	1.6525e-10	2.13293e-11
158.158	1.6644e-10	2.20341e-11
158.286	1.64644e-10	2.11944e-11
158.416	1.65429e-10	2.10446e-11
158.546	1.65512e-10	2.11523e-11
158.675	1.65211e-10	2.13429e-11
158.804	1.64522e-10	2.14498e-11
158.932	1.65401e-10	2.13514e-11
159.06	1.6529e-10	2.15114e-11
159.189	1.65179e-10	2.17944e-11
159.318	1.64695e-10	2.19609e-11
159.447	1.65666e-10	2.1379e-11
159.576	1.65033e-10	2.17201e-11
159.706	1.64353e-10	2.1558e-11
159.835	1.65548e-10	2.13175e-11
159.964	1.64927e-10	2.13117e-11
160.093	1.64583e-10	2.1759e-11
160.223	1.65267e-10	2.1429e-11
160.353	1.6519e-10	2.16353e-11
160.481	1.65461e-10	2.15004e-11
160.611	1.64911e-10	2.18613e-11
160.741	1.65338e-10	2.16945e-11
160.869	1.65297e-10	2.16521e-11
160.999	1.63885e-10	2.14732e-11
161.128	1.64684e-10	2.17035e-11
161.257	1.64117e-10	2.20047e-11
161.386	1.63642e-10	2.17742e-11
161.515	1.65718e-10	2.1396e-11
161.644	1.64831e-10	2.19477e-11
161.774	1.64995e-10	2.23258e-11
161.903	1.64174e-10	2.21956e-11
162.032	1.64382e-10	2.1872e-11
162.16	1.64825e-10	2.16901e-11
162.289	1.65364e-10	2.22594e-11
162.418	1.64323e-10	2.19122e-11
162.548	1.65188e-10	2.16674e-11
162.677	1.64445e-10	2.18791e-11
162.806	1.6463e-10	2.17778e-11
162.936	1.65254e-10	2.23444e-11
163.065	1.65413e-10	2.22032e-11
163.194	1.64546e-10	2.20241e-11
163.323	1.63776e-10	2.17061e-11
163.452	1.65979e-10	2.21651e-11
163.581	1.63907e-10	2.22523e-11
163.711	1.64573e-10	2.25446e-11
163.84	1.6491e-10	2.24205e-11
163.969	1.63122e-10	2.26598e-11
164.098	1.64472e-10	2.24051e-11
164.227	1.65121e-10	2.19578e-11
164.356	1.64877e-10	2.22734e-11
164.485	1.65546e-10	2.21965e-11
164.614	1.63159e-10	2.24161e-11
164.743	1.64659e-10	2.24978e-11
164.872	1.64879e-10	2.29157e-11
165.001	1.64593e-10	2.26623e-11
165.13	1.64744e-10	2.31286e-11
165.259	1.64017e-10	2.30072e-11
165.388	1.64855e-10	2.30107e-11
165.518	1.65205e-10	2.28847e-11
165.647	1.6441e-10	2.31907e-11
165.776	1.63705e-10	2.25389e-11
165.905	1.63456e-10	2.31071e-11
166.035	1.63851e-10	2.30794e-11
166.164	1.64816e-10	2.28383e-11
166.293	1.64205e-10	2.30415e-11
166.422	1.64942e-10	2.31945e-11
166.552	1.63373e-10	2.30989e-11
166.681	1.64241e-10	2.32012e-11
166.81	1.64604e-10	2.34536e-11
166.939	1.6465e-10	2.34226e-11
167.068	1.64574e-10	2.34473e-11
167.197	1.63832e-10	2.33843e-11
167.327	1.64117e-10	2.37072e-11
167.456	1.63684e-10	2.34134e-11
167.585	1.65406e-10	2.38979e-11
167.714	1.64483e-10	2.40697e-11
167.843	1.64874e-10	2.34125e-11
167.973	1.64118e-10	2.38965e-11
168.102	1.64786e-10	2.37033e-11
168.231	1.63746e-10	2.35552e-11
168.36	1.64522e-10	2.4354e-11
168.49	1.63672e-10	2.39843e-11
168.619	1.64448e-10	2.38513e-11
168.748	1.62932e-10	2.41431e-11
168.878	1.63841e-10	2.36279e-11
169.007	1.64569e-10	2.42099e-11
169.137	1.63814e-10	2.40174e-11
169.265	1.64493e-10	2.39083e-11
169.394	1.64164e-10	2.42667e-11
169.524	1.62858e-10	2.37629e-11
169.653	1.64656e-10	2.38859e-11
169.782	1.64349e-10	2.41785e-11
169.911	1.64244e-10	2.45279e-11
170.04	1.64038e-10	2.42741e-11
170.17	1.63733e-10	2.37935e-11
170.298	1.63103e-10	2.47182e-11
170.427	1.64388e-10	2.3752e-11
170.556	1.61635e-10	2.50619e-11
170.685	1.64162e-10	2.49254e-11
170.815	1.62988e-10	2.44759e-11
170.944	1.64884e-10	2.44718e-11
171.073	1.63171e-10	2.44873e-11
171.202	1.64138e-10	2.46192e-11
171.331	1.64225e-10	2.46127e-11
171.46	1.63095e-10	2.4709e-11
171.589	1.63933e-10	2.4512e-11
171.717	1.64099e-10	2.39972e-11
171.846	1.62786e-10	2.49171e-11
171.975	1.63088e-10	2.47466e-11
172.105	1.63078e-10	2.5153e-11
172.234	1.63133e-10	2.48127e-11
172.363	1.63629e-10	2.5259e-11
172.493	1.64294e-10	2.52221e-11
172.621	1.62917e-10	2.50121e-11
172.751	1.64094e-10	2.51115e-11
172.88	1.63156e-10	2.5463e-11
173.009	1.6271e-10	2.49436e-11
173.138	1.62513e-10	2.52799e-11
173.267	1.65169e-10	2.49859e-11
173.396	1.63175e-10	2.51809e-11
173.526	1.6463e-10	2.52144e-11
173.655	1.64045e-10	2.51808e-11
173.784	1.61948e-10	2.46641e-11
173.912	1.64019e-10	2.49044e-11
174.044	1.62575e-10	2.54691e-11
174.172	1.63468e-10	2.49857e-11
174.302	1.62782e-10	2.48799e-11
174.43	1.62443e-10	2.5342e-11
174.559	1.62948e-10	2.49994e-11
174.688	1.63593e-10	2.49609e-11
174.817	1.62146e-10	2.50405e-11
174.946	1.63773e-10	2.52289e-11
175.075	1.63539e-10	2.55595e-11
175.204	1.62996e-10	2.5104e-11
175.333	1.63735e-10	2.50024e-11
175.462	1.63647e-10	2.52091e-11
175.591	1.63997e-10	2.51069e-11
175.719	1.63468e-10	2.5066e-11
175.849	1.63084e-10	2.53726e-11
175.978	1.64637e-10	2.53866e-11
176.107	1.62734e-10	2.54279e-11
176.236	1.65194e-10	2.51448e-11
176.366	1.6221e-10	2.53225e-11
176.495	1.63267e-10	2.48493e-11
176.624	1.6323e-10	2.49612e-11
176.753	1.62711e-10	2.54829e-11
176.883	1.63551e-10	2.52736e-11
177.011	1.6294e-10	2.54208e-11
177.14	1.64309e-10	2.52135e-11
177.269	1.61949e-10	2.48788e-11
177.399	1.63359e-10	2.51971e-11
177.528	1.63045e-10	2.58651e-11
177.657	1.64039e-10	2.55866e-11
177.786	1.63115e-10	2.55041e-11
177.915	1.62742e-10	2.55398e-11
178.045	1.63203e-10	2.59289e-11
178.174	1.63258e-10	2.54104e-11
178.303	1.63762e-10	2.52962e-11
178.433	1.63819e-10	2.60077e-11
178.562	1.63562e-10	2.57148e-11
178.691	1.6167e-10	2.55239e-11
178.82	1.62178e-10	2.60711e-11
178.949	1.62928e-10	2.58201e-11
179.079	1.63267e-10	2.55099e-11
179.208	1.61619e-10	2.60177e-11
179.337	1.62599e-10	2.53036e-11
179.466	1.63893e-10	2.53368e-11
179.595	1.62714e-10	2.61379e-11
179.725	1.61961e-10	2.56195e-11
179.854	1.62878e-10	2.59706e-11
179.983	1.63797e-10	2.59663e-11
180.112	1.61925e-10	2.61791e-11
180.241	1.61971e-10	2.57034e-11
180.37	1.62598e-10	2.60328e-11
180.499	1.62286e-10	2.62237e-11
180.628	1.62744e-10	2.62491e-11
180.757	1.6295e-10	2.58121e-11
180.886	1.62826e-10	2.57967e-11
181.015	1.62772e-10	2.63434e-11
181.144	1.61897e-10	2.59371e-11
181.273	1.64351e-10	2.61702e-11
181.402	1.62657e-10	2.56725e-11
181.531	1.62422e-10	2.66547e-11
181.66	1.63539e-10	2.61534e-11
181.789	1.61909e-10	2.62532e-11
181.919	1.62555e-10	2.60674e-11
182.048	1.62674e-10	2.61687e-11
182.177	1.62578e-10	2.65165e-11
182.306	1.6278e-10	2.66344e-11
182.435	1.62104e-10	2.66071e-11
182.565	1.61627e-10	2.7168e-11
182.693	1.62219e-10	2.66024e-11
182.823	1.62158e-10	2.68976e-11
182.952	1.63198e-10	2.6554e-11
183.081	1.62409e-10	2.67525e-11
183.21	1.61902e-10	2.69026e-11
183.339	1.62351e-10	2.6514e-11
183.469	1.62553e-10	2.66489e-11
183.597	1.63357e-10	2.68128e-11
183.725	1.62414e-10	2.70983e-11
183.855	1.62882e-10	2.68408e-11
183.983	1.6372e-10	2.70092e-11
184.113	1.61984e-10	2.72609e-11
184.242	1.60822e-10	2.69514e-11
184.371	1.63099e-10	2.6863e-11
184.5	1.6171e-10	2.68356e-11
184.629	1.62461e-10	2.68729e-11
184.758	1.62679e-10	2.70345e-11
184.886	1.62857e-10	2.7181e-11
185.015	1.62624e-10	2.69197e-11
185.144	1.62335e-10	2.72412e-11
185.273	1.61442e-10	2.76923e-11
185.402	1.61717e-10	2.73207e-11
185.532	1.61754e-10	2.70726e-11
185.661	1.63252e-10	2.74118e-11
185.79	1.62229e-10	2.74057e-11
185.919	1.60911e-10	2.77515e-11
186.049	1.62091e-10	2.73811e-11
186.177	1.6123e-10	2.78604e-11
186.306	1.61714e-10	2.77832e-11
186.435	1.61189e-10	2.72663e-11
186.564	1.61846e-10	2.74975e-11
186.693	1.62704e-10	2.807e-11
186.822	1.62217e-10	2.77306e-11
186.951	1.62129e-10	2.7994e-11
187.08	1.61454e-10	2.83216e-11
187.21	1.61316e-10	2.78914e-11
187.339	1.62331e-10	2.74496e-11
187.468	1.61218e-10	2.82041e-11
187.597	1.61755e-10	2.81633e-11
187.726	1.6145e-10	2.76236e-11
187.855	1.62674e-10	2.75966e-11
187.984	1.6205e-10	2.77954e-11
188.113	1.61856e-10	2.83516e-11
188.242	1.61508e-10	2.78544e-11
188.371	1.61261e-10	2.82028e-11
188.5	1.61796e-10	2.81935e-11
188.628	1.6279e-10	2.84621e-11
188.757	1.61397e-10	2.81262e-11
188.886	1.62484e-10	2.85466e-11
189.015	1.61706e-10	2.87788e-11
189.144	1.62671e-10	2.82144e-11
189.273	1.61836e-10	2.88904e-11
189.403	1.61409e-10	2.85164e-11
189.531	1.6213e-10	2.88053e-11
189.66	1.61524e-10	2.87786e-11
189.789	1.61241e-10	2.86335e-11
189.918	1.6187e-10	2.85534e-11
190.047	1.62266e-10	2.88756e-11
190.176	1.60892e-10	2.88704e-11
190.305	1.61731e-10	2.88656e-11
190.434	1.61577e-10	2.85682e-11
190.563	1.61388e-10	2.9669e-11
190.693	1.62274e-10	2.86865e-11
190.822	1.60874e-10	2.88088e-11
190.951	1.61692e-10	2.88922e-11
191.08	1.61982e-10	2.92157e-11
191.209	1.60973e-10	2.92155e-11
191.338	1.62582e-10	2.88076e-11
191.467	1.61592e-10	2.92997e-11
191.595	1.6203e-10	2.92656e-11
191.725	1.62079e-10	2.92295e-11
191.853	1.62699e-10	2.8758e-11
191.983	1.61833e-10	2.94829e-11
192.112	1.61729e-10	2.95332e-11
192.24	1.60638e-10	2.94824e-11
192.37	1.6054e-10	2.92806e-11
192.499	1.61981e-10	2.95118e-11
192.628	1.60935e-10	2.90571e-11
192.757	1.6152e-10	2.94421e-11
192.886	1.61909e-10	2.99064e-11
193.015	1.60506e-10	2.99866e-11
193.144	1.60473e-10	2.96106e-11
193.274	1.62028e-10	2.97716e-11
193.403	1.62048e-10	2.98494e-11
193.532	1.62923e-10	2.98019e-11
193.662	1.6201e-10	2.97807e-11
193.79	1.60861e-10	3.0353e-11
193.92	1.61383e-10	2.99152e-11
194.049	1.60867e-10	2.98628e-11
194.178	1.61252e-10	3.02093e-11
194.307	1.60526e-10	2.99131e-11
194.436	1.61302e-10	2.99467e-11
194.565	1.61322e-10	3.00181e-11
194.694	1.6212e-10	3.04201e-11
194.824	1.60899e-10	3.02703e-11
194.954	1.61012e-10	3.038e-11
195.082	1.609e-10	3.04334e-11
195.211	1.61001e-10	3.03648e-11
195.34	1.61807e-10	3.02372e-11
195.47	1.6101e-10	3.07251e-11
195.598	1.61212e-10	3.03286e-11
195.728	1.6095e-10	3.04102e-11
195.857	1.60026e-10	3.03494e-11
195.986	1.60463e-10	2.97136e-11
196.116	1.60328e-10	3.04423e-11
196.245	1.60811e-10	3.01294e-11
196.373	1.61866e-10	3.05031e-11
196.503	1.60907e-10	3.01274e-11
196.633	1.60164e-10	3.03819e-11
196.762	1.60632e-10	3.08951e-11
196.891	1.61172e-10	3.05651e-11
197.02	1.60447e-10	3.01927e-11
197.15	1.60773e-10	3.06629e-11
197.28	1.60396e-10	3.04555e-11
197.409	1.6073e-10	3.07358e-11
197.538	1.61017e-10	3.06534e-11
197.667	1.60051e-10	3.02995e-11
197.797	1.60863e-10	3.08272e-11
197.925	1.60693e-10	3.02043e-11
198.055	1.6012e-10	3.07887e-11
198.184	1.60422e-10	3.0498e-11
198.313	1.60754e-10	3.06808e-11
198.442	1.60792e-10	3.08063e-11
198.571	1.61437e-10	3.07681e-11
198.7	1.61726e-10	2.97143e-11
198.829	1.61316e-10	3.05093e-11
198.958	1.61273e-10	3.02457e-11
199.087	1.59972e-10	3.06204e-11
199.217	1.6042e-10	3.08625e-11
199.346	1.61292e-10	3.03005e-11
199.475	1.59864e-10	3.04282e-11
199.604	1.60753e-10	3.05894e-11
199.733	1.59805e-10	3.05222e-11
199.862	1.61579e-10	3.08143e-11
199.991	1.60022e-10	3.06798e-11
200.12	1.59611e-10	3.11729e-11
200.249	1.61055e-10	3.07657e-11
200.378	1.61846e-10	3.10195e-11
200.507	1.59199e-10	3.07101e-11
200.637	1.60749e-10	3.10201e-11
200.766	1.61513e-10	3.08569e-11
200.895	1.60422e-10	3.0437e-11
201.024	1.61591e-10	3.08446e-11
201.153	1.595e-10	3.11909e-11
201.282	1.60845e-10	3.07741e-11
201.411	1.6023e-10	3.09622e-11
201.541	1.60663e-10	3.08043e-11
201.67	1.6047e-10	3.10291e-11
201.799	1.60188e-10	3.15056e-11
201.928	1.60542e-10	3.13082e-11
202.057	1.59682e-10	3.10524e-11
202.186	1.60562e-10	3.10026e-11
202.315	1.60177e-10	3.11232e-11
202.445	1.59643e-10	3.14682e-11
202.574	1.59853e-10	3.14095e-11
202.703	1.60996e-10	3.10788e-11
202.832	1.59062e-10	3.19315e-11
202.961	1.60401e-10	3.14623e-11
203.09	1.6087e-10	3.17852e-11
203.22	1.59312e-10	3.18815e-11
203.349	1.61094e-10	3.17686e-11
203.478	1.60222e-10	3.1731e-11
203.607	1.59905e-10	3.1564e-11
203.736	1.59625e-10	3.17977e-11
203.865	1.60606e-10	3.17821e-11
203.995	1.5956e-10	3.21435e-11
204.123	1.59824e-10	3.19884e-11
204.252	1.59867e-10	3.2064e-11
204.381	1.60298e-10	3.22163e-11
204.511	1.60117e-10	3.21605e-11
204.64	1.597e-10	3.2232e-11
204.769	1.59241e-10	3.15289e-11
204.898	1.60083e-10	3.21681e-11
205.028	1.60507e-10	3.22034e-11
205.157	1.57453e-10	3.21383e-11
205.285	1.59303e-10	3.24599e-11
205.415	1.59316e-10	3.20045e-11
205.544	1.60653e-10	3.25424e-11
205.673	1.59573e-10	3.20903e-11
205.802	1.61289e-10	3.24482e-11
205.931	1.60192e-10	3.23729e-11
206.06	1.60456e-10	3.27211e-11
206.189	1.59848e-10	3.30655e-11
206.319	1.59821e-10	3.27733e-11
206.448	1.58828e-10	3.24742e-11
206.577	1.59903e-10	3.32016e-11
206.706	1.60068e-10	3.32397e-11
206.835	1.58402e-10	3.31978e-11
206.965	1.5994e-10	3.24045e-11
207.093	1.59706e-10	3.28259e-11
207.223	1.60165e-10	3.28762e-11
207.353	1.60297e-10	3.35062e-11
207.482	1.5895e-10	3.32049e-11
207.611	1.58732e-10	3.30254e-11
207.74	1.58902e-10	3.27244e-11
207.869	1.59684e-10	3.31891e-11
207.998	1.6144e-10	3.30218e-11
208.127	1.60237e-10	3.33102e-11
208.256	1.58769e-10	3.29377e-11
208.385	1.59367e-10	3.27262e-11
208.514	1.58798e-10	3.34192e-11
208.644	1.59693e-10	3.31489e-11
208.773	1.58715e-10	3.30547e-11
208.902	1.59316e-10	3.27235e-11
209.031	1.58727e-10	3.31351e-11
209.16	1.58431e-10	3.2824e-11
209.289	1.5894e-10	3.33686e-11
209.419	1.60276e-10	3.32436e-11
209.548	1.58161e-10	3.33744e-11
209.677	1.5922e-10	3.3514e-11
209.806	1.60183e-10	3.32697e-11
209.935	1.58961e-10	3.3611e-11
210.064	1.58683e-10	3.31193e-11
210.193	1.59952e-10	3.30376e-11
210.322	1.59296e-10	3.30271e-11
210.451	1.59374e-10	3.33539e-11
210.58	1.59532e-10	3.30356e-11
210.709	1.60248e-10	3.34537e-11
210.839	1.60138e-10	3.32193e-11
210.967	1.59298e-10	3.28352e-11
211.097	1.58376e-10	3.27214e-11
211.225	1.5801e-10	3.27193e-11
211.353	1.59938e-10	3.30692e-11
211.483	1.60829e-10	3.32004e-11
211.612	1.60322e-10	3.31097e-11
211.741	1.58215e-10	3.30898e-11
211.87	1.59056e-10	3.28801e-11
212	1.59942e-10	3.35906e-11
212.129	1.60549e-10	3.29895e-11
212.258	1.5875e-10	3.24052e-11
212.388	1.59427e-10	3.23645e-11
212.517	1.58383e-10	3.28931e-11
212.646	1.59741e-10	3.22547e-11
212.775	1.59447e-10	3.23818e-11
212.904	1.5881e-10	3.22924e-11
213.033	1.59948e-10	3.27818e-11
213.162	1.59524e-10	3.26638e-11
213.291	1.58306e-10	3.22488e-11
213.421	1.59114e-10	3.24627e-11
213.55	1.58647e-10	3.2318e-11
213.679	1.59322e-10	3.22469e-11
213.808	1.59996e-10	3.24974e-11
213.937	1.59355e-10	3.22795e-11
214.066	1.59093e-10	3.25674e-11
214.196	1.59682e-10	3.26319e-11
214.325	1.5955e-10	3.29949e-11
214.453	1.59139e-10	3.26602e-11
214.582	1.58543e-10	3.19734e-11
214.711	1.58448e-10	3.29004e-11
214.841	1.57729e-10	3.225e-11
214.971	1.58822e-10	3.28309e-11
215.1	1.59913e-10	3.25583e-11
215.23	1.58859e-10	3.27518e-11
215.359	1.59947e-10	3.27759e-11
215.488	1.59012e-10	3.29913e-11
215.617	1.5757e-10	3.27732e-11
215.747	1.57967e-10	3.25539e-11
215.876	1.58893e-10	3.23892e-11
216.005	1.59491e-10	3.23062e-11
216.134	1.60355e-10	3.27663e-11
216.262	1.59081e-10	3.25063e-11
216.391	1.5902e-10	3.26907e-11
216.52	1.59041e-10	3.24041e-11
216.648	1.59185e-10	3.28425e-11
216.778	1.58697e-10	3.25613e-11
216.907	1.57754e-10	3.28712e-11
217.037	1.59427e-10	3.30418e-11
217.165	1.58003e-10	3.33499e-11
217.295	1.58218e-10	3.23002e-11
217.424	1.59031e-10	3.29707e-11
217.553	1.58799e-10	3.23269e-11
217.682	1.59494e-10	3.28437e-11
217.811	1.58008e-10	3.23963e-11
217.94	1.58316e-10	3.28125e-11
218.07	1.58614e-10	3.27902e-11
218.199	1.59005e-10	3.25527e-11
218.328	1.57796e-10	3.24112e-11
218.458	1.58554e-10	3.27502e-11
218.587	1.57942e-10	3.32126e-11
218.717	1.58252e-10	3.26291e-11
218.845	1.58321e-10	3.2781e-11
218.975	1.5724e-10	3.34536e-11
219.104	1.58571e-10	3.2891e-11
219.233	1.5797e-10	3.2753e-11
219.362	1.58038e-10	3.26917e-11
219.491	1.58889e-10	3.23575e-11
219.62	1.59016e-10	3.28826e-11
219.75	1.57716e-10	3.27881e-11
219.879	1.58641e-10	3.29141e-11
220.008	1.58528e-10	3.34192e-11
220.137	1.58958e-10	3.25178e-11
220.266	1.5729e-10	3.29304e-11
220.395	1.57939e-10	3.29026e-11
220.525	1.5838e-10	3.28168e-11
220.654	1.60097e-10	3.32808e-11
220.783	1.57978e-10	3.25439e-11
220.912	1.58161e-10	3.28608e-11
221.041	1.58088e-10	3.2827e-11
221.17	1.57833e-10	3.27372e-11
221.3	1.57461e-10	3.30088e-11
221.429	1.58678e-10	3.31759e-11
221.557	1.57805e-10	3.28191e-11
221.686	1.57459e-10	3.24335e-11
221.815	1.58018e-10	3.3045e-11
221.945	1.58063e-10	3.29888e-11
222.075	1.5839e-10	3.30885e-11
222.205	1.58702e-10	3.30127e-11
222.334	1.58009e-10	3.27392e-11
222.463	1.58235e-10	3.30627e-11
222.592	1.58488e-10	3.2672e-11
222.721	1.58711e-10	3.26369e-11
222.85	1.58506e-10	3.2835e-11
222.979	1.58259e-10	3.31091e-11
223.109	1.58905e-10	3.32255e-11
223.237	1.57601e-10	3.27226e-11
223.366	1.58358e-10	3.27604e-11
223.495	1.56999e-10	3.30583e-11
223.624	1.58724e-10	3.26944e-11
223.754	1.57469e-10	3.29284e-11
223.883	1.57757e-10	3.29027e-11
224.012	1.5889e-10	3.28996e-11
224.141	1.57257e-10	3.25969e-11
224.27	1.57518e-10	3.32786e-11
224.399	1.58678e-10	3.2385e-11
224.528	1.56546e-10	3.24324e-11
224.657	1.58159e-10	3.28979e-11
224.786	1.57512e-10	3.31341e-11
224.915	1.5849e-10	3.30455e-11
225.044	1.57686e-10	3.26921e-11
225.173	1.57621e-10	3.28033e-11
225.303	1.56997e-10	3.32303e-11
225.432	1.58469e-10	3.32112e-11
225.561	1.56965e-10	3.2943e-11
225.69	1.58051e-10	3.32618e-11
225.819	1.56775e-10	3.31949e-11
225.948	1.57096e-10	3.37541e-11
226.077	1.57437e-10	3.33633e-11
226.206	1.57931e-10	3.3023e-11
226.335	1.56735e-10	3.28985e-11
226.464	1.5812e-10	3.28882e-11
226.594	1.58919e-10	3.2919e-11
226.722	1.57068e-10	3.30455e-11
226.851	1.56963e-10	3.33452e-11
226.98	1.57023e-10	3.31023e-11
227.109	1.57123e-10	3.32072e-11
227.238	1.56988e-10	3.34219e-11
227.368	1.57677e-10	3.30729e-11
227.497	1.57587e-10	3.29315e-11
227.626	1.56654e-10	3.32838e-11
227.755	1.56471e-10	3.31575e-11
227.884	1.58507e-10	3.36327e-11
228.013	1.58571e-10	3.30305e-11
228.142	1.5719e-10	3.31362e-11
228.272	1.57052e-10	3.29879e-11
228.401	1.57105e-10	3.32557e-11
228.53	1.56412e-10	3.3546e-11
228.659	1.57691e-10	3.26839e-11
228.788	1.58152e-10	3.29759e-11
228.917	1.56817e-10	3.31056e-11
229.047	1.57291e-10	3.32129e-11
229.176	1.5728e-10	3.27284e-11
229.305	1.56794e-10	3.2892e-11
229.434	1.56785e-10	3.28913e-11
229.563	1.57735e-10	3.26029e-11
229.691	1.58217e-10	3.26624e-11
229.821	1.56128e-10	3.2943e-11
229.95	1.56012e-10	3.26534e-11
230.079	1.56568e-10	3.27786e-11
230.208	1.56236e-10	3.2713e-11
230.338	1.56025e-10	3.2802e-11
230.467	1.56622e-10	3.24239e-11
230.596	1.56083e-10	3.30517e-11
230.725	1.57708e-10	3.32497e-11
230.855	1.55983e-10	3.24645e-11
230.984	1.57411e-10	3.27047e-11
231.113	1.56733e-10	3.28802e-11
231.243	1.57642e-10	3.25434e-11
231.371	1.56914e-10	3.27457e-11
231.5	1.56949e-10	3.30689e-11
231.629	1.5618e-10	3.27073e-11
231.758	1.57325e-10	3.29603e-11
231.887	1.57237e-10	3.24932e-11
232.017	1.57162e-10	3.29285e-11
232.146	1.56607e-10	3.29757e-11
232.275	1.56645e-10	3.28413e-11
232.404	1.56546e-10	3.29775e-11
232.534	1.58381e-10	3.27339e-11
232.663	1.56427e-10	3.26929e-11
232.792	1.5755e-10	3.28405e-11
232.921	1.56397e-10	3.2516e-11
233.05	1.57424e-10	3.3051e-11
233.18	1.56015e-10	3.27681e-11
233.309	1.57107e-10	3.31717e-11
233.438	1.56833e-10	3.32947e-11
233.567	1.57021e-10	3.32356e-11
233.696	1.56452e-10	3.2736e-11
233.826	1.56331e-10	3.30005e-11
233.955	1.57296e-10	3.34266e-11
234.085	1.57516e-10	3.2726e-11
234.213	1.55808e-10	3.24459e-11
234.343	1.56833e-10	3.31217e-11
234.472	1.55766e-10	3.24086e-11
234.602	1.56486e-10	3.26381e-11
234.731	1.56531e-10	3.22998e-11
234.86	1.56764e-10	3.26828e-11
234.989	1.55512e-10	3.32131e-11
235.119	1.55751e-10	3.30315e-11
235.247	1.56768e-10	3.25882e-11
235.376	1.56997e-10	3.26129e-11
235.505	1.56913e-10	3.21763e-11
235.634	1.55834e-10	3.30025e-11
235.764	1.54031e-10	3.24458e-11
235.893	1.55845e-10	3.24712e-11
236.022	1.56348e-10	3.31289e-11
236.151	1.57319e-10	3.3041e-11
236.28	1.55889e-10	3.28542e-11
236.41	1.55654e-10	3.24763e-11
236.538	1.5739e-10	3.21396e-11
236.667	1.54716e-10	3.27736e-11
236.796	1.55242e-10	3.25917e-11
236.926	1.55904e-10	3.24731e-11
237.055	1.54732e-10	3.24538e-11
237.184	1.55924e-10	3.27337e-11
237.313	1.56094e-10	3.22201e-11
237.442	1.55994e-10	3.21645e-11
237.571	1.5714e-10	3.22977e-11
237.701	1.54744e-10	3.17984e-11
237.83	1.56361e-10	3.25315e-11
237.959	1.55643e-10	3.25238e-11
238.087	1.56164e-10	3.23007e-11
238.216	1.56402e-10	3.22569e-11
238.346	1.56462e-10	3.22854e-11
238.475	1.56452e-10	3.30887e-11
238.605	1.55631e-10	3.26403e-11
238.734	1.5624e-10	3.21717e-11
238.863	1.55718e-10	3.24618e-11
238.992	1.5587e-10	3.27654e-11
239.121	1.5609e-10	3.21426e-11
239.25	1.5461e-10	3.23424e-11
239.379	1.5394e-10	3.23523e-11
239.509	1.55116e-10	3.25427e-11
239.639	1.55669e-10	3.23794e-11
239.768	1.56246e-10	3.19796e-11
239.897	1.55639e-10	3.2129e-11
240.026	1.56412e-10	3.2141e-11
240.155	1.55854e-10	3.28336e-11
240.285	1.55277e-10	3.20546e-11
240.414	1.55578e-10	3.22394e-11
240.543	1.54675e-10	3.20516e-11
240.672	1.55799e-10	3.26987e-11
240.801	1.55578e-10	3.23837e-11
240.93	1.56165e-10	3.2568e-11
241.059	1.55871e-10	3.23607e-11
241.188	1.55678e-10	3.26191e-11
241.317	1.54696e-10	3.20755e-11
241.447	1.55884e-10	3.18372e-11
241.576	1.54794e-10	3.21931e-11
241.705	1.55495e-10	3.28035e-11
241.834	1.56037e-10	3.27861e-11
241.963	1.55503e-10	3.2413e-11
242.092	1.55379e-10	3.27166e-11
242.222	1.55031e-10	3.28756e-11
242.351	1.5542e-10	3.30859e-11
242.48	1.5528e-10	3.26165e-11
242.609	1.56188e-10	3.29465e-11
242.739	1.56021e-10	3.25616e-11
242.868	1.55996e-10	3.25835e-11
242.996	1.55658e-10	3.29283e-11
243.125	1.54835e-10	3.2915e-11
243.255	1.54623e-10	3.29993e-11
243.384	1.55808e-10	3.28717e-11
243.513	1.55508e-10	3.30356e-11
243.642	1.54998e-10	3.30564e-11
243.771	1.55752e-10	3.33642e-11
243.9	1.5621e-10	3.29672e-11
244.03	1.5692e-10	3.34191e-11
244.159	1.54453e-10	3.305e-11
244.288	1.5538e-10	3.27e-11
244.418	1.54785e-10	3.27662e-11
244.547	1.5553e-10	3.26509e-11
244.676	1.55322e-10	3.27034e-11
244.805	1.54563e-10	3.29637e-11
244.934	1.55691e-10	3.27598e-11
245.062	1.53797e-10	3.33806e-11
245.191	1.55697e-10	3.29037e-11
245.32	1.56267e-10	3.34444e-11
245.45	1.54801e-10	3.28018e-11
245.579	1.5541e-10	3.28103e-11
245.709	1.55201e-10	3.31216e-11
245.839	1.56185e-10	3.31355e-11
245.968	1.55302e-10	3.30738e-11
246.097	1.54808e-10	3.29067e-11
246.226	1.55775e-10	3.25465e-11
246.355	1.5557e-10	3.3188e-11
246.484	1.54642e-10	3.26533e-11
246.613	1.55331e-10	3.30323e-11
246.742	1.55425e-10	3.31052e-11
246.872	1.54651e-10	3.25734e-11
247	1.54905e-10	3.27921e-11
247.13	1.54727e-10	3.26217e-11
247.26	1.55246e-10	3.34009e-11
247.389	1.53451e-10	3.31998e-11
247.518	1.54906e-10	3.28102e-11
247.647	1.54451e-10	3.27489e-11
247.777	1.54872e-10	3.27385e-11
247.906	1.54568e-10	3.27878e-11
248.036	1.54858e-10	3.26465e-11
248.165	1.53902e-10	3.24299e-11
248.294	1.55163e-10	3.29302e-11
248.423	1.54225e-10	3.29166e-11
248.552	1.55344e-10	3.21091e-11
248.681	1.53744e-10	3.25083e-11
248.811	1.55251e-10	3.2917e-11
248.94	1.55142e-10	3.25501e-11
249.069	1.55758e-10	3.26758e-11
249.198	1.54763e-10	3.25248e-11
249.328	1.54861e-10	3.24583e-11
249.457	1.53715e-10	3.19459e-11
249.585	1.54493e-10	3.26059e-11
249.714	1.55334e-10	3.19143e-11
249.843	1.54542e-10	3.21877e-11
249.972	1.54454e-10	3.28352e-11
250.101	1.55101e-10	3.1994e-11
250.231	1.54933e-10	3.22327e-11
250.36	1.54953e-10	3.21992e-11
250.489	1.54431e-10	3.23258e-11
250.618	1.5329e-10	3.18365e-11
250.747	1.54168e-10	3.18777e-11
250.876	1.54281e-10	3.25321e-11
251.005	1.53918e-10	3.2531e-11
251.134	1.53058e-10	3.20508e-11
251.263	1.54114e-10	3.14603e-11
251.392	1.54264e-10	3.17456e-11
251.521	1.54668e-10	3.21291e-11
251.651	1.53945e-10	3.17961e-11
251.78	1.54361e-10	3.2085e-11
251.909	1.53926e-10	3.21177e-11
252.038	1.54144e-10	3.18676e-11
252.168	1.53752e-10	3.18347e-11
252.297	1.54608e-10	3.14286e-11
252.426	1.53968e-10	3.19162e-11
252.555	1.53137e-10	3.18138e-11
252.683	1.53486e-10	3.16513e-11
252.813	1.53237e-10	3.21034e-11
252.942	1.5366e-10	3.21748e-11
253.071	1.54662e-10	3.17103e-11
253.201	1.54405e-10	3.21103e-11
253.329	1.54652e-10	3.17117e-11
253.458	1.55208e-10	3.20525e-11
253.588	1.55237e-10	3.20818e-11
253.717	1.53135e-10	3.20315e-11
253.846	1.53368e-10	3.19295e-11
253.975	1.53981e-10	3.21757e-11
254.105	1.54716e-10	3.18363e-11
254.235	1.55434e-10	3.22261e-11
254.364	1.53688e-10	3.18151e-11
254.493	1.54942e-10	3.19951e-11
254.622	1.54411e-10	3.17551e-11
254.751	1.5401e-10	3.153e-11
254.88	1.52874e-10	3.17933e-11
255.009	1.53283e-10	3.12968e-11
255.139	1.5464e-10	3.17877e-11
255.268	1.53756e-10	3.18741e-11
255.397	1.53833e-10	3.21873e-11
255.527	1.53313e-10	3.17206e-11
255.656	1.54231e-10	3.1545e-11
255.785	1.5233e-10	3.18561e-11
255.914	1.54829e-10	3.16035e-11
256.043	1.53475e-10	3.17909e-11
256.172	1.53848e-10	3.14209e-11
256.302	1.54078e-10	3.15489e-11
256.431	1.52798e-10	3.09496e-11
256.56	1.52965e-10	3.18811e-11
256.689	1.53673e-10	3.18291e-11
256.818	1.53416e-10	3.1899e-11
256.948	1.52588e-10	3.17619e-11
257.077	1.53073e-10	3.10135e-11
257.206	1.53468e-10	3.14565e-11
257.336	1.54475e-10	3.16048e-11
257.465	1.53257e-10	3.14513e-11
257.594	1.53418e-10	3.19893e-11
257.723	1.53659e-10	3.13337e-11
257.852	1.53403e-10	3.13083e-11
257.981	1.53862e-10	3.15964e-11
258.111	1.53014e-10	3.1397e-11
258.24	1.53409e-10	3.15187e-11
258.369	1.53597e-10	3.16037e-11
258.498	1.53743e-10	3.13582e-11
258.627	1.53115e-10	3.15939e-11
258.756	1.53783e-10	3.13719e-11
258.886	1.53332e-10	3.12077e-11
259.015	1.53309e-10	3.14871e-11
259.144	1.54028e-10	3.12814e-11
259.273	1.52748e-10	3.11747e-11
259.402	1.53189e-10	3.11132e-11
259.532	1.53534e-10	3.12282e-11
259.661	1.54172e-10	3.12908e-11
259.79	1.52965e-10	3.1333e-11
259.919	1.53422e-10	3.16613e-11
260.048	1.52358e-10	3.14065e-11
260.177	1.53964e-10	3.15213e-11
260.306	1.5184e-10	3.11366e-11
260.435	1.53762e-10	3.1237e-11
260.564	1.53283e-10	3.09957e-11
260.693	1.53519e-10	3.14867e-11
260.823	1.52138e-10	3.11337e-11
260.951	1.54266e-10	3.10258e-11
261.08	1.53291e-10	3.09368e-11
261.209	1.53953e-10	3.11184e-11
261.338	1.52529e-10	3.09364e-11
261.467	1.51689e-10	3.09489e-11
261.596	1.53458e-10	3.04027e-11
261.725	1.52987e-10	3.12419e-11
261.854	1.51506e-10	3.07491e-11
261.983	1.51793e-10	3.10479e-11
262.113	1.54018e-10	3.0741e-11
262.242	1.53466e-10	3.07735e-11
262.37	1.52769e-10	3.09689e-11
262.499	1.52137e-10	3.06878e-11
262.628	1.52709e-10	3.0943e-11
262.757	1.53578e-10	3.05823e-11
262.886	1.54274e-10	3.06498e-11
263.015	1.53584e-10	3.0574e-11
263.144	1.5278e-10	3.07528e-11
263.273	1.5327e-10	3.05885e-11
263.402	1.52548e-10	3.04946e-11
263.531	1.52733e-10	3.08444e-11
263.66	1.52345e-10	3.05133e-11
263.789	1.51834e-10	3.06676e-11
263.918	1.52208e-10	3.06417e-11
264.048	1.52316e-10	3.07571e-11
264.177	1.52282e-10	3.05195e-11
264.306	1.53593e-10	3.03927e-11
264.435	1.54386e-10	3.00751e-11
264.564	1.51847e-10	3.03352e-11
264.693	1.51515e-10	3.07718e-11
264.822	1.52077e-10	3.06616e-11
264.952	1.52366e-10	3.02623e-11
265.081	1.52516e-10	3.01838e-11
265.21	1.52734e-10	3.02908e-11
265.339	1.5236e-10	3.04547e-11
265.468	1.53226e-10	3.04309e-11
265.597	1.528e-10	3.02422e-11
265.726	1.51942e-10	3.01283e-11
265.856	1.53287e-10	3.02598e-11
265.985	1.52937e-10	3.03609e-11
266.114	1.53529e-10	3.01071e-11
266.243	1.52635e-10	3.0218e-11
266.373	1.52788e-10	3.00744e-11
266.502	1.52169e-10	2.99873e-11
266.632	1.52182e-10	3.02407e-11
266.761	1.52167e-10	2.99122e-11
266.89	1.5164e-10	3.00915e-11
267.019	1.52289e-10	3.02038e-11
267.148	1.52636e-10	3.02807e-11
267.277	1.52032e-10	3.00245e-11
267.406	1.51199e-10	2.99801e-11
267.535	1.52127e-10	3.04537e-11
267.664	1.52224e-10	2.94806e-11
267.793	1.53134e-10	3.03471e-11
267.922	1.51034e-10	3.02536e-11
268.052	1.53028e-10	3.04056e-11
268.181	1.52035e-10	2.9496e-11
268.31	1.51519e-10	2.9776e-11
268.439	1.51883e-10	3.04583e-11
268.568	1.50882e-10	3.0517e-11
268.697	1.51413e-10	2.99332e-11
268.826	1.51703e-10	2.97447e-11
268.955	1.50914e-10	2.99574e-11
269.084	1.53003e-10	3.00288e-11
269.214	1.52016e-10	2.99556e-11
269.343	1.51784e-10	3.02706e-11
269.472	1.50904e-10	2.9953e-11
269.601	1.52041e-10	3.03948e-11
269.731	1.5159e-10	2.98055e-11
269.86	1.51412e-10	2.97117e-11
269.989	1.51676e-10	3.03515e-11
270.118	1.52009e-10	3.03713e-11
270.247	1.52729e-10	3.01176e-11
270.376	1.52076e-10	2.97902e-11
270.505	1.5111e-10	3.03472e-11
270.634	1.52096e-10	2.97369e-11
270.763	1.52081e-10	3.01608e-11
270.893	1.5234e-10	3.01838e-11
271.022	1.52098e-10	3.02524e-11
271.151	1.52598e-10	2.96843e-11
271.281	1.52049e-10	3.03028e-11
271.41	1.51499e-10	2.9965e-11
271.54	1.51769e-10	3.03776e-11
271.669	1.51821e-10	3.01928e-11
271.797	1.50512e-10	3.0265e-11
271.926	1.52745e-10	2.99403e-11
272.055	1.51027e-10	3.02725e-11
272.184	1.5217e-10	3.02533e-11
272.313	1.51216e-10	2.98387e-11
272.442	1.52698e-10	3.04985e-11
272.571	1.51007e-10	3.00778e-11
272.7	1.52059e-10	2.95666e-11
272.829	1.51839e-10	2.98368e-11
272.958	1.52101e-10	3.01928e-11
273.087	1.51913e-10	3.02159e-11
273.216	1.52291e-10	2.98271e-11
273.346	1.52742e-10	3.01475e-11
273.475	1.51026e-10	2.97343e-11
273.604	1.508e-10	2.97703e-11
273.733	1.5112e-10	2.95131e-11
273.862	1.51656e-10	2.99944e-11
273.991	1.50039e-10	2.94605e-11
274.121	1.50958e-10	2.98586e-11
274.249	1.50375e-10	2.99719e-11
274.378	1.5145e-10	3.01385e-11
274.507	1.5111e-10	2.98423e-11
274.636	1.51378e-10	2.98092e-11
274.765	1.51555e-10	2.96411e-11
274.895	1.50707e-10	2.96591e-11
275.024	1.50881e-10	2.93648e-11
275.153	1.49591e-10	2.93062e-11
275.282	1.51557e-10	2.94243e-11
275.411	1.52641e-10	2.98414e-11
275.54	1.50834e-10	2.93512e-11
275.669	1.51844e-10	2.99273e-11
275.798	1.51407e-10	2.97539e-11
275.927	1.5107e-10	2.98938e-11
276.056	1.51739e-10	2.94607e-11
276.185	1.5083e-10	2.92142e-11
276.315	1.49696e-10	2.97403e-11
276.444	1.51311e-10	2.98348e-11
276.573	1.5086e-10	2.96983e-11
276.702	1.51749e-10	2.96933e-11
276.83	1.51922e-10	2.95851e-11
276.959	1.50028e-10	2.986e-11
277.088	1.50886e-10	2.94156e-11
277.218	1.50581e-10	2.96719e-11
277.347	1.5191e-10	2.97137e-11
277.476	1.50739e-10	3.00408e-11
277.605	1.50581e-10	2.92588e-11
277.735	1.51103e-10	2.97039e-11
277.864	1.50491e-10	2.98996e-11
277.994	1.51328e-10	2.97917e-11
278.122	1.51251e-10	2.94013e-11
278.251	1.49951e-10	2.92671e-11
278.38	1.51428e-10	2.94278e-11
278.51	1.50679e-10	2.94818e-11
278.639	1.51027e-10	2.93884e-11
278.768	1.51348e-10	2.96205e-11
278.897	1.50496e-10	2.96561e-11
279.025	1.50305e-10	2.93699e-11
279.154	1.50228e-10	2.95853e-11
279.283	1.50886e-10	2.93969e-11
279.412	1.50674e-10	2.92259e-11
279.541	1.50466e-10	2.90646e-11
279.67	1.50281e-10	2.88754e-11
279.799	1.50618e-10	2.87428e-11
279.928	1.50286e-10	2.91271e-11
280.057	1.50976e-10	2.91383e-11
280.187	1.50426e-10	2.9429e-11
280.316	1.49693e-10	2.91368e-11
280.445	1.5066e-10	2.93462e-11
280.574	1.51271e-10	2.84876e-11
280.703	1.50755e-10	2.94211e-11
280.833	1.50699e-10	2.89591e-11
280.961	1.49815e-10	2.90478e-11
281.091	1.49372e-10	2.97064e-11
281.22	1.50249e-10	2.8887e-11
281.349	1.50948e-10	2.92601e-11
281.478	1.50675e-10	2.8994e-11
281.607	1.51331e-10	2.87745e-11
281.736	1.49969e-10	2.9222e-11
281.866	1.49626e-10	2.88277e-11
281.995	1.50127e-10	2.86632e-11
282.124	1.4994e-10	2.93043e-11
282.254	1.49701e-10	2.91151e-11
282.383	1.50067e-10	2.92681e-11
282.512	1.50032e-10	2.92839e-11
282.641	1.49502e-10	2.92553e-11
282.77	1.49827e-10	2.91224e-11
282.899	1.49623e-10	2.91697e-11
283.028	1.51132e-10	2.91424e-11
283.158	1.51064e-10	2.91042e-11
283.287	1.5124e-10	2.92591e-11
283.416	1.4957e-10	2.88721e-11
283.545	1.50314e-10	2.90334e-11
283.675	1.50409e-10	2.8846e-11
283.804	1.49489e-10	2.92244e-11
283.933	1.50724e-10	2.9373e-11
284.062	1.49006e-10	2.85825e-11
284.192	1.50823e-10	2.9173e-11
284.321	1.50289e-10	2.9271e-11
284.45	1.50228e-10	2.86405e-11
284.579	1.49261e-10	2.91355e-11
284.708	1.50365e-10	2.88094e-11
284.838	1.49275e-10	2.88159e-11
284.967	1.50791e-10	2.86139e-11
285.096	1.49598e-10	2.87222e-11
285.225	1.50222e-10	2.87529e-11
285.355	1.50494e-10	2.88325e-11
285.484	1.49239e-10	2.91594e-11
285.613	1.4972e-10	2.90174e-11
285.742	1.48883e-10	2.85803e-11
285.872	1.50673e-10	2.85571e-11
286.001	1.48946e-10	2.85743e-11
286.13	1.49761e-10	2.90629e-11
286.259	1.4886e-10	2.84452e-11
286.388	1.49875e-10	2.85434e-11
286.517	1.49488e-10	2.86851e-11
286.646	1.50746e-10	2.92302e-11
286.775	1.50117e-10	2.88595e-11
286.903	1.50289e-10	2.90711e-11
287.033	1.49858e-10	2.83539e-11
287.161	1.49867e-10	2.87076e-11
287.29	1.49565e-10	2.88399e-11
287.42	1.49833e-10	2.87721e-11
287.549	1.50237e-10	2.84794e-11
287.678	1.49381e-10	2.91394e-11
287.807	1.49408e-10	2.87167e-11
287.936	1.49135e-10	2.85705e-11
288.066	1.48686e-10	2.89968e-11
288.195	1.49667e-10	2.8742e-11
288.324	1.49324e-10	2.83149e-11
288.452	1.50435e-10	2.81227e-11
288.582	1.50572e-10	2.85473e-11
288.711	1.49041e-10	2.86202e-11
288.84	1.48882e-10	2.85731e-11
288.97	1.49311e-10	2.89194e-11
289.099	1.50701e-10	2.83425e-11
289.228	1.48387e-10	2.8353e-11
289.357	1.50141e-10	2.82729e-11
289.487	1.49907e-10	2.85295e-11
289.616	1.48616e-10	2.8635e-11
289.745	1.4893e-10	2.85818e-11
289.874	1.49551e-10	2.8277e-11
290.004	1.5081e-10	2.8758e-11
290.133	1.49892e-10	2.87362e-11
290.262	1.48742e-10	2.85097e-11
290.391	1.50345e-10	2.85602e-11
290.521	1.48871e-10	2.86422e-11
290.65	1.49441e-10	2.81943e-11
290.78	1.48711e-10	2.84289e-11
290.909	1.49327e-10	2.85831e-11
291.038	1.49051e-10	2.82499e-11
291.167	1.50167e-10	2.82489e-11
291.296	1.49588e-10	2.77742e-11
291.425	1.49996e-10	2.75138e-11
291.554	1.49044e-10	2.81065e-11
291.683	1.48801e-10	2.81924e-11
291.812	1.48911e-10	2.78332e-11
291.941	1.49021e-10	2.79132e-11
292.07	1.49249e-10	2.8009e-11
292.2	1.49124e-10	2.8175e-11
292.329	1.49117e-10	2.80287e-11
292.458	1.48299e-10	2.80243e-11
292.587	1.49327e-10	2.78511e-11
292.716	1.49453e-10	2.79272e-11
292.846	1.48432e-10	2.7838e-11
292.975	1.48681e-10	2.81437e-11
293.104	1.49221e-10	2.76829e-11
293.233	1.47962e-10	2.76362e-11
293.362	1.48125e-10	2.79853e-11
293.491	1.51918e-10	2.78182e-11
293.621	1.482e-10	2.80741e-11
293.75	1.47496e-10	2.7989e-11
293.878	1.48368e-10	2.81087e-11
294.008	1.501e-10	2.81129e-11
294.137	1.49042e-10	2.73824e-11
294.266	1.48479e-10	2.77416e-11
294.395	1.4864e-10	2.73168e-11
294.524	1.49683e-10	2.72064e-11
294.654	1.49659e-10	2.764e-11
294.783	1.48451e-10	2.76833e-11
294.912	1.48375e-10	2.77755e-11
295.041	1.48468e-10	2.76939e-11
295.17	1.4928e-10	2.77847e-11
295.3	1.48874e-10	2.77145e-11
295.429	1.47995e-10	2.72781e-11
295.557	1.48361e-10	2.76117e-11
295.687	1.48769e-10	2.73422e-11
[truncated: 3,903 more rows]

## Sheet: 4CeOx-Ni
CO-TPD profile of 4CeOx/Ni
Temp.(oC)	MS signal of CO (m/z=28)	MS signal of CO2 (m/z=44)
39.954	1.03279e-10	8.82212e-12
40.0831	1.02753e-10	8.49954e-12
40.2115	1.02103e-10	8.84733e-12
40.3401	1.0375e-10	8.68511e-12
40.4682	1.02559e-10	8.60634e-12
40.5971	1.02416e-10	8.79886e-12
40.7254	1.02562e-10	8.73826e-12
40.8535	1.0288e-10	8.5154e-12
40.9819	1.02875e-10	8.17772e-12
41.1106	1.03297e-10	8.51513e-12
41.239	1.03246e-10	8.57162e-12
41.3674	1.0253e-10	8.86281e-12
41.4958	1.03039e-10	8.75633e-12
41.6243	1.0321e-10	8.37627e-12
41.7524	1.02485e-10	8.5791e-12
41.8808	1.03286e-10	8.73258e-12
42.0096	1.02886e-10	8.02592e-12
42.1379	1.02846e-10	8.68637e-12
42.2664	1.03072e-10	8.81891e-12
42.3947	1.02633e-10	8.26511e-12
42.523	1.02227e-10	8.23993e-12
42.6514	1.03155e-10	8.7273e-12
42.7799	1.02299e-10	8.72633e-12
42.9083	1.0335e-10	8.72421e-12
43.0367	1.0314e-10	8.38635e-12
43.1655	1.0407e-10	8.72701e-12
43.2938	1.02856e-10	8.78128e-12
43.4225	1.03119e-10	8.48232e-12
43.5511	1.02515e-10	8.1544e-12
43.6794	1.03833e-10	8.66979e-12
43.8081	1.03432e-10	8.1603e-12
43.9367	1.02008e-10	8.70887e-12
44.0653	1.01347e-10	8.20433e-12
44.1939	1.02596e-10	8.58615e-12
44.3235	1.01753e-10	8.69561e-12
44.4521	1.02442e-10	8.87587e-12
44.5808	1.02521e-10	8.73102e-12
44.7099	1.03424e-10	8.74088e-12
44.8383	1.02878e-10	8.74396e-12
44.9666	1.02806e-10	8.34891e-12
45.0949	1.02989e-10	8.66156e-12
45.223	1.0311e-10	8.06339e-12
45.3513	1.03319e-10	8.67429e-12
45.4799	1.02479e-10	8.59284e-12
45.6083	1.02098e-10	8.30964e-12
45.7371	1.02727e-10	8.55406e-12
45.8652	1.0305e-10	8.91072e-12
45.9938	1.03143e-10	8.54481e-12
46.1225	1.03198e-10	8.88868e-12
46.2508	1.04035e-10	9.01322e-12
46.3794	1.03578e-10	8.22999e-12
46.5077	1.02658e-10	8.78599e-12
46.6359	1.02965e-10	8.44249e-12
46.7644	1.03014e-10	8.33323e-12
46.8926	1.02966e-10	8.61963e-12
47.0211	1.0246e-10	8.77624e-12
47.1495	1.02963e-10	8.68542e-12
47.2778	1.03704e-10	9.00381e-12
47.4061	1.03375e-10	8.58926e-12
47.5343	1.03988e-10	9.02451e-12
47.6626	1.02932e-10	8.02176e-12
47.7909	1.02677e-10	8.93849e-12
47.9195	1.03321e-10	8.82521e-12
48.0477	1.03634e-10	8.90324e-12
48.1765	1.04087e-10	8.41797e-12
48.3053	1.0316e-10	8.65717e-12
48.4334	1.02979e-10	9.19027e-12
48.5616	1.04095e-10	8.72566e-12
48.6901	1.04055e-10	8.80711e-12
48.8183	1.03329e-10	8.33392e-12
48.9466	1.04221e-10	8.24967e-12
49.0747	1.03622e-10	8.91557e-12
49.2032	1.03515e-10	8.5532e-12
49.3311	1.0387e-10	8.21397e-12
49.4595	1.03696e-10	9.09495e-12
49.588	1.04568e-10	8.5722e-12
49.7161	1.0409e-10	8.74046e-12
49.8447	1.0411e-10	8.68426e-12
49.9738	1.04709e-10	8.64536e-12
50.102	1.02738e-10	9.20462e-12
50.2303	1.0413e-10	8.7612e-12
50.3586	1.04125e-10	9.21777e-12
50.487	1.04657e-10	8.47946e-12
50.6151	1.04052e-10	8.38178e-12
50.7435	1.03421e-10	8.65404e-12
50.8718	1.04677e-10	8.26078e-12
51.0001	1.0392e-10	8.5674e-12
51.1282	1.03758e-10	8.53686e-12
51.2573	1.04115e-10	9.52493e-12
51.3859	1.04143e-10	8.86359e-12
51.5143	1.04097e-10	8.1712e-12
51.6427	1.04893e-10	9.74228e-12
51.7712	1.04633e-10	8.97296e-12
51.8995	1.04784e-10	8.48843e-12
52.0281	1.04568e-10	9.96969e-12
52.1563	1.05138e-10	9.54081e-12
52.2851	1.05049e-10	8.33797e-12
52.4137	1.0494e-10	8.65067e-12
52.5418	1.04573e-10	8.65744e-12
52.6701	1.03796e-10	8.45147e-12
52.7987	1.04443e-10	8.46198e-12
52.9269	1.04285e-10	8.51338e-12
53.0562	1.04635e-10	8.66987e-12
53.1849	1.04257e-10	8.4122e-12
53.313	1.03716e-10	8.92609e-12
53.4413	1.04672e-10	8.26154e-12
53.5697	1.05071e-10	8.67243e-12
53.699	1.04746e-10	8.53516e-12
53.8271	1.04433e-10	8.45171e-12
53.9558	1.04269e-10	8.74062e-12
54.0843	1.04394e-10	8.40749e-12
54.2135	1.05103e-10	1.05147e-11
54.3416	1.03632e-10	8.34723e-12
54.4696	1.03682e-10	8.36747e-12
54.5982	1.05112e-10	8.40206e-12
54.7266	1.05521e-10	8.4222e-12
54.8549	1.04736e-10	1.13657e-11
54.983	1.04602e-10	1.06046e-11
55.1111	1.05251e-10	8.49226e-12
55.2395	1.04324e-10	8.18314e-12
55.368	1.04271e-10	8.54942e-12
55.4969	1.03447e-10	1.03765e-11
55.6252	1.04401e-10	8.48821e-12
55.7534	1.04371e-10	8.70964e-12
55.882	1.0422e-10	8.60818e-12
56.01	1.03983e-10	8.42129e-12
56.1387	1.04576e-10	8.36347e-12
56.2672	1.03958e-10	8.55857e-12
56.3958	1.04028e-10	1.05048e-11
56.5244	1.04457e-10	8.5691e-12
56.6534	1.0482e-10	1.08972e-11
56.7827	1.0458e-10	8.74858e-12
56.9108	1.03811e-10	1.07724e-11
57.0397	1.04066e-10	1.11349e-11
57.168	1.05178e-10	8.33911e-12
57.2963	1.03946e-10	8.54666e-12
57.424	1.04571e-10	1.09043e-11
57.5531	1.04272e-10	8.44605e-12
57.6816	1.03279e-10	8.52651e-12
57.8098	1.03464e-10	8.45035e-12
57.9379	1.03933e-10	1.05038e-11
58.067	1.0404e-10	1.05619e-11
58.1961	1.03664e-10	1.07098e-11
58.3242	1.04105e-10	8.43253e-12
58.4528	1.03944e-10	8.31172e-12
58.5812	1.04734e-10	1.09051e-11
58.7098	1.04536e-10	8.46219e-12
58.8389	1.03646e-10	1.07837e-11
58.9678	1.0459e-10	8.33885e-12
59.0961	1.04941e-10	8.36864e-12
59.2245	1.03503e-10	1.0352e-11
59.353	1.03893e-10	8.41072e-12
59.4814	1.03773e-10	8.52805e-12
59.61	1.02654e-10	8.34554e-12
59.7383	1.03812e-10	8.50119e-12
59.867	1.02956e-10	8.46003e-12
59.9958	1.04354e-10	1.09189e-11
60.1239	1.04313e-10	1.07674e-11
60.2525	1.04584e-10	8.5712e-12
60.3814	1.02924e-10	8.31541e-12
60.5095	1.03638e-10	1.11408e-11
60.6381	1.03159e-10	8.15113e-12
60.7677	1.02975e-10	1.08056e-11
60.8969	1.04258e-10	1.05785e-11
61.0252	1.04184e-10	8.21627e-12
61.1534	1.02753e-10	8.48134e-12
61.2825	1.03309e-10	8.4189e-12
61.4118	1.03257e-10	8.42809e-12
61.54	1.03973e-10	8.49346e-12
61.669	1.03199e-10	8.28343e-12
61.7977	1.03294e-10	8.49045e-12
61.9263	1.03852e-10	1.09375e-11
62.0551	1.0426e-10	1.06342e-11
62.1837	1.03488e-10	8.57169e-12
62.3118	1.02914e-10	8.45655e-12
62.4402	1.04575e-10	8.59032e-12
62.5693	1.03201e-10	8.4673e-12
62.6966	1.03545e-10	8.05194e-12
62.8244	1.02477e-10	8.5277e-12
62.9528	1.03429e-10	1.05802e-11
63.0809	1.02825e-10	8.32111e-12
63.2097	1.03059e-10	8.34059e-12
63.3378	1.01857e-10	1.07532e-11
63.4661	1.036e-10	8.3425e-12
63.5943	1.02908e-10	8.3946e-12
63.7229	1.03067e-10	1.07372e-11
63.8515	1.03426e-10	8.40738e-12
63.9796	1.02472e-10	8.45192e-12
64.1087	1.03028e-10	1.0439e-11
64.237	1.02496e-10	8.59196e-12
64.3654	1.0356e-10	8.39123e-12
64.4938	1.02976e-10	8.29153e-12
64.6223	1.03271e-10	8.28324e-12
64.7515	1.03484e-10	1.07349e-11
64.8804	1.03675e-10	1.05293e-11
65.0092	1.03434e-10	1.07346e-11
65.1388	1.03008e-10	8.28261e-12
65.2672	1.03488e-10	8.32458e-12
65.3956	1.0242e-10	8.31262e-12
65.5239	1.03741e-10	8.49862e-12
65.6526	1.02966e-10	8.39214e-12
65.7812	1.0326e-10	8.42507e-12
65.9097	1.03437e-10	8.35607e-12
66.0381	1.03552e-10	1.02902e-11
66.1661	1.02363e-10	8.19541e-12
66.2951	1.02712e-10	1.0681e-11
66.4234	1.03572e-10	8.57266e-12
66.5514	1.03244e-10	9.94897e-12
66.6798	1.02982e-10	8.35075e-12
66.8087	1.03091e-10	1.01704e-11
66.937	1.02483e-10	8.09922e-12
67.0654	1.01412e-10	8.26409e-12
67.194	1.02966e-10	1.07677e-11
67.3226	1.01887e-10	8.29345e-12
67.4509	1.02861e-10	8.65403e-12
67.5791	1.03612e-10	1.06418e-11
67.7082	1.03048e-10	1.00868e-11
67.8368	1.02802e-10	8.59453e-12
67.9652	1.03314e-10	8.37443e-12
68.094	1.03028e-10	1.05811e-11
68.2223	1.02882e-10	8.38562e-12
68.3507	1.02331e-10	8.35267e-12
68.4788	1.02626e-10	1.0471e-11
68.6073	1.02062e-10	8.45019e-12
68.7346	1.02838e-10	8.37747e-12
68.8632	1.03565e-10	8.34035e-12
68.9919	1.02932e-10	8.49289e-12
69.1202	1.03804e-10	8.37887e-12
69.2488	1.01881e-10	1.05152e-11
69.3771	1.02413e-10	8.42231e-12
69.5057	1.02784e-10	8.58962e-12
69.6342	1.03205e-10	1.07917e-11
69.7625	1.025e-10	8.59567e-12
69.891	1.0326e-10	8.36839e-12
70.02	1.02534e-10	8.46838e-12
70.1486	1.03297e-10	8.4273e-12
70.2775	1.02865e-10	1.07967e-11
70.4058	1.02903e-10	8.29073e-12
70.5343	1.02807e-10	8.45619e-12
70.6625	1.0277e-10	8.43857e-12
70.7906	1.03285e-10	8.39118e-12
70.9192	1.02809e-10	8.34424e-12
71.0473	1.02239e-10	8.65548e-12
71.1758	1.02138e-10	1.05469e-11
71.3042	1.03179e-10	8.41246e-12
71.4326	1.03184e-10	1.11647e-11
71.5619	1.02793e-10	1.0831e-11
71.6902	1.03609e-10	8.63e-12
71.8194	1.03309e-10	1.12958e-11
71.9477	1.03015e-10	8.22335e-12
72.0761	1.03843e-10	1.18045e-11
72.2044	1.0355e-10	1.14731e-11
72.3328	1.02902e-10	8.3426e-12
72.4622	1.02625e-10	1.15145e-11
72.5911	1.02988e-10	1.09665e-11
72.7197	1.03835e-10	8.68044e-12
72.8488	1.0332e-10	1.1208e-11
72.9772	1.03416e-10	8.68702e-12
73.1058	1.03365e-10	1.11221e-11
73.2346	1.0336e-10	8.4995e-12
73.3632	1.03764e-10	1.16341e-11
73.4913	1.04241e-10	8.58366e-12
73.6197	1.02795e-10	8.5626e-12
73.7489	1.01805e-10	1.16609e-11
73.8777	1.03355e-10	8.60942e-12
74.0068	1.03789e-10	1.18095e-11
74.1347	1.0423e-10	1.19061e-11
74.2636	1.03206e-10	1.1983e-11
74.3919	1.03458e-10	1.2398e-11
74.5208	1.02725e-10	1.21401e-11
74.6493	1.02719e-10	1.22279e-11
74.7779	1.03121e-10	8.74965e-12
74.9065	1.03956e-10	8.55943e-12
75.0349	1.03537e-10	1.25023e-11
75.1641	1.03629e-10	1.20949e-11
75.2924	1.03784e-10	1.24521e-11
75.4208	1.02942e-10	1.24861e-11
75.5493	1.02905e-10	9.10562e-12
75.678	1.02144e-10	1.28643e-11
75.8063	1.04082e-10	1.26312e-11
75.9349	1.0358e-10	1.29131e-11
76.0638	1.03515e-10	1.31584e-11
76.1931	1.02869e-10	1.30106e-11
76.3217	1.03756e-10	1.25593e-11
76.4509	1.03284e-10	1.32299e-11
76.5798	1.04221e-10	1.23604e-11
76.7086	1.03559e-10	1.31477e-11
76.838	1.03931e-10	1.30575e-11
76.9662	1.04012e-10	1.30575e-11
77.0953	1.04178e-10	1.30581e-11
77.2237	1.03771e-10	1.30065e-11
77.3519	1.04826e-10	1.35757e-11
77.4809	1.03233e-10	1.35057e-11
77.6098	1.0409e-10	1.34093e-11
77.7383	1.03241e-10	1.34716e-11
77.8666	1.04249e-10	1.35315e-11
77.9948	1.0272e-10	1.39044e-11
78.1238	1.02875e-10	1.37242e-11
78.2525	1.04101e-10	1.3443e-11
78.3814	1.03418e-10	1.40481e-11
78.5105	1.0399e-10	1.38673e-11
78.6385	1.03339e-10	1.40081e-11
78.7677	1.03752e-10	1.36434e-11
78.8966	1.04135e-10	1.38962e-11
79.0255	1.0337e-10	1.38734e-11
79.1544	1.03091e-10	1.41214e-11
79.2832	1.03287e-10	1.37093e-11
79.4123	1.03814e-10	1.37882e-11
79.5409	1.03324e-10	1.36033e-11
79.6699	1.03026e-10	1.39336e-11
79.799	1.03397e-10	1.3407e-11
79.9281	1.0373e-10	1.38074e-11
80.0564	1.03687e-10	1.41862e-11
80.1851	1.03871e-10	1.42809e-11
80.3144	1.02405e-10	1.45052e-11
80.4433	1.03464e-10	1.42077e-11
80.5717	1.02856e-10	1.36612e-11
80.7006	1.03295e-10	1.37199e-11
80.8294	1.03652e-10	1.42772e-11
80.958	1.03262e-10	1.42026e-11
81.0866	1.02594e-10	1.41103e-11
81.2152	1.02829e-10	1.38885e-11
81.3442	1.0403e-10	1.38008e-11
81.473	1.02592e-10	1.37453e-11
81.6021	1.02283e-10	1.36853e-11
81.7304	1.03262e-10	1.34344e-11
81.8588	1.02985e-10	1.37479e-11
81.9879	1.02738e-10	1.35309e-11
82.1166	1.02585e-10	9.27189e-12
82.2471	1.03021e-10	1.36334e-11
82.3752	1.03212e-10	1.34555e-11
82.5037	1.02245e-10	1.38143e-11
82.6324	1.02717e-10	1.3729e-11
82.7605	1.01721e-10	1.36501e-11
82.8893	1.02111e-10	1.35661e-11
83.0176	1.03197e-10	1.40116e-11
83.1462	1.0299e-10	1.33437e-11
83.2753	1.03574e-10	1.39891e-11
83.4042	1.01921e-10	1.37983e-11
83.5326	1.02039e-10	1.39171e-11
83.6609	1.02832e-10	1.36301e-11
83.79	1.03534e-10	1.33409e-11
83.9187	1.03138e-10	1.39452e-11
84.0475	1.02078e-10	1.39258e-11
84.1761	1.02845e-10	1.35762e-11
84.304	1.0358e-10	1.32042e-11
84.4331	1.02015e-10	1.32093e-11
84.562	1.02293e-10	1.32968e-11
84.6901	1.02562e-10	9.21975e-12
84.8192	1.02226e-10	1.32897e-11
84.9491	1.02676e-10	1.36948e-11
85.0773	1.02697e-10	1.37232e-11
85.2056	1.02251e-10	1.35076e-11
85.3347	1.02668e-10	1.33043e-11
85.4638	1.02559e-10	1.35305e-11
85.5925	1.02893e-10	1.30704e-11
85.7218	1.02156e-10	1.3394e-11
85.8507	1.03011e-10	9.23487e-12
85.9791	1.02506e-10	1.30948e-11
86.1079	1.01813e-10	1.34177e-11
86.2369	1.02155e-10	1.30842e-11
86.366	1.02938e-10	1.31967e-11
86.4943	1.01683e-10	1.28898e-11
86.6232	1.01955e-10	1.30142e-11
86.7521	1.01706e-10	1.3318e-11
86.8806	1.02107e-10	1.30909e-11
87.0098	1.02783e-10	1.27362e-11
87.1386	1.01734e-10	1.33275e-11
87.2672	1.03402e-10	1.3023e-11
87.3962	1.0298e-10	1.31782e-11
87.5251	1.02568e-10	1.34643e-11
87.6534	1.02113e-10	1.27265e-11
87.7823	1.02764e-10	1.29926e-11
87.9119	1.02503e-10	1.32238e-11
88.041	1.0275e-10	1.32601e-11
88.1693	1.02346e-10	1.29877e-11
88.2983	1.03145e-10	1.31801e-11
88.4263	1.02129e-10	1.31827e-11
88.5554	1.02799e-10	1.31253e-11
88.6843	1.02015e-10	1.33906e-11
88.8133	1.01702e-10	1.29119e-11
88.9416	1.02165e-10	1.31051e-11
89.0704	1.0176e-10	1.28065e-11
89.1995	1.02146e-10	1.29329e-11
89.3277	1.02167e-10	1.31963e-11
89.4566	1.01868e-10	1.30883e-11
89.5861	1.02495e-10	1.30527e-11
89.7142	1.01992e-10	1.25683e-11
89.8424	1.01072e-10	1.35056e-11
89.971	1.01742e-10	1.2831e-11
90.1001	1.0205e-10	1.28395e-11
90.2285	1.02259e-10	1.33107e-11
90.3576	1.02188e-10	1.30349e-11
90.4861	1.02118e-10	1.28519e-11
90.6148	1.0192e-10	1.33075e-11
90.7453	1.01755e-10	1.33399e-11
90.8746	1.02025e-10	1.33649e-11
91.0033	1.01773e-10	1.29774e-11
91.1316	1.02517e-10	1.27327e-11
91.2605	1.01526e-10	1.33382e-11
91.3896	1.01771e-10	1.37965e-11
91.5187	1.0208e-10	1.3436e-11
91.6476	1.00912e-10	1.27635e-11
91.7768	1.02102e-10	1.33403e-11
91.9053	1.01922e-10	1.28577e-11
92.0345	1.01646e-10	1.34395e-11
92.1637	1.02499e-10	1.32934e-11
92.2918	1.0263e-10	1.30423e-11
92.4213	1.00887e-10	1.34675e-11
92.5498	1.02407e-10	1.27959e-11
92.6781	1.02721e-10	1.33284e-11
92.8064	1.01928e-10	1.37255e-11
92.9348	1.01329e-10	1.30959e-11
93.0632	1.01806e-10	1.35462e-11
93.1922	1.01946e-10	9.28174e-12
93.3217	1.01454e-10	1.37745e-11
93.4508	1.02054e-10	1.37967e-11
93.5812	1.01435e-10	1.39408e-11
93.7103	1.01794e-10	1.41338e-11
93.8388	1.02016e-10	1.39836e-11
93.9679	1.01832e-10	1.35052e-11
94.0964	1.02686e-10	1.35956e-11
94.2251	1.01982e-10	1.39335e-11
94.3542	1.02129e-10	1.3891e-11
94.4821	1.0282e-10	1.40916e-11
94.6115	1.0121e-10	1.41285e-11
94.7396	1.02654e-10	1.36506e-11
94.8687	1.02556e-10	1.40834e-11
94.998	1.01932e-10	1.39978e-11
95.1269	1.01679e-10	1.42409e-11
95.2566	1.02479e-10	1.43327e-11
95.3855	1.0213e-10	1.40207e-11
95.5139	1.02133e-10	1.4343e-11
95.643	1.01924e-10	1.42224e-11
95.7721	1.01627e-10	1.42149e-11
95.8999	1.01459e-10	1.44599e-11
96.0288	1.01934e-10	1.48763e-11
96.1574	1.02387e-10	1.43662e-11
96.286	1.01746e-10	1.45217e-11
96.4152	1.0108e-10	1.45815e-11
96.5458	1.01863e-10	1.43658e-11
96.6749	1.01908e-10	1.45869e-11
96.8039	1.00669e-10	1.48707e-11
96.9332	1.01899e-10	1.45048e-11
97.0621	1.01689e-10	1.4609e-11
97.1913	1.00989e-10	1.45032e-11
97.3194	1.00972e-10	1.47916e-11
97.4483	1.02318e-10	1.45243e-11
97.5774	1.01666e-10	1.48139e-11
97.7062	1.01988e-10	1.44878e-11
97.8348	1.00932e-10	1.50476e-11
97.9629	1.01566e-10	1.49068e-11
98.092	1.02168e-10	1.46978e-11
98.2209	1.02016e-10	1.50549e-11
98.3498	1.02163e-10	1.51721e-11
98.4782	1.01785e-10	1.49409e-11
98.6068	1.01498e-10	1.49361e-11
98.7359	1.01575e-10	1.54314e-11
98.8647	1.02076e-10	1.50103e-11
98.9936	1.01115e-10	1.51348e-11
99.1222	1.01853e-10	1.51485e-11
99.2511	1.01211e-10	1.5028e-11
99.3803	1.01965e-10	1.53287e-11
99.5086	1.01094e-10	1.54695e-11
99.6377	1.0245e-10	1.48121e-11
99.7663	1.01502e-10	1.50547e-11
99.895	1.02399e-10	1.47838e-11
100.024	1.02675e-10	1.52162e-11
100.152	1.01466e-10	1.50111e-11
100.281	1.01819e-10	1.56549e-11
100.41	1.02813e-10	1.51406e-11
100.538	1.01447e-10	1.53114e-11
100.667	1.02061e-10	1.52212e-11
100.796	1.01048e-10	1.53931e-11
100.925	1.01874e-10	1.52787e-11
101.054	1.01985e-10	1.53552e-11
101.183	1.01743e-10	1.55673e-11
101.312	1.01714e-10	1.53426e-11
101.442	1.00823e-10	1.50461e-11
101.571	1.01815e-10	1.54032e-11
101.7	1.01515e-10	1.52174e-11
101.829	1.01503e-10	1.56127e-11
101.958	1.01758e-10	1.5376e-11
102.087	1.00749e-10	1.52542e-11
102.216	1.01348e-10	1.48356e-11
102.344	1.00957e-10	1.53263e-11
102.473	1.01299e-10	1.56084e-11
102.602	1.00922e-10	1.53125e-11
102.731	1.00716e-10	1.54664e-11
102.86	1.01315e-10	1.50995e-11
102.989	1.01756e-10	1.53436e-11
103.117	1.00595e-10	1.47317e-11
103.246	1.00712e-10	1.57054e-11
103.375	1.01019e-10	1.522e-11
103.504	1.01446e-10	1.54582e-11
103.633	1.01424e-10	1.53201e-11
103.762	1.00887e-10	1.55734e-11
103.891	1.01939e-10	1.52516e-11
104.02	1.01051e-10	1.54995e-11
104.15	1.01811e-10	1.55242e-11
104.279	1.01197e-10	1.54225e-11
104.408	1.00819e-10	1.52644e-11
104.537	1.01422e-10	1.52114e-11
104.666	1.0119e-10	1.54062e-11
104.794	1.01028e-10	1.50467e-11
104.922	1.01221e-10	1.51898e-11
105.051	1.00813e-10	1.53085e-11
105.179	1.00755e-10	1.52378e-11
105.308	1.01206e-10	1.50026e-11
105.437	1.01293e-10	1.54584e-11
105.566	1.00657e-10	1.5129e-11
105.695	1.0144e-10	1.52507e-11
105.824	1.00151e-10	1.53571e-11
105.953	1.01066e-10	1.53075e-11
106.082	1.0064e-10	1.51794e-11
106.211	1.01253e-10	1.55568e-11
106.34	1.01465e-10	1.49799e-11
106.469	1.01001e-10	1.46829e-11
106.598	1.01378e-10	1.54079e-11
106.727	1.00649e-10	1.52711e-11
106.856	1.00242e-10	1.52621e-11
106.985	1.00797e-10	1.51427e-11
107.113	1.00525e-10	1.51373e-11
107.242	1.00946e-10	1.49813e-11
107.371	1.00253e-10	1.50588e-11
107.5	1.01076e-10	1.51235e-11
107.629	1.00726e-10	1.51197e-11
107.757	1.01389e-10	1.55827e-11
107.885	1.00877e-10	1.52233e-11
108.014	1.00227e-10	1.50146e-11
108.143	1.01286e-10	1.52161e-11
108.272	1.01356e-10	1.53819e-11
108.401	1.01509e-10	1.5099e-11
108.53	1.01129e-10	1.51192e-11
108.659	1.00856e-10	1.47933e-11
108.787	1.01048e-10	1.51815e-11
108.916	1.01358e-10	1.53378e-11
109.046	1.00889e-10	1.5078e-11
109.175	1.00896e-10	1.50169e-11
109.303	1.01629e-10	1.50982e-11
109.432	1.01676e-10	1.52454e-11
109.561	1.00281e-10	1.53771e-11
109.69	1.00636e-10	1.48212e-11
109.819	1.00274e-10	1.524e-11
109.948	1.00351e-10	1.53952e-11
110.076	1.0077e-10	1.53174e-11
110.205	1.00345e-10	1.53377e-11
110.334	1.001e-10	1.53372e-11
110.463	1.00181e-10	1.5582e-11
110.592	1.00691e-10	1.51904e-11
110.721	9.99994e-11	1.53959e-11
110.85	1.00638e-10	1.52263e-11
110.979	1.00599e-10	1.51422e-11
111.108	9.96564e-11	1.48534e-11
111.237	1.0086e-10	1.54026e-11
111.366	1.00615e-10	1.56762e-11
111.495	1.00854e-10	1.53467e-11
111.623	9.87163e-11	1.53005e-11
111.751	1.00495e-10	1.54384e-11
111.881	1.01264e-10	1.54915e-11
112.009	1.00657e-10	1.53065e-11
112.138	1.00851e-10	1.54438e-11
112.267	1.00318e-10	1.56004e-11
112.396	1.00581e-10	1.55266e-11
112.525	9.99624e-11	1.56457e-11
112.654	1.00965e-10	1.55531e-11
112.783	1.00617e-10	1.56192e-11
112.912	1.00998e-10	1.55225e-11
113.041	1.00656e-10	1.57985e-11
113.17	1.0061e-10	1.56823e-11
113.3	1.00465e-10	1.55855e-11
113.429	1.0002e-10	1.59275e-11
113.558	1.00279e-10	1.56324e-11
113.687	1.01203e-10	1.58581e-11
113.816	1.00119e-10	1.6054e-11
113.945	1.00116e-10	1.56656e-11
114.073	1.00478e-10	1.60692e-11
114.203	1.00547e-10	1.58947e-11
114.332	1.00193e-10	1.56413e-11
114.461	9.98889e-11	1.58372e-11
114.59	1.00543e-10	1.59366e-11
114.719	1.00231e-10	1.62225e-11
114.848	9.9504e-11	1.59452e-11
114.977	1.00328e-10	1.55921e-11
115.106	1.00925e-10	1.59991e-11
115.235	1.00136e-10	1.64127e-11
115.364	1.00028e-10	1.62925e-11
115.492	1.00741e-10	1.61766e-11
115.621	1.00265e-10	1.64351e-11
115.75	1.00305e-10	1.56937e-11
115.878	1.00284e-10	1.60347e-11
116.007	1.00352e-10	1.66744e-11
116.136	1.00995e-10	1.64544e-11
116.265	1.00158e-10	1.65651e-11
116.394	9.98419e-11	1.62922e-11
116.523	1.00467e-10	1.65797e-11
116.652	9.91371e-11	1.6493e-11
116.782	1.00585e-10	1.67411e-11
116.911	9.97128e-11	1.6364e-11
117.04	9.91066e-11	1.64016e-11
117.169	1.00178e-10	1.65559e-11
117.298	9.9592e-11	1.68205e-11
117.427	1.00652e-10	1.67952e-11
117.556	9.99417e-11	1.67109e-11
117.685	9.96066e-11	1.66481e-11
117.814	1.00422e-10	1.67952e-11
117.942	1.0038e-10	1.67501e-11
118.072	9.99436e-11	1.65452e-11
118.201	1.00878e-10	1.6967e-11
118.33	1.00238e-10	1.6674e-11
118.459	9.96819e-11	1.64203e-11
118.588	9.99866e-11	1.67139e-11
118.717	9.97744e-11	1.6745e-11
118.845	9.99451e-11	1.68941e-11
118.974	1.0032e-10	1.69197e-11
119.103	9.97998e-11	1.71683e-11
119.232	9.99677e-11	1.68151e-11
119.363	9.96634e-11	1.70671e-11
119.492	1.00422e-10	1.70124e-11
119.621	9.95687e-11	1.71031e-11
119.75	1.00372e-10	1.70687e-11
119.879	1.00503e-10	1.72865e-11
120.007	1.00811e-10	1.70196e-11
120.136	9.92876e-11	1.71494e-11
120.265	9.9888e-11	1.7448e-11
120.395	9.92336e-11	1.72169e-11
120.523	1.00395e-10	1.76147e-11
120.652	1.00012e-10	1.70251e-11
120.781	1.00409e-10	1.73568e-11
120.91	9.95309e-11	1.73899e-11
121.039	1.00219e-10	1.70828e-11
121.168	1.00127e-10	1.71798e-11
121.297	1.00093e-10	1.77697e-11
121.426	1.00163e-10	1.74405e-11
121.555	9.9168e-11	1.74689e-11
121.684	9.95278e-11	1.73192e-11
121.812	9.89003e-11	1.71942e-11
121.942	1.00447e-10	1.76036e-11
122.07	1.00132e-10	1.74868e-11
122.2	9.99994e-11	1.72963e-11
122.329	9.95001e-11	1.72635e-11
122.457	9.96918e-11	1.74767e-11
122.587	9.94735e-11	1.77881e-11
122.715	9.97396e-11	1.7574e-11
122.845	9.91793e-11	1.74636e-11
122.974	9.94295e-11	1.79802e-11
123.103	9.9599e-11	1.76986e-11
123.231	9.86656e-11	1.76962e-11
123.361	9.94579e-11	1.7654e-11
123.49	9.99377e-11	1.77949e-11
123.619	1.0061e-10	1.76309e-11
123.748	9.99567e-11	1.76752e-11
123.877	1.00291e-10	1.75991e-11
124.006	9.97479e-11	1.75486e-11
124.135	9.98667e-11	1.78205e-11
124.264	9.86159e-11	1.76118e-11
124.393	9.95864e-11	1.78846e-11
124.522	9.90655e-11	1.76003e-11
124.651	1.00265e-10	1.79342e-11
124.78	9.91835e-11	1.77502e-11
124.909	9.95623e-11	1.7746e-11
125.038	9.9382e-11	1.79247e-11
125.167	9.82487e-11	1.76354e-11
125.296	9.95221e-11	1.77348e-11
125.425	9.95648e-11	1.75728e-11
125.554	9.91634e-11	1.78032e-11
125.683	1.00164e-10	1.81503e-11
125.812	1.00174e-10	1.74243e-11
125.941	9.90975e-11	1.77765e-11
126.07	9.99856e-11	1.81395e-11
126.198	9.91283e-11	1.78398e-11
126.328	9.93706e-11	1.77289e-11
126.456	9.90777e-11	1.79253e-11
126.585	9.98041e-11	1.74964e-11
126.714	9.86812e-11	1.7682e-11
126.842	9.9269e-11	1.81207e-11
126.971	9.88856e-11	1.79371e-11
127.101	1.00132e-10	1.77505e-11
127.23	9.94134e-11	1.78398e-11
127.359	9.94482e-11	1.79688e-11
127.487	9.92355e-11	1.7929e-11
127.616	9.9259e-11	1.78964e-11
127.745	9.8911e-11	1.77938e-11
127.874	9.89449e-11	1.77427e-11
128.003	9.9519e-11	1.79086e-11
128.132	9.90984e-11	1.78709e-11
128.261	9.87532e-11	1.79029e-11
128.39	9.96799e-11	1.7755e-11
128.519	9.93291e-11	1.7943e-11
128.648	9.94613e-11	1.76259e-11
128.777	9.92217e-11	1.74836e-11
128.906	9.91124e-11	1.80112e-11
129.035	9.99042e-11	1.79577e-11
129.164	9.92327e-11	1.79339e-11
129.293	9.85456e-11	1.79388e-11
129.422	9.94439e-11	1.81903e-11
129.551	9.96789e-11	1.77995e-11
129.68	9.81758e-11	1.82289e-11
129.809	9.80237e-11	1.77154e-11
129.938	9.87953e-11	1.79033e-11
130.067	9.86979e-11	1.81276e-11
130.196	1.00084e-10	1.82405e-11
130.325	9.87617e-11	1.78904e-11
130.454	9.92803e-11	1.7778e-11
130.583	9.90487e-11	1.79327e-11
130.712	9.89458e-11	1.80479e-11
130.841	9.96093e-11	1.78713e-11
130.97	9.88515e-11	1.82289e-11
131.098	9.84044e-11	1.79475e-11
131.227	9.85582e-11	1.79686e-11
131.355	9.83576e-11	1.82031e-11
131.485	9.90151e-11	1.83213e-11
131.613	9.92898e-11	1.7722e-11
131.743	9.903e-11	1.78863e-11
131.871	9.8368e-11	1.7648e-11
132	9.96096e-11	1.7962e-11
132.129	9.88487e-11	1.79291e-11
132.258	9.91021e-11	1.78512e-11
132.387	9.90734e-11	1.81492e-11
132.516	9.83815e-11	1.8343e-11
132.644	9.93728e-11	1.77863e-11
132.774	9.88033e-11	1.79219e-11
132.902	9.89305e-11	1.80215e-11
133.031	9.88652e-11	1.81844e-11
133.16	9.87569e-11	1.7978e-11
133.289	9.8832e-11	1.7841e-11
133.418	9.87315e-11	1.7871e-11
133.547	9.76926e-11	1.80158e-11
133.676	9.86516e-11	1.783e-11
133.805	9.87383e-11	1.77804e-11
133.933	9.8755e-11	1.8063e-11
134.063	9.86076e-11	1.86305e-11
134.191	9.84638e-11	1.84496e-11
134.321	9.96124e-11	1.80956e-11
134.45	9.82759e-11	1.82671e-11
134.579	9.85112e-11	1.84192e-11
134.708	9.86613e-11	1.81816e-11
134.837	9.87978e-11	1.84293e-11
134.966	9.79661e-11	1.82685e-11
135.095	9.8955e-11	1.86036e-11
135.224	9.83564e-11	1.8566e-11
135.353	9.89312e-11	1.88344e-11
135.482	9.91009e-11	1.83532e-11
135.611	9.83501e-11	1.82519e-11
135.739	9.90795e-11	1.86623e-11
135.869	9.90853e-11	1.88472e-11
135.997	9.88411e-11	1.87764e-11
136.126	9.83851e-11	1.88663e-11
136.255	9.86064e-11	1.89873e-11
136.384	9.95651e-11	1.91845e-11
136.513	9.90169e-11	1.85798e-11
136.642	9.82664e-11	1.88947e-11
136.771	9.83677e-11	1.926e-11
136.899	9.91478e-11	1.90193e-11
137.028	9.90423e-11	1.89859e-11
137.157	9.92318e-11	1.88732e-11
137.286	9.92773e-11	1.89933e-11
137.415	9.8593e-11	1.9194e-11
137.543	9.94402e-11	1.92813e-11
137.672	9.91103e-11	1.92659e-11
137.801	9.80653e-11	1.91172e-11
137.93	9.85054e-11	1.91006e-11
138.059	9.8741e-11	1.93574e-11
138.188	9.89046e-11	1.94541e-11
138.317	9.87111e-11	1.93056e-11
138.446	9.90233e-11	1.93069e-11
138.575	9.79102e-11	1.97099e-11
138.704	9.91985e-11	1.92729e-11
138.833	9.80287e-11	1.9303e-11
138.962	9.78599e-11	1.95017e-11
139.091	9.9313e-11	1.9854e-11
139.22	9.95919e-11	1.97217e-11
139.349	9.91967e-11	1.94383e-11
139.478	9.88271e-11	1.99367e-11
139.607	9.74109e-11	1.97791e-11
139.737	9.84844e-11	1.94799e-11
139.865	9.9339e-11	1.96294e-11
139.994	9.80396e-11	2.00204e-11
140.123	9.85765e-11	1.9663e-11
140.252	9.76444e-11	1.9516e-11
140.381	9.85893e-11	1.95864e-11
140.51	9.92227e-11	1.94648e-11
140.639	9.89201e-11	1.98443e-11
140.768	9.8633e-11	1.98542e-11
140.896	9.89427e-11	1.96084e-11
141.026	9.87297e-11	1.99903e-11
141.154	9.99139e-11	1.99444e-11
141.284	9.79981e-11	1.96274e-11
141.413	9.97201e-11	1.96646e-11
141.542	9.84122e-11	1.95337e-11
141.671	9.86052e-11	1.99893e-11
141.799	9.8619e-11	1.96314e-11
141.929	9.93111e-11	2.01979e-11
142.057	9.86809e-11	1.96331e-11
142.187	9.86037e-11	1.97327e-11
142.315	9.93468e-11	1.97643e-11
142.444	9.89947e-11	1.98256e-11
142.574	9.88054e-11	1.98998e-11
142.703	9.86238e-11	1.98675e-11
142.831	9.81889e-11	1.97886e-11
142.96	9.85661e-11	1.96258e-11
143.089	9.85551e-11	1.96962e-11
143.218	9.79951e-11	1.968e-11
143.347	9.91002e-11	1.9295e-11
143.476	9.85725e-11	1.97621e-11
143.605	9.86317e-11	1.97235e-11
143.734	9.78461e-11	1.95159e-11
143.863	1.0008e-10	1.96157e-11
143.992	9.84831e-11	1.95951e-11
144.121	9.88378e-11	1.95937e-11
144.25	9.8347e-11	1.96889e-11
144.379	9.92055e-11	1.99013e-11
144.508	9.94439e-11	1.94142e-11
144.637	9.79799e-11	1.93047e-11
144.766	9.88277e-11	1.98225e-11
144.895	9.75968e-11	1.9421e-11
145.024	9.77448e-11	1.93073e-11
145.153	9.95919e-11	1.93833e-11
145.281	9.85285e-11	1.94607e-11
145.411	9.81278e-11	1.91822e-11
145.54	9.8621e-11	1.91869e-11
145.669	9.89458e-11	1.94609e-11
145.797	9.84123e-11	1.92214e-11
145.926	9.83647e-11	1.95935e-11
146.055	9.77784e-11	1.91996e-11
146.184	9.80301e-11	1.9281e-11
146.313	9.90047e-11	1.91701e-11
146.442	9.89751e-11	1.89789e-11
146.571	9.88076e-11	1.96906e-11
146.7	9.77857e-11	1.96612e-11
146.829	9.78696e-11	1.94995e-11
146.958	9.82451e-11	1.93195e-11
147.087	9.83031e-11	1.93464e-11
147.215	9.86202e-11	1.93305e-11
147.345	9.9353e-11	1.94187e-11
147.473	9.91045e-11	1.93703e-11
147.602	9.9059e-11	1.94449e-11
147.731	9.85219e-11	1.98475e-11
147.86	9.82004e-11	1.93836e-11
147.989	9.73535e-11	1.92729e-11
148.118	9.91973e-11	1.92664e-11
148.247	9.86333e-11	1.94297e-11
148.376	9.797e-11	1.95623e-11
148.505	9.84349e-11	1.93016e-11
148.634	9.80094e-11	1.9242e-11
148.763	9.84049e-11	1.95658e-11
148.892	9.88738e-11	1.98172e-11
149.021	9.8007e-11	1.95122e-11
149.15	9.90627e-11	1.92822e-11
149.279	9.76633e-11	1.93884e-11
149.407	9.87285e-11	1.99107e-11
149.536	9.88173e-11	1.94231e-11
149.665	9.81886e-11	1.94249e-11
149.794	9.89592e-11	1.97527e-11
149.923	9.78406e-11	1.9408e-11
150.052	9.88302e-11	1.9708e-11
150.181	9.87862e-11	1.97904e-11
150.31	9.87288e-11	1.94958e-11
150.439	9.79716e-11	1.96642e-11
150.568	9.87331e-11	1.98026e-11
150.696	9.8093e-11	1.92703e-11
150.825	9.83839e-11	1.96813e-11
150.954	9.84266e-11	1.95554e-11
151.083	9.94363e-11	1.9716e-11
151.212	9.77827e-11	1.99077e-11
151.341	9.84818e-11	1.95657e-11
151.47	9.80378e-11	1.96861e-11
151.599	9.89635e-11	2.01404e-11
151.728	9.90804e-11	1.99624e-11
151.857	9.78608e-11	2.00183e-11
151.986	9.89159e-11	2.02403e-11
152.115	9.79776e-11	1.99387e-11
152.244	9.81199e-11	1.99378e-11
152.373	9.84981e-11	1.9824e-11
152.502	9.79994e-11	1.98752e-11
152.631	9.81427e-11	1.99879e-11
152.76	9.87648e-11	1.99189e-11
152.888	9.8437e-11	2.00744e-11
153.017	9.7898e-11	2.02702e-11
153.146	9.77658e-11	2.05785e-11
153.274	9.84608e-11	1.98726e-11
153.403	9.83341e-11	1.99727e-11
153.532	9.88606e-11	2.01646e-11
153.662	9.88481e-11	2.01811e-11
153.79	9.82792e-11	2.01591e-11
153.919	9.91885e-11	2.04204e-11
154.049	9.83973e-11	2.03984e-11
154.178	9.82682e-11	2.01455e-11
154.307	9.83716e-11	2.04968e-11
154.436	9.82277e-11	2.04471e-11
154.565	9.83351e-11	2.05727e-11
154.694	9.86153e-11	2.02113e-11
154.823	9.89333e-11	2.05446e-11
154.953	9.80369e-11	2.07236e-11
155.081	9.85402e-11	2.04115e-11
155.21	9.79361e-11	2.07228e-11
155.339	9.74338e-11	2.04919e-11
155.469	9.83098e-11	2.05069e-11
155.598	9.75772e-11	2.08856e-11
155.727	9.76642e-11	2.08289e-11
155.856	9.73221e-11	2.06521e-11
155.985	9.78452e-11	2.12238e-11
156.114	9.84599e-11	2.07131e-11
156.243	9.83662e-11	2.09572e-11
156.372	9.81242e-11	2.07796e-11
156.501	9.75904e-11	2.05387e-11
156.63	9.86845e-11	2.08386e-11
156.759	9.81522e-11	2.10122e-11
156.889	9.89434e-11	2.0673e-11
157.017	9.81598e-11	2.06393e-11
157.146	9.87514e-11	2.09166e-11
157.275	9.79371e-11	2.10814e-11
157.404	9.84355e-11	2.10376e-11
157.533	9.68801e-11	2.08604e-11
157.662	9.742e-11	2.10444e-11
157.791	9.7934e-11	2.08838e-11
157.92	9.87166e-11	2.1178e-11
158.049	9.89601e-11	2.08202e-11
158.178	9.79975e-11	2.07559e-11
158.307	9.86092e-11	2.14605e-11
158.436	9.80793e-11	2.03784e-11
158.565	9.88048e-11	2.0787e-11
158.695	9.89647e-11	2.06318e-11
158.824	9.72082e-11	2.10117e-11
158.953	9.84825e-11	2.09085e-11
159.082	9.89018e-11	2.06954e-11
159.211	9.87801e-11	2.08976e-11
159.34	9.87755e-11	2.0388e-11
159.469	9.81302e-11	2.09197e-11
159.598	9.80909e-11	2.11061e-11
159.727	9.78473e-11	2.0919e-11
159.856	9.77607e-11	2.06761e-11
159.985	9.80387e-11	2.06771e-11
160.114	9.7475e-11	2.11398e-11
160.243	9.84017e-11	2.08242e-11
160.372	9.89549e-11	2.07582e-11
160.501	9.72784e-11	2.05854e-11
160.63	9.8437e-11	2.07662e-11
160.759	9.79966e-11	2.08203e-11
160.888	9.77429e-11	2.07524e-11
161.017	9.77973e-11	2.06617e-11
161.146	9.78385e-11	2.06412e-11
161.275	9.86391e-11	2.08815e-11
161.403	9.87825e-11	2.0511e-11
161.533	9.7952e-11	2.02985e-11
161.662	9.9153e-11	2.06144e-11
161.79	9.87066e-11	2.08173e-11
161.919	9.79026e-11	2.08703e-11
162.048	9.77088e-11	2.08753e-11
162.177	9.84529e-11	2.0704e-11
162.306	9.84395e-11	2.05709e-11
162.435	9.84974e-11	2.11309e-11
162.565	9.73633e-11	2.07786e-11
162.694	9.8397e-11	2.05093e-11
162.823	9.77091e-11	2.08056e-11
162.952	9.84589e-11	2.07224e-11
163.081	9.83882e-11	2.07954e-11
163.21	9.70941e-11	2.09161e-11
163.339	9.84739e-11	2.09176e-11
163.468	9.86803e-11	2.09724e-11
163.597	9.82041e-11	2.08022e-11
163.726	9.82603e-11	2.07455e-11
163.856	9.84709e-11	2.09876e-11
163.985	9.8162e-11	2.11433e-11
164.114	9.79896e-11	2.11163e-11
164.243	9.79944e-11	2.1156e-11
164.372	9.78357e-11	2.10182e-11
164.501	9.83259e-11	2.08143e-11
164.63	9.85414e-11	2.10961e-11
164.759	9.80228e-11	2.07967e-11
164.888	9.74936e-11	2.07264e-11
165.017	9.83912e-11	2.13893e-11
165.146	9.78217e-11	2.12518e-11
165.275	9.77088e-11	2.11199e-11
165.405	9.76685e-11	2.16552e-11
165.534	9.82514e-11	2.13056e-11
165.663	9.85121e-11	2.11414e-11
165.792	9.86861e-11	2.095e-11
165.921	9.77805e-11	2.11818e-11
166.05	9.77793e-11	2.10712e-11
166.179	9.86503e-11	2.13184e-11
166.308	9.88408e-11	2.15771e-11
166.437	9.78431e-11	2.15087e-11
166.566	9.79038e-11	2.14548e-11
166.695	9.77881e-11	2.13797e-11
166.824	9.78388e-11	2.13644e-11
166.953	9.89436e-11	2.13865e-11
167.082	9.79472e-11	2.1479e-11
167.211	9.8281e-11	2.19371e-11
167.34	9.74472e-11	2.15387e-11
167.469	9.75657e-11	2.19117e-11
167.598	9.73224e-11	2.1893e-11
167.727	9.83906e-11	2.22352e-11
167.856	9.77558e-11	2.15621e-11
167.985	9.70938e-11	2.18125e-11
168.114	9.75791e-11	2.1996e-11
168.243	9.73373e-11	2.21398e-11
168.372	9.78379e-11	2.12656e-11
168.501	9.79682e-11	2.20503e-11
168.63	9.81831e-11	2.16071e-11
168.759	9.86635e-11	2.16498e-11
168.888	9.84956e-11	2.22612e-11
169.017	9.74991e-11	2.17891e-11
169.146	9.82432e-11	2.16399e-11
169.275	9.7005e-11	2.18568e-11
169.403	9.77967e-11	2.23e-11
169.532	9.76593e-11	2.25418e-11
169.661	9.84612e-11	2.20551e-11
169.79	9.77222e-11	2.196e-11
169.92	9.77103e-11	2.21039e-11
170.048	9.86763e-11	2.24523e-11
170.178	9.67953e-11	2.25847e-11
170.307	9.79966e-11	2.21682e-11
170.436	9.7793e-11	2.27502e-11
170.565	9.71835e-11	2.22792e-11
170.694	9.76154e-11	2.22696e-11
170.822	9.73035e-11	2.24054e-11
170.951	9.73288e-11	2.26091e-11
171.08	9.87248e-11	2.26926e-11
171.209	9.84812e-11	2.24124e-11
171.338	9.75214e-11	2.23613e-11
171.467	9.8235e-11	2.26498e-11
171.596	9.80756e-11	2.22911e-11
171.725	9.79804e-11	2.20032e-11
171.854	9.77308e-11	2.26193e-11
171.983	9.78095e-11	2.29853e-11
172.112	9.81492e-11	2.20368e-11
172.241	9.79276e-11	2.2369e-11
172.37	9.78583e-11	2.24873e-11
172.499	9.80436e-11	2.24404e-11
172.628	9.80237e-11	2.27868e-11
172.756	9.7504e-11	2.26462e-11
172.885	9.7895e-11	2.2891e-11
173.014	9.78657e-11	2.25775e-11
173.143	9.82115e-11	2.26465e-11
173.272	9.83698e-11	2.28809e-11
173.401	9.78815e-11	2.30123e-11
173.53	9.81568e-11	2.2796e-11
173.659	9.73547e-11	2.27632e-11
173.788	9.73578e-11	2.24348e-11
173.917	9.78385e-11	2.26177e-11
174.046	9.80521e-11	2.28854e-11
174.175	9.73721e-11	2.23807e-11
174.304	9.81324e-11	2.29105e-11
174.433	9.80814e-11	2.28052e-11
174.562	9.77155e-11	2.24418e-11
174.691	9.75629e-11	2.34664e-11
174.82	9.80164e-11	2.31944e-11
174.949	9.82148e-11	2.30026e-11
175.078	9.77475e-11	2.33015e-11
175.207	9.73449e-11	2.29462e-11
175.336	9.70843e-11	2.31256e-11
175.465	9.75202e-11	2.3277e-11
175.595	9.71865e-11	2.3149e-11
175.724	9.81949e-11	2.32727e-11
175.853	9.78269e-11	2.315e-11
175.982	9.8361e-11	2.30685e-11
176.111	9.83708e-11	2.28821e-11
176.24	9.70889e-11	2.29897e-11
176.369	9.77735e-11	2.31366e-11
176.498	9.79221e-11	2.31204e-11
176.627	9.85234e-11	2.3137e-11
176.755	9.90899e-11	2.34594e-11
176.885	9.69448e-11	2.30958e-11
177.013	9.9468e-11	2.35629e-11
177.142	9.86727e-11	2.34904e-11
177.271	9.80787e-11	2.3584e-11
177.4	9.80204e-11	2.35212e-11
177.529	9.72332e-11	2.37706e-11
177.658	9.80256e-11	2.3229e-11
177.787	9.82255e-11	2.34089e-11
177.916	9.79322e-11	2.3839e-11
178.045	9.81235e-11	2.39711e-11
178.174	9.78775e-11	2.37039e-11
178.302	9.76303e-11	2.34392e-11
178.431	9.70287e-11	2.28259e-11
178.56	9.7471e-11	2.33125e-11
178.689	9.77072e-11	2.381e-11
178.819	9.70673e-11	2.34269e-11
178.948	9.69625e-11	2.38232e-11
179.077	9.83607e-11	2.40382e-11
179.206	9.72125e-11	2.34704e-11
179.335	9.72464e-11	2.36301e-11
179.464	9.80009e-11	2.38329e-11
179.592	9.73822e-11	2.34557e-11
179.722	9.79724e-11	2.39609e-11
179.851	9.77833e-11	2.41162e-11
179.98	9.78538e-11	2.36701e-11
180.109	9.67776e-11	2.37784e-11
180.238	9.79676e-11	2.36319e-11
180.367	9.78925e-11	2.40333e-11
180.495	9.85811e-11	2.39505e-11
180.624	9.73608e-11	2.41989e-11
180.754	9.8003e-11	2.36204e-11
180.882	9.7377e-11	2.39878e-11
181.011	9.76731e-11	2.38566e-11
181.14	9.7967e-11	2.38443e-11
181.269	9.7389e-11	2.33761e-11
181.398	9.82795e-11	2.37715e-11
181.527	9.77127e-11	2.41425e-11
181.656	9.77667e-11	2.384e-11
181.785	9.75781e-11	2.3943e-11
181.914	9.70776e-11	2.40153e-11
182.043	9.72494e-11	2.37901e-11
182.172	9.69201e-11	2.41136e-11
182.301	9.76319e-11	2.41633e-11
182.43	9.78598e-11	2.42133e-11
182.559	9.68279e-11	2.42077e-11
182.688	9.75229e-11	2.38278e-11
182.817	9.80833e-11	2.40556e-11
182.946	9.70516e-11	2.43148e-11
183.075	9.79078e-11	2.40268e-11
183.204	9.77274e-11	2.39878e-11
183.334	9.77387e-11	2.40945e-11
183.463	9.7135e-11	2.41761e-11
183.591	9.72974e-11	2.4421e-11
183.72	9.75693e-11	2.40605e-11
183.849	9.75241e-11	2.40263e-11
183.978	9.75806e-11	2.39693e-11
184.107	9.817e-11	2.41213e-11
184.236	9.66298e-11	2.42589e-11
184.365	9.75961e-11	2.36151e-11
184.494	9.76208e-11	2.39738e-11
184.623	9.77359e-11	2.40456e-11
184.752	9.8383e-11	2.39862e-11
184.881	9.83436e-11	2.40484e-11
185.01	9.72809e-11	2.38162e-11
185.14	9.80411e-11	2.43142e-11
185.268	9.80592e-11	2.40058e-11
185.397	9.75596e-11	2.41139e-11
185.526	9.7315e-11	2.41267e-11
185.655	9.75324e-11	2.43186e-11
185.784	9.80305e-11	2.45115e-11
185.913	9.70562e-11	2.44651e-11
186.042	9.76624e-11	2.42952e-11
186.171	9.74271e-11	2.46137e-11
186.3	9.67403e-11	2.42432e-11
186.429	9.78488e-11	2.46766e-11
186.558	9.818e-11	2.42075e-11
186.688	9.75988e-11	2.40318e-11
186.817	9.66042e-11	2.38388e-11
186.946	9.7348e-11	2.39271e-11
187.075	9.8296e-11	2.45391e-11
187.204	9.75504e-11	2.43904e-11
187.333	9.6953e-11	2.4442e-11
187.462	9.76661e-11	2.45838e-11
187.591	9.86552e-11	2.46258e-11
187.72	9.69262e-11	2.46282e-11
187.849	9.7568e-11	2.46364e-11
187.978	9.74445e-11	2.48623e-11
188.108	9.82521e-11	2.47825e-11
188.237	9.7616e-11	2.4807e-11
188.366	9.76273e-11	2.51848e-11
188.495	9.79496e-11	2.4927e-11
188.624	9.8194e-11	2.50607e-11
188.753	9.75549e-11	2.49949e-11
188.882	9.72366e-11	2.50535e-11
189.01	9.73355e-11	2.56414e-11
189.139	9.73669e-11	2.53572e-11
189.268	9.77109e-11	2.52632e-11
189.397	9.74136e-11	2.4956e-11
189.526	9.7655e-11	2.48814e-11
189.655	9.73153e-11	2.53844e-11
189.784	9.70792e-11	2.5678e-11
189.913	9.78931e-11	2.49734e-11
190.042	9.71466e-11	2.54906e-11
190.172	9.80073e-11	2.57842e-11
190.301	9.82862e-11	2.56005e-11
190.429	9.71454e-11	2.54219e-11
190.558	9.79954e-11	2.57246e-11
190.687	9.76248e-11	2.58626e-11
190.817	9.737e-11	2.62374e-11
190.945	9.7331e-11	2.603e-11
191.075	9.75357e-11	2.6209e-11
191.204	9.75299e-11	2.57415e-11
191.333	9.76605e-11	2.61955e-11
191.462	9.72116e-11	2.58409e-11
191.591	9.76206e-11	2.61202e-11
191.72	9.74881e-11	2.61906e-11
191.849	9.70171e-11	2.5925e-11
191.978	9.76559e-11	2.6748e-11
192.107	9.77366e-11	2.59576e-11
192.236	9.80299e-11	2.65168e-11
192.365	9.79163e-11	2.62624e-11
192.494	9.74728e-11	2.63302e-11
192.623	9.79029e-11	2.65449e-11
192.752	9.82738e-11	2.6136e-11
192.881	9.78632e-11	2.68672e-11
193.01	9.72421e-11	2.64994e-11
193.139	9.73361e-11	2.68331e-11
193.268	9.77494e-11	2.65273e-11
193.397	9.72632e-11	2.67883e-11
193.526	9.81031e-11	2.6307e-11
193.655	9.68173e-11	2.66963e-11
193.784	9.68117e-11	2.64348e-11
193.913	9.78922e-11	2.68517e-11
194.042	9.74674e-11	2.69837e-11
194.171	9.72525e-11	2.6655e-11
194.3	9.76496e-11	2.65026e-11
194.43	9.72516e-11	2.65067e-11
194.559	9.75531e-11	2.67714e-11
194.689	9.75367e-11	2.73029e-11
194.817	9.78516e-11	2.6571e-11
194.947	9.7966e-11	2.64414e-11
195.075	9.71152e-11	2.67445e-11
195.204	9.69909e-11	2.67627e-11
195.333	9.83265e-11	2.65528e-11
195.462	9.75092e-11	2.72047e-11
195.591	9.67403e-11	2.67369e-11
195.72	9.68771e-11	2.65074e-11
195.849	9.83726e-11	2.66787e-11
195.978	9.74988e-11	2.71298e-11
196.107	9.78363e-11	2.68596e-11
196.236	9.69662e-11	2.67336e-11
196.365	9.74045e-11	2.68239e-11
196.494	9.82136e-11	2.70573e-11
196.623	9.73773e-11	2.70384e-11
196.752	9.71078e-11	2.6736e-11
196.881	9.83271e-11	2.70541e-11
197.01	9.68291e-11	2.64044e-11
197.139	9.776e-11	2.64206e-11
197.268	9.80112e-11	2.68053e-11
197.397	9.73743e-11	2.68351e-11
197.526	9.66787e-11	2.62612e-11
197.654	9.7891e-11	2.70686e-11
197.783	9.8314e-11	2.67115e-11
197.912	9.72479e-11	2.74154e-11
198.041	9.71896e-11	2.68268e-11
198.17	9.74441e-11	2.67627e-11
198.299	9.76609e-11	2.65808e-11
198.428	9.71826e-11	2.66657e-11
198.557	9.78262e-11	2.64231e-11
198.686	9.80619e-11	2.65346e-11
198.815	9.74347e-11	2.66256e-11
198.944	9.70532e-11	2.69431e-11
199.073	9.69122e-11	2.657e-11
199.202	9.67428e-11	2.68921e-11
199.331	9.72729e-11	2.66702e-11
199.461	9.7775e-11	2.69849e-11
199.589	9.64455e-11	2.6775e-11
199.719	9.74783e-11	2.65429e-11
199.847	9.74662e-11	2.65154e-11
199.977	9.59834e-11	2.71078e-11
200.106	9.72946e-11	2.69464e-11
200.235	9.63313e-11	2.61716e-11
200.364	9.6607e-11	2.68904e-11
200.493	9.71408e-11	2.69024e-11
200.622	9.75781e-11	2.67283e-11
200.751	9.64723e-11	2.68231e-11
200.88	9.68047e-11	2.69786e-11
201.01	9.67901e-11	2.6745e-11
201.139	9.71508e-11	2.68299e-11
201.268	9.73816e-11	2.68008e-11
201.397	9.69698e-11	2.67989e-11
201.525	9.57243e-11	2.68859e-11
201.654	9.7402e-11	2.65127e-11
201.783	9.74722e-11	2.66775e-11
201.912	9.73608e-11	2.67202e-11
202.041	9.73806e-11	2.67409e-11
202.17	9.64317e-11	2.712e-11
202.299	9.68395e-11	2.66323e-11
202.428	9.7214e-11	2.7005e-11
202.557	9.71167e-11	2.69655e-11
202.686	9.8176e-11	2.72376e-11
202.815	9.78501e-11	2.69116e-11
202.944	9.73626e-11	2.70993e-11
203.073	9.73319e-11	2.67835e-11
203.202	9.66347e-11	2.64978e-11
203.331	9.69717e-11	2.71687e-11
203.46	9.72797e-11	2.70831e-11
203.589	9.66634e-11	2.73406e-11
203.718	9.69326e-11	2.73419e-11
203.847	9.69601e-11	2.67322e-11
203.976	9.7185e-11	2.72265e-11
204.105	9.73151e-11	2.73135e-11
204.234	9.73962e-11	2.74674e-11
204.363	9.68328e-11	2.72351e-11
204.493	9.74454e-11	2.72566e-11
204.622	9.74433e-11	2.78169e-11
204.751	9.7153e-11	2.72141e-11
204.88	9.62575e-11	2.74111e-11
205.009	9.66918e-11	2.73032e-11
205.138	9.64962e-11	2.75776e-11
205.267	9.69464e-11	2.74604e-11
205.396	9.61141e-11	2.72238e-11
205.525	9.72204e-11	2.7681e-11
205.654	9.64324e-11	2.75001e-11
205.783	9.69155e-11	2.76584e-11
205.912	9.78077e-11	2.77922e-11
206.041	9.69555e-11	2.78224e-11
206.17	9.61513e-11	2.75643e-11
206.298	9.72177e-11	2.78686e-11
206.428	9.6679e-11	2.79862e-11
206.557	9.68157e-11	2.80778e-11
206.686	9.7337e-11	2.78196e-11
206.815	9.69292e-11	2.76657e-11
206.944	9.74243e-11	2.78935e-11
207.073	9.6986e-11	2.77105e-11
207.202	9.65038e-11	2.79215e-11
207.331	9.6704e-11	2.76327e-11
207.46	9.68096e-11	2.80675e-11
207.589	9.65184e-11	2.82845e-11
207.718	9.6415e-11	2.83181e-11
207.847	9.73138e-11	2.80924e-11
207.976	9.64046e-11	2.83598e-11
208.105	9.69326e-11	2.78879e-11
208.233	9.67422e-11	2.78928e-11
208.363	9.68954e-11	2.82435e-11
208.491	9.67855e-11	2.78163e-11
208.62	9.75538e-11	2.82441e-11
208.749	9.71417e-11	2.83437e-11
208.878	9.70065e-11	2.78471e-11
209.007	9.67049e-11	2.8166e-11
209.136	9.66616e-11	2.79955e-11
209.265	9.75864e-11	2.80444e-11
209.394	9.6921e-11	2.83537e-11
209.523	9.72036e-11	2.81833e-11
209.652	9.7883e-11	2.79143e-11
209.781	9.65889e-11	2.83421e-11
209.91	9.71704e-11	2.82347e-11
210.039	9.6665e-11	2.84123e-11
210.168	9.75113e-11	2.88284e-11
210.297	9.6415e-11	2.8731e-11
210.426	9.67189e-11	2.81613e-11
210.555	9.70791e-11	2.82642e-11
210.684	9.66442e-11	2.85647e-11
210.813	9.66335e-11	2.83921e-11
210.942	9.70819e-11	2.82733e-11
211.071	9.72845e-11	2.81579e-11
211.2	9.67012e-11	2.83988e-11
211.329	9.70776e-11	2.87481e-11
211.458	9.68368e-11	2.83412e-11
211.587	9.72051e-11	2.87056e-11
211.716	9.59996e-11	2.84869e-11
211.845	9.68062e-11	2.87823e-11
211.974	9.72699e-11	2.85687e-11
212.103	9.72696e-11	2.87598e-11
212.232	9.58669e-11	2.8562e-11
212.361	9.68862e-11	2.83749e-11
212.49	9.73117e-11	2.86672e-11
212.619	9.75327e-11	2.78946e-11
212.748	9.66881e-11	2.83547e-11
212.877	9.66728e-11	2.86899e-11
213.005	9.65019e-11	2.8486e-11
213.134	9.7091e-11	2.84996e-11
213.263	9.62526e-11	2.89609e-11
213.393	9.80427e-11	2.83793e-11
213.521	9.62117e-11	2.87544e-11
213.651	9.6994e-11	2.87894e-11
213.78	9.69494e-11	2.87156e-11
213.909	9.71203e-11	2.9262e-11
214.038	9.70672e-11	2.8575e-11
214.167	9.77042e-11	2.82233e-11
214.295	9.67058e-11	2.84707e-11
214.424	9.6307e-11	2.89244e-11
214.553	9.77048e-11	2.90175e-11
214.682	9.70989e-11	2.8975e-11
214.811	9.7475e-11	2.90649e-11
214.941	9.58955e-11	2.87329e-11
215.069	9.63546e-11	2.91999e-11
215.199	9.61582e-11	2.87025e-11
215.328	9.71377e-11	2.88665e-11
215.457	9.67205e-11	2.87012e-11
215.586	9.66906e-11	2.90057e-11
215.715	9.70642e-11	2.91167e-11
215.844	9.63955e-11	2.86061e-11
215.972	9.66436e-11	2.88074e-11
216.101	9.74652e-11	2.8754e-11
216.23	9.71033e-11	2.89691e-11
216.359	9.66549e-11	2.86705e-11
216.488	9.69372e-11	2.86524e-11
216.617	9.71429e-11	2.83601e-11
216.746	9.6031e-11	2.89575e-11
216.876	9.6809e-11	2.9061e-11
217.004	9.74344e-11	2.88654e-11
217.134	9.69005e-11	2.93801e-11
217.263	9.66048e-11	2.85439e-11
217.392	9.72818e-11	2.88666e-11
217.521	9.67654e-11	2.87624e-11
217.65	9.69494e-11	2.89597e-11
217.779	9.6595e-11	2.88901e-11
217.908	9.71838e-11	2.89774e-11
218.037	9.67403e-11	2.87181e-11
218.166	9.76834e-11	2.90316e-11
218.295	9.762e-11	2.85111e-11
218.424	9.65682e-11	2.91775e-11
218.553	9.57859e-11	2.89829e-11
218.682	9.74002e-11	2.92167e-11
218.811	9.65352e-11	2.92035e-11
218.94	9.66066e-11	2.89785e-11
219.069	9.64726e-11	2.89029e-11
219.198	9.66072e-11	2.89561e-11
219.327	9.6877e-11	2.91418e-11
219.456	9.792e-11	2.92248e-11
219.585	9.6777e-11	2.8812e-11
219.714	9.69732e-11	2.90944e-11
219.843	9.6567e-11	2.91038e-11
219.972	9.69687e-11	2.91369e-11
220.101	9.65053e-11	2.97305e-11
220.23	9.66091e-11	2.86944e-11
220.359	9.74667e-11	2.91824e-11
220.488	9.67562e-11	2.96648e-11
220.617	9.76196e-11	2.90186e-11
220.746	9.65511e-11	2.92595e-11
220.875	9.64345e-11	2.88231e-11
221.004	9.69137e-11	2.94753e-11
221.133	9.69424e-11	2.88284e-11
221.262	9.68197e-11	2.89533e-11
221.39	9.73404e-11	2.91886e-11
221.519	9.66983e-11	2.94199e-11
221.648	9.77836e-11	2.93799e-11
221.777	9.6415e-11	2.87415e-11
221.906	9.60039e-11	2.94385e-11
222.035	9.6773e-11	2.89222e-11
222.165	9.65013e-11	2.89845e-11
222.294	9.70058e-11	2.8851e-11
222.423	9.65984e-11	2.91768e-11
222.552	9.5991e-11	2.9119e-11
222.681	9.60386e-11	2.88291e-11
222.81	9.65544e-11	2.9119e-11
222.939	9.63209e-11	2.85901e-11
223.068	9.65215e-11	2.87069e-11
223.197	9.69225e-11	2.89892e-11
223.325	9.69897e-11	2.93057e-11
223.454	9.75156e-11	2.88123e-11
223.584	9.66461e-11	2.90828e-11
223.712	9.67049e-11	2.87877e-11
223.842	9.67861e-11	2.88933e-11
223.97	9.73123e-11	2.88834e-11
224.1	9.65829e-11	2.87216e-11
224.229	9.74197e-11	2.84926e-11
224.358	9.63051e-11	2.87848e-11
224.487	9.59874e-11	2.86764e-11
224.616	9.68005e-11	2.95921e-11
224.745	9.68157e-11	2.94546e-11
224.874	9.60436e-11	2.90937e-11
225.003	9.60392e-11	2.91186e-11
225.132	9.70331e-11	2.88517e-11
225.261	9.67288e-11	2.9215e-11
225.39	9.60972e-11	2.91789e-11
225.519	9.62526e-11	2.88224e-11
225.648	9.674e-11	2.91193e-11
225.777	9.65755e-11	2.90345e-11
225.906	9.67223e-11	2.94124e-11
226.035	9.7041e-11	2.98653e-11
226.164	9.59355e-11	2.86638e-11
226.293	9.7467e-11	2.90713e-11
226.422	9.63158e-11	2.91831e-11
226.55	9.7258e-11	2.89892e-11
226.679	9.66024e-11	2.94116e-11
226.808	9.67635e-11	2.89111e-11
226.937	9.66256e-11	2.89201e-11
227.066	9.61412e-11	2.93205e-11
227.195	9.72372e-11	2.9044e-11
227.324	9.68667e-11	2.91041e-11
227.453	9.75363e-11	2.89622e-11
227.582	9.67028e-11	2.87359e-11
227.711	9.71441e-11	2.92481e-11
227.841	9.66137e-11	2.89972e-11
227.969	9.71578e-11	2.95854e-11
228.099	9.66814e-11	2.92938e-11
228.228	9.65703e-11	2.91192e-11
228.357	9.68407e-11	2.91096e-11
228.485	9.70983e-11	2.94793e-11
228.615	9.7316e-11	2.92772e-11
228.743	9.60518e-11	2.91508e-11
228.872	9.73251e-11	2.94593e-11
229.001	9.60917e-11	2.94726e-11
229.13	9.61195e-11	2.91424e-11
229.259	9.58332e-11	2.91721e-11
229.388	9.67614e-11	2.92887e-11
229.516	9.68743e-11	2.93338e-11
229.645	9.58229e-11	2.92357e-11
229.774	9.68731e-11	2.90628e-11
229.902	9.59611e-11	2.95216e-11
230.031	9.71491e-11	2.9491e-11
230.16	9.69701e-11	2.97964e-11
230.289	9.69332e-11	2.9643e-11
230.418	9.6458e-11	2.99075e-11
230.547	9.65267e-11	3.03281e-11
230.676	9.66286e-11	2.9865e-11
230.805	9.56086e-11	2.96791e-11
230.934	9.6899e-11	3.01995e-11
231.063	9.59892e-11	2.98354e-11
231.192	9.67864e-11	2.99563e-11
231.32	9.66308e-11	3.02595e-11
231.449	9.65718e-11	2.9707e-11
231.578	9.65242e-11	2.97215e-11
231.707	9.60896e-11	3.0439e-11
231.836	9.67699e-11	3.00206e-11
231.964	9.61763e-11	2.99938e-11
232.093	9.57487e-11	3.03854e-11
232.222	9.73285e-11	2.96988e-11
232.352	9.60197e-11	2.98141e-11
232.481	9.64171e-11	3.03028e-11
232.609	9.73853e-11	3.0416e-11
232.739	9.72339e-11	2.96259e-11
232.868	9.63994e-11	3.08349e-11
232.997	9.60905e-11	3.00233e-11
233.126	9.61375e-11	3.01253e-11
233.254	9.67238e-11	3.00971e-11
233.384	9.64504e-11	3.0188e-11
233.512	9.65008e-11	2.98103e-11
233.642	9.53836e-11	3.02514e-11
233.771	9.70968e-11	2.97565e-11
233.9	9.62947e-11	3.01846e-11
234.029	9.64107e-11	3.02215e-11
234.158	9.63707e-11	3.01519e-11
234.287	9.64308e-11	3.06231e-11
234.416	9.68071e-11	3.01208e-11
234.545	9.65304e-11	2.99349e-11
234.674	9.52713e-11	3.01256e-11
234.803	9.66711e-11	2.98515e-11
234.932	9.60646e-11	3.0291e-11
235.06	9.64904e-11	3.02863e-11
235.189	9.72436e-11	2.98483e-11
235.318	9.61919e-11	3.03065e-11
235.447	9.65139e-11	3.06115e-11
235.576	9.7446e-11	3.00573e-11
235.705	9.59681e-11	3.00571e-11
235.834	9.656e-11	2.98087e-11
235.963	9.65389e-11	3.01224e-11
236.091	9.67281e-11	2.96919e-11
236.22	9.59348e-11	3.03366e-11
236.349	9.64006e-11	2.96698e-11
236.478	9.65649e-11	2.98114e-11
236.607	9.56861e-11	2.95083e-11
236.736	9.76837e-11	3.0065e-11
236.865	9.53965e-11	2.99721e-11
236.994	9.55124e-11	2.96307e-11
237.123	9.66323e-11	2.91012e-11
237.252	9.63716e-11	2.96992e-11
237.38	9.57887e-11	2.94365e-11
237.509	9.61403e-11	2.96096e-11
237.638	9.61366e-11	2.95775e-11
237.767	9.65459e-11	2.94879e-11
237.896	9.59446e-11	2.9052e-11
238.025	9.6085e-11	2.91609e-11
238.155	9.62178e-11	2.88921e-11
238.283	9.62263e-11	2.9563e-11
238.412	9.6483e-11	2.92957e-11
238.541	9.61983e-11	2.9499e-11
238.67	9.55915e-11	2.9241e-11
238.799	9.6368e-11	2.92826e-11
238.928	9.59978e-11	2.86783e-11
239.057	9.69677e-11	2.89032e-11
239.186	9.5756e-11	2.95629e-11
239.315	9.57356e-11	2.94709e-11
239.444	9.62398e-11	2.90877e-11
239.573	9.62706e-11	2.86277e-11
239.702	9.69333e-11	2.86839e-11
239.831	9.6135e-11	2.87442e-11
239.96	9.58778e-11	2.94957e-11
240.089	9.66424e-11	2.87917e-11
240.218	9.64144e-11	2.9038e-11
240.346	9.55857e-11	2.88584e-11
240.476	9.64357e-11	2.8813e-11
240.604	9.66937e-11	2.89482e-11
240.733	9.65816e-11	2.9141e-11
240.862	9.5539e-11	2.89854e-11
240.991	9.71188e-11	2.92716e-11
241.12	9.59031e-11	2.85709e-11
241.249	9.5731e-11	2.87277e-11
241.378	9.64131e-11	2.87502e-11
241.507	9.64095e-11	2.90382e-11
241.636	9.67111e-11	2.90214e-11
241.765	9.60985e-11	2.87889e-11
241.893	9.56626e-11	2.92755e-11
242.022	9.51092e-11	2.85447e-11
242.151	9.64318e-11	2.85743e-11
242.281	9.63085e-11	2.86508e-11
242.409	9.64379e-11	2.89398e-11
242.538	9.56138e-11	2.8554e-11
242.667	9.66106e-11	2.87376e-11
242.796	9.6592e-11	2.90975e-11
242.925	9.59074e-11	2.88907e-11
243.054	9.60011e-11	2.90786e-11
243.183	9.64013e-11	2.88591e-11
243.312	9.6748e-11	2.90082e-11
243.441	9.5471e-11	2.89912e-11
243.57	9.57798e-11	2.87929e-11
243.699	9.57179e-11	2.93151e-11
243.828	9.64333e-11	2.9773e-11
243.957	9.60539e-11	2.9023e-11
244.086	9.62981e-11	2.90906e-11
244.215	9.58165e-11	2.89039e-11
244.343	9.6755e-11	2.89976e-11
244.473	9.65734e-11	2.91169e-11
244.601	9.623e-11	2.93304e-11
244.73	9.65242e-11	2.91591e-11
244.859	9.59255e-11	2.93183e-11
244.987	9.66457e-11	2.91848e-11
245.116	9.58415e-11	2.94349e-11
245.245	9.66521e-11	2.96824e-11
245.374	9.61415e-11	2.94501e-11
245.503	9.66042e-11	2.9438e-11
245.632	9.61079e-11	2.93253e-11
245.761	9.63017e-11	2.94372e-11
245.889	9.57832e-11	2.95109e-11
246.018	9.64654e-11	2.95504e-11
246.147	9.57435e-11	2.96333e-11
246.276	9.56135e-11	2.918e-11
246.405	9.53375e-11	2.95529e-11
246.534	9.58583e-11	2.9614e-11
246.663	9.67641e-11	2.9623e-11
246.792	9.57359e-11	2.98457e-11
246.921	9.58476e-11	2.96332e-11
247.05	9.60533e-11	2.95771e-11
247.178	9.53068e-11	2.97312e-11
247.307	9.64873e-11	2.9758e-11
247.436	9.59108e-11	2.96934e-11
247.565	9.64143e-11	2.95486e-11
247.694	9.57328e-11	2.99023e-11
247.823	9.61403e-11	3.00272e-11
247.952	9.58372e-11	2.95307e-11
248.081	9.55091e-11	2.94451e-11
248.21	9.67742e-11	2.93161e-11
248.339	9.62365e-11	2.99196e-11
248.467	9.59807e-11	2.96309e-11
248.596	9.62288e-11	2.95988e-11
248.725	9.69799e-11	2.99504e-11
248.854	9.59562e-11	2.95989e-11
248.983	9.63258e-11	2.97255e-11
249.112	9.61867e-11	2.98539e-11
249.241	9.63661e-11	2.98621e-11
249.37	9.53086e-11	2.9643e-11
249.498	9.59761e-11	2.95186e-11
249.627	9.60792e-11	2.96546e-11
249.756	9.5351e-11	2.94151e-11
249.885	9.64785e-11	2.92487e-11
250.014	9.5438e-11	2.94254e-11
250.143	9.57291e-11	2.98349e-11
250.272	9.52686e-11	2.93986e-11
250.401	9.58323e-11	2.93947e-11
250.53	9.57478e-11	2.88689e-11
250.658	9.65807e-11	2.9153e-11
250.787	9.64901e-11	2.9454e-11
250.917	9.55433e-11	2.94743e-11
251.046	9.6462e-11	2.86505e-11
251.175	9.60331e-11	2.8811e-11
251.304	9.5792e-11	2.89877e-11
251.432	9.65752e-11	2.92099e-11
251.561	9.58045e-11	2.94806e-11
251.69	9.57572e-11	2.90107e-11
251.819	9.64012e-11	2.87615e-11
251.948	9.62581e-11	2.84592e-11
252.077	9.61543e-11	2.84002e-11
252.206	9.61665e-11	2.8874e-11
252.335	9.53818e-11	2.90662e-11
252.464	9.55204e-11	2.86125e-11
252.593	9.6155e-11	2.87227e-11
252.722	9.6953e-11	2.84419e-11
252.851	9.51688e-11	2.84996e-11
252.98	9.61058e-11	2.8732e-11
253.109	9.53803e-11	2.83757e-11
253.238	9.60597e-11	2.86619e-11
253.367	9.63625e-11	2.85963e-11
253.496	9.50754e-11	2.81642e-11
253.625	9.62791e-11	2.84967e-11
253.754	9.54038e-11	2.82067e-11
253.883	9.61632e-11	2.80925e-11
254.012	9.48675e-11	2.82683e-11
254.141	9.63005e-11	2.83601e-11
254.27	9.61525e-11	2.87791e-11
254.399	9.54529e-11	2.8345e-11
254.528	9.57194e-11	2.79058e-11
254.657	9.53947e-11	2.84536e-11
254.785	9.60231e-11	2.85752e-11
254.914	9.63982e-11	2.82135e-11
255.044	9.62968e-11	2.84899e-11
255.172	9.51745e-11	2.84078e-11
255.302	9.6248e-11	2.77754e-11
255.43	9.5102e-11	2.83712e-11
255.559	9.53421e-11	2.82979e-11
255.688	9.57743e-11	2.84257e-11
255.817	9.46844e-11	2.82027e-11
255.946	9.54111e-11	2.82123e-11
256.075	9.51651e-11	2.8416e-11
256.204	9.62652e-11	2.84973e-11
256.333	9.57866e-11	2.83694e-11
256.461	9.5246e-11	2.83071e-11
256.59	9.61992e-11	2.8327e-11
256.719	9.57426e-11	2.85544e-11
256.848	9.52005e-11	2.83076e-11
256.977	9.51099e-11	2.83162e-11
257.106	9.53439e-11	2.82458e-11
257.235	9.60933e-11	2.81122e-11
257.364	9.46774e-11	2.8219e-11
257.493	9.52427e-11	2.85225e-11
257.622	9.48602e-11	2.82992e-11
257.751	9.51584e-11	2.85683e-11
257.88	9.53815e-11	2.85008e-11
258.009	9.58201e-11	2.84216e-11
258.138	9.58134e-11	2.8586e-11
258.267	9.57551e-11	2.84965e-11
258.396	9.55491e-11	2.84619e-11
258.525	9.52002e-11	2.84256e-11
258.654	9.49463e-11	2.86155e-11
258.783	9.56763e-11	2.86819e-11
258.912	9.57994e-11	2.87517e-11
259.041	9.54673e-11	2.88882e-11
259.17	9.54508e-11	2.88749e-11
259.299	9.48926e-11	2.87891e-11
259.428	9.64303e-11	2.8644e-11
259.557	9.5239e-11	2.87863e-11
259.685	9.58189e-11	2.87422e-11
259.815	9.58839e-11	2.86299e-11
259.943	9.55872e-11	2.87502e-11
260.072	9.5253e-11	2.86466e-11
260.201	9.67016e-11	2.88113e-11
260.33	9.56971e-11	2.89173e-11
260.459	9.49765e-11	2.88307e-11
260.588	9.54145e-11	2.88389e-11
260.717	9.53608e-11	2.84227e-11
260.846	9.51673e-11	2.86873e-11
260.975	9.61595e-11	2.871e-11
261.104	9.56156e-11	2.90732e-11
261.233	9.52445e-11	2.89662e-11
261.362	9.54484e-11	2.87112e-11
261.491	9.47192e-11	2.87484e-11
261.62	9.5674e-11	2.86793e-11
261.749	9.52521e-11	2.8719e-11
261.878	9.56898e-11	2.84769e-11
262.007	9.50452e-11	2.9025e-11
262.137	9.65102e-11	2.88399e-11
262.266	9.50009e-11	2.89231e-11
262.395	9.56807e-11	2.85711e-11
262.524	9.53996e-11	2.85684e-11
262.653	9.61027e-11	2.9109e-11
262.781	9.57545e-11	2.81054e-11
262.91	9.49598e-11	2.90138e-11
263.039	9.5521e-11	2.84367e-11
263.168	9.5116e-11	2.84593e-11
263.297	9.59574e-11	2.85246e-11
263.426	9.5579e-11	2.86324e-11
263.555	9.57432e-11	2.82132e-11
263.684	9.56892e-11	2.79355e-11
263.813	9.5721e-11	2.83041e-11
263.942	9.55653e-11	2.85754e-11
264.07	9.59722e-11	2.8282e-11
264.2	9.57306e-11	2.81538e-11
264.328	9.55183e-11	2.84582e-11
264.457	9.49927e-11	2.81278e-11
264.586	9.5492e-11	2.8523e-11
264.715	9.51957e-11	2.82372e-11
264.844	9.50461e-11	2.87578e-11
264.973	9.53876e-11	2.82205e-11
265.102	9.60749e-11	2.81802e-11
265.231	9.56263e-11	2.88378e-11
265.36	9.57194e-11	2.84384e-11
265.489	9.52051e-11	2.84608e-11
265.618	9.59688e-11	2.84586e-11
265.746	9.56034e-11	2.87243e-11
265.875	9.55201e-11	2.82576e-11
266.004	9.51874e-11	2.84261e-11
266.133	9.52939e-11	2.82333e-11
266.262	9.4801e-11	2.84413e-11
266.391	9.50016e-11	2.84656e-11
266.52	9.52484e-11	2.85208e-11
266.649	9.5051e-11	2.85165e-11
266.778	9.59267e-11	2.84163e-11
266.907	9.4635e-11	2.8217e-11
267.036	9.51919e-11	2.79925e-11
267.165	9.50775e-11	2.90639e-11
267.294	9.44952e-11	2.85411e-11
267.423	9.56877e-11	2.84149e-11
267.552	9.55763e-11	2.82748e-11
267.681	9.53519e-11	2.83345e-11
267.81	9.43682e-11	2.82273e-11
267.939	9.47287e-11	2.84203e-11
268.067	9.56669e-11	2.78854e-11
268.197	9.4916e-11	2.8387e-11
268.326	9.4953e-11	2.80447e-11
268.454	9.474e-11	2.8226e-11
268.583	9.52976e-11	2.83682e-11
268.712	9.44564e-11	2.8468e-11
268.841	9.44989e-11	2.86136e-11
268.97	9.49719e-11	2.82745e-11
269.099	9.51233e-11	2.81476e-11
269.228	9.55888e-11	2.81226e-11
269.357	9.56169e-11	2.84241e-11
269.486	9.54477e-11	2.83174e-11
269.615	9.53159e-11	2.83546e-11
269.744	9.58052e-11	2.8787e-11
269.873	9.56544e-11	2.82627e-11
270.002	9.48706e-11	2.81731e-11
270.131	9.45797e-11	2.87181e-11
270.26	9.6523e-11	2.84655e-11
270.389	9.5448e-11	2.88262e-11
270.518	9.43804e-11	2.79772e-11
270.647	9.57102e-11	2.82606e-11
270.776	9.57572e-11	2.83935e-11
270.905	9.56956e-11	2.85037e-11
271.034	9.57218e-11	2.82803e-11
271.163	9.53315e-11	2.84632e-11
271.292	9.46978e-11	2.85205e-11
271.421	9.4902e-11	2.87128e-11
271.55	9.53285e-11	2.84244e-11
271.678	9.49551e-11	2.8185e-11
271.808	9.52002e-11	2.83089e-11
271.936	9.50531e-11	2.84632e-11
272.066	9.53733e-11	2.78081e-11
272.195	9.47329e-11	2.87227e-11
272.324	9.46139e-11	2.84234e-11
272.453	9.51358e-11	2.86792e-11
272.581	9.4874e-11	2.82152e-11
272.71	9.49783e-11	2.84287e-11
272.839	9.4837e-11	2.87987e-11
272.968	9.52692e-11	2.7898e-11
273.097	9.39489e-11	2.82378e-11
273.226	9.50718e-11	2.81636e-11
273.355	9.49939e-11	2.87464e-11
273.484	9.4273e-11	2.85242e-11
273.613	9.47152e-11	2.80958e-11
273.742	9.55951e-11	2.81749e-11
273.87	9.49365e-11	2.87027e-11
273.998	9.53009e-11	2.84203e-11
274.127	9.64361e-11	2.82593e-11
274.256	9.50659e-11	2.82591e-11
274.385	9.49457e-11	2.84659e-11
274.513	9.52027e-11	2.84092e-11
274.643	9.50403e-11	2.81341e-11
274.772	9.49151e-11	2.8173e-11
274.901	9.53815e-11	2.83158e-11
275.03	9.53486e-11	2.85977e-11
275.159	9.45651e-11	2.86913e-11
275.287	9.61045e-11	2.87094e-11
275.417	9.50943e-11	2.81194e-11
275.545	9.50089e-11	2.86272e-11
275.675	9.50238e-11	2.84523e-11
275.804	9.54877e-11	2.8613e-11
275.933	9.50522e-11	2.82091e-11
276.062	9.55851e-11	2.83354e-11
276.191	9.49906e-11	2.89994e-11
276.32	9.5029e-11	2.89567e-11
276.449	9.52744e-11	2.85898e-11
276.578	9.44931e-11	2.87577e-11
276.707	9.49811e-11	2.8615e-11
276.836	9.58799e-11	2.87565e-11
276.965	9.46362e-11	2.89361e-11
277.094	9.50168e-11	2.86394e-11
277.222	9.52152e-11	2.8586e-11
277.351	9.52433e-11	2.8767e-11
277.48	9.46057e-11	2.85897e-11
277.609	9.56739e-11	2.89599e-11
277.738	9.53278e-11	2.82727e-11
277.867	9.49823e-11	2.87763e-11
277.995	9.46685e-11	2.927e-11
278.124	9.49261e-11	2.89908e-11
278.253	9.59974e-11	2.90471e-11
278.382	9.6027e-11	2.89746e-11
278.511	9.49029e-11	2.86605e-11
278.64	9.51945e-11	2.85074e-11
278.769	9.52832e-11	2.93362e-11
278.898	9.42773e-11	2.89088e-11
279.027	9.45996e-11	2.8911e-11
279.156	9.57188e-11	2.8909e-11
279.284	9.46594e-11	2.88067e-11
279.414	9.46615e-11	2.9044e-11
279.543	9.42629e-11	2.84158e-11
279.671	9.57536e-11	2.9226e-11
279.8	9.53076e-11	2.85149e-11
279.929	9.48456e-11	2.90862e-11
280.058	9.43319e-11	2.87058e-11
280.187	9.54065e-11	2.85772e-11
280.316	9.5011e-11	2.86783e-11
280.446	9.4941e-11	2.89149e-11
280.574	9.45605e-11	2.89037e-11
280.703	9.53019e-11	2.90879e-11
280.832	9.55799e-11	2.88177e-11
280.961	9.49292e-11	2.90404e-11
281.09	9.55729e-11	2.85706e-11
281.219	9.4306e-11	2.92656e-11
281.347	9.55817e-11	2.87815e-11
281.476	9.38228e-11	2.879e-11
281.605	9.47342e-11	2.90948e-11
281.734	9.48331e-11	2.90102e-11
281.863	9.46588e-11	2.83256e-11
281.992	9.49334e-11	2.86727e-11
282.121	9.49908e-11	2.84549e-11
282.249	9.46384e-11	2.89116e-11
282.378	9.47577e-11	2.8624e-11
282.507	9.5825e-11	2.83214e-11
282.636	9.46414e-11	2.90332e-11
282.765	9.4642e-11	2.90353e-11
282.894	9.4512e-11	2.88298e-11
283.023	9.48361e-11	2.82369e-11
283.152	9.40997e-11	2.87286e-11
283.281	9.52924e-11	2.83304e-11
283.41	9.49588e-11	2.84745e-11
283.538	9.51914e-11	2.89128e-11
283.668	9.45441e-11	2.84047e-11
283.796	9.44369e-11	2.8275e-11
283.925	9.47455e-11	2.85281e-11
284.054	9.39253e-11	2.84842e-11
284.183	9.4469e-11	2.86894e-11
284.313	9.52576e-11	2.86566e-11
284.441	9.42629e-11	2.81426e-11
284.57	9.53098e-11	2.83729e-11
284.699	9.47604e-11	2.83928e-11
284.829	9.5228e-11	2.82482e-11
284.957	9.56226e-11	2.80947e-11
285.086	9.46084e-11	2.82262e-11
285.215	9.49005e-11	2.82932e-11
285.344	9.44158e-11	2.85497e-11
285.473	9.48926e-11	2.82219e-11
285.602	9.48117e-11	2.80411e-11
285.73	9.47287e-11	2.79298e-11
285.859	9.51224e-11	2.87623e-11
285.988	9.43658e-11	2.83678e-11
286.117	9.43636e-11	2.81921e-11
286.246	9.47427e-11	2.84471e-11
286.375	9.44467e-11	2.86726e-11
286.504	9.47308e-11	2.8275e-11
286.633	9.53318e-11	2.84366e-11
286.762	9.44113e-11	2.85489e-11
286.891	9.47525e-11	2.86102e-11
287.02	9.41262e-11	2.84341e-11
287.149	9.47922e-11	2.85643e-11
287.277	9.48495e-11	2.8422e-11
287.406	9.53592e-11	2.87339e-11
287.535	9.44323e-11	2.88712e-11
287.664	9.48248e-11	2.8182e-11
287.793	9.47644e-11	2.85759e-11
287.922	9.43975e-11	2.89351e-11
288.051	9.40844e-11	2.83942e-11
288.18	9.39989e-11	2.90623e-11
288.309	9.38518e-11	2.90672e-11
288.438	9.41533e-11	2.84276e-11
288.567	9.51327e-11	2.84772e-11
288.696	9.55244e-11	2.89542e-11
288.825	9.44186e-11	2.89027e-11
288.954	9.52945e-11	2.84463e-11
289.083	9.44793e-11	2.92125e-11
289.212	9.41833e-11	2.88765e-11
289.34	9.40676e-11	2.82983e-11
289.469	9.44183e-11	2.92364e-11
289.598	9.44827e-11	2.84999e-11
289.727	9.48999e-11	2.89404e-11
289.856	9.5265e-11	2.88873e-11
289.985	9.51584e-11	2.92894e-11
290.114	9.52048e-11	2.88847e-11
290.243	9.46152e-11	2.88392e-11
290.373	9.53992e-11	2.85091e-11
290.502	9.42965e-11	2.84958e-11
290.631	9.53193e-11	2.87275e-11
290.76	9.43975e-11	2.9246e-11
290.889	9.49652e-11	2.88895e-11
291.018	9.50232e-11	2.92851e-11
291.147	9.44924e-11	2.92656e-11
291.276	9.45901e-11	2.88863e-11
291.404	9.51453e-11	2.91648e-11
291.533	9.46099e-11	2.88448e-11
291.662	9.5644e-11	2.89412e-11
291.791	9.43893e-11	2.91304e-11
291.92	9.49615e-11	2.80911e-11
292.049	9.52386e-11	2.9082e-11
292.178	9.42852e-11	2.89399e-11
292.306	9.43874e-11	2.89702e-11
292.435	9.44921e-11	2.91705e-11
292.564	9.42071e-11	2.89713e-11
292.693	9.50052e-11	2.91747e-11
292.822	9.45816e-11	2.90434e-11
292.951	9.38161e-11	2.93646e-11
293.081	9.41851e-11	2.89197e-11
293.21	9.38732e-11	2.90079e-11
293.339	9.44775e-11	2.87498e-11
293.468	9.4237e-11	2.9045e-11
293.596	9.43704e-11	2.89149e-11
293.725	9.4924e-11	2.88622e-11
293.854	9.46917e-11	2.88643e-11
293.983	9.4218e-11	2.86045e-11
294.112	9.373e-11	2.87756e-11
294.241	9.52076e-11	2.86946e-11
294.37	9.49185e-11	2.8813e-11
294.499	9.49494e-11	2.89456e-11
294.628	9.41531e-11	2.84717e-11
294.757	9.37352e-11	2.86265e-11
294.885	9.40205e-11	2.86209e-11
295.015	9.37593e-11	2.85113e-11
295.143	9.34892e-11	2.8813e-11
295.272	9.44027e-11	2.8584e-11
295.401	9.41625e-11	2.88154e-11
295.53	9.50778e-11	2.83997e-11
295.659	9.40258e-11	2.85215e-11
295.788	9.47604e-11	2.84156e-11
295.917	9.38384e-11	2.81594e-11
296.046	9.50183e-11	2.80504e-11
296.175	9.44433e-11	2.84705e-11
296.304	9.36363e-11	2.81076e-11
296.433	9.41759e-11	2.82717e-11
296.562	9.40526e-11	2.79252e-11
296.691	9.47659e-11	2.7967e-11
296.82	9.39949e-11	2.78334e-11
296.949	9.48996e-11	2.829e-11
297.077	9.39638e-11	2.82584e-11
297.206	9.38695e-11	2.85209e-11
297.335	9.4645e-11	2.83772e-11
[truncated: 3,906 more rows]

## Sheet: 85CeOx-Ni
CO-TPD profile of 85CeOx/Ni
Temp.(oC)	MS signal of CO (m/z=28)	MS signal of CO2 (m/z=44)
27.764	5.56706e-11	6.52832e-12
27.8919	5.54706e-11	6.32982e-12
28.0205	5.54303e-11	6.20848e-12
28.1492	5.59853e-11	6.39752e-12
28.2772	5.49657e-11	6.37673e-12
28.4051	5.56824e-11	6.26264e-12
28.5332	5.55091e-11	6.28958e-12
28.6614	5.54579e-11	6.28815e-12
28.7892	5.60286e-11	6.39825e-12
28.9171	5.57378e-11	6.36141e-12
29.045	5.52649e-11	6.34985e-12
29.1729	5.60024e-11	6.19905e-12
29.3023	5.51582e-11	6.28001e-12
29.4302	5.5355e-11	6.3748e-12
29.5586	5.61927e-11	6.6191e-12
29.6867	5.56166e-11	6.27445e-12
29.8144	5.56481e-11	6.32728e-12
29.9444	5.61055e-11	6.184e-12
30.0723	5.52009e-11	6.30845e-12
30.2009	5.5966e-11	6.44983e-12
30.3286	5.5903e-11	6.25933e-12
30.4559	5.57926e-11	6.45481e-12
30.584	5.58667e-11	6.32291e-12
30.7112	5.52376e-11	6.54006e-12
30.8393	5.52815e-11	6.3017e-12
30.9675	5.62052e-11	5.73695e-12
31.0954	5.61322e-11	6.48077e-12
31.2237	5.54872e-11	6.08106e-12
31.3517	5.64699e-11	6.25048e-12
31.4798	5.55977e-11	6.4301e-12
31.6075	5.54875e-11	6.27865e-12
31.7355	5.60444e-11	6.29628e-12
31.8637	5.58288e-11	6.26538e-12
31.9918	5.53245e-11	6.43841e-12
32.1198	5.57502e-11	6.24344e-12
32.2476	5.58276e-11	6.15994e-12
32.3757	5.47754e-11	6.29406e-12
32.5036	5.56013e-11	6.22945e-12
32.632	5.56444e-11	6.31951e-12
32.7599	5.54164e-11	6.27901e-12
32.8879	5.55407e-11	6.27491e-12
33.016	5.5964e-11	6.26186e-12
33.1439	5.57762e-11	6.30377e-12
33.2717	5.54204e-11	6.30718e-12
33.4004	5.58492e-11	6.2274e-12
33.5283	5.59883e-11	6.37168e-12
33.6565	5.55774e-11	6.34904e-12
33.7846	5.54746e-11	6.24532e-12
33.9125	5.54629e-11	6.29711e-12
34.0407	5.53855e-11	6.21901e-12
34.1686	5.56197e-11	6.28337e-12
34.297	5.55458e-11	6.37657e-12
34.4249	5.56213e-11	6.38036e-12
34.553	5.52198e-11	6.2057e-12
34.6819	5.58129e-11	6.4617e-12
34.8111	5.64121e-11	6.273e-12
34.9393	5.61909e-11	6.37023e-12
35.0675	5.59082e-11	6.37673e-12
35.1954	5.55952e-11	6.35972e-12
35.3246	5.49689e-11	6.36086e-12
35.4529	5.55094e-11	6.40759e-12
35.5809	5.56502e-11	6.27666e-12
35.709	5.5985e-11	6.34224e-12
35.838	5.5241e-11	6.33314e-12
35.9659	5.55846e-11	6.40611e-12
36.094	5.54993e-11	6.43376e-12
36.2221	5.57647e-11	6.44625e-12
36.35	5.54734e-11	6.20099e-12
36.4781	5.51819e-11	6.43467e-12
36.6063	5.57159e-11	6.3802e-12
36.7355	5.55921e-11	6.38574e-12
36.8637	5.59467e-11	6.42734e-12
36.9915	5.56755e-11	6.45964e-12
37.1195	5.58836e-11	6.29011e-12
37.2475	5.51275e-11	6.53177e-12
37.3754	5.55989e-11	6.47459e-12
37.5033	5.54923e-11	6.43549e-12
37.6304	5.53088e-11	6.40178e-12
37.7585	5.55139e-11	6.51773e-12
37.8867	5.51018e-11	6.38931e-12
38.0149	5.57721e-11	6.58496e-12
38.143	5.57808e-11	6.32067e-12
38.2711	5.51103e-11	6.39402e-12
38.3991	5.54602e-11	6.39655e-12
38.5272	5.56332e-11	6.41745e-12
38.6551	5.53786e-11	6.37245e-12
38.7838	5.53003e-11	6.67535e-12
38.9116	5.63038e-11	6.73613e-12
39.0396	5.51338e-11	6.48975e-12
39.1675	5.56242e-11	6.39254e-12
39.2966	5.4682e-11	6.5321e-12
39.4258	5.52766e-11	6.58673e-12
39.553	5.54326e-11	6.57769e-12
39.6809	5.53258e-11	6.67999e-12
39.809	5.55722e-11	6.66527e-12
39.9369	5.56339e-11	6.76505e-12
40.0652	5.56432e-11	6.60019e-12
40.1939	5.52525e-11	6.69526e-12
40.3221	5.56515e-11	6.68211e-12
40.4498	5.52276e-11	6.67232e-12
40.5773	5.55253e-11	6.79926e-12
40.7053	5.59522e-11	6.89614e-12
40.8334	5.57947e-11	6.73674e-12
40.9613	5.53147e-11	6.5904e-12
41.0892	5.56496e-11	6.9114e-12
41.2176	5.56572e-11	6.88104e-12
41.3455	5.60358e-11	6.82663e-12
41.4725	5.54822e-11	6.90126e-12
41.6005	5.6036e-11	6.9958e-12
41.7281	5.52483e-11	7.19948e-12
41.8561	5.57459e-11	7.07687e-12
41.9841	5.5603e-11	7.13198e-12
42.1119	5.54505e-11	7.05992e-12
42.2398	5.56306e-11	7.12569e-12
42.3678	5.64172e-11	7.3206e-12
42.4959	5.53503e-11	7.30975e-12
42.624	5.5734e-11	7.33986e-12
42.7509	5.60979e-11	7.29731e-12
42.879	5.54806e-11	7.46414e-12
43.0067	5.54864e-11	7.30684e-12
43.1351	5.56064e-11	7.40493e-12
43.2632	5.54134e-11	7.4203e-12
43.3911	5.59412e-11	7.71244e-12
43.5192	5.58372e-11	7.61966e-12
43.6469	5.60979e-11	7.7402e-12
43.7749	5.59531e-11	7.75902e-12
43.9028	5.60754e-11	7.98251e-12
44.0305	5.61748e-11	7.95918e-12
44.1586	5.62153e-11	7.88782e-12
44.287	5.49804e-11	8.10912e-12
44.415	5.5569e-11	8.10617e-12
44.5429	5.5618e-11	8.18153e-12
44.6717	5.51467e-11	8.10334e-12
44.7997	5.56899e-11	8.2732e-12
44.9275	5.62924e-11	8.41119e-12
45.057	5.61834e-11	8.47195e-12
45.1851	5.60081e-11	8.67614e-12
45.3128	5.58869e-11	8.31689e-12
45.4409	5.61986e-11	8.39316e-12
45.5688	5.56026e-11	8.18866e-12
45.6969	5.59182e-11	8.91755e-12
45.8248	5.54178e-11	9.15035e-12
45.9528	5.60639e-11	8.78182e-12
46.0809	5.58962e-11	8.7429e-12
46.2087	5.63993e-11	9.12757e-12
46.3363	5.60516e-11	8.80413e-12
46.465	5.59331e-11	9.64913e-12
46.593	5.66267e-11	8.56303e-12
46.7219	5.55655e-11	9.88929e-12
46.8498	5.60315e-11	8.73422e-12
46.9779	5.5611e-11	8.47869e-12
47.1058	5.59962e-11	1.02725e-11
47.2345	5.55236e-11	9.84892e-12
47.3631	5.61366e-11	8.58919e-12
47.4916	5.57414e-11	1.0491e-11
47.6203	5.55032e-11	8.31569e-12
47.7482	5.57979e-11	8.45688e-12
47.8777	5.67775e-11	8.46597e-12
48.0063	5.62642e-11	8.40981e-12
48.135	5.5874e-11	1.05483e-11
48.2631	5.63653e-11	8.36112e-12
48.391	5.62322e-11	1.14809e-11
48.5191	5.56346e-11	8.55105e-12
48.6479	5.61118e-11	8.50315e-12
48.7766	5.59577e-11	1.18419e-11
48.905	5.5525e-11	1.17056e-11
49.0336	5.59045e-11	1.1906e-11
49.1625	5.59919e-11	8.65049e-12
49.291	5.59387e-11	1.22937e-11
49.4199	5.59115e-11	1.20668e-11
49.5483	5.55848e-11	1.2375e-11
49.6767	5.61455e-11	1.2267e-11
49.8054	5.58466e-11	1.25237e-11
49.9335	5.59944e-11	1.28625e-11
50.0615	5.66379e-11	1.29531e-11
50.1896	5.63309e-11	1.28746e-11
50.3175	5.58021e-11	1.25825e-11
50.4456	5.63875e-11	1.28901e-11
50.5736	5.59098e-11	8.95908e-12
50.7015	5.61161e-11	1.34219e-11
50.8299	5.57683e-11	1.35644e-11
50.9582	5.62523e-11	1.32375e-11
51.0877	5.62871e-11	9.07212e-12
51.2158	5.65361e-11	1.37334e-11
51.3443	5.62694e-11	1.34881e-11
51.4732	5.60077e-11	1.34779e-11
51.6009	5.61677e-11	1.39617e-11
51.7296	5.65452e-11	1.41485e-11
51.8582	5.64595e-11	1.45011e-11
51.9869	5.66822e-11	1.44103e-11
52.1156	5.68763e-11	1.42318e-11
52.2435	5.61006e-11	1.41355e-11
52.3714	5.70762e-11	1.46226e-11
52.4995	5.62832e-11	1.46164e-11
52.629	5.60944e-11	1.48257e-11
52.7569	5.59797e-11	1.48818e-11
52.8856	5.60222e-11	1.50666e-11
53.0142	5.61982e-11	1.4627e-11
53.1424	5.65738e-11	1.51088e-11
53.2713	5.60093e-11	1.47318e-11
53.4002	5.6277e-11	1.52441e-11
53.5289	5.63788e-11	1.50444e-11
53.6574	5.6327e-11	1.53336e-11
53.786	5.61548e-11	1.5392e-11
53.9147	5.62188e-11	1.55187e-11
54.0433	5.61733e-11	1.54454e-11
54.1723	5.59688e-11	1.58454e-11
54.301	5.57484e-11	1.54469e-11
54.4297	5.55089e-11	1.54222e-11
54.5583	5.5792e-11	1.57924e-11
54.6868	5.64284e-11	1.57343e-11
54.8147	5.64223e-11	1.60101e-11
54.9436	5.60569e-11	1.5871e-11
55.0713	5.61644e-11	1.55564e-11
55.1997	5.66604e-11	1.54498e-11
55.3288	5.60077e-11	1.61119e-11
55.4575	5.66108e-11	1.60541e-11
55.586	5.65918e-11	1.61883e-11
55.7151	5.65103e-11	1.59655e-11
55.8438	5.63046e-11	1.6085e-11
55.9723	5.69659e-11	1.6224e-11
56.1014	5.56227e-11	1.59626e-11
56.2299	5.64857e-11	1.63699e-11
56.3578	5.63645e-11	1.64325e-11
56.4867	5.5807e-11	1.65138e-11
56.6151	5.61589e-11	1.61136e-11
56.7441	5.68292e-11	1.64544e-11
56.8728	5.63565e-11	1.65448e-11
57.0007	5.72238e-11	1.6454e-11
57.1294	5.69074e-11	1.64875e-11
57.2582	5.6567e-11	1.65203e-11
57.3869	5.6294e-11	1.61279e-11
57.5169	5.56464e-11	1.62812e-11
57.647	5.64455e-11	1.66009e-11
57.7757	5.64517e-11	1.66031e-11
57.9043	5.63448e-11	1.67213e-11
58.033	5.59912e-11	1.64583e-11
58.162	5.65271e-11	1.65895e-11
58.2904	5.60239e-11	1.68387e-11
58.42	5.65921e-11	1.67721e-11
58.5485	5.59653e-11	1.66587e-11
58.6771	5.57268e-11	1.68078e-11
58.8059	5.58828e-11	1.72154e-11
58.9345	5.60559e-11	1.73094e-11
59.0633	5.59554e-11	1.68127e-11
59.1925	5.60251e-11	1.69701e-11
59.3227	5.57866e-11	1.72634e-11
59.4509	5.67573e-11	1.71314e-11
59.5795	5.595e-11	1.70691e-11
59.7077	5.62002e-11	1.68851e-11
59.8363	5.57781e-11	1.74153e-11
59.9648	5.69387e-11	1.73961e-11
60.0937	5.64359e-11	1.70084e-11
60.2222	5.62249e-11	1.762e-11
60.3509	5.64455e-11	1.69329e-11
60.4797	5.63545e-11	1.7047e-11
60.6082	5.65698e-11	1.74444e-11
60.736	5.60732e-11	1.74581e-11
60.8645	5.6644e-11	1.76433e-11
60.9932	5.63796e-11	1.76832e-11
61.1219	5.63221e-11	1.76583e-11
61.2507	5.57318e-11	1.75938e-11
61.3795	5.56075e-11	1.7919e-11
61.5081	5.70033e-11	1.80596e-11
61.6366	5.64694e-11	1.76086e-11
61.7644	5.65112e-11	1.77678e-11
61.8931	5.61929e-11	1.83161e-11
62.0213	5.65586e-11	1.80601e-11
62.15	5.65826e-11	1.81938e-11
62.2779	5.62912e-11	1.82148e-11
62.4065	5.69395e-11	1.84999e-11
62.535	5.58554e-11	1.84422e-11
62.6638	5.60227e-11	1.85672e-11
62.7928	5.66287e-11	1.85044e-11
62.9215	5.63612e-11	1.86698e-11
63.0497	5.66144e-11	1.90053e-11
63.1788	5.61833e-11	1.90086e-11
63.3075	5.69928e-11	1.9401e-11
63.4362	5.67785e-11	1.91502e-11
63.5647	5.58669e-11	1.92428e-11
63.6934	5.6671e-11	1.94319e-11
63.822	5.64125e-11	1.93844e-11
63.9523	5.61555e-11	1.97025e-11
64.081	5.64169e-11	1.97784e-11
64.2097	5.67365e-11	2.01023e-11
64.3381	5.62071e-11	2.03085e-11
64.466	5.71706e-11	2.00411e-11
64.5944	5.68721e-11	2.02348e-11
64.7233	5.67467e-11	2.0411e-11
64.8517	5.67268e-11	2.03653e-11
64.9809	5.66883e-11	2.0656e-11
65.1094	5.65253e-11	2.06888e-11
65.2385	5.68575e-11	2.13929e-11
65.3672	5.63919e-11	2.08839e-11
65.4956	5.69077e-11	2.1536e-11
65.6244	5.65368e-11	2.20946e-11
65.7535	5.63671e-11	2.17872e-11
65.8822	5.71576e-11	2.17991e-11
66.0111	5.69719e-11	2.25511e-11
66.1393	5.68905e-11	2.25308e-11
66.268	5.6718e-11	2.24597e-11
66.3967	5.75268e-11	2.26365e-11
66.5254	5.62988e-11	2.30093e-11
66.654	5.67573e-11	2.29549e-11
66.7827	5.68493e-11	2.36453e-11
66.9114	5.61266e-11	2.37919e-11
67.04	5.70508e-11	2.4039e-11
67.1677	5.72701e-11	2.37459e-11
67.2964	5.67106e-11	2.41915e-11
67.425	5.6831e-11	2.43567e-11
67.5537	5.74071e-11	2.49802e-11
67.6821	5.75909e-11	2.51426e-11
67.8106	5.70056e-11	2.54103e-11
67.9393	5.68809e-11	2.58764e-11
68.0677	5.66161e-11	2.61046e-11
68.1963	5.6995e-11	2.6432e-11
68.3248	5.6992e-11	2.63116e-11
68.4536	5.71364e-11	2.63064e-11
68.5823	5.71137e-11	2.72235e-11
68.7107	5.75028e-11	2.74508e-11
68.8392	5.69724e-11	2.75069e-11
68.9678	5.71525e-11	2.78141e-11
69.0961	5.72752e-11	2.81008e-11
69.2242	5.6866e-11	2.864e-11
69.3529	5.77408e-11	2.93841e-11
69.4816	5.80082e-11	2.93364e-11
69.6102	5.73592e-11	2.94373e-11
69.7387	5.80964e-11	2.98007e-11
69.8673	5.69136e-11	3.02121e-11
69.9957	5.71082e-11	3.04711e-11
70.1242	5.72311e-11	3.04813e-11
70.2529	5.72939e-11	3.08311e-11
70.3817	5.76537e-11	3.14431e-11
70.5101	5.77562e-11	3.15062e-11
70.6385	5.69986e-11	3.16265e-11
70.7675	5.72498e-11	3.22437e-11
70.8959	5.73471e-11	3.26789e-11
71.0268	5.7678e-11	3.28087e-11
71.1555	5.74506e-11	3.39964e-11
71.2841	5.78383e-11	3.38121e-11
71.4126	5.74363e-11	3.44985e-11
71.5405	5.73659e-11	3.42452e-11
71.6693	5.79551e-11	3.53329e-11
71.7978	5.81706e-11	3.55241e-11
71.9264	5.8041e-11	3.55211e-11
72.0551	5.71342e-11	3.59358e-11
72.1835	5.80727e-11	3.64216e-11
72.3123	5.77357e-11	3.66185e-11
72.4409	5.79514e-11	3.70444e-11
72.5695	5.77044e-11	3.73118e-11
72.6983	5.80951e-11	3.81008e-11
72.8264	5.83504e-11	3.84302e-11
72.9554	5.89876e-11	3.85578e-11
73.0838	5.92128e-11	3.90048e-11
73.2117	5.75693e-11	3.95257e-11
73.3406	5.79746e-11	3.97651e-11
73.469	5.80866e-11	4.02691e-11
73.5982	5.85861e-11	4.07934e-11
73.7267	5.88233e-11	4.06269e-11
73.8556	5.88254e-11	4.12198e-11
73.9843	5.85372e-11	4.15079e-11
74.1122	5.86225e-11	4.22829e-11
74.2406	5.88751e-11	4.21102e-11
74.3684	5.90199e-11	4.29796e-11
74.4969	5.87729e-11	4.33292e-11
74.6256	5.90774e-11	4.34051e-11
74.7542	5.87831e-11	4.35491e-11
74.8827	5.81564e-11	4.3781e-11
75.0113	5.86807e-11	4.43376e-11
75.14	5.85426e-11	4.49055e-11
75.2695	5.87097e-11	4.46203e-11
75.3981	5.90369e-11	4.53054e-11
75.5268	5.87517e-11	4.54688e-11
75.6568	5.78907e-11	4.5856e-11
75.7857	5.9044e-11	4.6541e-11
75.914	5.89151e-11	4.65505e-11
76.0427	5.8956e-11	4.69892e-11
76.1715	5.83894e-11	4.74382e-11
76.3	5.86145e-11	4.73873e-11
76.4289	5.89328e-11	4.77229e-11
76.5573	5.94326e-11	4.79224e-11
76.6857	5.90166e-11	4.84654e-11
76.8144	5.83965e-11	4.8806e-11
76.9429	5.90404e-11	4.9099e-11
77.0715	5.81721e-11	4.88869e-11
77.2002	5.86034e-11	4.87395e-11
77.3302	5.90049e-11	4.96356e-11
77.4589	5.92074e-11	4.94637e-11
77.5873	5.89405e-11	4.89542e-11
77.716	5.88282e-11	4.99732e-11
77.8447	5.95538e-11	4.98909e-11
77.9734	5.90505e-11	5.01603e-11
78.1021	5.92743e-11	5.0902e-11
78.2305	5.87831e-11	4.99365e-11
78.3594	5.89677e-11	5.07053e-11
78.4878	5.92556e-11	5.04987e-11
78.6163	5.95525e-11	5.1387e-11
78.7441	5.86065e-11	5.1009e-11
78.8728	5.95467e-11	5.14029e-11
79.0018	5.95206e-11	5.13225e-11
79.1304	5.94577e-11	5.13498e-11
79.2591	5.91573e-11	5.17271e-11
79.3878	5.8959e-11	5.17947e-11
79.518	5.95736e-11	5.11512e-11
79.6467	5.9632e-11	5.15042e-11
79.7746	5.89369e-11	5.2243e-11
79.9031	5.91759e-11	5.22571e-11
80.0315	5.93076e-11	5.15051e-11
80.1603	5.87961e-11	5.18318e-11
80.289	5.92028e-11	5.15408e-11
80.4175	5.93112e-11	5.20456e-11
80.5464	5.89681e-11	5.25422e-11
80.6748	5.95396e-11	5.25691e-11
80.8033	5.83784e-11	5.25654e-11
80.9319	5.90761e-11	5.2396e-11
81.0604	5.89918e-11	5.23959e-11
81.1891	5.90907e-11	5.21132e-11
81.3177	5.86028e-11	5.23181e-11
81.4466	5.93537e-11	5.18722e-11
81.5746	5.92453e-11	5.22582e-11
81.7032	5.87808e-11	5.25024e-11
81.8321	5.87892e-11	5.20023e-11
81.9608	5.8859e-11	5.16185e-11
82.0895	5.89386e-11	5.26084e-11
82.2184	5.86442e-11	5.25805e-11
82.3477	5.92046e-11	5.23014e-11
82.4761	5.85965e-11	5.29797e-11
82.6039	5.92378e-11	5.23067e-11
82.7329	5.83033e-11	5.20559e-11
82.8614	5.9102e-11	5.20064e-11
82.9898	5.92788e-11	5.24602e-11
83.1185	5.87148e-11	5.24361e-11
83.2471	5.90655e-11	5.2066e-11
83.3758	5.89776e-11	5.14262e-11
83.5036	5.87939e-11	5.23559e-11
83.6321	5.86335e-11	5.26691e-11
83.7608	5.81472e-11	5.23926e-11
83.8892	5.88472e-11	5.2132e-11
84.0171	5.85856e-11	5.23585e-11
84.1458	5.90536e-11	5.17511e-11
84.2755	5.92704e-11	5.24223e-11
84.4044	5.85829e-11	5.29465e-11
84.5329	5.88754e-11	5.23088e-11
84.6616	5.90669e-11	5.18121e-11
84.7904	5.85595e-11	5.21907e-11
84.9188	5.89384e-11	5.26527e-11
85.0476	5.90554e-11	5.2253e-11
85.176	5.90341e-11	5.17322e-11
85.3049	5.86866e-11	5.20629e-11
85.4336	5.94105e-11	5.21104e-11
85.562	5.89097e-11	5.20193e-11
85.6905	5.86586e-11	5.19828e-11
85.8191	5.89352e-11	5.22042e-11
85.9478	5.87632e-11	5.25635e-11
86.0756	5.91181e-11	5.26501e-11
86.2051	5.88094e-11	5.18666e-11
86.3338	5.84257e-11	5.23022e-11
86.4623	5.92939e-11	5.28681e-11
86.5912	5.8972e-11	5.25655e-11
86.7199	5.88671e-11	5.27872e-11
86.8485	5.84907e-11	5.27099e-11
86.977	5.87929e-11	5.33682e-11
87.1056	5.91211e-11	5.23463e-11
87.2346	5.88132e-11	5.30331e-11
87.3632	5.94344e-11	5.30108e-11
87.4919	5.87091e-11	5.29471e-11
87.6204	5.89325e-11	5.281e-11
87.749	5.83652e-11	5.30534e-11
87.8777	5.87125e-11	5.33936e-11
88.0061	5.86016e-11	5.38667e-11
88.1346	5.89181e-11	5.36962e-11
88.2633	5.88051e-11	5.33723e-11
88.3922	5.84612e-11	5.38155e-11
88.5209	5.82902e-11	5.36744e-11
88.6495	5.86885e-11	5.40197e-11
88.7785	5.91905e-11	5.41451e-11
88.9071	5.9125e-11	5.50548e-11
89.0356	5.93028e-11	5.37754e-11
89.1642	5.8772e-11	5.43832e-11
89.2917	5.87269e-11	5.45947e-11
89.4203	5.89545e-11	5.54528e-11
89.5489	5.85787e-11	5.54207e-11
89.6776	5.96734e-11	5.51982e-11
89.8061	5.87897e-11	5.6312e-11
89.9339	5.94588e-11	5.55247e-11
90.0627	5.89973e-11	5.6378e-11
90.1911	5.95375e-11	5.55232e-11
90.3197	5.99697e-11	5.66927e-11
90.4482	5.93245e-11	5.61503e-11
90.5769	5.85171e-11	5.69897e-11
90.7055	5.88826e-11	5.67474e-11
90.8341	5.8845e-11	5.65864e-11
90.9628	5.91701e-11	5.78427e-11
91.0913	5.91379e-11	5.79527e-11
91.2199	5.91801e-11	5.75006e-11
91.3487	5.85343e-11	5.84482e-11
91.4776	5.90664e-11	5.77518e-11
91.6063	5.87481e-11	5.87012e-11
91.7349	5.85839e-11	5.7994e-11
91.8636	5.89888e-11	5.9064e-11
91.9921	5.84307e-11	5.82653e-11
92.1199	5.84651e-11	5.9225e-11
92.2486	5.95761e-11	5.98582e-11
92.3773	5.94779e-11	6.02138e-11
92.506	5.91145e-11	6.04799e-11
92.6351	5.97077e-11	6.07038e-11
92.7638	5.94227e-11	6.08253e-11
92.8926	5.9044e-11	6.11769e-11
93.0212	5.92704e-11	6.11058e-11
93.1497	5.95961e-11	6.22457e-11
93.2799	5.95641e-11	6.17526e-11
93.407	5.95887e-11	6.23132e-11
93.5356	5.98176e-11	6.26906e-11
93.6644	5.94389e-11	6.24955e-11
93.7933	5.91541e-11	6.31589e-11
93.9235	6.01145e-11	6.2486e-11
94.0522	5.89563e-11	6.31617e-11
94.181	5.92202e-11	6.32877e-11
94.3096	5.94275e-11	6.38515e-11
94.4381	5.96716e-11	6.38346e-11
94.5667	5.99121e-11	6.4872e-11
94.6953	6.00846e-11	6.47297e-11
94.824	6.00788e-11	6.42913e-11
94.9523	5.93027e-11	6.48328e-11
95.0809	5.97615e-11	6.56696e-11
95.2103	5.98756e-11	6.45877e-11
95.3388	5.90358e-11	6.57878e-11
95.4675	5.91304e-11	6.58209e-11
95.5962	6.00816e-11	6.61539e-11
95.725	5.97525e-11	6.65547e-11
95.8529	5.98504e-11	6.67301e-11
95.9816	6.00758e-11	6.72028e-11
96.1104	6.00364e-11	6.67988e-11
96.2383	6.00122e-11	6.71579e-11
96.3672	6.00618e-11	6.7307e-11
96.4958	6.01891e-11	6.71972e-11
96.6243	5.97097e-11	6.80009e-11
96.7529	5.95196e-11	6.73848e-11
96.8814	5.98448e-11	6.80232e-11
97.0101	6.00552e-11	6.76282e-11
97.1387	6.02441e-11	6.78495e-11
97.2668	5.9555e-11	6.88117e-11
97.3952	5.99965e-11	6.86968e-11
97.5235	5.9867e-11	6.80857e-11
97.6516	5.99638e-11	6.88826e-11
97.7802	6.03144e-11	6.83895e-11
97.9087	5.94858e-11	6.91944e-11
98.0376	6.00358e-11	6.95245e-11
98.166	5.97616e-11	6.93063e-11
98.2948	5.9807e-11	6.90905e-11
98.4234	5.9779e-11	6.92444e-11
98.5521	5.99298e-11	6.91262e-11
98.6805	5.98723e-11	6.94508e-11
98.8099	5.98729e-11	6.96872e-11
98.9386	5.97073e-11	6.92953e-11
99.067	6.04071e-11	6.96877e-11
99.1955	6.06475e-11	6.94977e-11
99.3242	6.01247e-11	6.97633e-11
99.4528	5.98907e-11	6.87986e-11
99.5815	5.982e-11	6.96682e-11
99.7102	5.95603e-11	6.91292e-11
99.8388	5.99851e-11	6.89141e-11
99.9665	6.01634e-11	6.87173e-11
100.095	6.00473e-11	6.9971e-11
100.224	5.95006e-11	6.98052e-11
100.352	6.01904e-11	6.86821e-11
100.481	5.98254e-11	6.95057e-11
100.609	5.95024e-11	6.8108e-11
100.738	5.9608e-11	6.90273e-11
100.867	5.93077e-11	6.8513e-11
100.995	5.92628e-11	6.88027e-11
101.123	5.97883e-11	6.86147e-11
101.252	5.99853e-11	6.84948e-11
101.38	5.94302e-11	6.84689e-11
101.509	5.93111e-11	6.82146e-11
101.638	5.91347e-11	6.82656e-11
101.766	5.94801e-11	6.82453e-11
101.894	6.007e-11	6.80431e-11
102.023	5.98694e-11	6.84809e-11
102.151	5.9694e-11	6.78988e-11
102.28	5.93042e-11	6.77449e-11
102.409	5.93033e-11	6.73603e-11
102.537	6.00084e-11	6.72811e-11
102.666	5.94952e-11	6.70701e-11
102.794	5.97386e-11	6.71935e-11
102.923	5.88047e-11	6.6674e-11
103.052	5.93373e-11	6.63681e-11
103.181	5.97909e-11	6.69836e-11
103.309	5.9732e-11	6.62913e-11
103.438	5.94636e-11	6.61888e-11
103.567	5.95724e-11	6.59386e-11
103.695	5.95617e-11	6.65054e-11
103.825	5.99017e-11	6.61641e-11
103.954	5.89655e-11	6.58635e-11
104.082	5.91344e-11	6.51987e-11
104.211	5.86251e-11	6.48758e-11
104.339	5.92597e-11	6.54071e-11
104.467	5.96122e-11	6.5393e-11
104.596	5.92062e-11	6.50376e-11
104.724	5.95122e-11	6.50689e-11
104.853	5.90577e-11	6.4558e-11
104.981	5.87526e-11	6.52237e-11
105.109	5.92069e-11	6.46325e-11
105.238	5.89789e-11	6.41144e-11
105.366	5.92878e-11	6.41864e-11
105.495	5.94259e-11	6.43027e-11
105.624	5.91092e-11	6.38914e-11
105.752	5.8598e-11	6.41445e-11
105.881	5.85692e-11	6.322e-11
106.009	5.8823e-11	6.37154e-11
106.138	5.90663e-11	6.37687e-11
106.267	5.94618e-11	6.30167e-11
106.396	5.83933e-11	6.31394e-11
106.525	5.92157e-11	6.30176e-11
106.653	5.91112e-11	6.24065e-11
106.782	5.87244e-11	6.31876e-11
106.91	5.85108e-11	6.21426e-11
107.039	5.91875e-11	6.19705e-11
107.167	5.90229e-11	6.1816e-11
107.296	5.89122e-11	6.19781e-11
107.425	5.8541e-11	6.22515e-11
107.553	5.78634e-11	6.23078e-11
107.682	5.83459e-11	6.15066e-11
107.811	5.85592e-11	6.21023e-11
107.939	5.89542e-11	6.08427e-11
108.068	5.86658e-11	6.12324e-11
108.197	5.84341e-11	6.11281e-11
108.325	5.85245e-11	6.04707e-11
108.454	5.82398e-11	6.06929e-11
108.582	5.84845e-11	6.09787e-11
108.711	5.90961e-11	6.16597e-11
108.84	5.8968e-11	6.12675e-11
108.968	5.9071e-11	6.09508e-11
109.097	5.83984e-11	6.07799e-11
109.226	5.9067e-11	5.96911e-11
109.355	5.83881e-11	6.08483e-11
109.484	5.90016e-11	6.04809e-11
109.612	5.8555e-11	6.0306e-11
109.742	5.8292e-11	6.00039e-11
109.869	5.83964e-11	5.99491e-11
109.998	5.83647e-11	5.96284e-11
110.126	5.83319e-11	6.04666e-11
110.255	5.86293e-11	6.03312e-11
110.383	5.82128e-11	6.07118e-11
110.512	5.86893e-11	5.96428e-11
110.641	5.81326e-11	6.0142e-11
110.769	5.8631e-11	6.01277e-11
110.898	5.82661e-11	6.04175e-11
111.025	5.87369e-11	5.97163e-11
111.154	5.81142e-11	5.98052e-11
111.282	5.84821e-11	5.96343e-11
111.411	5.87009e-11	6.00902e-11
111.54	5.86196e-11	5.97194e-11
111.669	5.75779e-11	5.90725e-11
111.797	5.80717e-11	6.01743e-11
111.926	5.79149e-11	5.98276e-11
112.054	5.81655e-11	5.98414e-11
112.183	5.76099e-11	6.03904e-11
112.312	5.863e-11	5.9423e-11
112.441	5.87008e-11	6.02088e-11
112.569	5.90177e-11	5.91214e-11
112.698	5.889e-11	5.93326e-11
112.826	5.84905e-11	5.94959e-11
112.955	5.82773e-11	5.92412e-11
113.084	5.88892e-11	5.87719e-11
113.212	5.94074e-11	5.89182e-11
113.341	5.87153e-11	5.80257e-11
113.469	5.82425e-11	5.91763e-11
113.598	5.81884e-11	5.88281e-11
113.726	5.8889e-11	5.89646e-11
113.855	5.86584e-11	5.81881e-11
113.983	5.82955e-11	5.84444e-11
114.112	5.87503e-11	5.85843e-11
114.24	5.79771e-11	5.90081e-11
114.368	5.78356e-11	5.80904e-11
114.497	5.8619e-11	5.84859e-11
114.625	5.82206e-11	5.80556e-11
114.754	5.76843e-11	5.8577e-11
114.882	5.80675e-11	5.7974e-11
115.011	5.81442e-11	5.76616e-11
115.139	5.7729e-11	5.72474e-11
115.268	5.80033e-11	5.80746e-11
115.397	5.85342e-11	5.74859e-11
115.525	5.8063e-11	5.72022e-11
115.654	5.7995e-11	5.77819e-11
115.782	5.79639e-11	5.70258e-11
115.911	5.75395e-11	5.66937e-11
116.04	5.78016e-11	5.65361e-11
116.168	5.7657e-11	5.76747e-11
116.298	5.81448e-11	5.65238e-11
116.426	5.75021e-11	5.67017e-11
116.555	5.78834e-11	5.7108e-11
116.684	5.81018e-11	5.69476e-11
116.812	5.77217e-11	5.62916e-11
116.941	5.77753e-11	5.66212e-11
117.069	5.80776e-11	5.59015e-11
117.198	5.76664e-11	5.63235e-11
117.327	5.79445e-11	5.57068e-11
117.455	5.79325e-11	5.63786e-11
117.584	5.80783e-11	5.63602e-11
117.712	5.78614e-11	5.55178e-11
117.84	5.733e-11	5.58463e-11
117.969	5.78774e-11	5.53177e-11
118.098	5.82622e-11	5.52415e-11
118.226	5.78917e-11	5.60317e-11
118.355	5.79241e-11	5.49552e-11
118.484	5.76113e-11	5.50418e-11
118.612	5.82436e-11	5.52582e-11
118.741	5.74293e-11	5.53849e-11
118.869	5.82787e-11	5.42363e-11
118.998	5.75012e-11	5.44945e-11
119.127	5.74625e-11	5.4657e-11
119.255	5.78081e-11	5.35704e-11
119.383	5.77224e-11	5.40427e-11
119.512	5.79247e-11	5.41114e-11
119.641	5.73043e-11	5.37061e-11
119.769	5.7584e-11	5.41616e-11
119.898	5.74032e-11	5.39418e-11
120.027	5.72602e-11	5.31476e-11
120.155	5.73828e-11	5.3026e-11
120.284	5.70041e-11	5.32682e-11
120.413	5.75879e-11	5.2894e-11
120.541	5.75365e-11	5.16763e-11
120.67	5.71671e-11	5.28159e-11
120.799	5.76699e-11	5.1813e-11
120.927	5.74322e-11	5.26778e-11
121.056	5.75698e-11	5.16906e-11
121.186	5.79103e-11	5.16607e-11
121.314	5.82083e-11	5.14072e-11
121.443	5.75469e-11	5.12452e-11
121.572	5.74936e-11	5.10795e-11
121.701	5.76503e-11	5.11144e-11
121.83	5.72674e-11	5.13324e-11
121.958	5.75954e-11	5.03886e-11
122.087	5.76724e-11	5.07612e-11
122.215	5.72171e-11	5.012e-11
122.344	5.76559e-11	4.99149e-11
122.472	5.70809e-11	4.99844e-11
122.6	5.71161e-11	5.02188e-11
122.73	5.6839e-11	4.94044e-11
122.858	5.73452e-11	4.97507e-11
122.987	5.74254e-11	4.88793e-11
123.115	5.71721e-11	4.8538e-11
123.244	5.75199e-11	4.87639e-11
123.373	5.70017e-11	4.84299e-11
123.501	5.68488e-11	4.81295e-11
123.63	5.71834e-11	4.79812e-11
123.758	5.64171e-11	4.81074e-11
123.888	5.75835e-11	4.74905e-11
124.016	5.67906e-11	4.7861e-11
124.145	5.75081e-11	4.71741e-11
124.274	5.64986e-11	4.68757e-11
124.403	5.69877e-11	4.59594e-11
124.531	5.66244e-11	4.67088e-11
124.66	5.72561e-11	4.59673e-11
124.789	5.66121e-11	4.61505e-11
124.919	5.70479e-11	4.60657e-11
125.047	5.69722e-11	4.59221e-11
125.175	5.67591e-11	4.52431e-11
125.304	5.65885e-11	4.54457e-11
125.432	5.65455e-11	4.50171e-11
125.561	5.63812e-11	4.44011e-11
125.69	5.63338e-11	4.49299e-11
125.818	5.62613e-11	4.43233e-11
125.947	5.63238e-11	4.45649e-11
126.075	5.5771e-11	4.39693e-11
126.203	5.66299e-11	4.44864e-11
126.332	5.65329e-11	4.42484e-11
126.46	5.69527e-11	4.38904e-11
126.589	5.67318e-11	4.35149e-11
126.718	5.65925e-11	4.36171e-11
126.846	5.65802e-11	4.32414e-11
126.975	5.67604e-11	4.27651e-11
127.104	5.68436e-11	4.32045e-11
127.233	5.64764e-11	4.28506e-11
127.361	5.64791e-11	4.25309e-11
127.489	5.60968e-11	4.22588e-11
127.617	5.53975e-11	4.19603e-11
127.746	5.71702e-11	4.20372e-11
127.874	5.63697e-11	4.14254e-11
128.003	5.59731e-11	4.14338e-11
128.131	5.5363e-11	4.15118e-11
128.259	5.64046e-11	4.16547e-11
128.388	5.63586e-11	4.14158e-11
128.517	5.64591e-11	4.10406e-11
128.645	5.60007e-11	4.08439e-11
128.774	5.57761e-11	4.0625e-11
128.902	5.6477e-11	4.08329e-11
129.031	5.63969e-11	4.02916e-11
129.159	5.62195e-11	4.05601e-11
129.288	5.61102e-11	4.02799e-11
129.417	5.59394e-11	4.00361e-11
129.545	5.57153e-11	4.02897e-11
129.674	5.60511e-11	4.00279e-11
129.803	5.60567e-11	3.9631e-11
129.931	5.57934e-11	3.99322e-11
130.06	5.64068e-11	3.95819e-11
130.189	5.6054e-11	3.8789e-11
130.318	5.57224e-11	3.92815e-11
130.446	5.61034e-11	3.94698e-11
130.575	5.55642e-11	3.89947e-11
130.704	5.64694e-11	3.9325e-11
130.833	5.63538e-11	3.91953e-11
130.964	5.57202e-11	3.88614e-11
131.092	5.63584e-11	3.82215e-11
131.221	5.61867e-11	3.86848e-11
131.349	5.59581e-11	3.87871e-11
131.478	5.61279e-11	3.8462e-11
131.606	5.62686e-11	3.85619e-11
131.735	5.60861e-11	3.85731e-11
131.863	5.61283e-11	3.84286e-11
131.991	5.56159e-11	3.80255e-11
132.12	5.55514e-11	3.8563e-11
132.249	5.61746e-11	3.88432e-11
132.378	5.58531e-11	3.83143e-11
132.507	5.57096e-11	3.83138e-11
132.635	5.51592e-11	3.79214e-11
132.764	5.61078e-11	3.84125e-11
132.893	5.64469e-11	3.79455e-11
133.021	5.5767e-11	3.7825e-11
133.15	5.61777e-11	3.77145e-11
133.279	5.54441e-11	3.75789e-11
133.407	5.61205e-11	3.72342e-11
133.536	5.58991e-11	3.75669e-11
133.664	5.53684e-11	3.72457e-11
133.793	5.58662e-11	3.7481e-11
133.922	5.60704e-11	3.74696e-11
134.05	5.62141e-11	3.68934e-11
134.179	5.58549e-11	3.68465e-11
134.308	5.55855e-11	3.73207e-11
134.436	5.63613e-11	3.74714e-11
134.565	5.61976e-11	3.6977e-11
134.694	5.54554e-11	3.70215e-11
134.822	5.58393e-11	3.69498e-11
134.952	5.59177e-11	3.71121e-11
135.081	5.55282e-11	3.6498e-11
135.21	5.54676e-11	3.67884e-11
135.338	5.52967e-11	3.65241e-11
135.467	5.58051e-11	3.62618e-11
135.597	5.53806e-11	3.66571e-11
135.725	5.63979e-11	3.65219e-11
135.854	5.53427e-11	3.71251e-11
135.983	5.57063e-11	3.59959e-11
136.111	5.56983e-11	3.63904e-11
136.24	5.52468e-11	3.62863e-11
136.369	5.60381e-11	3.65326e-11
136.497	5.5446e-11	3.59166e-11
136.626	5.57699e-11	3.61753e-11
136.755	5.60155e-11	3.59394e-11
136.883	5.56115e-11	3.58918e-11
137.012	5.5628e-11	3.63334e-11
137.14	5.63432e-11	3.54689e-11
137.269	5.52867e-11	3.53778e-11
137.398	5.55288e-11	3.60988e-11
137.526	5.54338e-11	3.61473e-11
137.655	5.52767e-11	3.54506e-11
137.784	5.52955e-11	3.54585e-11
137.912	5.51002e-11	3.55073e-11
138.041	5.61426e-11	3.57197e-11
138.17	5.47511e-11	3.5585e-11
138.299	5.5207e-11	3.60258e-11
138.427	5.56976e-11	3.57387e-11
138.555	5.50885e-11	3.52081e-11
138.684	5.5234e-11	3.52175e-11
138.812	5.59454e-11	3.46993e-11
138.941	5.55925e-11	3.48339e-11
139.07	5.50665e-11	3.49969e-11
139.198	5.55885e-11	3.48533e-11
139.327	5.58303e-11	3.50369e-11
139.456	5.53282e-11	3.45676e-11
139.584	5.52161e-11	3.45626e-11
139.713	5.52446e-11	3.52284e-11
139.841	5.57285e-11	3.4595e-11
139.97	5.51741e-11	3.4579e-11
140.098	5.49313e-11	3.45956e-11
140.227	5.49325e-11	3.48136e-11
140.355	5.59017e-11	3.48577e-11
140.484	5.53291e-11	3.45284e-11
140.613	5.48504e-11	3.43182e-11
140.742	5.51036e-11	3.48033e-11
140.87	5.4786e-11	3.41073e-11
140.999	5.53035e-11	3.41739e-11
141.127	5.52373e-11	3.37662e-11
141.255	5.52598e-11	3.44278e-11
141.384	5.54685e-11	3.40532e-11
141.512	5.56359e-11	3.39109e-11
141.642	5.52109e-11	3.36938e-11
141.77	5.53156e-11	3.39227e-11
141.899	5.46042e-11	3.37737e-11
142.027	5.51511e-11	3.35773e-11
142.156	5.57328e-11	3.3574e-11
142.285	5.48516e-11	3.34357e-11
142.414	5.54733e-11	3.35343e-11
142.543	5.54416e-11	3.36127e-11
142.672	5.54346e-11	3.28725e-11
142.8	5.52067e-11	3.33564e-11
142.929	5.46538e-11	3.31195e-11
143.058	5.50117e-11	3.36611e-11
143.186	5.52107e-11	3.32924e-11
143.315	5.51436e-11	3.27961e-11
143.444	5.43864e-11	3.29615e-11
143.572	5.53521e-11	3.29466e-11
143.7	5.4801e-11	3.25456e-11
143.829	5.49609e-11	3.30267e-11
143.957	5.48652e-11	3.24612e-11
144.086	5.53154e-11	3.30897e-11
144.214	5.49685e-11	3.3242e-11
144.342	5.4945e-11	3.23662e-11
144.471	5.52615e-11	3.2651e-11
144.6	5.49962e-11	3.28003e-11
144.728	5.46042e-11	3.25949e-11
144.857	5.47584e-11	3.25955e-11
144.985	5.53213e-11	3.257e-11
145.114	5.46989e-11	3.22927e-11
145.243	5.46213e-11	3.21124e-11
145.371	5.52848e-11	3.20705e-11
145.5	5.5123e-11	3.20053e-11
145.629	5.50421e-11	3.15333e-11
145.757	5.54441e-11	3.18683e-11
145.885	5.4871e-11	3.17644e-11
146.014	5.48644e-11	3.18954e-11
146.142	5.47124e-11	3.13241e-11
146.271	5.55281e-11	3.14225e-11
146.4	5.45027e-11	3.12507e-11
146.529	5.47845e-11	3.16689e-11
146.658	5.48005e-11	3.16233e-11
146.786	5.44528e-11	3.16117e-11
146.914	5.46537e-11	3.11228e-11
147.043	5.48136e-11	3.1114e-11
147.172	5.48854e-11	3.09196e-11
147.301	5.44465e-11	3.12188e-11
147.429	5.50842e-11	3.12171e-11
147.558	5.43254e-11	3.11291e-11
147.686	5.48085e-11	3.10135e-11
147.815	5.42519e-11	3.10709e-11
147.943	5.47988e-11	3.06448e-11
148.071	5.4459e-11	3.03951e-11
148.199	5.47983e-11	3.11481e-11
148.328	5.43004e-11	3.02414e-11
148.456	5.43097e-11	3.05186e-11
148.584	5.46756e-11	3.04453e-11
148.713	5.48702e-11	3.07563e-11
148.842	5.44586e-11	3.07807e-11
148.971	5.46177e-11	3.05054e-11
149.099	5.40493e-11	3.07168e-11
149.228	5.50457e-11	3.03126e-11
149.356	5.41143e-11	3.03244e-11
149.485	5.47432e-11	3.05343e-11
149.614	5.47667e-11	3.01056e-11
149.742	5.46456e-11	3.03338e-11
149.871	5.46829e-11	3.02492e-11
149.999	5.50276e-11	3.00232e-11
150.127	5.51473e-11	3.02348e-11
150.257	5.51999e-11	2.95809e-11
150.385	5.43646e-11	2.9734e-11
150.514	5.45924e-11	3.03551e-11
150.643	5.4829e-11	2.98384e-11
150.771	5.49877e-11	2.99307e-11
150.9	5.43791e-11	2.99048e-11
151.029	5.46426e-11	2.99091e-11
151.158	5.50063e-11	2.95816e-11
151.286	5.41474e-11	2.96393e-11
151.415	5.45656e-11	2.93437e-11
151.544	5.56228e-11	2.9329e-11
151.672	5.5149e-11	2.94954e-11
151.801	5.45207e-11	2.95947e-11
151.93	5.41048e-11	2.91099e-11
152.059	5.46804e-11	2.93874e-11
152.188	5.47532e-11	2.93985e-11
152.317	5.44314e-11	2.94009e-11
152.446	5.44382e-11	2.9228e-11
152.574	5.44589e-11	2.96933e-11
152.703	5.41614e-11	2.91985e-11
152.831	5.41811e-11	2.92583e-11
152.959	5.39489e-11	2.87959e-11
153.088	5.46361e-11	2.92464e-11
153.217	5.5078e-11	2.93511e-11
153.345	5.40767e-11	2.94994e-11
153.474	5.50059e-11	2.90052e-11
153.602	5.44039e-11	2.91047e-11
153.732	5.44961e-11	2.91003e-11
153.86	5.48778e-11	2.92424e-11
153.989	5.40179e-11	2.91344e-11
154.117	5.45328e-11	2.91653e-11
154.246	5.43015e-11	2.90083e-11
154.376	5.41459e-11	2.88428e-11
154.504	5.39472e-11	2.93041e-11
154.634	5.40357e-11	2.89429e-11
154.762	5.4317e-11	2.90586e-11
154.891	5.4853e-11	2.90361e-11
155.019	5.44043e-11	2.86257e-11
155.148	5.4484e-11	2.92927e-11
155.277	5.4556e-11	2.90559e-11
155.406	5.40735e-11	2.87e-11
155.534	5.45829e-11	2.91238e-11
155.663	5.41018e-11	2.88595e-11
155.792	5.38163e-11	2.88001e-11
155.921	5.52091e-11	2.90564e-11
156.049	5.46303e-11	2.93742e-11
156.179	5.42558e-11	2.89791e-11
156.307	5.50581e-11	2.90679e-11
156.435	5.46998e-11	2.93992e-11
156.565	5.43434e-11	2.88067e-11
156.693	5.49643e-11	2.92794e-11
156.822	5.44047e-11	2.85476e-11
156.951	5.46838e-11	2.87003e-11
157.079	5.43814e-11	2.8251e-11
157.208	5.41033e-11	2.87681e-11
157.336	5.44276e-11	2.88724e-11
157.465	5.42913e-11	2.84357e-11
157.593	5.39619e-11	2.87119e-11
157.722	5.41822e-11	2.84251e-11
157.85	5.4775e-11	2.86977e-11
157.979	5.38654e-11	2.9141e-11
158.107	5.39219e-11	2.85157e-11
158.235	5.43223e-11	2.85134e-11
158.364	5.42277e-11	2.91807e-11
158.493	5.47638e-11	2.86829e-11
158.621	5.4321e-11	2.9387e-11
158.75	5.47345e-11	2.87801e-11
158.877	5.44148e-11	2.92482e-11
159.006	5.43838e-11	2.85072e-11
159.135	5.46126e-11	2.84269e-11
159.263	5.39007e-11	2.86864e-11
159.392	5.46703e-11	2.87124e-11
159.521	5.42125e-11	2.85972e-11
159.65	5.43172e-11	2.86493e-11
159.778	5.40935e-11	2.84679e-11
159.906	5.41357e-11	2.85173e-11
160.035	5.40346e-11	2.82813e-11
160.164	5.41287e-11	2.84767e-11
160.292	5.38214e-11	2.84477e-11
160.42	5.3406e-11	2.87644e-11
160.549	5.40456e-11	2.84544e-11
160.678	5.45694e-11	2.84647e-11
160.807	5.42156e-11	2.86124e-11
160.935	5.49217e-11	2.8628e-11
161.064	5.39271e-11	2.85564e-11
161.193	5.41045e-11	2.83597e-11
161.322	5.39349e-11	2.83974e-11
161.451	5.43222e-11	2.84224e-11
161.579	5.49459e-11	2.78021e-11
161.708	5.4344e-11	2.8171e-11
161.837	5.35965e-11	2.84173e-11
161.965	5.41861e-11	2.82068e-11
162.094	5.49717e-11	2.75752e-11
162.222	5.40564e-11	2.85123e-11
162.351	5.43366e-11	2.79495e-11
162.479	5.38971e-11	2.79795e-11
162.608	5.42183e-11	2.80139e-11
162.736	5.41986e-11	2.81624e-11
162.865	5.45906e-11	2.75214e-11
162.994	5.4692e-11	2.77306e-11
163.123	5.38539e-11	2.76551e-11
163.251	5.38802e-11	2.76891e-11
163.379	5.36683e-11	2.80951e-11
163.508	5.42374e-11	2.70819e-11
163.636	5.33975e-11	2.7842e-11
163.766	5.42281e-11	2.78118e-11
163.894	5.41886e-11	2.77748e-11
164.023	5.43193e-11	2.80663e-11
164.151	5.37347e-11	2.76865e-11
164.28	5.36075e-11	2.82448e-11
164.409	5.42092e-11	2.79177e-11
164.537	5.44819e-11	2.75268e-11
164.667	5.42392e-11	2.78337e-11
164.796	5.4543e-11	2.75432e-11
164.923	5.39143e-11	2.749e-11
165.052	5.413e-11	2.70782e-11
165.18	5.40829e-11	2.79742e-11
165.308	5.41743e-11	2.80035e-11
165.437	5.41163e-11	2.73052e-11
165.566	5.44624e-11	2.76428e-11
165.694	5.45521e-11	2.74184e-11
165.823	5.36242e-11	2.7157e-11
165.952	5.40805e-11	2.7466e-11
166.08	5.46454e-11	2.72301e-11
166.209	5.40278e-11	2.70963e-11
166.338	5.36829e-11	2.74283e-11
166.468	5.43423e-11	2.69136e-11
166.596	5.39927e-11	2.68162e-11
166.725	5.35727e-11	2.6826e-11
166.853	5.30078e-11	2.71358e-11
166.982	5.36489e-11	2.66105e-11
167.11	5.41106e-11	2.67635e-11
167.239	5.39065e-11	2.66111e-11
167.368	5.33874e-11	2.67631e-11
167.497	5.40468e-11	2.69358e-11
167.626	5.41179e-11	2.73319e-11
167.754	5.3723e-11	2.70292e-11
167.883	5.3963e-11	2.67669e-11
168.011	5.3505e-11	2.69391e-11
168.14	5.38358e-11	2.671e-11
168.269	5.40308e-11	2.65242e-11
168.398	5.36614e-11	2.69872e-11
168.526	5.38697e-11	2.6411e-11
168.655	5.38822e-11	2.69097e-11
168.784	5.35327e-11	2.64432e-11
168.912	5.38597e-11	2.67055e-11
169.041	5.3891e-11	2.61768e-11
169.169	5.33699e-11	2.64987e-11
169.298	5.39504e-11	2.62711e-11
169.426	5.35078e-11	2.65189e-11
169.555	5.42947e-11	2.64945e-11
169.684	5.41786e-11	2.6435e-11
169.811	5.31736e-11	2.65333e-11
169.941	5.31566e-11	2.60846e-11
170.07	5.42188e-11	2.62742e-11
170.198	5.38651e-11	2.65281e-11
170.327	5.38042e-11	2.5975e-11
170.455	5.43334e-11	2.63481e-11
170.584	5.37249e-11	2.5962e-11
170.713	5.39551e-11	2.59665e-11
170.842	5.36838e-11	2.62518e-11
170.97	5.37468e-11	2.63041e-11
171.098	5.39819e-11	2.60578e-11
171.228	5.33928e-11	2.64084e-11
171.356	5.36321e-11	2.63155e-11
171.485	5.42535e-11	2.62811e-11
171.613	5.34146e-11	2.64044e-11
171.742	5.36482e-11	2.61186e-11
171.871	5.34241e-11	2.60975e-11
172	5.35693e-11	2.63418e-11
172.128	5.33274e-11	2.6166e-11
172.257	5.35489e-11	2.5911e-11
172.385	5.37957e-11	2.62803e-11
172.514	5.36653e-11	2.61107e-11
172.642	5.37352e-11	2.57666e-11
172.772	5.35914e-11	2.58267e-11
172.9	5.36074e-11	2.6431e-11
173.029	5.3201e-11	2.57015e-11
173.157	5.35103e-11	2.60579e-11
173.286	5.34954e-11	2.61146e-11
173.415	5.35492e-11	2.58746e-11
173.543	5.38887e-11	2.65923e-11
173.672	5.41266e-11	2.6006e-11
173.801	5.31932e-11	2.59845e-11
173.929	5.35868e-11	2.61491e-11
174.058	5.31765e-11	2.59257e-11
174.187	5.31426e-11	2.60758e-11
174.315	5.4011e-11	2.57535e-11
174.444	5.33845e-11	2.59047e-11
174.573	5.3037e-11	2.61259e-11
174.702	5.31922e-11	2.59048e-11
174.83	5.32719e-11	2.6099e-11
174.959	5.3187e-11	2.55722e-11
175.087	5.35072e-11	2.63151e-11
175.216	5.36753e-11	2.58312e-11
175.345	5.36275e-11	2.59245e-11
175.473	5.38554e-11	2.59924e-11
175.601	5.33821e-11	2.63873e-11
175.73	5.36968e-11	2.59682e-11
175.858	5.35475e-11	2.59325e-11
175.987	5.39173e-11	2.59896e-11
176.116	5.36693e-11	2.58671e-11
176.244	5.41199e-11	2.62247e-11
176.374	5.36774e-11	2.61649e-11
176.502	5.40775e-11	2.66085e-11
176.631	5.38758e-11	2.62891e-11
176.76	5.34087e-11	2.60833e-11
176.887	5.43605e-11	2.58933e-11
177.016	5.32346e-11	2.57484e-11
177.145	5.31676e-11	2.58983e-11
177.273	5.32763e-11	2.60698e-11
177.402	5.3396e-11	2.55882e-11
177.531	5.35966e-11	2.61156e-11
177.659	5.37036e-11	2.60738e-11
177.788	5.35959e-11	2.62538e-11
177.917	5.32757e-11	2.63338e-11
178.045	5.3513e-11	2.57857e-11
178.174	5.34278e-11	2.64395e-11
178.303	5.39159e-11	2.60313e-11
178.431	5.34431e-11	2.59344e-11
178.56	5.31543e-11	2.62793e-11
178.689	5.36952e-11	2.58459e-11
178.817	5.39478e-11	2.62973e-11
178.946	5.42015e-11	2.56751e-11
179.074	5.31685e-11	2.62725e-11
179.202	5.34404e-11	2.59786e-11
179.331	5.31883e-11	2.58234e-11
179.461	5.30373e-11	2.5722e-11
179.589	5.34845e-11	2.56622e-11
179.718	5.44097e-11	2.5761e-11
179.846	5.37399e-11	2.58961e-11
179.975	5.33682e-11	2.58798e-11
180.105	5.4172e-11	2.59531e-11
180.234	5.35093e-11	2.54996e-11
180.362	5.31833e-11	2.56056e-11
180.491	5.34824e-11	2.58469e-11
180.62	5.38845e-11	2.58376e-11
180.749	5.38871e-11	2.55248e-11
180.877	5.32928e-11	2.59873e-11
181.006	5.35971e-11	2.55983e-11
181.135	5.39423e-11	2.60415e-11
181.263	5.35759e-11	2.53848e-11
181.392	5.38288e-11	2.5624e-11
181.521	5.35277e-11	2.56092e-11
181.649	5.36493e-11	2.57709e-11
181.778	5.36115e-11	2.57639e-11
181.907	5.36535e-11	2.61928e-11
182.035	5.32492e-11	2.54218e-11
182.164	5.31692e-11	2.5823e-11
182.293	5.35766e-11	2.55665e-11
182.422	5.37161e-11	2.53538e-11
182.551	5.28196e-11	2.56362e-11
182.68	5.42771e-11	2.53995e-11
182.809	5.34777e-11	2.55891e-11
182.938	5.38761e-11	2.54928e-11
183.066	5.35819e-11	2.52978e-11
183.195	5.40945e-11	2.54519e-11
183.323	5.37161e-11	2.60519e-11
183.452	5.3599e-11	2.52444e-11
183.581	5.35634e-11	2.53607e-11
183.71	5.36152e-11	2.55748e-11
183.838	5.36477e-11	2.54176e-11
183.967	5.39627e-11	2.54685e-11
184.096	5.39813e-11	2.51909e-11
184.224	5.30139e-11	2.52763e-11
184.353	5.33391e-11	2.48795e-11
184.482	5.30366e-11	2.55513e-11
184.611	5.31545e-11	2.50991e-11
184.74	5.33929e-11	2.51205e-11
184.868	5.40839e-11	2.53092e-11
184.996	5.30422e-11	2.5315e-11
185.125	5.30503e-11	2.50101e-11
185.254	5.32252e-11	2.53121e-11
185.382	5.35511e-11	2.5145e-11
185.511	5.36336e-11	2.52885e-11
185.639	5.28179e-11	2.51498e-11
185.768	5.27154e-11	2.49117e-11
185.896	5.38259e-11	2.52232e-11
186.026	5.35397e-11	2.50212e-11
186.154	5.28228e-11	2.48414e-11
186.282	5.29749e-11	2.48443e-11
186.411	5.33906e-11	2.4891e-11
186.539	5.34238e-11	2.49072e-11
186.668	5.38386e-11	2.49209e-11
186.797	5.30861e-11	2.50493e-11
186.926	5.35124e-11	2.4936e-11
187.054	5.31948e-11	2.48809e-11
187.182	5.3285e-11	2.49451e-11
187.311	5.24199e-11	2.47961e-11
187.439	5.28716e-11	2.52958e-11
187.568	5.3151e-11	2.51875e-11
187.696	5.3678e-11	2.49408e-11
187.824	5.31934e-11	2.49636e-11
187.953	5.30805e-11	2.48426e-11
188.081	5.28181e-11	2.47127e-11
188.21	5.38077e-11	2.50248e-11
188.338	5.34899e-11	2.47684e-11
188.467	5.28228e-11	2.49074e-11
188.595	5.28891e-11	2.51586e-11
188.722	5.32649e-11	2.49345e-11
188.851	5.33097e-11	2.51121e-11
188.979	5.31865e-11	2.49449e-11
189.108	5.34174e-11	2.47365e-11
189.237	5.25081e-11	2.45352e-11
189.365	5.33842e-11	2.49292e-11
189.494	5.35827e-11	2.49317e-11
189.621	5.29885e-11	2.48023e-11
189.75	5.32723e-11	2.48443e-11
189.878	5.32578e-11	2.49843e-11
190.007	5.28481e-11	2.47955e-11
190.136	5.32583e-11	2.46498e-11
190.264	5.30133e-11	2.49912e-11
190.393	5.35084e-11	2.49219e-11
190.522	5.33505e-11	2.46652e-11
190.651	5.28104e-11	2.47932e-11
190.779	5.28604e-11	2.50365e-11
190.907	5.29613e-11	2.47854e-11
191.036	5.36454e-11	2.49837e-11
191.164	5.3129e-11	2.47905e-11
191.293	5.36969e-11	2.47693e-11
191.421	5.26327e-11	2.47779e-11
191.551	5.3266e-11	2.48723e-11
191.68	5.36995e-11	2.49131e-11
191.808	5.3405e-11	2.5222e-11
191.937	5.32084e-11	2.50497e-11
192.066	5.28242e-11	2.51701e-11
192.194	5.32003e-11	2.47249e-11
192.323	5.33998e-11	2.50774e-11
192.452	5.39664e-11	2.48397e-11
192.58	5.33272e-11	2.48491e-11
192.709	5.32667e-11	2.49059e-11
192.836	5.30207e-11	2.46982e-11
192.965	5.36602e-11	2.45472e-11
193.093	5.33583e-11	2.47681e-11
193.221	5.2868e-11	2.49007e-11
193.35	5.36214e-11	2.48609e-11
193.478	5.30418e-11	2.47695e-11
193.607	5.36899e-11	2.51117e-11
193.735	5.27525e-11	2.50889e-11
193.864	5.31292e-11	2.51168e-11
193.992	5.3128e-11	2.51239e-11
194.12	5.34507e-11	2.49655e-11
194.249	5.26809e-11	2.47575e-11
194.377	5.32015e-11	2.48343e-11
194.505	5.37629e-11	2.46904e-11
194.633	5.33095e-11	2.48484e-11
194.762	5.3093e-11	2.49761e-11
194.891	5.37997e-11	2.48471e-11
195.019	5.30304e-11	2.48177e-11
195.147	5.25036e-11	2.46187e-11
195.275	5.31816e-11	2.48439e-11
195.404	5.31233e-11	2.46644e-11
195.532	5.26682e-11	2.4604e-11
195.659	5.23616e-11	2.47879e-11
195.788	5.27634e-11	2.44125e-11
195.917	5.24994e-11	2.47232e-11
196.045	5.286e-11	2.46374e-11
196.174	5.27522e-11	2.49356e-11
196.302	5.29417e-11	2.4998e-11
196.431	5.27531e-11	2.45022e-11
196.559	5.28646e-11	2.48506e-11
196.688	5.2717e-11	2.45939e-11
196.817	5.2943e-11	2.50004e-11
196.945	5.33074e-11	2.43658e-11
197.074	5.3635e-11	2.41218e-11
197.202	5.31256e-11	2.48991e-11
197.33	5.29331e-11	2.47253e-11
197.459	5.25783e-11	2.4807e-11
197.587	5.27513e-11	2.48807e-11
197.716	5.27996e-11	2.44394e-11
197.845	5.29802e-11	2.4416e-11
197.975	5.31233e-11	2.50071e-11
198.103	5.25203e-11	2.47667e-11
198.232	5.31242e-11	2.43648e-11
198.362	5.25161e-11	2.44851e-11
198.49	5.30245e-11	2.43725e-11
198.619	5.27748e-11	2.48722e-11
198.748	5.29272e-11	2.44929e-11
198.876	5.31984e-11	2.47084e-11
199.004	5.31136e-11	2.43173e-11
199.133	5.26761e-11	2.46268e-11
199.261	5.29318e-11	2.46078e-11
199.39	5.28059e-11	2.42089e-11
199.518	5.28383e-11	2.44842e-11
199.647	5.3527e-11	2.44902e-11
199.775	5.24819e-11	2.43539e-11
199.904	5.31179e-11	2.46175e-11
200.032	5.27225e-11	2.43855e-11
200.161	5.3008e-11	2.41083e-11
200.289	5.31091e-11	2.42832e-11
200.417	5.28035e-11	2.45268e-11
200.545	5.29588e-11	2.41071e-11
200.673	5.26034e-11	2.42659e-11
200.802	5.29293e-11	2.45138e-11
200.931	5.26255e-11	2.41884e-11
201.059	5.29481e-11	2.4452e-11
201.187	5.3228e-11	2.46245e-11
201.316	5.2882e-11	2.41392e-11
201.445	5.28948e-11	2.45624e-11
201.573	5.31679e-11	2.39589e-11
201.701	5.2984e-11	2.37708e-11
201.829	5.30762e-11	2.41713e-11
201.958	5.28666e-11	2.41923e-11
202.085	5.3066e-11	2.44319e-11
202.214	5.35671e-11	2.42305e-11
202.342	5.26151e-11	2.4141e-11
202.47	5.26171e-11	2.39615e-11
202.599	5.2412e-11	2.44556e-11
202.727	5.24546e-11	2.44067e-11
202.856	5.2484e-11	2.41683e-11
202.984	5.27502e-11	2.40011e-11
203.113	5.27656e-11	2.43679e-11
203.242	5.26655e-11	2.41795e-11
203.372	5.24709e-11	2.3874e-11
203.5	5.30823e-11	2.37241e-11
203.628	5.25983e-11	2.4081e-11
203.758	5.35611e-11	2.42159e-11
203.887	5.30715e-11	2.39916e-11
204.015	5.29427e-11	2.42449e-11
204.144	5.31809e-11	2.40466e-11
204.273	5.25614e-11	2.44041e-11
204.401	5.25983e-11	2.40649e-11
204.53	5.25531e-11	2.34651e-11
204.658	5.3179e-11	2.34972e-11
204.787	5.24987e-11	2.38708e-11
204.915	5.30749e-11	2.37477e-11
205.043	5.25029e-11	2.38037e-11
205.171	5.27492e-11	2.36573e-11
205.3	5.26921e-11	2.40097e-11
205.429	5.32259e-11	2.39373e-11
205.558	5.26424e-11	2.41083e-11
205.687	5.31849e-11	2.39831e-11
205.815	5.2684e-11	2.349e-11
205.944	5.27143e-11	2.3527e-11
206.072	5.26531e-11	2.34198e-11
206.202	5.28661e-11	2.35077e-11
206.331	5.28353e-11	2.41457e-11
206.459	5.24988e-11	2.34901e-11
206.588	5.25827e-11	2.34188e-11
206.715	5.28456e-11	2.38074e-11
206.844	5.33736e-11	2.3108e-11
206.971	5.24555e-11	2.36539e-11
207.1	5.25033e-11	2.35603e-11
207.228	5.25853e-11	2.34007e-11
207.356	5.24708e-11	2.34554e-11
207.485	5.24441e-11	2.34437e-11
207.613	5.28448e-11	2.3614e-11
207.742	5.27943e-11	2.38522e-11
207.87	5.31639e-11	2.37982e-11
207.998	5.28436e-11	2.39286e-11
208.127	5.2561e-11	2.37845e-11
208.255	5.31288e-11	2.37036e-11
208.383	5.27591e-11	2.35758e-11
208.512	5.28694e-11	2.32616e-11
208.642	5.24822e-11	2.33233e-11
208.771	5.27965e-11	2.38251e-11
208.9	5.26822e-11	2.32498e-11
209.028	5.30873e-11	2.33662e-11
209.157	5.26927e-11	2.3545e-11
209.286	5.24165e-11	2.33119e-11
209.416	5.22545e-11	2.37745e-11
209.545	5.22313e-11	2.34288e-11
209.673	5.27666e-11	2.37353e-11
209.801	5.16747e-11	2.34153e-11
209.929	5.3075e-11	2.35712e-11
210.059	5.2922e-11	2.35954e-11
210.188	5.2569e-11	2.32402e-11
210.316	5.28032e-11	2.382e-11
210.445	5.25103e-11	2.33175e-11
210.574	5.29375e-11	2.33231e-11
210.703	5.19949e-11	2.30476e-11
210.831	5.29431e-11	2.37734e-11
210.959	5.19197e-11	2.33842e-11
211.088	5.33534e-11	2.38222e-11
211.216	5.25629e-11	2.32406e-11
211.346	5.19731e-11	2.3204e-11
211.474	5.24683e-11	2.36858e-11
211.603	5.2538e-11	2.35504e-11
211.731	5.29384e-11	2.34241e-11
211.86	5.27631e-11	2.35777e-11
211.989	5.27745e-11	2.36267e-11
212.117	5.20175e-11	2.36095e-11
212.246	5.30849e-11	2.3356e-11
212.374	5.23684e-11	2.33922e-11
212.502	5.28104e-11	2.37992e-11
212.632	5.28004e-11	2.35921e-11
212.76	5.2369e-11	2.32252e-11
212.889	5.24621e-11	2.3491e-11
213.018	5.22048e-11	2.35006e-11
213.146	5.19972e-11	2.34989e-11
213.275	5.26092e-11	2.35176e-11
213.402	5.24586e-11	2.37508e-11
213.53	5.24436e-11	2.32661e-11
213.659	5.24465e-11	2.38117e-11
213.788	5.2969e-11	2.34482e-11
213.916	5.22809e-11	2.33945e-11
214.045	5.23085e-11	2.33102e-11
214.173	5.27588e-11	2.34197e-11
214.302	5.26856e-11	2.33398e-11
214.43	5.26616e-11	2.36302e-11
214.559	5.23957e-11	2.32086e-11
214.687	5.2453e-11	2.31988e-11
214.816	5.22768e-11	2.31706e-11
214.944	5.28098e-11	2.3342e-11
215.073	5.22333e-11	2.36277e-11
215.202	5.20099e-11	2.34605e-11
215.33	5.29551e-11	2.31856e-11
215.459	5.21013e-11	2.36944e-11
215.587	5.17948e-11	2.37528e-11
215.716	5.21973e-11	2.3506e-11
215.845	5.24654e-11	2.30857e-11
215.973	5.23148e-11	2.30635e-11
216.101	5.28035e-11	2.3517e-11
216.23	5.24078e-11	2.3197e-11
216.359	5.24424e-11	2.33247e-11
216.488	5.23929e-11	2.32853e-11
216.617	5.23039e-11	2.33268e-11
216.745	5.31419e-11	2.34255e-11
216.874	5.25159e-11	2.31757e-11
217.003	5.29821e-11	2.3523e-11
217.132	5.22153e-11	2.34908e-11
217.26	5.16314e-11	2.32825e-11
217.389	5.23214e-11	2.34136e-11
217.517	5.25396e-11	2.3595e-11
217.646	5.2392e-11	2.33235e-11
217.775	5.21932e-11	2.28726e-11
217.903	5.26432e-11	2.36603e-11
218.032	5.20926e-11	2.30447e-11
218.161	5.16819e-11	2.35209e-11
218.29	5.1793e-11	2.32844e-11
218.418	5.277e-11	2.34383e-11
218.546	5.28705e-11	2.34745e-11
218.675	5.28042e-11	2.36218e-11
218.804	5.24239e-11	2.35802e-11
218.933	5.28847e-11	2.35299e-11
219.061	5.25907e-11	2.35339e-11
219.19	5.23612e-11	2.3237e-11
219.319	5.20142e-11	2.36165e-11
219.447	5.22479e-11	2.35266e-11
219.576	5.24566e-11	2.34882e-11
219.705	5.2728e-11	2.34713e-11
219.834	5.23826e-11	2.37676e-11
219.962	5.2804e-11	2.33013e-11
220.091	5.2621e-11	2.33459e-11
220.219	5.30219e-11	2.33858e-11
220.348	5.2805e-11	2.35948e-11
220.476	5.28103e-11	2.33484e-11
220.605	5.27755e-11	2.31938e-11
220.734	5.28806e-11	2.33238e-11
220.862	5.24108e-11	2.32024e-11
220.991	5.24161e-11	2.33518e-11
221.12	5.22353e-11	2.38543e-11
221.249	5.16919e-11	2.31861e-11
221.377	5.15055e-11	2.35764e-11
221.506	5.16954e-11	2.33847e-11
221.633	5.22167e-11	2.3375e-11
221.762	5.19693e-11	2.3485e-11
221.891	5.23128e-11	2.30834e-11
222.02	5.22061e-11	2.33083e-11
222.15	5.29092e-11	2.33227e-11
222.278	5.24929e-11	2.32524e-11
222.407	5.25047e-11	2.34317e-11
222.535	5.27301e-11	2.31169e-11
222.663	5.23012e-11	2.37752e-11
222.792	5.26653e-11	2.31235e-11
222.92	5.22272e-11	2.3329e-11
223.05	5.17879e-11	2.32551e-11
223.178	5.20109e-11	2.32133e-11
223.306	5.30767e-11	2.29972e-11
223.434	5.21148e-11	2.28707e-11
223.563	5.20442e-11	2.30606e-11
223.692	5.2939e-11	2.33689e-11
223.82	5.16337e-11	2.31918e-11
223.949	5.20999e-11	2.29577e-11
224.078	5.29447e-11	2.31363e-11
224.206	5.25078e-11	2.28957e-11
224.335	5.24166e-11	2.31753e-11
224.464	5.23555e-11	2.31925e-11
224.593	5.22063e-11	2.34743e-11
224.721	5.23034e-11	2.31077e-11
224.85	5.30697e-11	2.27e-11
224.979	5.2339e-11	2.31273e-11
225.107	5.23349e-11	2.29873e-11
225.236	5.21246e-11	2.29003e-11
225.364	5.24017e-11	2.27871e-11
225.492	5.24228e-11	2.29561e-11
225.62	5.17971e-11	2.26259e-11
225.748	5.21728e-11	2.2657e-11
225.877	5.19428e-11	2.28131e-11
226.005	5.21232e-11	2.3265e-11
226.134	5.20059e-11	2.33468e-11
226.263	5.22404e-11	2.27059e-11
226.391	5.24633e-11	2.2836e-11
226.52	5.18575e-11	2.28164e-11
226.648	5.20385e-11	2.29218e-11
226.776	5.25655e-11	2.33501e-11
226.905	5.22112e-11	2.28889e-11
227.034	5.20183e-11	2.29567e-11
227.164	5.20068e-11	2.282e-11
227.293	5.22633e-11	2.29975e-11
227.423	5.26873e-11	2.28818e-11
227.552	5.22469e-11	2.30044e-11
227.681	5.18443e-11	2.29596e-11
227.808	5.25555e-11	2.3032e-11
227.936	5.22862e-11	2.30752e-11
228.065	5.25189e-11	2.28808e-11
228.194	5.23454e-11	2.29911e-11
228.321	5.24245e-11	2.28341e-11
228.45	5.19208e-11	2.3192e-11
228.578	5.24111e-11	2.30737e-11
228.707	5.23119e-11	2.32857e-11
228.835	5.21872e-11	2.27873e-11
228.963	5.26333e-11	2.31568e-11
229.093	5.24013e-11	2.31126e-11
229.221	5.24252e-11	2.29202e-11
229.35	5.23685e-11	2.30032e-11
229.478	5.21643e-11	2.25475e-11
229.606	5.23628e-11	2.28395e-11
229.735	5.20475e-11	2.30024e-11
229.863	5.20664e-11	2.29803e-11
229.991	5.16371e-11	2.33165e-11
230.12	5.23605e-11	2.27199e-11
230.248	5.18636e-11	2.29865e-11
230.377	5.20432e-11	2.29496e-11
230.505	5.22558e-11	2.32833e-11
230.634	5.23522e-11	2.31665e-11
230.762	5.19246e-11	2.31905e-11
230.89	5.2206e-11	2.31256e-11
231.019	5.22021e-11	2.31547e-11
231.147	5.20011e-11	2.30096e-11
231.275	5.20829e-11	2.26898e-11
231.405	5.18693e-11	2.28471e-11
231.534	5.25608e-11	2.32356e-11
231.662	5.23436e-11	2.30424e-11
231.791	5.20785e-11	2.29892e-11
231.92	5.21604e-11	2.31603e-11
232.049	5.23231e-11	2.29757e-11
232.177	5.28801e-11	2.28535e-11
232.306	5.22902e-11	2.29247e-11
232.434	5.26803e-11	2.29014e-11
232.563	5.1961e-11	2.27871e-11
232.691	5.17772e-11	2.27368e-11
232.819	5.16004e-11	2.30446e-11
232.948	5.23782e-11	2.27714e-11
233.076	5.19659e-11	2.32019e-11
233.205	5.25973e-11	2.32351e-11
233.334	5.14549e-11	2.2981e-11
233.462	5.22718e-11	2.28181e-11
233.591	5.21976e-11	2.32236e-11
233.72	5.25628e-11	2.30602e-11
233.848	5.21817e-11	2.30544e-11
233.978	5.25523e-11	2.30333e-11
234.106	5.20312e-11	2.3097e-11
234.235	5.228e-11	2.3215e-11
234.363	5.14529e-11	2.32607e-11
234.491	5.31024e-11	2.30898e-11
234.62	5.19905e-11	2.32704e-11
234.748	5.23388e-11	2.33975e-11
234.877	5.20805e-11	2.31867e-11
235.006	5.17997e-11	2.33146e-11
235.135	5.24123e-11	2.34163e-11
235.263	5.23983e-11	2.3204e-11
235.392	5.19166e-11	2.35872e-11
235.521	5.23581e-11	2.3456e-11
235.649	5.28113e-11	2.36009e-11
235.778	5.17328e-11	2.29932e-11
235.906	5.22623e-11	2.30274e-11
236.035	5.18799e-11	2.33864e-11
236.163	5.25556e-11	2.34032e-11
236.293	5.20871e-11	2.32979e-11
236.422	5.18059e-11	2.34315e-11
236.55	5.282e-11	2.30462e-11
236.679	5.27102e-11	2.30548e-11
236.807	5.19651e-11	2.33231e-11
236.935	5.20856e-11	2.31853e-11
237.063	5.26717e-11	2.3462e-11
237.191	5.17637e-11	2.3488e-11
237.32	5.17086e-11	2.38649e-11
237.449	5.2212e-11	2.36112e-11
237.578	5.22802e-11	2.34913e-11
237.707	5.23814e-11	2.34393e-11
237.835	5.14045e-11	2.3494e-11
237.964	5.21141e-11	2.35701e-11
238.092	5.24783e-11	2.35309e-11
238.221	5.21333e-11	2.3438e-11
238.349	5.17405e-11	2.32969e-11
238.478	5.20438e-11	2.33138e-11
238.606	5.23611e-11	2.3253e-11
238.734	5.20666e-11	2.32039e-11
238.863	5.20724e-11	2.33024e-11
238.992	5.2531e-11	2.36162e-11
239.121	5.25163e-11	2.33603e-11
239.25	5.24205e-11	2.33551e-11
239.378	5.18047e-11	2.343e-11
239.506	5.2639e-11	2.32281e-11
239.635	5.27553e-11	2.32978e-11
239.763	5.21669e-11	2.29796e-11
239.892	5.17672e-11	2.30967e-11
240.021	5.13428e-11	2.32311e-11
240.149	5.26093e-11	2.35698e-11
240.277	5.17311e-11	2.28111e-11
240.406	5.21799e-11	2.30776e-11
240.534	5.17509e-11	2.31203e-11
240.662	5.19388e-11	2.33158e-11
240.791	5.17747e-11	2.3107e-11
240.919	5.20733e-11	2.35874e-11
241.048	5.17181e-11	2.33358e-11
241.176	5.20878e-11	2.34113e-11
241.304	5.2537e-11	2.31099e-11
241.433	5.1928e-11	2.32051e-11
241.562	5.18144e-11	2.28614e-11
241.691	5.18968e-11	2.30389e-11
241.819	5.19398e-11	2.31668e-11
241.948	5.23248e-11	2.32039e-11
242.077	5.19559e-11	2.30933e-11
242.207	5.22018e-11	2.3089e-11
242.336	5.23862e-11	2.31357e-11
242.464	5.21741e-11	2.33873e-11
242.594	5.20306e-11	2.31263e-11
242.722	5.18303e-11	2.33129e-11
242.851	5.23256e-11	2.34719e-11
242.98	5.1796e-11	2.32009e-11
243.109	5.27351e-11	2.32165e-11
243.237	5.26968e-11	2.34955e-11
243.366	5.19635e-11	2.36615e-11
243.494	5.19062e-11	2.30071e-11
243.623	5.22551e-11	2.31068e-11
243.752	5.20655e-11	2.30468e-11
243.88	5.20189e-11	2.33549e-11
244.009	5.17256e-11	2.31397e-11
244.137	5.25953e-11	2.29119e-11
244.266	5.17798e-11	2.36145e-11
244.394	5.18267e-11	2.34273e-11
244.523	5.13159e-11	2.35687e-11
244.651	5.16158e-11	2.31724e-11
244.779	5.22195e-11	2.34309e-11
244.909	5.19032e-11	2.28735e-11
245.037	5.21216e-11	2.29052e-11
245.165	5.26009e-11	2.34552e-11
245.294	5.14343e-11	2.36979e-11
245.422	5.20232e-11	2.37798e-11
245.55	5.17634e-11	2.33316e-11
245.679	5.28396e-11	2.37243e-11
245.807	5.22122e-11	2.37038e-11
245.936	5.20398e-11	2.37249e-11
246.064	5.24176e-11	2.39732e-11
246.193	5.16085e-11	2.40696e-11
246.321	5.19615e-11	2.3974e-11
246.45	5.16344e-11	2.36832e-11
246.578	5.20243e-11	2.39412e-11
246.706	5.21097e-11	2.37745e-11
246.835	5.23654e-11	2.35862e-11
246.964	5.1944e-11	2.32995e-11
247.091	5.16444e-11	2.38037e-11
247.22	5.23298e-11	2.36734e-11
247.349	5.23013e-11	2.41264e-11
247.478	5.21526e-11	2.3939e-11
247.606	5.22582e-11	2.35603e-11
247.735	5.17382e-11	2.40529e-11
247.864	5.21077e-11	2.36834e-11
247.993	5.18295e-11	2.3724e-11
248.121	5.18698e-11	2.37316e-11
248.25	5.22272e-11	2.38394e-11
248.378	5.19372e-11	2.41358e-11
248.507	5.16748e-11	2.38064e-11
248.635	5.12612e-11	2.39196e-11
248.764	5.23681e-11	2.40349e-11
248.893	5.16379e-11	2.37848e-11
249.021	5.15592e-11	2.3994e-11
249.15	5.19847e-11	2.4008e-11
249.278	5.17676e-11	2.42438e-11
249.407	5.22469e-11	2.37345e-11
249.535	5.14659e-11	2.41446e-11
249.663	5.25514e-11	2.4867e-11
249.792	5.14755e-11	2.41401e-11
249.92	5.21469e-11	2.45925e-11
250.049	5.17963e-11	2.43115e-11
250.176	5.19626e-11	2.41676e-11
250.305	5.21848e-11	2.43942e-11
250.434	5.15587e-11	2.4516e-11
250.563	5.17141e-11	2.42639e-11
250.692	5.18792e-11	2.45456e-11
250.82	5.19298e-11	2.4547e-11
250.949	5.14432e-11	2.44335e-11
251.078	5.17614e-11	2.43813e-11
251.207	5.22177e-11	2.46565e-11
251.335	5.21581e-11	2.45621e-11
251.464	5.1853e-11	2.46633e-11
251.593	5.23179e-11	2.47967e-11
251.722	5.21741e-11	2.48226e-11
251.85	5.23878e-11	2.46497e-11
251.979	5.23603e-11	2.50096e-11
252.108	5.11319e-11	2.45841e-11
252.236	5.24223e-11	2.45627e-11
252.365	5.17616e-11	2.45559e-11
252.494	5.20292e-11	2.46472e-11
252.623	5.19131e-11	2.49625e-11
252.751	5.19457e-11	2.48559e-11
252.88	5.18405e-11	2.46255e-11
253.009	5.17501e-11	2.49917e-11
253.138	5.16711e-11	2.52423e-11
253.266	5.24471e-11	2.45561e-11
253.395	5.21186e-11	2.45782e-11
253.523	5.15555e-11	2.48172e-11
253.652	5.2146e-11	2.48939e-11
253.781	5.15493e-11	2.44211e-11
253.91	5.17223e-11	2.46859e-11
254.039	5.19329e-11	2.42846e-11
254.168	5.17753e-11	2.50396e-11
254.296	5.17012e-11	2.46566e-11
254.425	5.21466e-11	2.49618e-11
254.554	5.21803e-11	2.47296e-11
254.682	5.2122e-11	2.43754e-11
254.811	5.17765e-11	2.49783e-11
254.938	5.27855e-11	2.45981e-11
255.067	5.2324e-11	2.4489e-11
255.197	5.20532e-11	2.45694e-11
255.325	5.18778e-11	2.45755e-11
255.454	5.16904e-11	2.46998e-11
255.583	5.22496e-11	2.45051e-11
255.712	5.21268e-11	2.47371e-11
255.84	5.19424e-11	2.46924e-11
255.969	5.21518e-11	2.44155e-11
256.098	5.20986e-11	2.44813e-11
256.228	5.14487e-11	2.45956e-11
256.357	5.21062e-11	2.44056e-11
256.485	5.19127e-11	2.45915e-11
256.614	5.16253e-11	2.43276e-11
256.744	5.19667e-11	2.47129e-11
256.872	5.17204e-11	2.42121e-11
257.001	5.20097e-11	2.43143e-11
257.129	5.18849e-11	2.46684e-11
257.258	5.21351e-11	2.45555e-11
257.386	5.25332e-11	2.46344e-11
257.516	5.2352e-11	2.47776e-11
257.644	5.23786e-11	2.4697e-11
257.773	5.18992e-11	2.43294e-11
257.901	5.19029e-11	2.45503e-11
258.03	5.18195e-11	2.48808e-11
258.159	5.1972e-11	2.43103e-11
258.287	5.19204e-11	2.46151e-11
258.416	5.19181e-11	2.4879e-11
258.544	5.16753e-11	2.47132e-11
258.672	5.21092e-11	2.46772e-11
258.801	5.19419e-11	2.40893e-11
258.93	5.19971e-11	2.43208e-11
259.058	5.22347e-11	2.47012e-11
259.187	5.18411e-11	2.48653e-11
259.316	5.18679e-11	2.49312e-11
259.446	5.23224e-11	2.48493e-11
259.574	5.1796e-11	2.48394e-11
259.702	5.20767e-11	2.47435e-11
259.831	5.20674e-11	2.50238e-11
259.959	5.17044e-11	2.48025e-11
260.088	5.21434e-11	2.49337e-11
260.216	5.14867e-11	2.48631e-11
260.345	5.22646e-11	2.47954e-11
260.474	5.202e-11	2.50607e-11
260.602	5.1942e-11	2.55527e-11
260.731	5.19834e-11	2.45361e-11
260.86	5.16741e-11	2.53157e-11
260.988	5.20552e-11	2.49107e-11
261.117	5.17681e-11	2.47352e-11
261.246	5.20848e-11	2.53167e-11
261.375	5.20879e-11	2.53468e-11
261.503	5.21449e-11	2.5697e-11
261.632	5.16469e-11	2.53952e-11
261.761	5.20251e-11	2.51664e-11
261.89	5.19557e-11	2.55711e-11
262.019	5.19355e-11	2.59174e-11
262.146	5.22132e-11	2.57426e-11
262.275	5.20469e-11	2.58941e-11
262.404	5.19929e-11	2.56354e-11
262.533	5.27038e-11	2.55235e-11
262.662	5.21412e-11	2.55966e-11
262.791	5.20432e-11	2.55701e-11
262.919	5.18524e-11	2.60009e-11
263.047	5.16494e-11	2.61637e-11
263.176	5.21927e-11	2.59669e-11
263.304	5.17557e-11	2.5849e-11
263.433	5.18058e-11	2.57473e-11
263.562	5.13881e-11	2.58798e-11
263.691	5.15991e-11	2.57608e-11
263.819	5.21067e-11	2.65239e-11
263.947	5.20756e-11	2.60387e-11
264.076	5.27009e-11	2.61621e-11
264.204	5.15592e-11	2.63275e-11
264.333	5.17473e-11	2.60556e-11
264.462	5.22776e-11	2.64652e-11
264.59	5.17182e-11	2.63836e-11
264.719	5.18966e-11	2.62052e-11
264.848	5.18719e-11	2.68383e-11
264.977	5.17318e-11	2.67155e-11
265.106	5.25941e-11	2.66414e-11
265.235	5.22171e-11	2.65522e-11
265.364	5.175e-11	2.66522e-11
265.492	5.18996e-11	2.67689e-11
265.621	5.2273e-11	2.6817e-11
265.749	5.2061e-11	2.67179e-11
265.878	5.18158e-11	2.6753e-11
266.006	5.27621e-11	2.70848e-11
266.134	5.21648e-11	2.70054e-11
266.263	5.23277e-11	2.70617e-11
266.392	5.23506e-11	2.6599e-11
266.521	5.21355e-11	2.69529e-11
266.649	5.23092e-11	2.67015e-11
266.778	5.24378e-11	2.70548e-11
266.907	5.25719e-11	2.70784e-11
267.035	5.19622e-11	2.69945e-11
267.164	5.19903e-11	2.73134e-11
267.293	5.19264e-11	2.69663e-11
267.421	5.18103e-11	2.69925e-11
267.549	5.22539e-11	2.7108e-11
267.677	5.21009e-11	2.72892e-11
267.806	5.2163e-11	2.70512e-11
267.934	5.16418e-11	2.74442e-11
268.063	5.18449e-11	2.71515e-11
268.192	5.22038e-11	2.70709e-11
268.321	5.21053e-11	2.70354e-11
268.45	5.20395e-11	2.66874e-11
268.578	5.22084e-11	2.73357e-11
268.706	5.2333e-11	2.68561e-11
268.835	5.22397e-11	2.73758e-11
268.964	5.26229e-11	2.74006e-11
269.092	5.16023e-11	2.76046e-11
269.221	5.15636e-11	2.68956e-11
269.35	5.195e-11	2.70125e-11
269.478	5.17673e-11	2.72047e-11
269.607	5.20217e-11	2.70882e-11
269.735	5.20652e-11	2.67076e-11
269.864	5.26082e-11	2.76242e-11
269.993	5.19975e-11	2.69754e-11
270.121	5.16012e-11	2.73276e-11
270.25	5.2121e-11	2.72986e-11
270.379	5.19739e-11	2.68923e-11
270.507	5.25572e-11	2.70209e-11
270.636	5.17101e-11	2.7196e-11
270.764	5.16998e-11	2.72177e-11
270.893	5.20002e-11	2.72248e-11
271.021	5.18823e-11	2.70261e-11
271.15	5.19458e-11	2.6954e-11
271.279	5.22574e-11	2.67233e-11
271.409	5.22709e-11	2.73893e-11
271.541	5.12406e-11	2.69972e-11
271.669	5.1733e-11	2.73561e-11
271.8	5.23147e-11	2.72975e-11
271.929	5.20077e-11	2.70092e-11
272.057	5.18554e-11	2.73251e-11
272.186	5.16644e-11	2.7162e-11
272.314	5.16848e-11	2.73158e-11
272.443	5.16364e-11	2.75203e-11
272.572	5.18864e-11	2.74439e-11
272.701	5.25312e-11	2.75017e-11
272.83	5.1987e-11	2.74963e-11
272.958	5.21657e-11	2.68717e-11
273.087	5.27555e-11	2.75858e-11
273.215	5.20625e-11	2.77085e-11
273.344	5.19128e-11	2.73146e-11
273.473	5.25211e-11	2.72234e-11
273.601	5.23441e-11	2.77411e-11
273.73	5.24718e-11	2.7262e-11
273.858	5.2486e-11	2.80642e-11
273.988	5.28419e-11	2.77824e-11
274.116	5.20759e-11	2.748e-11
274.245	5.21264e-11	2.78035e-11
274.374	5.2211e-11	2.75828e-11
274.502	5.20382e-11	2.77871e-11
274.631	5.19451e-11	2.77074e-11
274.76	5.18146e-11	2.78762e-11
274.888	5.1823e-11	2.77433e-11
275.017	5.22382e-11	2.79782e-11
275.146	5.23116e-11	2.7743e-11
275.275	5.2037e-11	2.7886e-11
275.403	5.22952e-11	2.75918e-11
275.532	5.23491e-11	2.78018e-11
275.661	5.18589e-11	2.79149e-11
275.789	5.24699e-11	2.77943e-11
275.918	5.22146e-11	2.84496e-11
276.048	5.14733e-11	2.7819e-11
276.176	5.16185e-11	2.81524e-11
276.305	5.15988e-11	2.83288e-11
276.434	5.19681e-11	2.77921e-11
276.562	5.19618e-11	2.83863e-11
276.691	5.19042e-11	2.85587e-11
276.819	5.16724e-11	2.84036e-11
276.948	5.23952e-11	2.84191e-11
277.076	5.23699e-11	2.81496e-11
277.204	5.1882e-11	2.83664e-11
277.333	5.13836e-11	2.8233e-11
277.462	5.20991e-11	2.80856e-11
277.591	5.18674e-11	2.83846e-11
277.72	5.26584e-11	2.81955e-11
277.848	5.16371e-11	2.80879e-11
277.978	5.22792e-11	2.84547e-11
278.108	5.19671e-11	2.82462e-11
278.237	5.22001e-11	2.83325e-11
278.366	5.16113e-11	2.78813e-11
278.495	5.17493e-11	2.8365e-11
278.624	5.13874e-11	2.83846e-11
278.752	5.22582e-11	2.84726e-11
278.88	5.22385e-11	2.87817e-11
279.009	5.18899e-11	2.82089e-11
279.137	5.14592e-11	2.84942e-11
279.267	5.22225e-11	2.85184e-11
279.395	5.23309e-11	2.83329e-11
279.523	5.20611e-11	2.81185e-11
279.652	5.18002e-11	2.87044e-11
279.781	5.18614e-11	2.83751e-11
279.909	5.21962e-11	2.80113e-11
280.037	5.14947e-11	2.83768e-11
280.166	5.2208e-11	2.8001e-11
280.295	5.19855e-11	2.82109e-11
280.423	5.25746e-11	2.87641e-11
280.552	5.19128e-11	2.85012e-11
280.682	5.18015e-11	2.83017e-11
280.81	5.22569e-11	2.8433e-11
280.939	5.20519e-11	2.88058e-11
281.068	5.17157e-11	2.84497e-11
281.196	5.1763e-11	2.83081e-11
281.325	5.14951e-11	2.8133e-11
281.453	5.18153e-11	2.8385e-11
281.581	5.18345e-11	2.8371e-11
281.71	5.19417e-11	2.86296e-11
281.839	5.20914e-11	2.8779e-11
281.967	5.20178e-11	2.8823e-11
282.096	5.22236e-11	2.83398e-11
282.224	5.18598e-11	2.88001e-11
282.353	5.17601e-11	2.82299e-11
282.481	5.17944e-11	2.85781e-11
282.61	5.19127e-11	2.85928e-11
282.739	5.17946e-11	2.8707e-11
282.867	5.1228e-11	2.9036e-11
282.997	5.21215e-11	2.86843e-11
283.125	5.15843e-11	2.90223e-11
283.254	5.22872e-11	2.89193e-11
283.383	5.11212e-11	2.88765e-11
283.512	5.22489e-11	2.89742e-11
283.64	5.18841e-11	2.93359e-11
283.768	5.20583e-11	2.91245e-11
283.897	5.20153e-11	2.90671e-11
284.025	5.16646e-11	2.94102e-11
284.154	5.18835e-11	2.99665e-11
284.283	5.18629e-11	2.93276e-11
284.411	5.17504e-11	2.93755e-11
284.54	5.19335e-11	2.99171e-11
[truncated: 4,010 more rows]

## Sheet: 96CeOx-Ni
CO-TPD profile of 96CeOx/Ni
Temp.(oC)	MS signal of CO (m/z=28)	MS signal of CO2 (m/z=44)
36.787	4.45312e-11	5.05268e-12
36.915	4.39872e-11	5.11869e-12
37.0436	4.36461e-11	5.20207e-12
37.1722	4.41067e-11	5.09983e-12
37.3004	4.34955e-11	5.02985e-12
37.4283	4.35445e-11	5.22948e-12
37.5567	4.38509e-11	5.27263e-12
37.6851	4.3425e-11	5.04935e-12
37.8133	4.36794e-11	5.13795e-12
37.9418	4.44184e-11	5.10099e-12
38.0713	4.3256e-11	5.0629e-12
38.199	4.39415e-11	5.15913e-12
38.3272	4.40039e-11	5.14058e-12
38.4556	4.46324e-11	5.19969e-12
38.5847	4.35874e-11	5.12911e-12
38.7129	4.34946e-11	5.03675e-12
38.8411	4.38832e-11	5.00649e-12
38.9693	4.45453e-11	5.11697e-12
39.098	4.4243e-11	5.28558e-12
39.2267	4.35772e-11	5.33895e-12
39.3549	4.41734e-11	5.12761e-12
39.4833	4.35865e-11	4.98643e-12
39.6115	4.42768e-11	5.12352e-12
39.7418	4.38549e-11	4.95507e-12
39.8704	4.4223e-11	5.16946e-12
40.0001	4.35588e-11	4.9213e-12
40.1293	4.38603e-11	5.12542e-12
40.2575	4.44305e-11	5.02023e-12
40.3857	4.34878e-11	5.27276e-12
40.5134	4.37614e-11	5.02829e-12
40.6429	4.37531e-11	5.00858e-12
40.7725	4.3905e-11	5.26423e-12
40.901	4.33856e-11	5.1808e-12
41.0315	4.412e-11	5.12995e-12
41.1608	4.41156e-11	4.97332e-12
41.2898	4.39677e-11	5.09942e-12
41.4183	4.37389e-11	4.95898e-12
41.5466	4.43796e-11	5.16494e-12
41.6744	4.38789e-11	5.10035e-12
41.803	4.38052e-11	5.1075e-12
41.9304	4.36881e-11	5.14947e-12
42.0589	4.37114e-11	5.07537e-12
42.1882	4.4029e-11	5.00007e-12
42.3166	4.37945e-11	5.20608e-12
42.4454	4.41863e-11	5.10665e-12
42.5736	4.41479e-11	5.25314e-12
42.7026	4.36435e-11	5.17632e-12
42.831	4.36868e-11	4.95784e-12
42.959	4.44927e-11	5.0274e-12
43.0874	4.34726e-11	5.13022e-12
43.2151	4.39585e-11	5.10164e-12
43.3444	4.3986e-11	5.10069e-12
43.4741	4.3557e-11	5.18571e-12
43.6023	4.37235e-11	5.10906e-12
43.731	4.3823e-11	4.92308e-12
43.859	4.34061e-11	5.05804e-12
43.9877	4.42161e-11	5.03761e-12
44.1161	4.42004e-11	5.15298e-12
44.2443	4.42987e-11	5.23369e-12
44.3726	4.43619e-11	5.07279e-12
44.5015	4.40632e-11	5.00207e-12
44.6297	4.40144e-11	4.99157e-12
44.7584	4.46687e-11	4.98048e-12
44.8866	4.4065e-11	4.94323e-12
45.0144	4.37672e-11	5.02166e-12
45.1428	4.40037e-11	5.10387e-12
45.272	4.45355e-11	5.07192e-12
45.4011	4.40308e-11	5.07928e-12
45.5298	4.46471e-11	5.1423e-12
45.6583	4.37252e-11	5.19485e-12
45.7864	4.42475e-11	5.26909e-12
45.9147	4.44226e-11	5.05366e-12
46.0447	4.43657e-11	4.98753e-12
46.1732	4.43539e-11	5.12759e-12
46.303	4.39813e-11	5.08855e-12
46.4313	4.39814e-11	5.18356e-12
46.5612	4.39171e-11	5.19197e-12
46.6904	4.46344e-11	5.07271e-12
46.818	4.48365e-11	5.09577e-12
46.9471	4.49235e-11	5.02206e-12
47.0752	4.43083e-11	4.9363e-12
47.2042	4.51732e-11	5.06075e-12
47.3321	4.5114e-11	4.93638e-12
47.4606	4.46711e-11	5.12857e-12
47.5881	4.46925e-11	5.00845e-12
47.7162	4.46079e-11	5.17934e-12
47.8452	4.47381e-11	5.08333e-12
47.9735	4.52213e-11	5.06903e-12
48.1017	4.49252e-11	5.20379e-12
48.2304	4.47947e-11	5.17105e-12
48.3588	4.55711e-11	5.11504e-12
48.4867	4.51794e-11	5.06573e-12
48.615	4.54509e-11	4.98126e-12
48.7432	4.49135e-11	5.00072e-12
48.8714	4.54555e-11	5.22025e-12
49.0014	4.6082e-11	5.0119e-12
49.1301	4.5478e-11	5.05567e-12
49.2581	4.59907e-11	5.05585e-12
49.3867	4.69201e-11	5.08616e-12
49.5144	4.58933e-11	5.27367e-12
49.6426	4.61993e-11	5.05886e-12
49.7711	4.67934e-11	5.10834e-12
49.8991	4.70397e-11	5.06077e-12
50.0269	4.70622e-11	4.96693e-12
50.1552	4.73868e-11	5.03724e-12
50.2847	4.66564e-11	5.07811e-12
50.4132	4.72916e-11	5.14159e-12
50.5422	4.73343e-11	5.02205e-12
50.6706	4.7919e-11	5.16645e-12
50.7983	4.80139e-11	5.12767e-12
50.9262	4.81969e-11	5.15748e-12
51.0555	4.78992e-11	5.18398e-12
51.1836	4.79474e-11	5.11908e-12
51.3137	4.83826e-11	4.94316e-12
51.4424	4.87402e-11	5.18517e-12
51.5707	4.89304e-11	4.88082e-12
51.6993	4.90425e-11	5.04373e-12
51.8275	4.90091e-11	5.19672e-12
51.9558	4.90364e-11	4.9816e-12
52.0844	4.97881e-11	5.14375e-12
52.2126	5.03263e-11	5.0373e-12
52.3409	5.00189e-11	5.07467e-12
52.469	5.03042e-11	5.06193e-12
52.5985	5.01674e-11	5.05564e-12
52.7268	5.09267e-11	5.14675e-12
52.8553	5.09998e-11	5.02112e-12
52.984	5.06135e-11	5.00256e-12
53.1125	5.14197e-11	5.06533e-12
53.2412	5.19913e-11	4.97438e-12
53.3696	5.16635e-11	5.14765e-12
53.4989	5.18219e-11	5.10934e-12
53.6279	5.18423e-11	5.00414e-12
53.7569	5.20597e-11	5.05535e-12
53.8869	5.26437e-11	4.9621e-12
54.0164	5.21234e-11	5.14327e-12
54.1451	5.19475e-11	5.18627e-12
54.2738	5.24698e-11	5.1007e-12
54.402	5.30894e-11	5.24246e-12
54.5315	5.2608e-11	5.08646e-12
54.6595	5.29697e-11	5.21498e-12
54.7882	5.31743e-11	4.96806e-12
54.9159	5.30565e-11	5.0212e-12
55.0443	5.30339e-11	5.06831e-12
55.1728	5.35811e-11	5.21481e-12
55.3021	5.36963e-11	5.00358e-12
55.4305	5.38297e-11	5.21549e-12
55.559	5.39867e-11	5.03752e-12
55.6875	5.37182e-11	5.05172e-12
55.8173	5.3266e-11	5.11928e-12
55.9467	5.37673e-11	5.09528e-12
56.075	5.32434e-11	5.05023e-12
56.2035	5.36061e-11	5.08487e-12
56.3319	5.39986e-11	5.14485e-12
56.4603	5.34787e-11	5.03546e-12
56.5883	5.36626e-11	4.98811e-12
56.717	5.42832e-11	5.17076e-12
56.8454	5.40897e-11	5.25026e-12
56.9737	5.3488e-11	5.22961e-12
57.1021	5.3865e-11	5.20579e-12
57.2304	5.37142e-11	5.16342e-12
57.3587	5.3723e-11	5.12006e-12
57.4875	5.34644e-11	5.13158e-12
57.6165	5.3388e-11	5.04914e-12
57.745	5.28214e-11	5.10889e-12
57.8734	5.32514e-11	4.95971e-12
58.0019	5.22208e-11	5.00717e-12
58.1306	5.27089e-11	5.15857e-12
58.259	5.30142e-11	5.11033e-12
58.3875	5.33049e-11	5.07534e-12
58.5155	5.34182e-11	5.09908e-12
58.6441	5.30964e-11	5.13424e-12
58.7729	5.27632e-11	5.1088e-12
58.9011	5.29828e-11	5.07864e-12
59.0299	5.25924e-11	5.19954e-12
59.1581	5.1878e-11	5.0707e-12
59.2868	5.18835e-11	5.01723e-12
59.415	5.21644e-11	5.09263e-12
59.5434	5.19931e-11	5.10697e-12
59.6719	5.21315e-11	5.08025e-12
59.8016	5.1731e-11	4.97947e-12
59.9299	5.15363e-11	5.24435e-12
60.0575	5.15159e-11	5.10841e-12
60.1862	5.07754e-11	5.05197e-12
60.3149	5.14917e-11	5.05079e-12
60.4431	5.15219e-11	5.19251e-12
60.5706	5.1317e-11	5.10498e-12
60.7003	5.13684e-11	5.07855e-12
60.8288	5.13155e-11	5.13317e-12
60.9572	5.1036e-11	5.13425e-12
61.0855	5.06924e-11	4.97655e-12
61.214	5.09571e-11	5.022e-12
61.3422	5.0321e-11	5.17382e-12
61.4721	5.0419e-11	5.11412e-12
61.6004	5.05442e-11	5.07093e-12
61.7293	5.09586e-11	5.18923e-12
61.8575	4.9887e-11	5.01174e-12
61.9858	5.06136e-11	5.02659e-12
62.1137	5.0528e-11	5.12134e-12
62.2429	5.00871e-11	5.039e-12
62.3712	4.98743e-11	5.1525e-12
62.4998	4.93809e-11	5.16576e-12
62.628	5.0348e-11	5.03941e-12
62.7567	4.9635e-11	5.21379e-12
62.8852	5.02669e-11	5.26618e-12
63.0134	4.91285e-11	5.14415e-12
63.1419	4.90324e-11	5.18503e-12
63.2701	4.97413e-11	5.09528e-12
63.3991	4.90987e-11	5.10545e-12
63.5278	4.91577e-11	5.13954e-12
63.6563	4.84071e-11	5.07807e-12
63.785	4.89125e-11	5.06357e-12
63.9143	4.83136e-11	5.1703e-12
64.0427	4.83251e-11	5.18626e-12
64.1717	4.84286e-11	4.99889e-12
64.3001	4.87639e-11	5.10795e-12
64.4292	4.80642e-11	4.9588e-12
64.5574	4.86818e-11	4.98924e-12
64.686	4.88837e-11	5.01853e-12
64.8145	4.79844e-11	5.05903e-12
64.9433	4.81577e-11	5.10564e-12
65.072	4.85076e-11	5.13212e-12
65.1999	4.81316e-11	5.09603e-12
65.3284	4.85858e-11	4.99042e-12
65.4571	4.80031e-11	5.06397e-12
65.5845	4.78868e-11	5.09262e-12
65.7127	4.8211e-11	4.98778e-12
65.8409	4.80091e-11	5.05299e-12
65.9704	4.78887e-11	5.06475e-12
66.0986	4.77822e-11	5.17357e-12
66.2282	4.7755e-11	5.17001e-12
66.3566	4.7948e-11	5.08659e-12
66.4848	4.74859e-11	5.09439e-12
66.6132	4.81088e-11	5.15422e-12
66.7417	4.73485e-11	5.06064e-12
66.8699	4.6949e-11	5.1271e-12
66.9984	4.77625e-11	5.16563e-12
67.1266	4.73239e-11	5.07912e-12
67.255	4.77079e-11	5.11723e-12
67.3833	4.75001e-11	5.03532e-12
67.5117	4.76783e-11	5.30633e-12
67.6401	4.7449e-11	5.18499e-12
67.7684	4.73505e-11	5.19936e-12
67.8968	4.69259e-11	5.26986e-12
68.0268	4.73868e-11	5.04205e-12
68.1553	4.71712e-11	5.13445e-12
68.283	4.71762e-11	5.14564e-12
68.4126	4.72582e-11	5.15755e-12
68.5415	4.74324e-11	5.04778e-12
68.6697	4.74182e-11	5.11014e-12
68.7982	4.70633e-11	5.08904e-12
68.9274	4.72538e-11	5.24207e-12
69.0556	4.71129e-11	5.16052e-12
69.1841	4.69858e-11	5.18026e-12
69.3125	4.75012e-11	5.3184e-12
69.4418	4.7564e-11	5.20005e-12
69.57	4.6338e-11	5.08425e-12
69.6985	4.6442e-11	4.99524e-12
69.8269	4.69671e-11	5.22087e-12
69.9553	4.70064e-11	5.05924e-12
70.083	4.77e-11	5.03859e-12
70.2121	4.73661e-11	5.03309e-12
70.3407	4.73195e-11	4.98299e-12
70.469	4.7184e-11	5.12641e-12
70.5974	4.72736e-11	5.04586e-12
70.7261	4.73259e-11	5.09116e-12
70.8546	4.76258e-11	4.94368e-12
70.9825	4.72904e-11	5.07522e-12
71.1108	4.72973e-11	5.18045e-12
71.2403	4.74392e-11	4.91185e-12
71.369	4.75957e-11	4.92945e-12
71.4983	4.74135e-11	4.93143e-12
71.6288	4.73863e-11	5.1216e-12
71.7572	4.76146e-11	5.00386e-12
71.8854	4.78439e-11	5.04964e-12
72.0142	4.80825e-11	5.14133e-12
72.1426	4.8048e-11	5.08319e-12
72.2711	4.8365e-11	5.06341e-12
72.3996	4.75118e-11	5.05425e-12
72.5278	4.73945e-11	5.12596e-12
72.6563	4.77498e-11	5.09159e-12
72.785	4.81559e-11	5.09319e-12
72.9145	4.81581e-11	5.14747e-12
73.0429	4.84434e-11	5.14843e-12
73.1714	4.83075e-11	5.12886e-12
73.2999	4.83482e-11	5.09914e-12
73.4281	4.88319e-11	5.13237e-12
73.5576	4.85771e-11	5.12052e-12
73.6882	4.87151e-11	5.0116e-12
73.8176	4.91662e-11	5.03943e-12
73.9462	4.92572e-11	5.18035e-12
74.076	4.9148e-11	5.15498e-12
74.2044	4.96671e-11	5.18045e-12
74.3342	4.97083e-11	5.25938e-12
74.464	4.94299e-11	5.16127e-12
74.5926	4.94271e-11	5.03097e-12
74.7211	4.94882e-11	5.00551e-12
74.8499	4.94804e-11	5.12988e-12
74.9783	5.04888e-11	5.06365e-12
75.1065	5.03481e-11	5.04735e-12
75.2355	5.01109e-11	5.08671e-12
75.3639	5.00872e-11	5.10575e-12
75.4924	5.10946e-11	5.0527e-12
75.6215	5.06919e-11	5.1122e-12
75.7501	5.0799e-11	5.04096e-12
75.8788	5.12855e-11	5.25273e-12
76.0073	5.08828e-11	5.12746e-12
76.1358	5.12313e-11	5.10072e-12
76.2643	5.15265e-11	5.17325e-12
76.3928	5.12841e-11	5.01974e-12
76.5214	5.15082e-11	5.26362e-12
76.6494	5.12544e-11	5.18715e-12
76.7794	5.16977e-11	5.14175e-12
76.9079	5.18277e-11	5.18745e-12
77.0369	5.23641e-11	5.07532e-12
77.1653	5.2442e-11	5.18294e-12
77.2933	5.25577e-11	5.09948e-12
77.422	5.2425e-11	5.15838e-12
77.5504	5.23836e-11	5.20449e-12
77.6789	5.25326e-11	5.27484e-12
77.8071	5.21935e-11	5.07962e-12
77.9356	5.20633e-11	5.1712e-12
78.064	5.33069e-11	5.02548e-12
78.1938	5.26156e-11	5.23838e-12
78.3215	5.26902e-11	5.00733e-12
78.45	5.21581e-11	5.01108e-12
78.5797	5.25334e-11	5.05562e-12
78.7084	5.25074e-11	5.06639e-12
78.8372	5.23295e-11	5.10983e-12
78.9657	5.27346e-11	5.12819e-12
79.0944	5.27597e-11	4.99723e-12
79.2239	5.28811e-11	5.11761e-12
79.3524	5.28917e-11	5.01304e-12
79.4806	5.28061e-11	5.13565e-12
79.6103	5.2864e-11	5.12533e-12
79.7388	5.28236e-11	5.03251e-12
79.8673	5.26118e-11	5.14993e-12
79.9951	5.29679e-11	5.07624e-12
80.1233	5.28097e-11	5.21773e-12
80.2526	5.28338e-11	5.01856e-12
80.3821	5.35375e-11	5.20883e-12
80.5104	5.33327e-11	5.142e-12
80.6388	5.24048e-11	4.97699e-12
80.767	5.25708e-11	5.19862e-12
80.8954	5.25425e-11	5.20275e-12
81.0245	5.29834e-11	5.21818e-12
81.1522	5.30296e-11	5.12783e-12
81.2821	5.20849e-11	5.16354e-12
81.4109	5.24617e-11	5.1829e-12
81.5393	5.26089e-11	5.1444e-12
81.668	5.19096e-11	5.03212e-12
81.7961	5.21138e-11	5.01668e-12
81.9247	5.22745e-11	5.151e-12
82.0548	5.22716e-11	5.19781e-12
82.1832	5.21698e-11	5.08985e-12
82.3125	5.20257e-11	5.10819e-12
82.4407	5.19807e-11	5.22238e-12
82.5684	5.14769e-11	4.98771e-12
82.6977	5.19722e-11	4.90917e-12
82.8276	5.11326e-11	5.04576e-12
82.9561	5.14142e-11	5.16749e-12
83.0859	5.11073e-11	5.28121e-12
83.2144	5.1056e-11	5.13485e-12
83.3429	5.12113e-11	5.20055e-12
83.4715	5.06042e-11	5.10824e-12
83.5998	5.05327e-11	5.12867e-12
83.7284	5.07246e-11	5.1342e-12
83.8569	5.06471e-11	5.14476e-12
83.9851	5.01608e-11	5.17384e-12
84.115	5.06612e-11	5.20198e-12
84.2437	5.05041e-11	5.09837e-12
84.3719	5.03774e-11	5.06062e-12
84.5008	4.9937e-11	5.06418e-12
84.6291	5.01266e-11	5.25299e-12
84.7577	5.02689e-11	5.22778e-12
84.8862	4.95491e-11	5.07526e-12
85.0141	4.99118e-11	5.12893e-12
85.1426	4.96236e-11	5.08672e-12
85.2705	4.95863e-11	5.17581e-12
85.3995	4.92308e-11	4.9426e-12
85.527	4.95625e-11	5.23214e-12
85.6552	4.91743e-11	5.05133e-12
85.783	4.94853e-11	5.24508e-12
85.9112	4.97332e-11	5.33045e-12
86.0395	4.90924e-11	5.20109e-12
86.1676	4.89357e-11	5.05078e-12
86.2964	4.84212e-11	5.20277e-12
86.4249	4.88034e-11	5.08775e-12
86.5546	4.89432e-11	5.04463e-12
86.6831	4.90116e-11	5.16652e-12
86.8123	4.88794e-11	4.93709e-12
86.941	4.80302e-11	5.10471e-12
87.0709	4.77232e-11	5.077e-12
87.1991	4.8142e-11	5.00116e-12
87.3275	4.80949e-11	5.10986e-12
87.4567	4.79308e-11	5.13683e-12
87.5862	4.82643e-11	4.98703e-12
87.7148	4.7883e-11	5.08026e-12
87.843	4.8014e-11	4.90417e-12
87.9733	4.86638e-11	5.0878e-12
88.1022	4.8121e-11	5.13294e-12
88.2307	4.79355e-11	5.18379e-12
88.3589	4.76008e-11	5.3009e-12
88.4889	4.80536e-11	4.99094e-12
88.6172	4.76269e-11	5.1489e-12
88.7472	4.72587e-11	5.10834e-12
88.8757	4.73952e-11	5.11915e-12
89.0041	4.73847e-11	5.07659e-12
89.1331	4.70816e-11	5.06371e-12
89.2624	4.77153e-11	5.09675e-12
89.3906	4.7055e-11	4.97601e-12
89.5183	4.67296e-11	5.16593e-12
89.6469	4.75971e-11	5.1522e-12
89.7751	4.69431e-11	5.13554e-12
89.9036	4.77225e-11	5.21421e-12
90.0328	4.70341e-11	5.11e-12
90.1613	4.62529e-11	5.07651e-12
90.2896	4.67267e-11	5.0048e-12
90.4185	4.63123e-11	5.09248e-12
90.5488	4.69249e-11	5.25339e-12
90.6767	4.67939e-11	5.18525e-12
90.8054	4.73047e-11	4.97569e-12
90.9339	4.70082e-11	5.10002e-12
91.0626	4.66054e-11	5.18542e-12
91.1904	4.65899e-11	4.69299e-12
91.321	4.68884e-11	5.0555e-12
91.4502	4.71529e-11	5.05083e-12
91.5789	4.62193e-11	4.7668e-12
91.7074	4.64776e-11	5.25616e-12
91.8372	4.72774e-11	5.03331e-12
91.9656	4.62215e-11	5.12457e-12
92.0941	4.65678e-11	5.05285e-12
92.2222	4.65144e-11	5.07079e-12
92.3507	4.66851e-11	4.97636e-12
92.4792	4.70398e-11	5.14148e-12
92.6074	4.66049e-11	5.03944e-12
92.7358	4.62955e-11	5.17344e-12
92.8653	4.61852e-11	5.1337e-12
92.9936	4.6444e-11	4.92077e-12
93.1218	4.60266e-11	5.25574e-12
93.2492	4.64274e-11	4.77344e-12
93.3779	4.65348e-11	5.09081e-12
93.5069	4.63844e-11	4.99829e-12
93.6353	4.62535e-11	4.999e-12
93.7638	4.66166e-11	4.99884e-12
93.8923	4.62542e-11	5.12415e-12
94.022	4.61235e-11	5.16808e-12
94.1503	4.62193e-11	5.15937e-12
94.2802	4.72314e-11	5.10121e-12
94.4093	4.64749e-11	5.05794e-12
94.5377	4.67596e-11	4.99669e-12
94.6676	4.62451e-11	5.10054e-12
94.7962	4.69558e-11	5.07226e-12
94.9244	4.62115e-11	5.19434e-12
95.0529	4.65571e-11	5.19925e-12
95.1811	4.70335e-11	4.94857e-12
95.3093	4.6975e-11	5.17136e-12
95.4377	4.69927e-11	5.13183e-12
95.5654	4.66753e-11	5.05828e-12
95.6936	4.6536e-11	5.0638e-12
95.822	4.66649e-11	5.05084e-12
95.9521	4.67772e-11	5.21226e-12
96.0812	4.67112e-11	5.18538e-12
96.2098	4.6223e-11	5.17876e-12
96.3396	4.61827e-11	5.11862e-12
96.4694	4.68493e-11	5.10117e-12
96.5978	4.65386e-11	5.06673e-12
96.7261	4.63535e-11	5.04724e-12
96.8553	4.70759e-11	5.10935e-12
96.9851	4.68704e-11	5.18656e-12
97.1136	4.65272e-11	4.96223e-12
97.242	4.6612e-11	4.88058e-12
97.3697	4.71773e-11	5.0858e-12
97.4982	4.69646e-11	5.00896e-12
97.6279	4.65789e-11	5.11925e-12
97.7564	4.67564e-11	5.06716e-12
97.8862	4.66054e-11	5.22347e-12
98.0144	4.6769e-11	5.10252e-12
98.1441	4.66801e-11	4.99315e-12
98.2721	4.66283e-11	5.16757e-12
98.4005	4.71413e-11	5.05193e-12
98.5292	4.66406e-11	5.00408e-12
98.6572	4.70266e-11	5.0588e-12
98.7856	4.73194e-11	4.98657e-12
98.9139	4.73261e-11	5.02046e-12
99.0423	4.72488e-11	5.03827e-12
99.1711	4.69482e-11	5.03131e-12
99.3008	4.68947e-11	5.06579e-12
99.4293	4.74959e-11	5.01381e-12
99.558	4.69192e-11	5.14014e-12
99.6865	4.73139e-11	5.02952e-12
99.8149	4.675e-11	5.1538e-12
99.944	4.69253e-11	5.27579e-12
100.073	4.68738e-11	5.04853e-12
100.201	4.7286e-11	5.09283e-12
100.329	4.74284e-11	5.18612e-12
100.457	4.70287e-11	5.12955e-12
100.585	4.71741e-11	5.04287e-12
100.714	4.73364e-11	5.09376e-12
100.842	4.74053e-11	5.09622e-12
100.972	4.66837e-11	5.14784e-12
101.1	4.7152e-11	5.00845e-12
101.229	4.63554e-11	5.07961e-12
101.357	4.71938e-11	5.03623e-12
101.488	4.75597e-11	5.12361e-12
101.616	4.7316e-11	5.16844e-12
101.745	4.7344e-11	5.01345e-12
101.873	4.72264e-11	5.07644e-12
102.002	4.72295e-11	5.0084e-12
102.132	4.74483e-11	5.07777e-12
102.26	4.76193e-11	5.10423e-12
102.39	4.73109e-11	5.22872e-12
102.518	4.71329e-11	5.14162e-12
102.647	4.70601e-11	5.14732e-12
102.775	4.72696e-11	5.01327e-12
102.904	4.71592e-11	5.24439e-12
103.032	4.69135e-11	5.23825e-12
103.162	4.68939e-11	5.0576e-12
103.291	4.75903e-11	5.15226e-12
103.42	4.69676e-11	5.03965e-12
103.548	4.69521e-11	5.20512e-12
103.677	4.71079e-11	5.06002e-12
103.805	4.64828e-11	4.97008e-12
103.934	4.68743e-11	5.01294e-12
104.063	4.65907e-11	5.18824e-12
104.192	4.66414e-11	5.01064e-12
104.32	4.69293e-11	5.1818e-12
104.448	4.6855e-11	5.14891e-12
104.576	4.69329e-11	4.96623e-12
104.705	4.65153e-11	5.14323e-12
104.833	4.65209e-11	5.08302e-12
104.962	4.67676e-11	5.08844e-12
105.09	4.67106e-11	5.13329e-12
105.218	4.6769e-11	5.19426e-12
105.347	4.70063e-11	5.01711e-12
105.475	4.72051e-11	5.19823e-12
105.604	4.61629e-11	5.05882e-12
105.733	4.65009e-11	5.20086e-12
105.861	4.66517e-11	5.20976e-12
105.991	4.60347e-11	5.04865e-12
106.121	4.62246e-11	5.09573e-12
106.25	4.57477e-11	5.08213e-12
106.378	4.62962e-11	5.02689e-12
106.507	4.63824e-11	5.07102e-12
106.636	4.5466e-11	5.03821e-12
106.765	4.60768e-11	5.09652e-12
106.894	4.57544e-11	5.07062e-12
107.022	4.63131e-11	4.98794e-12
107.15	4.58207e-11	5.14126e-12
107.281	4.59413e-11	5.25961e-12
107.41	4.58171e-11	5.09865e-12
107.538	4.57023e-11	5.09342e-12
107.666	4.51308e-11	5.00052e-12
107.795	4.58592e-11	5.19942e-12
107.924	4.56049e-11	5.08196e-12
108.053	4.53217e-11	5.06386e-12
108.181	4.53776e-11	5.08002e-12
108.31	4.52743e-11	5.29813e-12
108.438	4.56593e-11	5.18922e-12
108.567	4.48641e-11	5.20444e-12
108.696	4.5367e-11	5.09166e-12
108.824	4.47348e-11	5.13216e-12
108.953	4.47708e-11	5.09224e-12
109.081	4.52456e-11	5.14669e-12
109.211	4.58495e-11	5.10398e-12
109.34	4.52174e-11	5.15836e-12
109.469	4.55142e-11	5.08045e-12
109.598	4.51338e-11	5.17663e-12
109.725	4.51851e-11	4.99231e-12
109.854	4.49702e-11	5.11947e-12
109.982	4.52252e-11	5.08479e-12
110.111	4.48664e-11	5.1408e-12
110.239	4.51931e-11	5.0243e-12
110.368	4.49001e-11	5.19279e-12
110.497	4.5757e-11	5.05229e-12
110.625	4.56874e-11	5.07869e-12
110.754	4.45816e-11	5.18371e-12
110.882	4.50151e-11	4.92361e-12
111.011	4.45533e-11	5.09132e-12
111.14	4.48986e-11	5.07521e-12
111.268	4.47722e-11	5.1567e-12
111.397	4.4702e-11	5.10172e-12
111.525	4.46489e-11	5.06459e-12
111.654	4.47833e-11	5.11862e-12
111.783	4.4416e-11	5.18645e-12
111.911	4.42461e-11	5.10463e-12
112.039	4.50789e-11	5.06174e-12
112.17	4.54443e-11	4.92584e-12
112.298	4.43591e-11	5.24498e-12
112.427	4.42e-11	5.04688e-12
112.554	4.47556e-11	5.01371e-12
112.683	4.43568e-11	5.04232e-12
112.811	4.43498e-11	5.18031e-12
112.94	4.48664e-11	5.08693e-12
113.068	4.4637e-11	5.03142e-12
113.197	4.39851e-11	5.21858e-12
113.326	4.48349e-11	5.16694e-12
113.454	4.44131e-11	5.1141e-12
113.583	4.49931e-11	5.02333e-12
113.712	4.41569e-11	5.12458e-12
113.842	4.48489e-11	5.04098e-12
113.972	4.41056e-11	5.11833e-12
114.1	4.43215e-11	5.03815e-12
114.228	4.48885e-11	5.03114e-12
114.357	4.43342e-11	4.65148e-12
114.486	4.44824e-11	5.08431e-12
114.614	4.43868e-11	5.06443e-12
114.743	4.40249e-11	4.99781e-12
114.871	4.45195e-11	5.2764e-12
115	4.44297e-11	5.16368e-12
115.128	4.43787e-11	5.13021e-12
115.257	4.42104e-11	5.11367e-12
115.386	4.40982e-11	4.92639e-12
115.514	4.4796e-11	5.1785e-12
115.643	4.45935e-11	5.09267e-12
115.772	4.42928e-11	5.13807e-12
115.9	4.42005e-11	5.09919e-12
116.028	4.40539e-11	5.05345e-12
116.157	4.47289e-11	5.08159e-12
116.285	4.41438e-11	5.26873e-12
116.414	4.44886e-11	5.03353e-12
116.542	4.4397e-11	5.1917e-12
116.67	4.40381e-11	5.23312e-12
116.799	4.40917e-11	5.13021e-12
116.927	4.37405e-11	5.09483e-12
117.055	4.40413e-11	5.0756e-12
117.184	4.39516e-11	5.02368e-12
117.312	4.43802e-11	5.00018e-12
117.44	4.42108e-11	5.20489e-12
117.57	4.48898e-11	5.02327e-12
117.7	4.43084e-11	5.11806e-12
117.829	4.39944e-11	5.06673e-12
117.958	4.41632e-11	5.09637e-12
118.087	4.42691e-11	5.05094e-12
118.215	4.35393e-11	5.08726e-12
118.344	4.40151e-11	5.10691e-12
118.472	4.44352e-11	5.23373e-12
118.6	4.41637e-11	5.02287e-12
118.729	4.40914e-11	5.01772e-12
118.859	4.44123e-11	5.04933e-12
118.987	4.36022e-11	5.05745e-12
119.115	4.43491e-11	5.1237e-12
119.245	4.3654e-11	5.05369e-12
119.376	4.39949e-11	5.0513e-12
119.504	4.44405e-11	4.91872e-12
119.633	4.46421e-11	5.14397e-12
119.761	4.45521e-11	5.02699e-12
119.892	4.36189e-11	5.12972e-12
120.02	4.42635e-11	4.94059e-12
120.151	4.44208e-11	5.12069e-12
120.279	4.44704e-11	5.03388e-12
120.407	4.42523e-11	5.29847e-12
120.535	4.46041e-11	4.98603e-12
120.664	4.39187e-11	5.0669e-12
120.792	4.41678e-11	5.03253e-12
120.92	4.46708e-11	5.12573e-12
121.049	4.40652e-11	4.92277e-12
121.178	4.42114e-11	5.15058e-12
121.307	4.47624e-11	5.18859e-12
121.436	4.44552e-11	4.72065e-12
121.564	4.42539e-11	5.1751e-12
121.693	4.44623e-11	5.19792e-12
121.821	4.42074e-11	5.08278e-12
121.95	4.38407e-11	5.1106e-12
122.078	4.47296e-11	5.13868e-12
122.207	4.41166e-11	5.03788e-12
122.334	4.4149e-11	5.17117e-12
122.464	4.41678e-11	4.66802e-12
122.596	4.41934e-11	5.19173e-12
122.724	4.39068e-11	5.20577e-12
122.853	4.43843e-11	5.14703e-12
122.981	4.38563e-11	5.1618e-12
123.11	4.43561e-11	5.24017e-12
123.24	4.46095e-11	5.15274e-12
123.368	4.39451e-11	4.93044e-12
123.497	4.43586e-11	5.08119e-12
123.625	4.37076e-11	4.94974e-12
123.753	4.42366e-11	4.97276e-12
123.882	4.42703e-11	5.16006e-12
124.011	4.39565e-11	5.19762e-12
124.138	4.37888e-11	5.20227e-12
124.267	4.47573e-11	5.02814e-12
124.394	4.43809e-11	5.12567e-12
124.522	4.39271e-11	4.96733e-12
124.651	4.37665e-11	5.24114e-12
124.779	4.4444e-11	5.14541e-12
124.908	4.39875e-11	5.04353e-12
125.036	4.43709e-11	5.1084e-12
125.166	4.42297e-11	5.07466e-12
125.294	4.36713e-11	5.12865e-12
125.422	4.46575e-11	5.02678e-12
125.55	4.35636e-11	5.07993e-12
125.679	4.41259e-11	5.087e-12
125.808	4.41352e-11	4.96982e-12
125.937	4.38458e-11	5.0656e-12
126.066	4.42816e-11	5.12047e-12
126.195	4.36799e-11	5.14448e-12
126.323	4.40502e-11	5.06762e-12
126.451	4.38521e-11	5.12869e-12
126.58	4.36193e-11	5.16034e-12
126.708	4.40012e-11	5.24577e-12
126.836	4.38238e-11	5.01304e-12
126.965	4.38646e-11	4.94709e-12
127.093	4.36349e-11	5.09799e-12
127.222	4.40701e-11	5.17317e-12
127.35	4.4154e-11	5.09421e-12
127.479	4.35172e-11	4.76518e-12
127.608	4.38252e-11	5.10426e-12
127.737	4.41054e-11	4.99124e-12
127.866	4.3429e-11	5.15548e-12
127.994	4.42076e-11	5.03195e-12
128.122	4.37046e-11	5.0929e-12
128.251	4.38859e-11	5.11168e-12
128.381	4.38612e-11	5.08761e-12
128.509	4.3949e-11	5.10952e-12
128.639	4.35588e-11	5.06336e-12
128.767	4.32454e-11	5.2082e-12
128.896	4.37258e-11	5.10666e-12
129.024	4.34485e-11	5.01304e-12
129.153	4.35777e-11	5.23119e-12
129.281	4.39115e-11	5.09633e-12
129.41	4.42063e-11	5.28716e-12
129.539	4.35029e-11	5.07581e-12
129.668	4.35364e-11	5.00392e-12
129.796	4.34753e-11	5.10349e-12
129.924	4.38837e-11	5.11056e-12
130.053	4.35577e-11	5.06086e-12
130.181	4.35942e-11	5.09805e-12
130.31	4.35751e-11	5.26797e-12
130.438	4.34851e-11	5.05387e-12
130.567	4.30317e-11	5.08621e-12
130.695	4.33732e-11	5.05567e-12
130.823	4.32805e-11	5.15333e-12
130.951	4.37038e-11	5.05735e-12
131.082	4.37221e-11	5.19605e-12
131.21	4.32589e-11	4.91448e-12
131.339	4.32663e-11	5.11448e-12
131.469	4.38585e-11	5.08876e-12
131.597	4.26782e-11	4.88521e-12
131.726	4.38408e-11	5.14194e-12
131.854	4.30283e-11	5.02072e-12
131.982	4.34313e-11	5.17498e-12
132.11	4.3169e-11	5.1145e-12
132.24	4.32192e-11	5.1422e-12
132.368	4.29631e-11	5.233e-12
132.497	4.30945e-11	5.0952e-12
132.625	4.3581e-11	5.04347e-12
132.753	4.33292e-11	5.1478e-12
132.881	4.28273e-11	5.03689e-12
133.012	4.31924e-11	5.0807e-12
133.14	4.36092e-11	5.07658e-12
133.268	4.32795e-11	5.08924e-12
133.397	4.29046e-11	5.19243e-12
133.527	4.3151e-11	5.11285e-12
133.655	4.30683e-11	5.08306e-12
133.784	4.33449e-11	5.09756e-12
133.913	4.27871e-11	5.13487e-12
134.042	4.33179e-11	5.02482e-12
134.17	4.29005e-11	5.07692e-12
134.3	4.26622e-11	5.00794e-12
134.427	4.33066e-11	5.08821e-12
134.556	4.3345e-11	5.057e-12
134.686	4.31647e-11	5.06697e-12
134.814	4.29644e-11	5.22043e-12
134.944	4.35778e-11	5.08478e-12
135.075	4.30211e-11	5.17456e-12
135.204	4.32239e-11	5.05255e-12
135.333	4.33442e-11	5.06753e-12
135.461	4.3447e-11	5.15348e-12
135.59	4.30365e-11	4.96063e-12
135.718	4.31765e-11	5.14813e-12
135.847	4.26929e-11	5.01369e-12
135.976	4.34831e-11	5.13653e-12
136.105	4.36307e-11	5.09674e-12
136.234	4.28122e-11	5.14295e-12
136.363	4.34246e-11	5.00727e-12
136.493	4.31622e-11	5.13534e-12
136.621	4.36829e-11	5.02401e-12
136.749	4.33031e-11	5.19882e-12
136.878	4.28105e-11	5.14106e-12
137.006	4.24176e-11	5.16711e-12
137.135	4.35387e-11	5.15587e-12
137.265	4.30029e-11	5.08118e-12
137.394	4.33353e-11	5.07775e-12
137.522	4.31333e-11	5.11013e-12
137.65	4.34675e-11	5.19186e-12
137.779	4.31688e-11	4.98127e-12
137.907	4.27838e-11	4.93659e-12
138.035	4.30409e-11	5.15132e-12
138.164	4.30049e-11	5.18267e-12
138.292	4.33534e-11	5.03849e-12
138.421	4.30303e-11	5.13145e-12
138.549	4.3159e-11	4.97108e-12
138.677	4.35738e-11	5.1959e-12
138.807	4.28185e-11	5.12073e-12
138.935	4.32027e-11	5.07625e-12
139.063	4.30917e-11	5.13956e-12
139.192	4.29805e-11	4.95661e-12
139.32	4.32508e-11	5.11376e-12
139.449	4.33933e-11	5.16645e-12
139.577	4.33052e-11	5.15755e-12
139.707	4.27252e-11	5.16349e-12
139.835	4.28186e-11	5.13426e-12
139.963	4.34287e-11	5.13683e-12
140.092	4.31392e-11	5.0794e-12
140.22	4.31902e-11	4.98748e-12
140.349	4.31823e-11	5.05473e-12
140.477	4.28064e-11	5.02628e-12
140.606	4.27768e-11	5.02101e-12
140.734	4.26161e-11	5.06388e-12
140.862	4.31973e-11	5.08648e-12
140.991	4.38794e-11	5.15623e-12
141.119	4.30416e-11	5.18138e-12
141.247	4.34334e-11	4.99565e-12
141.375	4.28468e-11	5.09294e-12
141.505	4.29421e-11	5.15983e-12
141.634	4.35803e-11	5.01561e-12
141.762	4.26921e-11	5.0441e-12
141.891	4.30397e-11	5.15381e-12
142.02	4.30017e-11	5.01975e-12
142.148	4.31331e-11	5.09943e-12
142.277	4.23894e-11	5.02404e-12
142.407	4.28666e-11	5.05641e-12
142.535	4.27421e-11	4.93743e-12
142.665	4.28547e-11	5.07503e-12
142.793	4.27439e-11	5.12275e-12
142.921	4.31732e-11	5.10899e-12
143.051	4.30204e-11	4.973e-12
143.179	4.25044e-11	5.18266e-12
143.308	4.2372e-11	5.02218e-12
143.436	4.3144e-11	5.07675e-12
143.565	4.24533e-11	5.29907e-12
143.695	4.31523e-11	5.16549e-12
143.823	4.33917e-11	5.11039e-12
143.952	4.30464e-11	5.12424e-12
144.08	4.30538e-11	5.10796e-12
144.209	4.27118e-11	5.02258e-12
144.337	4.36204e-11	4.96485e-12
144.465	4.35348e-11	5.08859e-12
144.594	4.29561e-11	5.1337e-12
144.722	4.30669e-11	5.08742e-12
144.851	4.28037e-11	5.10013e-12
144.981	4.27822e-11	5.16588e-12
145.11	4.30955e-11	5.13848e-12
145.24	4.30757e-11	4.97309e-12
145.368	4.31075e-11	5.00465e-12
145.496	4.33083e-11	5.01959e-12
145.624	4.33569e-11	4.99911e-12
145.751	4.30493e-11	5.03315e-12
145.88	4.27826e-11	5.1594e-12
146.008	4.25356e-11	5.07648e-12
146.136	4.32503e-11	4.89148e-12
146.264	4.27191e-11	5.21785e-12
146.393	4.30253e-11	5.11007e-12
146.524	4.31562e-11	4.95769e-12
146.651	4.2994e-11	5.03833e-12
146.779	4.33397e-11	5.16315e-12
146.908	4.28971e-11	5.19324e-12
147.037	4.26283e-11	5.11313e-12
147.166	4.30773e-11	5.03253e-12
147.294	4.22998e-11	5.22849e-12
147.424	4.26855e-11	5.12627e-12
147.552	4.31365e-11	5.06746e-12
147.681	4.28667e-11	5.05399e-12
147.81	4.30085e-11	5.15116e-12
147.938	4.29817e-11	5.13365e-12
148.067	4.27555e-11	5.17191e-12
148.194	4.27345e-11	5.06989e-12
148.323	4.2905e-11	5.00515e-12
148.452	4.28539e-11	5.02504e-12
148.581	4.30257e-11	5.0698e-12
148.709	4.2621e-11	4.90818e-12
148.838	4.30349e-11	5.08823e-12
148.966	4.29991e-11	5.00121e-12
149.095	4.3774e-11	5.11865e-12
149.224	4.27451e-11	5.12356e-12
149.352	4.25678e-11	5.12222e-12
149.48	4.24399e-11	4.94482e-12
149.609	4.2691e-11	5.06817e-12
149.736	4.28299e-11	5.07791e-12
149.864	4.26391e-11	5.1086e-12
149.992	4.23186e-11	4.70507e-12
150.121	4.27147e-11	4.96864e-12
150.249	4.26764e-11	5.13929e-12
150.378	4.31663e-11	5.15028e-12
150.506	4.21734e-11	5.15721e-12
150.635	4.24824e-11	4.98861e-12
150.763	4.33301e-11	5.11331e-12
150.892	4.24867e-11	5.02705e-12
151.02	4.29761e-11	5.08314e-12
151.149	4.29609e-11	5.03388e-12
151.276	4.26652e-11	5.08018e-12
151.405	4.32928e-11	5.05045e-12
151.535	4.27464e-11	5.22146e-12
151.665	4.2763e-11	5.06611e-12
151.794	4.28742e-11	5.11854e-12
151.924	4.27958e-11	5.03351e-12
152.055	4.2654e-11	5.09101e-12
152.185	4.2372e-11	5.04882e-12
152.314	4.24449e-11	5.25145e-12
152.443	4.28833e-11	5.09761e-12
152.572	4.24911e-11	4.91233e-12
152.7	4.23525e-11	5.21176e-12
152.829	4.31393e-11	5.00255e-12
152.958	4.25265e-11	5.28923e-12
153.087	4.27108e-11	5.10349e-12
153.215	4.25885e-11	5.02903e-12
153.344	4.30187e-11	5.20794e-12
153.472	4.19168e-11	5.15032e-12
153.6	4.29456e-11	5.02576e-12
153.729	4.21194e-11	5.03281e-12
153.858	4.24492e-11	5.09062e-12
153.986	4.29133e-11	5.06339e-12
154.115	4.24197e-11	5.08559e-12
154.243	4.25028e-11	5.06789e-12
154.372	4.27702e-11	5.05887e-12
154.501	4.24648e-11	5.1554e-12
154.628	4.2873e-11	5.16817e-12
154.757	4.26167e-11	5.14475e-12
154.886	4.26127e-11	5.07593e-12
155.014	4.26245e-11	5.02601e-12
155.142	4.29147e-11	5.13886e-12
155.27	4.21772e-11	5.02403e-12
155.399	4.2759e-11	5.00931e-12
155.529	4.2862e-11	5.21918e-12
155.657	4.29547e-11	5.09142e-12
155.785	4.243e-11	5.01185e-12
155.913	4.30471e-11	4.9995e-12
156.041	4.26833e-11	5.12296e-12
156.169	4.3036e-11	5.08352e-12
156.298	4.29992e-11	5.12957e-12
156.426	4.23155e-11	4.98963e-12
156.554	4.30888e-11	4.95239e-12
156.682	4.28985e-11	5.14146e-12
156.811	4.24377e-11	5.13689e-12
156.939	4.27285e-11	5.02434e-12
157.067	4.27115e-11	5.00088e-12
157.195	4.25027e-11	5.09346e-12
157.325	4.28128e-11	5.05167e-12
157.453	4.26807e-11	5.11593e-12
157.583	4.30401e-11	5.14882e-12
157.711	4.26793e-11	4.98537e-12
157.839	4.17939e-11	5.11352e-12
157.968	4.32776e-11	5.08324e-12
158.097	4.2924e-11	4.99573e-12
158.226	4.2562e-11	5.06557e-12
158.354	4.29826e-11	4.99703e-12
158.483	4.29914e-11	5.1886e-12
158.611	4.24466e-11	5.04524e-12
158.741	4.23825e-11	5.16224e-12
158.869	4.28151e-11	4.97264e-12
158.997	4.31787e-11	5.12398e-12
159.126	4.27428e-11	5.04627e-12
159.254	4.19585e-11	5.0945e-12
159.383	4.23779e-11	4.80917e-12
159.511	4.28944e-11	5.2572e-12
159.64	4.23618e-11	5.04345e-12
159.768	4.23249e-11	4.98188e-12
159.897	4.2698e-11	5.14782e-12
160.024	4.24881e-11	5.1375e-12
160.153	4.23852e-11	5.11635e-12
160.282	4.2693e-11	5.07569e-12
160.41	4.31085e-11	5.17238e-12
160.539	4.2393e-11	5.1473e-12
160.667	4.30813e-11	5.10685e-12
160.796	4.29346e-11	5.19504e-12
160.924	4.2681e-11	4.96683e-12
161.053	4.2579e-11	5.17446e-12
161.182	4.22734e-11	5.0359e-12
161.31	4.27455e-11	5.21967e-12
161.439	4.27544e-11	5.10039e-12
161.567	4.29426e-11	5.09491e-12
161.696	4.29118e-11	5.23616e-12
161.824	4.26108e-11	5.0437e-12
161.952	4.27463e-11	5.0846e-12
162.081	4.28171e-11	5.1311e-12
162.21	4.26183e-11	5.15809e-12
162.34	4.271e-11	5.07048e-12
162.468	4.23888e-11	5.09615e-12
162.596	4.25584e-11	5.09881e-12
162.727	4.22954e-11	5.04939e-12
162.855	4.28838e-11	5.20521e-12
162.983	4.22815e-11	5.1102e-12
163.112	4.26524e-11	5.08027e-12
163.24	4.25367e-11	5.16983e-12
163.37	4.2399e-11	4.98722e-12
163.5	4.30512e-11	5.1604e-12
163.629	4.24111e-11	5.08813e-12
163.758	4.27212e-11	5.08659e-12
163.887	4.28565e-11	5.11046e-12
164.018	4.2544e-11	5.0424e-12
164.146	4.24116e-11	5.06655e-12
164.275	4.31211e-11	5.08081e-12
164.403	4.25489e-11	5.05726e-12
164.531	4.28338e-11	5.09206e-12
164.661	4.27987e-11	4.94496e-12
164.789	4.25629e-11	4.9637e-12
164.92	4.27322e-11	4.9924e-12
165.049	4.24082e-11	5.17574e-12
165.178	4.27894e-11	5.0137e-12
165.307	4.2315e-11	4.89483e-12
165.434	4.29591e-11	5.09323e-12
165.564	4.24117e-11	5.1953e-12
165.692	4.27288e-11	5.05408e-12
165.821	4.29077e-11	4.96553e-12
165.95	4.2353e-11	5.08396e-12
166.078	4.27788e-11	5.08028e-12
166.207	4.23258e-11	5.16395e-12
166.335	4.28415e-11	5.16755e-12
166.463	4.30619e-11	5.03874e-12
166.592	4.28932e-11	5.12706e-12
166.721	4.23376e-11	5.10936e-12
166.849	4.22598e-11	5.05317e-12
166.978	4.2291e-11	5.09439e-12
167.106	4.21543e-11	5.03459e-12
167.235	4.26697e-11	5.05214e-12
167.363	4.25748e-11	5.17948e-12
167.491	4.28014e-11	5.18528e-12
167.62	4.27106e-11	5.0917e-12
167.749	4.31516e-11	5.01588e-12
167.878	4.29252e-11	4.99874e-12
168.006	4.23651e-11	5.13228e-12
168.134	4.29468e-11	5.00613e-12
168.261	4.30493e-11	5.18493e-12
168.39	4.24549e-11	5.05451e-12
168.518	4.27239e-11	5.1385e-12
168.646	4.28686e-11	5.20278e-12
168.775	4.27535e-11	5.15142e-12
168.904	4.2566e-11	5.13523e-12
169.033	4.27279e-11	4.90936e-12
169.161	4.2762e-11	5.0237e-12
169.29	4.19914e-11	5.15355e-12
169.419	4.32368e-11	4.92115e-12
169.546	4.27791e-11	5.19143e-12
169.674	4.23998e-11	5.18612e-12
169.803	4.2847e-11	5.12326e-12
169.931	4.27593e-11	5.1258e-12
170.061	4.2743e-11	5.01191e-12
170.19	4.23015e-11	5.15028e-12
170.32	4.29673e-11	5.11368e-12
170.45	4.2882e-11	5.05123e-12
170.578	4.31787e-11	5.21191e-12
170.707	4.28718e-11	5.02474e-12
170.835	4.30135e-11	5.05558e-12
170.963	4.25979e-11	5.08196e-12
171.092	4.26661e-11	5.17093e-12
171.221	4.35435e-11	5.17347e-12
171.349	4.2892e-11	5.00622e-12
171.477	4.32584e-11	5.06811e-12
171.607	4.29387e-11	4.96094e-12
171.735	4.26343e-11	5.11602e-12
171.864	4.26863e-11	5.18929e-12
171.992	4.32663e-11	5.10439e-12
172.12	4.29164e-11	5.22421e-12
172.25	4.30474e-11	5.14959e-12
172.378	4.27109e-11	5.05716e-12
172.507	4.30954e-11	5.06743e-12
172.635	4.27755e-11	5.07784e-12
172.764	4.2736e-11	5.09561e-12
172.892	4.27884e-11	5.12414e-12
173.021	4.27727e-11	5.18646e-12
173.149	4.27203e-11	5.12614e-12
173.277	4.3001e-11	5.1398e-12
173.405	4.31811e-11	5.31631e-12
173.534	4.30661e-11	5.1257e-12
173.662	4.3114e-11	4.98076e-12
173.791	4.31994e-11	5.01436e-12
173.92	4.30449e-11	5.06725e-12
174.049	4.29373e-11	4.98585e-12
174.178	4.31188e-11	5.14805e-12
174.306	4.31228e-11	5.09847e-12
174.435	4.28178e-11	5.17272e-12
174.563	4.30447e-11	5.17377e-12
174.692	4.32751e-11	5.07582e-12
174.82	4.32417e-11	5.03256e-12
174.95	4.27498e-11	5.16223e-12
175.078	4.25669e-11	5.05051e-12
175.206	4.25977e-11	5.09986e-12
175.334	4.28352e-11	5.08108e-12
175.463	4.30921e-11	5.01839e-12
175.592	4.33014e-11	5.15943e-12
175.721	4.28665e-11	5.1154e-12
175.848	4.3467e-11	5.17543e-12
175.976	4.29384e-11	5.06321e-12
176.105	4.36114e-11	5.11416e-12
176.233	4.31755e-11	5.03089e-12
176.361	4.33655e-11	5.14146e-12
176.49	4.31833e-11	5.1126e-12
176.618	4.30028e-11	5.02775e-12
176.747	4.35718e-11	5.05173e-12
176.876	4.31679e-11	5.11887e-12
177.004	4.28956e-11	5.18399e-12
177.133	4.30944e-11	5.21299e-12
177.262	4.28871e-11	5.15714e-12
177.389	4.34157e-11	5.06116e-12
177.517	4.26131e-11	5.01677e-12
177.646	4.33233e-11	5.07317e-12
177.773	4.31861e-11	5.09055e-12
177.902	4.38236e-11	4.99141e-12
178.03	4.34199e-11	5.12726e-12
178.159	4.31354e-11	5.05574e-12
178.287	4.32846e-11	5.11663e-12
178.416	4.31561e-11	5.16655e-12
178.545	4.34604e-11	5.15586e-12
178.673	4.34529e-11	4.976e-12
178.801	4.33193e-11	5.30372e-12
178.93	4.35905e-11	5.16478e-12
179.058	4.36307e-11	5.13795e-12
179.188	4.33093e-11	4.96561e-12
179.317	4.34643e-11	5.16683e-12
179.445	4.3362e-11	5.096e-12
179.573	4.32119e-11	5.12885e-12
179.702	4.29572e-11	5.21504e-12
179.83	4.34221e-11	5.02946e-12
179.958	4.33961e-11	5.12089e-12
180.087	4.3907e-11	5.21534e-12
180.215	4.32621e-11	5.07097e-12
180.343	4.32802e-11	5.00207e-12
180.471	4.36041e-11	5.25931e-12
180.601	4.35741e-11	5.0893e-12
180.729	4.33703e-11	4.99893e-12
180.857	4.32937e-11	5.1283e-12
180.986	4.35786e-11	5.11601e-12
181.114	4.3553e-11	5.10232e-12
181.243	4.39148e-11	5.11004e-12
181.371	4.35446e-11	5.0181e-12
181.501	4.39096e-11	4.67344e-12
181.63	4.41066e-11	5.15725e-12
181.758	4.35506e-11	4.912e-12
181.888	4.36771e-11	5.09515e-12
182.016	4.37226e-11	4.74639e-12
182.144	4.37653e-11	5.01433e-12
182.274	4.38303e-11	5.00014e-12
182.402	4.38585e-11	5.12896e-12
182.531	4.39329e-11	5.11561e-12
182.659	4.3796e-11	5.14462e-12
182.788	4.38608e-11	5.03739e-12
182.916	4.34047e-11	5.14027e-12
183.044	4.37159e-11	5.06128e-12
183.174	4.41825e-11	5.10399e-12
183.303	4.37957e-11	5.11482e-12
183.432	4.34156e-11	5.12985e-12
183.56	4.40723e-11	5.11289e-12
183.689	4.41294e-11	5.05435e-12
183.818	4.39474e-11	5.11462e-12
183.946	4.39696e-11	5.24953e-12
184.075	4.38021e-11	5.15576e-12
184.204	4.38834e-11	5.14551e-12
184.334	4.40823e-11	5.1243e-12
184.463	4.38865e-11	4.97983e-12
184.593	4.42918e-11	5.04151e-12
184.721	4.38161e-11	5.21345e-12
184.85	4.36479e-11	5.04071e-12
184.978	4.41922e-11	5.15136e-12
185.105	4.36056e-11	5.3257e-12
185.234	4.44884e-11	5.24421e-12
185.361	4.38372e-11	5.06552e-12
185.49	4.43079e-11	5.22922e-12
185.619	4.42638e-11	5.04459e-12
185.747	4.41632e-11	5.10665e-12
185.875	4.42745e-11	5.10042e-12
186.003	4.39178e-11	5.17514e-12
186.131	4.41889e-11	5.06759e-12
186.26	4.44023e-11	5.15763e-12
186.388	4.44851e-11	5.0633e-12
186.517	4.41535e-11	5.03904e-12
186.646	4.42808e-11	5.16092e-12
186.774	4.44652e-11	5.01391e-12
186.902	4.4097e-11	5.2024e-12
187.031	4.44343e-11	5.12351e-12
187.159	4.43922e-11	5.20314e-12
187.287	4.44509e-11	4.95536e-12
187.416	4.45591e-11	5.15812e-12
187.545	4.44242e-11	5.10804e-12
187.673	4.47219e-11	5.09361e-12
187.801	4.4114e-11	5.13543e-12
187.93	4.45715e-11	5.04739e-12
188.058	4.45459e-11	5.11493e-12
188.185	4.43341e-11	5.00051e-12
188.315	4.44872e-11	5.12013e-12
188.443	4.4046e-11	5.00475e-12
188.572	4.4551e-11	5.15625e-12
188.7	4.46866e-11	5.12123e-12
188.828	4.49231e-11	5.07847e-12
188.957	4.47117e-11	5.20635e-12
189.085	4.4962e-11	5.12667e-12
189.214	4.46851e-11	5.15659e-12
189.344	4.46032e-11	5.13305e-12
189.472	4.4521e-11	5.18335e-12
189.601	4.46466e-11	5.06688e-12
189.729	4.47299e-11	5.1668e-12
189.858	4.50213e-11	5.12389e-12
189.986	4.49185e-11	5.18016e-12
190.115	4.51973e-11	5.02807e-12
190.243	4.45519e-11	5.13443e-12
190.371	4.45837e-11	5.21988e-12
190.5	4.46893e-11	4.97936e-12
190.63	4.48143e-11	5.09706e-12
190.758	4.57116e-11	5.13379e-12
190.887	4.48553e-11	5.10142e-12
191.015	4.50721e-11	5.24979e-12
191.143	4.49732e-11	5.14808e-12
191.271	4.52107e-11	5.13775e-12
191.399	4.49316e-11	5.22017e-12
191.527	4.60348e-11	5.17288e-12
191.656	4.54345e-11	5.16658e-12
191.785	4.54944e-11	5.13154e-12
191.913	4.52718e-11	5.15579e-12
192.043	4.47485e-11	5.08947e-12
192.171	4.60293e-11	5.02079e-12
192.3	4.54747e-11	5.02567e-12
192.428	4.57959e-11	5.33667e-12
192.556	4.60803e-11	5.19479e-12
192.686	4.58507e-11	5.02037e-12
192.814	4.54738e-11	5.19181e-12
192.943	4.62461e-11	5.21302e-12
193.072	4.62315e-11	5.19538e-12
193.201	4.61169e-11	5.13238e-12
193.328	4.60908e-11	5.11689e-12
193.459	4.58649e-11	5.08849e-12
193.587	4.58033e-11	5.10179e-12
193.716	4.59211e-11	5.21988e-12
193.844	4.59257e-11	5.09653e-12
193.973	4.64079e-11	5.15957e-12
194.101	4.63405e-11	5.0436e-12
194.23	4.58609e-11	5.00535e-12
194.358	4.63534e-11	5.07532e-12
194.487	4.63797e-11	5.16178e-12
194.615	4.62844e-11	5.23204e-12
194.745	4.67251e-11	5.12488e-12
194.873	4.65117e-11	5.02873e-12
195	4.64803e-11	5.09917e-12
195.129	4.68512e-11	5.28605e-12
195.257	4.65782e-11	5.11778e-12
195.386	4.66876e-11	5.24748e-12
195.514	4.67187e-11	5.20325e-12
195.642	4.66995e-11	5.20005e-12
195.769	4.728e-11	5.17816e-12
195.897	4.68581e-11	5.09458e-12
196.026	4.65058e-11	5.16461e-12
196.154	4.69538e-11	4.93951e-12
196.283	4.73417e-11	5.16603e-12
196.412	4.7351e-11	5.26065e-12
196.541	4.67086e-11	5.12497e-12
196.669	4.71355e-11	5.15526e-12
196.798	4.74743e-11	5.19858e-12
196.926	4.74925e-11	5.25504e-12
197.055	4.77675e-11	5.17645e-12
197.183	4.68081e-11	5.28982e-12
197.311	4.71313e-11	5.00699e-12
197.44	4.72961e-11	5.12999e-12
197.568	4.68961e-11	5.1176e-12
197.697	4.67963e-11	5.10225e-12
197.826	4.76558e-11	5.18155e-12
197.955	4.80001e-11	5.18415e-12
198.083	4.70013e-11	5.25839e-12
198.212	4.76219e-11	5.20984e-12
198.34	4.75164e-11	5.34002e-12
198.468	4.78765e-11	5.18982e-12
198.596	4.7428e-11	5.07294e-12
198.726	4.73284e-11	5.29355e-12
198.856	4.81504e-11	5.15993e-12
198.984	4.76111e-11	5.07314e-12
199.114	4.76842e-11	5.17278e-12
199.243	4.84044e-11	5.21163e-12
199.372	4.86032e-11	5.19848e-12
199.501	4.78889e-11	5.00999e-12
199.629	4.84246e-11	5.08826e-12
199.758	4.8477e-11	5.24618e-12
199.887	4.80222e-11	4.78976e-12
200.016	4.80141e-11	5.10078e-12
200.144	4.7921e-11	5.1124e-12
200.273	4.86987e-11	4.96864e-12
200.401	4.82505e-11	5.11809e-12
200.53	4.84375e-11	5.0099e-12
200.659	4.82683e-11	5.03338e-12
200.788	4.77816e-11	5.21885e-12
200.916	4.86713e-11	4.79619e-12
201.044	4.86905e-11	5.09638e-12
201.173	4.87111e-11	5.04753e-12
201.301	4.89705e-11	5.13372e-12
201.43	4.86498e-11	5.16369e-12
201.557	4.86453e-11	5.12395e-12
201.685	4.85145e-11	5.0824e-12
201.814	4.86518e-11	5.1615e-12
201.942	4.91488e-11	5.12736e-12
202.07	4.88748e-11	5.27893e-12
202.198	4.85321e-11	5.13659e-12
202.327	4.84391e-11	5.08996e-12
202.456	4.8748e-11	4.91318e-12
202.585	4.9148e-11	5.13897e-12
202.713	4.90182e-11	5.14855e-12
202.842	4.93045e-11	4.97661e-12
202.971	4.91225e-11	5.03729e-12
203.1	4.91645e-11	5.13751e-12
203.227	4.95592e-11	5.15638e-12
203.356	4.93537e-11	5.16335e-12
203.484	4.94865e-11	5.05189e-12
203.613	4.96341e-11	5.02745e-12
203.742	4.99018e-11	5.05519e-12
203.87	4.98186e-11	5.24287e-12
203.999	5.00678e-11	5.17604e-12
204.127	4.96978e-11	5.0796e-12
204.257	5.03794e-11	5.01771e-12
204.385	4.97577e-11	5.06389e-12
204.514	5.05308e-11	5.11445e-12
204.641	4.99863e-11	5.01157e-12
204.77	5.05466e-11	5.16534e-12
204.897	5.03651e-11	5.18646e-12
205.026	5.04428e-11	5.16558e-12
205.155	5.06588e-11	5.08568e-12
205.284	5.0526e-11	5.13169e-12
205.412	5.0515e-11	5.26455e-12
205.54	5.04466e-11	5.15978e-12
205.669	5.10699e-11	5.12666e-12
205.797	5.03694e-11	5.2048e-12
205.926	5.12327e-11	5.21471e-12
206.055	5.12714e-11	5.15233e-12
206.184	5.19123e-11	5.18032e-12
206.313	5.11842e-11	5.32957e-12
206.441	5.139e-11	5.2e-12
206.57	5.15709e-11	5.2476e-12
206.698	5.12384e-11	5.10622e-12
206.826	5.15253e-11	5.1709e-12
206.955	5.10039e-11	5.25314e-12
207.083	5.09939e-11	4.7757e-12
207.211	5.09128e-11	5.18341e-12
207.34	5.1469e-11	5.16162e-12
207.468	5.18313e-11	5.13254e-12
207.596	5.1683e-11	5.09566e-12
207.725	5.2507e-11	5.29247e-12
207.854	5.24887e-11	4.9805e-12
207.983	5.17843e-11	5.10788e-12
208.113	5.22005e-11	5.30723e-12
208.241	5.17459e-11	5.00435e-12
208.37	5.24707e-11	5.41606e-12
208.498	5.2402e-11	5.1871e-12
208.626	5.27829e-11	5.21513e-12
208.755	5.22746e-11	5.2464e-12
208.883	5.30166e-11	5.06903e-12
209.014	5.29077e-11	5.21154e-12
209.143	5.29914e-11	5.15611e-12
209.272	5.29586e-11	5.20671e-12
209.4	5.31009e-11	5.02702e-12
209.529	5.30584e-11	5.29036e-12
209.657	5.29515e-11	5.17414e-12
209.788	5.35188e-11	4.83628e-12
209.916	5.32552e-11	5.2218e-12
210.045	5.36186e-11	5.09556e-12
210.175	5.39962e-11	5.03706e-12
210.303	5.33549e-11	5.09848e-12
210.432	5.39874e-11	5.25519e-12
210.559	5.43987e-11	5.09075e-12
210.688	5.38632e-11	5.19094e-12
210.817	5.38904e-11	4.94925e-12
210.946	5.45081e-11	5.1822e-12
211.075	5.43712e-11	5.08886e-12
211.204	5.47306e-11	5.22227e-12
211.333	5.47243e-11	5.18149e-12
211.461	5.47336e-11	5.25677e-12
211.591	5.47746e-11	5.19364e-12
211.72	5.53415e-11	5.10082e-12
211.848	5.49201e-11	5.13235e-12
211.976	5.51382e-11	5.20547e-12
212.103	5.60899e-11	5.15398e-12
212.232	5.57766e-11	5.145e-12
212.363	5.53645e-11	5.11072e-12
212.491	5.59334e-11	4.97815e-12
212.62	5.56118e-11	4.99291e-12
212.748	5.64199e-11	5.22194e-12
212.876	5.62584e-11	5.17546e-12
213.004	5.64073e-11	5.09666e-12
213.132	5.67279e-11	5.05311e-12
213.261	5.6378e-11	5.17319e-12
213.389	5.64888e-11	5.04954e-12
213.517	5.6123e-11	5.16231e-12
213.645	5.68167e-11	5.23343e-12
213.773	5.67976e-11	5.34361e-12
213.901	5.74723e-11	5.17561e-12
214.029	5.75887e-11	5.16481e-12
214.158	5.79866e-11	5.13678e-12
214.286	5.69735e-11	5.18924e-12
214.414	5.75588e-11	5.13409e-12
214.543	5.80055e-11	5.07017e-12
214.672	5.81278e-11	5.03195e-12
214.8	5.72413e-11	5.20246e-12
214.929	5.8026e-11	5.18959e-12
215.057	5.78147e-11	5.12545e-12
215.186	5.76816e-11	5.21463e-12
215.314	5.78349e-11	5.10923e-12
215.443	5.7811e-11	5.31432e-12
215.571	5.87948e-11	5.37437e-12
215.701	5.89482e-11	5.16695e-12
215.829	5.83952e-11	5.19443e-12
215.957	5.88519e-11	5.21646e-12
216.086	5.84494e-11	5.1693e-12
216.214	5.82174e-11	5.2387e-12
216.343	5.87832e-11	5.08987e-12
216.471	5.88223e-11	5.24313e-12
216.599	5.86973e-11	5.26323e-12
216.728	5.90461e-11	5.14727e-12
216.856	5.88473e-11	5.17266e-12
216.984	5.91518e-11	5.1771e-12
217.113	5.9066e-11	5.18404e-12
217.241	5.93742e-11	5.16574e-12
217.37	5.97659e-11	5.38871e-12
217.498	5.95504e-11	5.23421e-12
217.626	5.99606e-11	5.08651e-12
217.755	5.96352e-11	4.76753e-12
217.883	5.95632e-11	5.1688e-12
218.011	6.03052e-11	5.16358e-12
218.14	6.05169e-11	5.17796e-12
218.268	5.99914e-11	5.1423e-12
218.399	6.02877e-11	5.24311e-12
218.527	6.00607e-11	5.1655e-12
218.655	6.09944e-11	5.13572e-12
218.783	6.07851e-11	5.12651e-12
218.913	6.07807e-11	5.2923e-12
219.041	5.98787e-11	5.18374e-12
219.17	6.06388e-11	5.12161e-12
219.298	6.11502e-11	5.18687e-12
219.426	6.1023e-11	5.20327e-12
219.556	6.15827e-11	5.11671e-12
219.684	5.99064e-11	5.20368e-12
219.813	6.14386e-11	5.17976e-12
219.943	6.13086e-11	5.23542e-12
220.071	6.14958e-11	5.13888e-12
220.2	6.15179e-11	5.25551e-12
220.329	6.24092e-11	5.18643e-12
220.458	6.18502e-11	5.27506e-12
220.586	6.21374e-11	5.16727e-12
220.714	6.28852e-11	5.22419e-12
220.843	6.30466e-11	5.24245e-12
220.974	6.32891e-11	5.09515e-12
221.104	6.28093e-11	5.30865e-12
221.232	6.25903e-11	5.20773e-12
221.361	6.30096e-11	5.19639e-12
221.489	6.3362e-11	5.28371e-12
221.617	6.27049e-11	5.32926e-12
221.745	6.33042e-11	5.16616e-12
221.874	6.33119e-11	5.14249e-12
222.001	6.43994e-11	5.29325e-12
222.131	6.42932e-11	5.33191e-12
222.26	6.42989e-11	5.20319e-12
222.388	6.39679e-11	5.24809e-12
222.516	6.41013e-11	5.24655e-12
222.645	6.44597e-11	5.20047e-12
222.774	6.43893e-11	5.13624e-12
222.902	6.5111e-11	5.26482e-12
223.03	6.5159e-11	5.25764e-12
223.16	6.58862e-11	5.17693e-12
223.288	6.51646e-11	5.173e-12
223.416	6.52396e-11	5.18373e-12
223.545	6.55707e-11	5.18539e-12
223.673	6.51441e-11	5.1762e-12
223.801	6.5427e-11	5.29573e-12
223.93	6.61632e-11	5.09556e-12
224.059	6.63832e-11	5.17406e-12
224.187	6.64973e-11	5.32118e-12
224.316	6.67262e-11	5.11577e-12
224.444	6.63935e-11	5.31942e-12
224.572	6.70345e-11	5.36729e-12
224.701	6.72784e-11	5.26948e-12
224.829	6.61738e-11	5.20449e-12
224.957	6.742e-11	5.19851e-12
225.087	6.68303e-11	5.27272e-12
225.215	6.76775e-11	5.34678e-12
225.343	6.79501e-11	5.26297e-12
225.471	6.84361e-11	5.31619e-12
225.6	6.78908e-11	5.26683e-12
225.728	6.82939e-11	5.21186e-12
225.856	6.9168e-11	5.41916e-12
225.986	6.87597e-11	5.15979e-12
226.115	6.84609e-11	5.13559e-12
226.244	6.82539e-11	5.14863e-12
226.372	6.89893e-11	5.18831e-12
226.5	6.92168e-11	5.21581e-12
226.629	6.95238e-11	5.14353e-12
226.757	6.95116e-11	5.30785e-12
226.887	7.00535e-11	5.28478e-12
227.015	6.99786e-11	5.41687e-12
227.143	7.00191e-11	5.25096e-12
227.272	7.03785e-11	5.28179e-12
227.4	7.03178e-11	5.27514e-12
227.528	7.02245e-11	5.18574e-12
227.656	7.12858e-11	5.28572e-12
227.784	7.10831e-11	5.25022e-12
227.912	7.10087e-11	5.18574e-12
228.04	7.15177e-11	5.16615e-12
228.168	7.19666e-11	5.3534e-12
228.296	7.1906e-11	5.2551e-12
228.425	7.19605e-11	5.43986e-12
228.553	7.21968e-11	5.18098e-12
228.681	7.30283e-11	5.23104e-12
228.81	7.28371e-11	5.27233e-12
228.938	7.25921e-11	5.30574e-12
229.067	7.34272e-11	5.32241e-12
229.195	7.31395e-11	5.16863e-12
229.323	7.29827e-11	5.40082e-12
229.452	7.3945e-11	5.16888e-12
229.581	7.34277e-11	5.25593e-12
229.709	7.37538e-11	5.39868e-12
229.837	7.46263e-11	5.29452e-12
229.966	7.41749e-11	5.2565e-12
230.096	7.34513e-11	5.30098e-12
230.224	7.47514e-11	5.24709e-12
230.353	7.448e-11	5.38087e-12
230.481	7.49964e-11	5.1926e-12
230.609	7.48275e-11	5.36885e-12
230.738	7.42413e-11	5.24287e-12
230.866	7.48977e-11	5.31598e-12
230.995	7.5113e-11	5.27553e-12
231.124	7.51882e-11	5.34952e-12
231.252	7.57601e-11	5.16732e-12
231.38	7.55656e-11	5.38247e-12
231.508	7.5618e-11	5.31168e-12
231.637	7.59195e-11	5.25875e-12
231.765	7.68226e-11	5.18894e-12
231.894	7.60764e-11	5.24564e-12
232.023	7.62979e-11	5.33612e-12
232.151	7.57329e-11	5.39494e-12
232.28	7.65951e-11	5.33448e-12
232.408	7.62836e-11	5.45303e-12
232.536	7.73254e-11	5.26395e-12
232.665	7.74837e-11	5.30136e-12
232.793	7.74577e-11	5.31351e-12
232.921	7.77132e-11	5.15607e-12
233.05	7.76274e-11	5.16393e-12
233.179	7.69745e-11	5.25886e-12
233.307	7.80987e-11	5.26263e-12
233.436	7.73993e-11	5.30844e-12
233.564	7.76274e-11	5.42066e-12
233.692	7.83983e-11	5.49231e-12
233.821	7.8473e-11	5.36318e-12
233.949	7.83936e-11	5.34398e-12
234.077	7.87997e-11	5.32497e-12
234.206	7.87851e-11	5.29758e-12
234.334	7.95593e-11	5.43019e-12
234.462	7.953e-11	5.40574e-12
234.591	7.9508e-11	5.1804e-12
234.719	7.99439e-11	5.22116e-12
234.847	8.01208e-11	5.41627e-12
234.976	8.01664e-11	5.45646e-12
235.105	7.99748e-11	5.42372e-12
235.233	8.09624e-11	5.27046e-12
235.361	7.9846e-11	5.30846e-12
235.489	8.03919e-11	5.30608e-12
235.618	8.05586e-11	5.19479e-12
235.746	8.03967e-11	5.32777e-12
235.875	8.06077e-11	5.37449e-12
236.003	8.09173e-11	5.38296e-12
236.131	8.10048e-11	5.28024e-12
236.259	8.07747e-11	5.33256e-12
236.388	8.11043e-11	5.40658e-12
236.516	8.1643e-11	5.30637e-12
236.645	8.14595e-11	5.43707e-12
236.773	8.17883e-11	5.41148e-12
236.902	8.17997e-11	5.38465e-12
237.03	8.20791e-11	5.364e-12
237.158	8.19421e-11	5.3519e-12
237.286	8.19096e-11	5.43895e-12
237.415	8.23525e-11	5.42673e-12
237.543	8.25724e-11	5.40669e-12
237.673	8.20438e-11	5.30704e-12
237.802	8.23606e-11	5.24608e-12
237.93	8.28666e-11	5.38548e-12
238.058	8.34058e-11	5.45506e-12
238.186	8.24468e-11	5.3394e-12
238.315	8.30742e-11	5.44448e-12
238.443	8.26763e-11	5.19829e-12
238.571	8.32421e-11	5.2648e-12
238.7	8.30341e-11	5.35027e-12
238.828	8.32536e-11	5.11172e-12
238.957	8.34465e-11	5.40312e-12
239.086	8.43688e-11	5.40092e-12
239.214	8.33513e-11	5.31187e-12
239.343	8.34315e-11	5.27173e-12
239.472	8.4139e-11	5.43867e-12
239.6	8.47217e-11	5.30104e-12
239.729	8.46627e-11	5.49551e-12
239.857	8.41866e-11	5.36965e-12
239.985	8.53205e-11	5.52401e-12
240.113	8.48788e-11	5.28261e-12
240.242	8.48172e-11	5.24036e-12
240.37	8.52299e-11	5.4471e-12
240.499	8.56321e-11	5.42105e-12
240.628	8.55872e-11	5.39045e-12
240.756	8.55796e-11	5.34725e-12
240.885	8.59153e-11	5.64742e-12
241.013	8.5803e-11	5.28085e-12
241.141	8.67913e-11	5.44426e-12
241.27	8.71341e-11	5.29718e-12
241.398	8.69119e-11	5.41594e-12
241.526	8.68786e-11	5.55008e-12
241.655	8.65706e-11	5.36975e-12
241.783	8.71292e-11	5.41778e-12
241.911	8.79123e-11	5.44218e-12
242.039	8.68124e-11	5.46641e-12
242.168	8.74475e-11	5.4383e-12
242.296	8.84977e-11	5.41007e-12
242.424	8.81675e-11	5.36822e-12
242.553	8.78806e-11	5.48089e-12
242.68	8.82059e-11	5.2993e-12
242.809	8.84911e-11	5.24267e-12
242.937	8.85237e-11	5.33947e-12
243.067	8.93246e-11	5.39556e-12
243.196	8.903e-11	5.3646e-12
243.324	8.93307e-11	5.41752e-12
243.452	8.99621e-11	5.49253e-12
243.581	8.9399e-11	5.4223e-12
243.709	9.00864e-11	5.45052e-12
243.838	8.97836e-11	5.4985e-12
243.966	9.00882e-11	5.34404e-12
244.096	9.08662e-11	5.29294e-12
244.224	9.06822e-11	5.5471e-12
244.352	9.14992e-11	5.37704e-12
244.481	9.14028e-11	5.42236e-12
244.61	9.03635e-11	5.45341e-12
244.739	9.19103e-11	5.5183e-12
244.867	9.22205e-11	5.44322e-12
244.995	9.12648e-11	5.48671e-12
245.124	9.21032e-11	5.57425e-12
245.252	9.14827e-11	5.60414e-12
245.38	9.24573e-11	5.46676e-12
245.509	9.26267e-11	5.32266e-12
245.638	9.25561e-11	5.43429e-12
245.766	9.23541e-11	5.61306e-12
245.895	9.3035e-11	5.51884e-12
246.023	9.29966e-11	5.52553e-12
246.151	9.30357e-11	5.49293e-12
246.28	9.37108e-11	5.49245e-12
246.408	9.22677e-11	5.47519e-12
246.536	9.32621e-11	5.45285e-12
246.665	9.29523e-11	5.48307e-12
246.793	9.37132e-11	5.52778e-12
246.922	9.38594e-11	5.45074e-12
247.05	9.40883e-11	5.55457e-12
247.178	9.35301e-11	5.56088e-12
247.307	9.35484e-11	5.56888e-12
247.436	9.41879e-11	5.44059e-12
247.564	9.38325e-11	5.354e-12
247.693	9.45974e-11	5.55145e-12
247.821	9.46597e-11	5.4215e-12
247.949	9.41887e-11	5.73545e-12
248.078	9.37078e-11	5.48981e-12
248.206	9.51379e-11	5.52711e-12
248.334	9.41933e-11	5.39429e-12
248.462	9.43597e-11	5.47161e-12
248.591	9.38845e-11	5.54675e-12
248.719	9.44402e-11	5.52183e-12
248.85	9.42977e-11	5.47405e-12
248.978	9.39815e-11	5.61925e-12
249.106	9.46176e-11	5.51354e-12
249.235	9.42154e-11	5.44645e-12
249.363	9.45339e-11	5.40828e-12
249.492	9.36815e-11	5.54789e-12
249.621	9.43679e-11	5.57777e-12
249.749	9.35494e-11	5.39738e-12
249.878	9.44445e-11	5.449e-12
250.006	9.43548e-11	5.46395e-12
250.135	9.32826e-11	5.6104e-12
250.263	9.44134e-11	5.54743e-12
250.392	9.40908e-11	5.55091e-12
250.521	9.41287e-11	5.60755e-12
250.649	9.45516e-11	5.45423e-12
250.777	9.51188e-11	5.57806e-12
250.906	9.42629e-11	5.51349e-12
251.034	9.4656e-11	5.56455e-12
251.163	9.5113e-11	5.56379e-12
251.291	9.51892e-11	5.48107e-12
251.419	9.48349e-11	5.71564e-12
251.548	9.54844e-11	5.63582e-12
251.676	9.47259e-11	5.64066e-12
251.804	9.49777e-11	5.49147e-12
251.932	9.4924e-11	5.53431e-12
252.061	9.51578e-11	5.56724e-12
252.189	9.49448e-11	5.31336e-12
252.318	9.47406e-11	5.4346e-12
252.447	9.51578e-11	5.64924e-12
252.575	9.4917e-11	5.57474e-12
252.703	9.61036e-11	5.54803e-12
252.832	9.58985e-11	5.62086e-12
252.96	9.56144e-11	5.55105e-12
253.089	9.55409e-11	5.67146e-12
253.217	9.58393e-11	5.69817e-12
253.347	9.56235e-11	5.7009e-12
253.475	9.61684e-11	5.5132e-12
253.605	9.60453e-11	5.63919e-12
253.733	9.57502e-11	5.60431e-12
253.862	9.62742e-11	5.63243e-12
253.99	9.68285e-11	5.48156e-12
254.118	9.62444e-11	5.68691e-12
254.246	9.69882e-11	5.75002e-12
254.375	9.69225e-11	5.83395e-12
254.503	9.73392e-11	5.64922e-12
254.633	9.7504e-11	5.71869e-12
254.762	9.7709e-11	5.53126e-12
254.891	9.75635e-11	5.55096e-12
255.019	9.78025e-11	5.61656e-12
255.148	9.77344e-11	5.81886e-12
255.276	9.77182e-11	5.69777e-12
255.404	9.81626e-11	5.59132e-12
255.533	9.84303e-11	5.60931e-12
255.661	9.69384e-11	5.61251e-12
255.789	9.74166e-11	5.63283e-12
255.917	9.71221e-11	5.74348e-12
256.046	9.84449e-11	5.5839e-12
256.176	9.79419e-11	5.75721e-12
256.304	9.78199e-11	5.77027e-12
256.432	9.82462e-11	5.76317e-12
256.56	9.87862e-11	5.70458e-12
256.689	9.88072e-11	5.57673e-12
256.817	9.8093e-11	5.78281e-12
256.946	9.90493e-11	5.65026e-12
257.076	9.93105e-11	5.74328e-12
257.204	9.90081e-11	5.77151e-12
257.333	9.91488e-11	5.75467e-12
257.461	9.88866e-11	5.84097e-12
257.589	9.85683e-11	5.64934e-12
257.718	9.95144e-11	5.875e-12
257.846	9.86794e-11	5.84725e-12
257.975	9.91128e-11	5.76784e-12
258.104	9.85701e-11	5.85596e-12
258.232	9.83292e-11	5.81072e-12
258.36	9.85618e-11	5.66664e-12
258.489	9.87813e-11	5.79894e-12
258.617	9.82869e-11	5.63122e-12
258.745	9.90129e-11	5.67998e-12
258.874	9.82822e-11	5.70671e-12
259.002	9.94845e-11	5.65045e-12
259.13	9.79798e-11	5.88623e-12
259.258	9.91998e-11	5.85682e-12
259.387	9.86379e-11	5.60743e-12
259.515	9.79813e-11	5.8431e-12
259.643	9.80317e-11	5.781e-12
259.772	9.84144e-11	5.81668e-12
259.902	9.72488e-11	5.8809e-12
260.031	9.76508e-11	5.71707e-12
260.16	9.75483e-11	5.81574e-12
260.288	9.73972e-11	5.63989e-12
260.417	9.8408e-11	5.81903e-12
260.545	9.72687e-11	5.80961e-12
260.673	9.79041e-11	5.81393e-12
260.802	9.74466e-11	5.89127e-12
260.93	9.66567e-11	5.78421e-12
261.06	9.73349e-11	5.81601e-12
261.188	9.68874e-11	5.93403e-12
261.316	9.6183e-11	5.94091e-12
261.446	9.59535e-11	5.84183e-12
261.575	9.59389e-11	5.71814e-12
261.703	9.59447e-11	5.73715e-12
261.831	9.5659e-11	5.95379e-12
261.96	9.52903e-11	5.79988e-12
262.088	9.48092e-11	5.77872e-12
262.217	9.46304e-11	5.83757e-12
262.345	9.53541e-11	5.76509e-12
262.473	9.36269e-11	5.93351e-12
262.602	9.4034e-11	5.74082e-12
262.73	9.38481e-11	5.8721e-12
262.859	9.36848e-11	5.82413e-12
262.987	9.42391e-11	5.85971e-12
263.116	9.35225e-11	5.5908e-12
263.244	9.32966e-11	5.90984e-12
263.372	9.24749e-11	5.93036e-12
263.501	9.24469e-11	5.82032e-12
263.629	9.29172e-11	5.87594e-12
263.758	9.25388e-11	5.88925e-12
263.886	9.20559e-11	5.87705e-12
264.015	9.32157e-11	5.80331e-12
264.143	9.17068e-11	6.03089e-12
264.272	9.16607e-11	5.87651e-12
264.4	9.16305e-11	6.02212e-12
264.529	9.15133e-11	6.07398e-12
264.658	9.10271e-11	5.80364e-12
264.786	9.13872e-11	6.11666e-12
264.915	8.98962e-11	5.74855e-12
265.043	9.01181e-11	5.84836e-12
265.171	8.91259e-11	5.80529e-12
265.3	8.96017e-11	5.95356e-12
265.428	9.00733e-11	5.81424e-12
265.556	8.93758e-11	5.9934e-12
265.686	8.92666e-11	5.84548e-12
265.814	8.9273e-11	5.89967e-12
265.944	8.81535e-11	5.98993e-12
266.073	8.89616e-11	6.09986e-12
266.202	8.8188e-11	6.00321e-12
266.331	8.85618e-11	5.78859e-12
266.459	8.83802e-11	6.09597e-12
266.587	8.84398e-11	6.16297e-12
266.715	8.79545e-11	6.1077e-12
266.843	8.75498e-11	6.01391e-12
266.972	8.72396e-11	5.86793e-12
267.1	8.76682e-11	5.96024e-12
267.228	8.656e-11	6.01719e-12
267.357	8.68053e-11	6.00329e-12
267.485	8.67934e-11	5.97535e-12
267.613	8.64168e-11	6.10375e-12
267.741	8.64925e-11	5.98727e-12
267.87	8.62572e-11	6.20808e-12
267.998	8.61675e-11	6.02203e-12
268.126	8.51636e-11	6.07864e-12
268.255	8.47177e-11	6.11439e-12
268.383	8.56599e-11	6.18673e-12
268.511	8.48895e-11	6.11395e-12
268.639	8.50809e-11	6.20347e-12
268.767	8.51608e-11	6.11387e-12
268.895	8.38024e-11	6.10282e-12
269.024	8.48547e-11	6.1159e-12
269.152	8.31715e-11	6.19297e-12
269.281	8.32563e-11	6.2413e-12
269.409	8.33805e-11	6.20631e-12
269.537	8.33409e-11	6.0603e-12
269.665	8.25146e-11	6.10138e-12
269.794	8.27326e-11	6.162e-12
269.922	8.21939e-11	6.26688e-12
270.051	8.2222e-11	6.22577e-12
270.179	8.16289e-11	6.22158e-12
270.307	8.11281e-11	6.065e-12
270.435	8.12819e-11	6.12432e-12
270.566	8.04407e-11	6.30202e-12
270.694	8.0742e-11	6.22041e-12
270.822	8.00678e-11	6.20494e-12
270.952	8.13426e-11	6.047e-12
271.08	7.96048e-11	6.22099e-12
271.209	7.99839e-11	6.33757e-12
271.337	7.92965e-11	6.13389e-12
271.465	7.91762e-11	6.3314e-12
271.594	7.82618e-11	6.32691e-12
271.722	7.89315e-11	6.27455e-12
271.851	7.80372e-11	6.18548e-12
271.979	7.8426e-11	6.29892e-12
272.108	7.78684e-11	6.05979e-12
272.236	7.66667e-11	6.26253e-12
272.364	7.65172e-11	6.41779e-12
272.494	7.60032e-11	6.28955e-12
272.622	7.54264e-11	6.27504e-12
272.75	7.58848e-11	6.25773e-12
272.878	7.5351e-11	6.19044e-12
273.007	7.56572e-11	6.42119e-12
273.135	7.47068e-11	6.28077e-12
273.263	7.4487e-11	6.46426e-12
273.391	7.38268e-11	6.40456e-12
273.519	7.38283e-11	6.32828e-12
273.648	7.39432e-11	6.48803e-12
273.776	7.31913e-11	6.30934e-12
273.904	7.2758e-11	6.31115e-12
274.033	7.24395e-11	6.41211e-12
274.161	7.20181e-11	6.27456e-12
274.289	7.21735e-11	6.55406e-12
274.417	7.18035e-11	6.50814e-12
274.546	7.14361e-11	6.43495e-12
274.674	7.04142e-11	6.52034e-12
274.806	7.04741e-11	6.0938e-12
274.934	6.99289e-11	6.2968e-12
275.063	6.95573e-11	6.40481e-12
275.191	6.92357e-11	6.25158e-12
275.319	6.83664e-11	6.50034e-12
275.448	6.82671e-11	6.38749e-12
275.578	6.79719e-11	6.74485e-12
275.706	6.74203e-11	6.51073e-12
275.835	6.69793e-11	6.42044e-12
275.963	6.63793e-11	6.44209e-12
276.091	6.61437e-11	6.36565e-12
276.22	6.62979e-11	6.55856e-12
276.348	6.57162e-11	6.41371e-12
276.476	6.53242e-11	6.55925e-12
276.605	6.52308e-11	6.41315e-12
276.734	6.46201e-11	6.45073e-12
276.862	6.37764e-11	6.42504e-12
276.991	6.35601e-11	6.39089e-12
277.119	6.25139e-11	6.62599e-12
277.247	6.25455e-11	6.54663e-12
277.375	6.1965e-11	6.59518e-12
277.504	6.20302e-11	6.54102e-12
277.632	6.09543e-11	6.62167e-12
277.761	6.1513e-11	6.49955e-12
277.889	6.11883e-11	6.58233e-12
278.017	6.06104e-11	6.34288e-12
278.146	6.05969e-11	6.58255e-12
278.274	5.95961e-11	6.58327e-12
278.402	5.90594e-11	6.58261e-12
278.531	5.87326e-11	6.59133e-12
278.66	5.85961e-11	6.67657e-12
278.79	5.77152e-11	6.54861e-12
278.918	5.77176e-11	6.62098e-12
279.046	5.78599e-11	6.49552e-12
279.174	5.73958e-11	6.67005e-12
279.303	5.7448e-11	6.80974e-12
279.431	5.6191e-11	6.65363e-12
279.559	5.63306e-11	6.45895e-12
279.688	5.5834e-11	6.56757e-12
279.816	5.54497e-11	6.57608e-12
279.944	5.57086e-11	6.67789e-12
280.073	5.48937e-11	6.78049e-12
280.201	5.50538e-11	6.62544e-12
280.332	5.52986e-11	6.59701e-12
280.46	5.449e-11	6.63706e-12
280.589	5.43747e-11	6.64375e-12
280.717	5.35817e-11	6.65291e-12
280.846	5.31791e-11	6.86113e-12
280.977	5.2856e-11	6.78198e-12
281.106	5.33548e-11	6.94383e-12
281.234	5.27015e-11	6.64415e-12
281.363	5.2117e-11	6.67953e-12
281.492	5.20617e-11	6.76758e-12
281.62	5.18641e-11	6.81896e-12
281.748	5.1372e-11	6.73503e-12
281.877	5.09215e-11	6.66126e-12
282.005	5.21377e-11	6.7462e-12
282.133	5.07151e-11	6.88871e-12
282.261	5.07903e-11	6.67825e-12
282.39	5.09953e-11	6.79337e-12
282.519	5.00523e-11	6.86064e-12
282.648	5.06406e-11	6.82999e-12
282.776	5.01079e-11	6.73831e-12
282.905	4.9742e-11	6.61186e-12
283.033	4.93404e-11	6.77447e-12
283.162	4.9884e-11	6.71936e-12
283.292	4.94448e-11	6.84051e-12
283.42	4.9533e-11	6.68407e-12
283.55	4.90315e-11	6.83141e-12
283.678	4.88636e-11	6.81704e-12
283.807	4.82843e-11	6.73364e-12
283.935	4.86553e-11	6.88346e-12
284.062	4.8074e-11	6.80304e-12
284.191	4.79252e-11	7.00693e-12
284.319	4.79529e-11	6.67723e-12
284.447	4.71718e-11	6.77777e-12
284.575	4.81323e-11	6.92131e-12
284.704	4.65853e-11	6.66298e-12
284.833	4.69719e-11	6.91542e-12
284.962	4.64277e-11	6.84442e-12
285.091	4.64058e-11	6.78329e-12
285.22	4.68397e-11	6.63763e-12
285.348	4.63752e-11	6.63455e-12
285.477	4.58123e-11	7.14619e-12
285.605	4.57675e-11	6.84811e-12
285.734	4.56294e-11	6.91646e-12
285.863	4.62907e-11	6.33962e-12
285.993	4.57374e-11	6.78054e-12
286.122	4.57548e-11	6.87544e-12
286.25	4.52265e-11	7.01662e-12
286.38	4.56876e-11	6.61663e-12
286.509	4.4767e-11	7.02008e-12
286.637	4.47519e-11	6.75674e-12
286.766	4.49048e-11	6.96603e-12
286.895	4.43059e-11	6.86081e-12
287.023	4.51223e-11	6.84349e-12
287.152	4.45538e-11	6.70059e-12
287.28	4.46963e-11	6.78688e-12
287.408	4.43195e-11	6.89932e-12
287.539	4.45006e-11	6.83157e-12
287.668	4.35841e-11	6.98844e-12
287.796	4.36308e-11	6.86084e-12
287.926	4.41366e-11	6.9489e-12
288.056	4.38163e-11	6.99115e-12
288.184	4.39844e-11	6.81302e-12
288.313	4.38023e-11	6.88031e-12
288.442	4.3413e-11	7.06294e-12
288.57	4.34208e-11	6.90447e-12
288.699	4.38627e-11	7.09735e-12
288.827	4.32364e-11	6.90237e-12
288.956	4.3658e-11	6.94853e-12
289.084	4.33966e-11	6.735e-12
289.213	4.24836e-11	6.8384e-12
289.342	4.32189e-11	7.10348e-12
289.471	4.26722e-11	6.97397e-12
289.6	4.27257e-11	6.92859e-12
289.729	4.29542e-11	6.78211e-12
289.858	4.24632e-11	6.85369e-12
289.986	4.23389e-11	6.79233e-12
290.114	4.23466e-11	6.82611e-12
290.244	4.30336e-11	6.7581e-12
290.372	4.23638e-11	6.83938e-12
290.5	4.21001e-11	6.89913e-12
290.628	4.21178e-11	7.08372e-12
290.757	4.27973e-11	6.92069e-12
290.887	4.22863e-11	7.06636e-12
291.015	4.17217e-11	7.06818e-12
291.144	4.20793e-11	6.95165e-12
291.272	4.1996e-11	6.94635e-12
291.401	4.18422e-11	6.98804e-12
291.529	4.19084e-11	6.91916e-12
291.659	4.21992e-11	6.92498e-12
291.787	4.18185e-11	6.99178e-12
291.916	4.21429e-11	6.73238e-12
292.045	4.2261e-11	6.69204e-12
292.174	4.21053e-11	6.9924e-12
292.302	4.19035e-11	6.87047e-12
292.431	4.18196e-11	7.0041e-12
292.559	4.11452e-11	6.90878e-12
292.687	4.19235e-11	7.17207e-12
292.815	4.19457e-11	6.77575e-12
292.943	4.20885e-11	7.03919e-12
293.072	4.16254e-11	7.00281e-12
293.2	4.20403e-11	7.14642e-12
293.327	4.19199e-11	6.89121e-12
293.456	4.22079e-11	7.02249e-12
293.584	4.15143e-11	7.08655e-12
[truncated: 3,931 more rows]
