# Supplementary material for: Inverse ceria-nickel catalyst for enhanced C–O bond hydrogenolysis of biomass and polyether
Source: Nat Commun. 2024 Sep 30;15:8444. doi: 10.1038/s41467-024-52704-9 (PMC11443077; doi:10.1038/s41467-024-52704-9)
Supplement: Supplementary file 3 — Source Data [file 41467_2024_52704_MOESM3_ESM.zip › Supplementary Figure 6.xlsx]

## Sheet: Sheet1
Catalyst stability experiment in a fixed-bed reactor over a 4CeOx/Ni catalyst.
Reaction conditions: calcinated catalyst: 13 g; THFA(solvent-free): 0.04 mL min-1; 160 °C; 4.0 MPa H2; gas-flow rate: 50 mL min-1.
Reation Time (h)	Conversion of THFA	Selectivity of 1,5-PDO
21	56.9274	98.3844
27	55.7904	98.4163
33	55.4777	97.7857
45	54.8177	96.9683
51	55.3865	97.5208
57	55.588	97.0993
69	55.1817	97.2343
81	52.94	97.6058
87	53.3569	97.1542
93	55.8881	96.2523
105	54.2104	98.6837
111	54.7239	97.9117
117	56.2183	98.1677
129	56.3505	96.0436
135	55.888	95.186
141	56.9478	97.0192
153	54.113	96.8288
159	54.1029	97.9685
165	53.6753	98.3481
177	54.9012	97.9028
183	55.0251	97.477
189	54.2159	98.7499
201	55.5703	98.7536
207	54.1419	98.3888
213	55.4136	96.2158
225	54.049	98.9706
