# Supplementary material for: Inverse ceria-nickel catalyst for enhanced C–O bond hydrogenolysis of biomass and polyether
Source: Nat Commun. 2024 Sep 30;15:8444. doi: 10.1038/s41467-024-52704-9 (PMC11443077; doi:10.1038/s41467-024-52704-9)
Supplement: Supplementary file 3 — Source Data [file 41467_2024_52704_MOESM3_ESM.zip › Supplementary Figure 7a.xlsx]

## Sheet: Sheet1
XRD patterns of 4CeOx/Ni before and after reaction in a fixed-bed
Before reaction		After reaction
Degree	Intensity	Degree	Intensity
5	1088	5	1980.5
5.02	1152	5.02	1749.3
5.04	1096	5.04	1742.5
5.06	1084	5.06	1723.8
5.08	1163	5.08	1730.6
5.1	1123	5.1	1718.7
5.12	1080	5.12	1618.4
5.14	1094	5.14	1618.4
5.16	1039	5.16	1615
5.18	1023	5.18	1672.8
5.2	1042	5.2	1526.6
5.22	1025	5.22	1555.5
5.24	972	5.24	1484.1
5.26	985	5.26	1603.1
5.28	963	5.28	1453.5
5.3	933	5.3	1463.7
5.32	960	5.32	1371.9
5.34	934	5.34	1409.3
5.36	930	5.36	1395.7
5.38	936	5.38	1443.3
5.4	866	5.4	1385.5
5.42	905	5.42	1293.7
5.44	881	5.44	1312.4
5.46	886	5.46	1365.1
5.48	907	5.48	1278.4
5.5	878	5.5	1246.1
5.52	897	5.52	1215.5
5.54	862	5.54	1254.6
5.56	787	5.56	1303.9
5.58	840	5.58	1346.4
5.6	857	5.6	1269.9
5.62	858	5.62	1215.5
5.64	836	5.64	1178.1
5.66	842	5.66	1154.3
5.68	817	5.68	1237.6
5.7	853	5.7	1242.7
5.72	836	5.72	1149.2
5.74	784	5.74	1203.6
5.76	884	5.76	1176.4
5.78	822	5.78	1125.4
5.8	783	5.8	1201.9
5.82	824	5.82	1183.2
5.84	828	5.84	1193.4
5.86	826	5.86	1145.8
5.88	810	5.88	1191.7
5.9	798	5.9	1113.5
5.92	848	5.92	1152.6
5.94	834	5.94	1213.8
5.96	833	5.96	1178.1
5.98	793	5.98	1198.5
6	834	6	1230.8
6.02	848	6.02	1135.6
6.04	825	6.04	1130.5
6.06	739	6.06	1167.9
6.08	799	6.08	1215.5
6.1	769	6.1	1139
6.12	779	6.12	1200.2
6.14	769	6.14	1137.3
6.16	792	6.16	1144.1
6.18	814	6.18	1130.5
6.2	778	6.2	1137.3
6.22	768	6.22	1091.4
6.24	769	6.24	1105
6.26	793	6.26	1094.8
6.28	853	6.28	1096.5
6.3	757	6.3	1069.3
6.32	812	6.32	1108.4
6.34	783	6.34	1067.6
6.36	790	6.36	1093.1
6.38	753	6.38	1082.9
6.4	751	6.4	1116.9
6.42	843	6.42	980.9
6.44	818	6.44	1020
6.46	743	6.46	1059.1
6.48	815	6.48	962.2
6.5	762	6.5	1106.7
6.52	757	6.52	1128.8
6.54	742	6.54	1050.6
6.56	761	6.56	1093.1
6.58	743	6.58	1028.5
6.6	747	6.6	1098.2
6.62	810	6.62	1089.7
6.64	774	6.64	1115.2
6.66	788	6.66	1088
6.68	795	6.68	984.3
6.7	746	6.7	1055.7
6.72	780	6.72	1052.3
6.74	780	6.74	975.8
6.76	779	6.76	970.7
6.78	720	6.78	1016.6
6.8	761	6.8	992.8
6.82	787	6.82	1050.6
6.84	791	6.84	1060.8
6.86	714	6.86	1023.4
6.88	761	6.88	986
6.9	741	6.9	1030.2
6.92	735	6.92	1065.9
6.94	775	6.94	1001.3
6.96	821	6.96	977.5
6.98	762	6.98	987.7
7	742	7	895.9
7.02	752	7.02	1009.8
7.04	746	7.04	1048.9
7.06	770	7.06	994.5
7.08	786	7.08	1030.2
7.1	760	7.1	926.5
7.12	779	7.12	962.2
7.14	718	7.14	987.7
7.16	788	7.16	982.6
7.18	769	7.18	1035.3
7.2	781	7.2	982.6
7.22	755	7.22	1040.4
7.24	734	7.24	907.8
7.26	734	7.26	963.9
7.28	744	7.28	974.1
7.3	783	7.3	946.9
7.32	724	7.32	980.9
7.34	747	7.34	884
7.36	781	7.36	953.7
7.38	732	7.38	946.9
7.4	720	7.4	1008.1
7.42	691	7.42	901
7.44	755	7.44	892.5
7.46	737	7.46	929.9
7.48	773	7.48	940.1
7.5	738	7.5	887.4
7.52	729	7.52	940.1
7.54	761	7.54	933.3
7.56	748	7.56	912.9
7.58	766	7.58	955.4
7.6	759	7.6	906.1
7.62	793	7.62	969
7.64	735	7.64	928.2
7.66	704	7.66	867
7.68	753	7.68	955.4
7.7	761	7.7	931.6
7.72	753	7.72	904.4
7.74	759	7.74	929.9
7.76	734	7.76	868.7
7.78	719	7.78	958.8
7.8	780	7.8	969
7.82	811	7.82	960.5
7.84	761	7.84	867
7.86	773	7.86	841.5
7.88	693	7.88	953.7
7.9	748	7.9	941.8
7.92	738	7.92	955.4
7.94	743	7.94	928.2
7.96	710	7.96	940.1
7.98	692	7.98	938.4
8	723	8	911.2
8.02	722	8.02	861.9
8.04	787	8.04	933.3
8.05	742	8.05	897.6
8.08	733	8.08	928.2
8.1	772	8.1	817.7
8.12	756	8.12	894.2
8.14	717	8.14	935
8.16	743	8.16	933.3
8.18	743	8.18	858.5
8.2	774	8.2	839.8
8.22	740	8.22	909.5
8.24	723	8.24	836.4
8.26	762	8.26	868.7
8.28	735	8.28	858.5
8.3	735	8.3	858.5
8.32	706	8.32	870.4
8.34	730	8.34	912.9
8.36	754	8.36	928.2
8.38	761	8.38	904.4
8.4	756	8.4	895.9
8.42	695	8.42	790.5
8.44	728	8.44	868.7
8.46	781	8.46	863.6
8.48	749	8.48	821.1
8.5	731	8.5	889.1
8.52	672	8.52	824.5
8.54	708	8.54	909.5
8.55	727	8.55	873.8
8.58	720	8.58	758.2
8.6	750	8.6	843.2
8.62	760	8.62	884
8.64	710	8.64	867
8.66	730	8.66	846.6
8.68	740	8.68	856.8
8.7	735	8.7	833
8.72	738	8.72	863.6
8.74	751	8.74	902.7
8.76	766	8.76	894.2
8.78	732	8.78	805.8
8.8	759	8.8	838.1
8.82	791	8.82	872.1
8.84	760	8.84	810.9
8.86	729	8.86	855.1
8.88	775	8.88	863.6
8.9	746	8.9	800.7
8.92	712	8.92	873.8
8.94	717	8.94	819.4
8.96	748	8.96	856.8
8.98	750	8.98	841.5
9	762	9	809.2
9.02	723	9.02	833
9.04	735	9.04	856.8
9.05	766	9.05	819.4
9.08	727	9.08	834.7
9.1	771	9.1	817.7
9.12	744	9.12	829.6
9.14	756	9.14	848.3
9.16	763	9.16	833
9.18	721	9.18	836.4
9.2	751	9.2	843.2
9.22	755	9.22	831.3
9.24	733	9.24	758.2
9.26	709	9.26	787.1
9.28	747	9.28	821.1
9.3	785	9.3	870.4
9.32	739	9.32	855.1
9.34	716	9.34	844.9
9.36	770	9.36	783.7
9.38	766	9.38	822.8
9.4	753	9.4	843.2
9.42	750	9.42	821.1
9.44	747	9.44	848.3
9.46	735	9.46	787.1
9.48	731	9.48	780.3
9.5	796	9.5	836.4
9.52	760	9.52	839.8
9.54	769	9.54	909.5
9.55	744	9.55	817.7
9.58	720	9.58	843.2
9.59	758	9.59	838.1
9.62	752	9.62	790.5
9.64	774	9.64	795.6
9.66	728	9.66	782
9.68	747	9.68	776.9
9.7	723	9.7	742.9
9.72	724	9.72	742.9
9.74	761	9.74	822.8
9.76	705	9.76	800.7
9.78	787	9.78	860.2
9.8	705	9.8	758.2
9.82	694	9.82	748
9.84	823	9.84	809.2
9.86	727	9.86	787.1
9.88	769	9.88	770.1
9.9	786	9.9	810.9
9.92	787	9.92	855.1
9.94	709	9.94	792.2
9.96	698	9.96	812.6
9.98	801	9.98	822.8
10	701	10	804.1
10.02	808	10.02	753.1
10.04	736	10.04	846.6
10.06	743	10.06	742.9
10.08	682	10.08	744.6
10.1	758	10.1	741.2
10.12	726	10.12	788.8
10.14	771	10.14	827.9
10.16	763	10.16	846.6
10.18	795	10.18	805.8
10.2	735	10.2	702.1
10.22	681	10.22	749.7
10.24	723	10.24	697
10.26	714	10.26	741.2
10.28	740	10.28	746.3
10.3	746	10.3	766.7
10.32	744	10.32	795.6
10.34	757	10.34	793.9
10.36	729	10.36	761.6
10.38	781	10.38	775.2
10.4	767	10.4	856.8
10.42	752	10.42	732.7
10.44	797	10.44	741.2
10.46	737	10.46	771.8
10.48	823	10.48	710.6
10.5	748	10.5	800.7
10.52	769	10.52	775.2
10.54	762	10.54	737.8
10.56	726	10.56	785.4
10.58	767	10.58	793.9
10.6	739	10.6	693.6
10.62	756	10.62	790.5
10.64	732	10.64	839.8
10.66	749	10.66	736.1
10.68	761	10.68	720.8
10.7	752	10.7	765
10.72	809	10.72	722.5
10.74	763	10.74	725.9
10.76	774	10.76	763.3
10.78	802	10.78	824.5
10.8	817	10.8	736.1
10.82	727	10.82	732.7
10.84	757	10.84	734.4
10.86	742	10.86	690.2
10.88	717	10.88	698.7
10.9	768	10.9	731
10.92	761	10.92	754.8
10.94	805	10.94	763.3
10.96	731	10.96	710.6
10.98	725	10.98	771.8
11	747	11	768.4
11.02	741	11.02	731
11.04	751	11.04	724.2
11.06	756	11.06	741.2
11.08	764	11.08	683.4
11.1	745	11.1	795.6
11.12	784	11.12	749.7
11.14	755	11.14	782
11.16	700	11.16	758.2
11.18	745	11.18	727.6
11.2	737	11.2	872.1
11.22	785	11.22	707.2
11.24	794	11.24	814.3
11.26	767	11.26	751.4
11.28	781	11.28	717.4
11.3	769	11.3	770.1
11.32	744	11.32	783.7
11.34	744	11.34	725.9
11.36	789	11.36	744.6
11.38	801	11.38	778.6
11.4	787	11.4	795.6
11.42	783	11.42	717.4
11.44	754	11.44	793.9
11.46	843	11.46	766.7
11.48	814	11.48	783.7
11.5	838	11.5	785.4
11.52	768	11.52	702.1
11.54	808	11.54	727.6
11.56	802	11.56	759.9
11.58	806	11.58	715.7
11.6	789	11.6	759.9
11.62	780	11.62	771.8
11.64	789	11.64	744.6
11.66	782	11.66	746.3
11.68	784	11.68	790.5
11.7	754	11.7	734.4
11.72	782	11.72	782
11.74	764	11.74	756.5
11.76	767	11.76	804.1
11.78	778	11.78	710.6
11.8	789	11.8	719.1
11.82	795	11.82	799
11.84	793	11.84	790.5
11.86	741	11.86	768.4
11.88	815	11.88	690.2
11.9	752	11.9	749.7
11.92	789	11.92	800.7
11.94	793	11.94	739.5
11.96	743	11.96	690.2
11.98	782	11.98	756.5
12	784	12	712.3
12.02	830	12.02	705.5
12.04	767	12.04	708.9
12.06	758	12.06	758.2
12.08	786	12.08	717.4
12.1	778	12.1	664.7
12.12	799	12.12	666.4
12.14	823	12.14	722.5
12.16	800	12.16	737.8
12.18	798	12.18	770.1
12.2	762	12.2	720.8
12.22	727	12.22	783.7
12.24	794	12.24	703.8
12.26	807	12.26	836.4
12.28	808	12.28	725.9
12.3	737	12.3	717.4
12.32	764	12.32	754.8
12.34	784	12.34	714
12.36	809	12.36	708.9
12.38	825	12.38	695.3
12.4	820	12.4	756.5
12.42	815	12.42	710.6
12.44	787	12.44	778.6
12.46	827	12.46	714
12.48	834	12.48	748
12.5	893	12.5	697
12.52	799	12.52	729.3
12.54	832	12.54	676.6
12.56	796	12.56	708.9
12.58	810	12.58	657.9
12.6	824	12.6	715.7
12.62	786	12.62	731
12.64	840	12.64	720.8
12.66	807	12.66	695.3
12.68	808	12.68	737.8
12.7	772	12.7	680
12.72	821	12.72	737.8
12.74	809	12.74	710.6
12.76	817	12.76	758.2
12.78	821	12.78	751.4
12.8	811	12.8	720.8
12.82	799	12.82	782
12.84	768	12.84	714
12.86	749	12.86	722.5
12.88	807	12.88	729.3
12.9	839	12.9	714
12.92	808	12.92	686.8
12.94	850	12.94	686.8
12.96	822	12.96	739.5
12.98	810	12.98	688.5
13	792	13	722.5
13.02	834	13.02	651.1
13.04	822	13.04	690.2
13.06	851	13.06	731
13.08	779	13.08	674.9
13.1	863	13.1	674.9
13.12	768	13.12	663
13.14	794	13.14	664.7
13.16	817	13.16	719.1
13.18	793	13.18	697
13.2	815	13.2	765
13.22	796	13.22	761.6
13.24	883	13.24	688.5
13.26	844	13.26	725.9
13.28	867	13.28	729.3
13.3	822	13.3	698.7
13.32	838	13.32	688.5
13.34	860	13.34	753.1
13.36	819	13.36	693.6
13.38	787	13.38	686.8
13.4	830	13.4	663
13.42	743	13.42	720.8
13.44	849	13.44	717.4
13.46	824	13.46	695.3
13.48	774	13.48	727.6
13.5	805	13.5	736.1
13.52	822	13.52	780.3
13.54	798	13.54	727.6
13.56	857	13.56	736.1
13.58	829	13.58	707.2
13.6	802	13.6	720.8
13.62	831	13.62	652.8
13.64	827	13.64	698.7
13.66	802	13.66	674.9
13.68	789	13.68	731
13.7	819	13.7	688.5
13.72	866	13.72	712.3
13.74	831	13.74	705.5
13.76	818	13.76	681.7
13.78	850	13.78	697
13.8	835	13.8	700.4
13.82	834	13.82	776.9
13.84	844	13.84	668.1
13.86	808	13.86	741.2
13.88	814	13.88	725.9
13.9	843	13.9	661.3
13.92	835	13.92	707.2
13.94	871	13.94	671.5
13.96	826	13.96	729.3
13.98	814	13.98	703.8
14	821	14	688.5
14.02	810	14.02	715.7
14.04	861	14.04	770.1
14.06	838	14.06	608.6
14.08	788	14.08	676.6
14.1	809	14.1	714
14.12	801	14.12	719.1
14.14	803	14.14	690.2
14.16	837	14.16	698.7
14.18	773	14.18	683.4
14.2	864	14.2	663
14.22	857	14.22	671.5
14.24	851	14.24	710.6
14.26	864	14.26	688.5
14.28	861	14.28	690.2
14.3	844	14.3	756.5
14.32	886	14.32	695.3
14.34	862	14.34	697
14.36	898	14.36	700.4
14.38	835	14.38	753.1
14.4	858	14.4	656.2
14.42	871	14.42	725.9
14.44	868	14.44	668.1
14.46	917	14.46	712.3
14.48	874	14.48	657.9
14.5	862	14.5	691.9
14.52	863	14.52	686.8
14.54	876	14.54	717.4
14.56	856	14.56	754.8
14.58	901	14.58	714
14.6	843	14.6	690.2
14.62	856	14.62	722.5
14.64	815	14.64	729.3
14.66	859	14.66	688.5
14.68	821	14.68	714
14.7	887	14.7	719.1
14.72	809	14.72	693.6
14.74	871	14.74	698.7
14.76	877	14.76	758.2
14.78	860	14.78	715.7
14.8	883	14.8	732.7
14.82	840	14.82	776.9
14.84	829	14.84	673.2
14.86	874	14.86	691.9
14.88	874	14.88	668.1
14.9	833	14.9	686.8
14.92	841	14.92	707.2
14.94	817	14.94	761.6
14.96	841	14.96	688.5
14.98	894	14.98	744.6
15	838	15	622.2
15.02	909	15.02	700.4
15.04	895	15.04	620.5
15.06	919	15.06	678.3
15.08	884	15.08	744.6
15.1	875	15.1	688.5
15.12	865	15.12	668.1
15.14	864	15.14	683.4
15.16	919	15.16	695.3
15.18	875	15.18	673.2
15.2	856	15.2	668.1
15.22	869	15.22	683.4
15.24	856	15.24	759.9
15.26	853	15.26	712.3
15.28	869	15.28	649.4
15.3	853	15.3	688.5
15.32	817	15.32	702.1
15.34	889	15.34	702.1
15.36	874	15.36	708.9
15.38	852	15.38	708.9
15.4	865	15.4	702.1
15.42	932	15.42	719.1
15.44	850	15.44	647.7
15.46	869	15.46	739.5
15.48	848	15.48	659.6
15.5	919	15.5	617.1
15.52	858	15.52	693.6
15.54	860	15.54	676.6
15.56	855	15.56	707.2
15.58	899	15.58	666.4
15.6	923	15.6	673.2
15.62	877	15.62	690.2
15.64	929	15.64	720.8
15.66	910	15.66	666.4
15.68	830	15.68	703.8
15.7	850	15.7	693.6
15.72	881	15.72	724.2
15.74	860	15.74	676.6
15.76	924	15.76	754.8
15.78	848	15.78	685.1
15.8	883	15.8	727.6
15.82	914	15.82	637.5
15.84	861	15.84	693.6
15.86	870	15.86	673.2
15.88	868	15.88	729.3
15.9	895	15.9	674.9
15.92	848	15.92	719.1
15.94	877	15.94	695.3
15.96	928	15.96	751.4
15.98	891	15.98	674.9
16	895	16	659.6
16.02	865	16.02	661.3
16.04	909	16.04	671.5
16.06	888	16.06	714
16.08	825	16.08	664.7
16.1	905	16.1	754.8
16.12	887	16.12	708.9
16.14	845	16.14	717.4
16.16	858	16.16	669.8
16.18	960	16.18	708.9
16.2	880	16.2	712.3
16.22	890	16.22	700.4
16.24	869	16.24	612
16.26	857	16.26	663
16.28	941	16.28	686.8
16.3	859	16.3	734.4
16.32	844	16.32	666.4
16.34	917	16.34	678.3
16.36	917	16.36	642.6
16.38	916	16.38	681.7
16.4	885	16.4	676.6
16.42	904	16.42	707.2
16.44	919	16.44	678.3
16.46	899	16.46	676.6
16.48	916	16.48	680
16.5	894	16.5	697
16.52	931	16.52	629
16.54	875	16.54	669.8
16.56	894	16.56	710.6
16.58	892	16.58	703.8
16.6	888	16.6	710.6
16.62	933	16.62	688.5
16.64	880	16.64	707.2
16.66	914	16.66	685.1
16.68	893	16.68	639.2
16.7	868	16.7	753.1
16.72	944	16.72	685.1
16.74	883	16.74	691.9
16.76	890	16.76	717.4
16.78	888	16.78	710.6
16.8	888	16.8	634.1
16.82	909	16.82	661.3
16.84	921	16.84	610.3
16.86	927	16.86	698.7
16.88	877	16.88	712.3
16.9	940	16.9	654.5
16.92	897	16.92	651.1
16.94	924	16.94	685.1
16.96	928	16.96	661.3
16.98	887	16.98	673.2
17	869	17	678.3
17.02	873	17.02	671.5
17.04	867	17.04	669.8
17.06	929	17.06	700.4
17.08	951	17.08	652.8
17.1	908	17.1	751.4
17.12	921	17.12	664.7
17.14	891	17.14	683.4
17.16	914	17.16	654.5
17.18	922	17.18	688.5
17.2	851	17.2	715.7
17.22	891	17.22	731
17.24	868	17.24	668.1
17.26	958	17.26	666.4
17.28	913	17.28	722.5
17.3	935	17.3	705.5
17.32	905	17.32	691.9
17.34	918	17.34	656.2
17.36	924	17.36	663
17.38	892	17.38	686.8
17.4	954	17.4	707.2
17.42	910	17.42	637.5
17.44	931	17.44	678.3
17.46	904	17.46	671.5
17.48	911	17.48	674.9
17.5	917	17.5	712.3
17.52	982	17.52	685.1
17.54	889	17.54	710.6
17.56	907	17.56	707.2
17.58	903	17.58	685.1
17.6	890	17.6	707.2
17.62	915	17.62	720.8
17.64	904	17.64	707.2
17.66	878	17.66	659.6
17.68	958	17.68	705.5
17.7	968	17.7	690.2
17.72	899	17.72	644.3
17.74	898	17.74	734.4
17.76	1002	17.76	763.3
17.78	917	17.78	720.8
17.8	956	17.8	651.1
17.82	949	17.82	705.5
17.84	905	17.84	702.1
17.86	923	17.86	671.5
17.88	971	17.88	724.2
17.9	963	17.9	702.1
17.92	917	17.92	712.3
17.94	954	17.94	742.9
17.96	970	17.96	693.6
17.98	940	17.98	666.4
18	964	18	719.1
18.02	919	18.02	698.7
18.04	975	18.04	647.7
18.06	918	18.06	635.8
18.08	888	18.08	664.7
18.1	922	18.1	666.4
18.12	897	18.12	705.5
18.14	922	18.14	724.2
18.16	880	18.16	732.7
18.18	889	18.18	615.4
18.2	939	18.2	688.5
18.22	965	18.22	690.2
18.24	901	18.24	668.1
18.26	924	18.26	691.9
18.28	917	18.28	707.2
18.3	1001	18.3	674.9
18.32	957	18.32	712.3
18.34	976	18.34	695.3
18.36	950	18.36	666.4
18.38	914	18.38	697
18.4	955	18.4	746.3
18.42	948	18.42	722.5
18.44	938	18.44	749.7
18.46	945	18.46	651.1
18.48	971	18.48	664.7
18.5	998	18.5	695.3
18.52	927	18.52	686.8
18.54	960	18.54	759.9
18.56	911	18.56	741.2
18.58	959	18.58	683.4
18.6	972	18.6	705.5
18.62	963	18.62	759.9
18.64	915	18.64	654.5
18.66	980	18.66	656.2
18.68	1020	18.68	683.4
18.7	917	18.7	725.9
18.72	927	18.72	680
18.74	945	18.74	736.1
18.76	961	18.76	649.4
18.78	951	18.78	741.2
18.8	935	18.8	686.8
18.82	967	18.82	695.3
18.84	927	18.84	707.2
18.86	987	18.86	758.2
18.88	981	18.88	761.6
18.9	982	18.9	710.6
18.92	1049	18.92	719.1
18.94	968	18.94	734.4
18.96	935	18.96	717.4
18.98	1006	18.98	671.5
19	947	19	720.8
19.02	1016	19.02	727.6
19.04	987	19.04	744.6
19.06	980	19.06	669.8
19.08	967	19.08	669.8
19.1	1014	19.1	751.4
19.12	981	19.12	739.5
19.14	1022	19.14	724.2
19.16	931	19.16	742.9
19.18	964	19.18	749.7
19.2	1010	19.2	741.2
19.22	962	19.22	746.3
19.24	931	19.24	734.4
19.26	979	19.26	715.7
19.28	968	19.28	742.9
19.3	1015	19.3	783.7
19.32	999	19.32	663
19.34	948	19.34	703.8
19.36	980	19.36	715.7
19.38	1001	19.38	758.2
19.4	980	19.4	751.4
19.42	951	19.42	678.3
19.44	966	19.44	739.5
19.46	1016	19.46	776.9
19.48	962	19.48	695.3
19.5	999	19.5	683.4
19.52	1060	19.52	666.4
19.54	979	19.54	737.8
19.56	944	19.56	695.3
19.58	949	19.58	695.3
19.6	1045	19.6	780.3
19.62	1007	19.62	744.6
19.64	972	19.64	768.4
19.66	980	19.66	725.9
19.68	933	19.68	690.2
19.7	1042	19.7	683.4
19.72	978	19.72	725.9
19.74	971	19.74	722.5
19.76	1014	19.76	685.1
19.78	1012	19.78	756.5
19.8	995	19.8	688.5
19.82	1002	19.82	681.7
19.84	1000	19.84	717.4
19.86	980	19.86	807.5
19.88	1025	19.88	697
19.9	1022	19.9	715.7
19.92	966	19.92	782
19.94	1017	19.94	741.2
19.96	991	19.96	629
19.98	983	19.98	708.9
20	978	20	705.5
20.02	1009	20.02	790.5
20.04	1007	20.04	759.9
20.06	1023	20.06	778.6
20.08	995	20.08	739.5
20.1	996	20.1	756.5
20.12	986	20.12	768.4
20.14	983	20.14	768.4
20.16	979	20.16	792.2
20.18	1023	20.18	783.7
20.2	1054	20.2	833
20.22	1031	20.22	776.9
20.24	1046	20.24	797.3
20.26	1028	20.26	759.9
20.28	1072	20.28	776.9
20.3	1038	20.3	795.6
20.32	984	20.32	700.4
20.34	1041	20.34	756.5
20.36	999	20.36	782
20.38	1003	20.38	683.4
20.4	998	20.4	731
20.42	1058	20.42	773.5
20.44	941	20.44	737.8
20.46	977	20.46	722.5
20.48	1028	20.48	754.8
20.5	1013	20.5	792.2
20.52	1024	20.52	736.1
20.54	1050	20.54	739.5
20.56	962	20.56	697
20.58	1020	20.58	761.6
20.6	1043	20.6	765
20.62	1037	20.62	792.2
20.64	1076	20.64	749.7
20.66	1020	20.66	758.2
20.68	1027	20.68	766.7
20.7	1030	20.7	751.4
20.72	1020	20.72	765
20.74	987	20.74	795.6
20.76	1038	20.76	799
20.78	1019	20.78	780.3
20.8	1084	20.8	810.9
20.82	1049	20.82	771.8
20.84	980	20.84	824.5
20.86	1061	20.86	809.2
20.88	1026	20.88	734.4
20.9	972	20.9	782
20.92	1022	20.92	724.2
20.94	1058	20.94	795.6
20.96	1068	20.96	771.8
20.98	1036	20.98	800.7
21	1049	21	734.4
21.02	1019	21.02	836.4
21.04	1022	21.04	807.5
21.06	1038	21.06	807.5
21.08	1066	21.08	872.1
21.1	1061	21.1	790.5
21.12	993	21.12	780.3
21.14	1032	21.14	770.1
21.16	1061	21.16	799
21.18	1054	21.18	749.7
21.2	1005	21.2	753.1
21.22	992	21.22	756.5
21.24	1046	21.24	783.7
21.26	1034	21.26	768.4
21.28	1063	21.28	758.2
21.3	1037	21.3	765
21.32	1040	21.32	771.8
21.34	1026	21.34	800.7
21.36	1082	21.36	827.9
21.38	1047	21.38	792.2
21.4	1059	21.4	770.1
21.42	1046	21.42	819.4
21.44	1012	21.44	768.4
21.46	985	21.46	719.1
21.48	1070	21.48	765
21.5	999	21.5	812.6
21.52	1067	21.52	804.1
21.54	1118	21.54	744.6
21.56	1031	21.56	805.8
21.58	1092	21.58	824.5
21.6	996	21.6	814.3
21.62	1103	21.62	804.1
21.64	1051	21.64	822.8
21.66	1018	21.66	758.2
21.68	1059	21.68	805.8
21.7	1075	21.7	790.5
21.72	1028	21.72	698.7
21.74	1070	21.74	776.9
21.76	1027	21.76	846.6
21.78	1053	21.78	793.9
21.8	1058	21.8	833
21.82	1108	21.82	771.8
21.84	1082	21.84	863.6
21.86	1106	21.86	826.2
21.88	1081	21.88	838.1
21.9	1085	21.9	887.4
21.92	1111	21.92	851.7
21.94	1174	21.94	746.3
21.96	1082	21.96	783.7
21.98	1059	21.98	742.9
22	1151	22	799
22.02	1084	22.02	797.3
22.04	1120	22.04	836.4
22.06	1099	22.06	795.6
22.08	1091	22.08	792.2
22.1	1162	22.1	860.2
22.12	1079	22.12	782
22.14	1083	22.14	775.2
22.16	1060	22.16	805.8
22.18	1065	22.18	872.1
22.2	1088	22.2	797.3
22.22	1101	22.22	819.4
22.24	1097	22.24	855.1
22.26	1108	22.26	858.5
22.28	1042	22.28	850
22.3	1069	22.3	783.7
22.32	1089	22.32	873.8
22.34	1044	22.34	833
22.36	1103	22.36	855.1
22.38	1037	22.38	812.6
22.4	1056	22.4	751.4
22.42	1133	22.42	797.3
22.44	1125	22.44	855.1
22.46	1114	22.46	844.9
22.48	1111	22.48	797.3
22.5	1127	22.5	827.9
22.52	1116	22.52	861.9
22.54	1098	22.54	872.1
22.56	1131	22.56	804.1
22.58	1130	22.58	829.6
22.6	1087	22.6	812.6
22.62	1057	22.62	783.7
22.64	1068	22.64	850
22.66	1096	22.66	882.3
22.68	1115	22.68	804.1
22.7	1162	22.7	885.7
22.72	1137	22.72	853.4
22.74	1117	22.74	810.9
22.76	1126	22.76	844.9
22.78	1127	22.78	875.5
22.8	1065	22.8	829.6
22.82	1136	22.82	827.9
22.84	1114	22.84	865.3
22.86	1079	22.86	861.9
22.88	1107	22.88	814.3
22.9	1122	22.9	904.4
22.92	1109	22.92	853.4
22.94	1096	22.94	863.6
22.96	1137	22.96	833
22.98	1116	22.98	819.4
23	1092	23	865.3
23.02	1043	23.02	851.7
23.04	1122	23.04	858.5
23.06	1100	23.06	902.7
23.08	1126	23.08	826.2
23.1	1095	23.1	843.2
23.12	1118	23.12	855.1
23.14	1131	23.14	872.1
23.16	1176	23.16	855.1
23.18	1128	23.18	863.6
23.2	1046	23.2	897.6
23.22	1116	23.22	902.7
23.24	1182	23.24	902.7
23.26	1165	23.26	899.3
23.28	1080	23.28	855.1
23.3	1124	23.3	897.6
23.32	1204	23.32	822.8
23.34	1088	23.34	853.4
23.36	1130	23.36	816
23.38	1137	23.38	829.6
23.4	1107	23.4	829.6
23.42	1141	23.42	878.9
23.44	1197	23.44	902.7
23.46	1148	23.46	873.8
23.48	1129	23.48	841.5
23.5	1159	23.5	872.1
23.52	1173	23.52	902.7
23.54	1159	23.54	884
23.56	1156	23.56	870.4
23.58	1136	23.58	848.3
23.6	1172	23.6	878.9
23.62	1143	23.62	895.9
23.64	1207	23.64	906.1
23.66	1132	23.66	850
23.68	1139	23.68	921.4
23.7	1177	23.7	911.2
23.72	1114	23.72	863.6
23.74	1156	23.74	834.7
23.76	1167	23.76	860.2
23.78	1172	23.78	940.1
23.8	1130	23.8	921.4
23.82	1156	23.82	938.4
23.84	1145	23.84	850
23.86	1139	23.86	887.4
23.88	1144	23.88	855.1
23.9	1109	23.9	904.4
23.92	1150	23.92	936.7
23.94	1129	23.94	890.8
23.96	1151	23.96	895.9
23.98	1171	23.98	929.9
24	1106	24	901
24.02	1152	24.02	873.8
24.04	1157	24.04	921.4
24.06	1169	24.06	873.8
24.08	1116	24.08	914.6
24.1	1196	24.1	846.6
24.12	1159	24.12	853.4
24.14	1177	24.14	909.5
24.16	1204	24.16	953.7
24.18	1118	24.18	892.5
24.2	1171	24.2	943.5
24.22	1128	24.22	860.2
24.24	1102	24.24	958.8
24.26	1114	24.26	924.8
24.28	1152	24.28	856.8
24.3	1150	24.3	924.8
24.32	1173	24.32	855.1
24.34	1187	24.34	858.5
24.36	1143	24.36	946.9
24.38	1135	24.38	860.2
24.4	1143	24.4	912.9
24.42	1154	24.42	868.7
24.44	1150	24.44	936.7
24.46	1092	24.46	890.8
24.48	1157	24.48	963.9
24.5	1163	24.5	873.8
24.52	1141	24.52	945.2
24.54	1161	24.54	906.1
24.56	1145	24.56	877.2
24.58	1142	24.58	850
24.6	1141	24.6	860.2
24.62	1192	24.62	929.9
24.64	1209	24.64	950.3
24.66	1205	24.66	977.5
24.68	1174	24.68	926.5
24.7	1177	24.7	924.8
24.72	1124	24.72	957.1
24.74	1216	24.74	945.2
24.76	1184	24.76	970.7
24.78	1174	24.78	979.2
24.8	1185	24.8	902.7
24.82	1135	24.82	836.4
24.84	1146	24.84	938.4
24.86	1219	24.86	940.1
24.88	1170	24.88	974.1
24.9	1186	24.9	974.1
24.92	1193	24.92	928.2
24.94	1193	24.94	969
24.96	1150	24.96	901
24.98	1228	24.98	906.1
25	1185	25	926.5
25.02	1134	25.02	946.9
25.04	1217	25.04	901
25.06	1186	25.06	882.3
25.08	1161	25.08	989.4
25.1	1160	25.1	952
25.12	1196	25.12	1004.7
25.14	1258	25.14	919.7
25.16	1229	25.16	936.7
25.18	1138	25.18	943.5
25.2	1133	25.2	918
25.22	1099	25.22	904.4
25.24	1163	25.24	912.9
25.26	1235	25.26	950.3
25.28	1218	25.28	941.8
25.3	1157	25.3	914.6
25.32	1205	25.32	960.5
25.34	1149	25.34	974.1
25.36	1196	25.36	918
25.38	1155	25.38	972.4
25.4	1232	25.4	958.8
25.42	1228	25.42	948.6
25.44	1178	25.44	957.1
25.46	1191	25.46	1004.7
25.48	1200	25.48	940.1
25.5	1244	25.5	912.9
25.52	1221	25.52	873.8
25.54	1267	25.54	916.3
25.56	1284	25.56	882.3
25.58	1230	25.58	1020
25.6	1228	25.6	919.7
25.62	1179	25.62	1016.6
25.64	1298	25.64	901
25.66	1264	25.66	950.3
25.68	1235	25.68	1018.3
25.7	1197	25.7	933.3
25.72	1315	25.72	943.5
25.74	1245	25.74	935
25.76	1213	25.76	945.2
25.78	1239	25.78	975.8
25.8	1237	25.8	938.4
25.82	1209	25.82	953.7
25.84	1165	25.84	982.6
25.86	1247	25.86	909.5
25.88	1297	25.88	924.8
25.9	1220	25.9	948.6
25.92	1211	25.92	957.1
25.94	1217	25.94	975.8
25.96	1219	25.96	969
25.98	1298	25.98	950.3
26	1219	26	911.2
26.02	1240	26.02	924.8
26.04	1257	26.04	1028.5
26.06	1162	26.06	977.5
26.08	1274	26.08	1035.3
26.1	1261	26.1	962.2
26.12	1228	26.12	926.5
26.14	1247	26.14	918
26.16	1242	26.16	963.9
26.18	1218	26.18	957.1
26.2	1253	26.2	921.4
26.22	1264	26.22	965.6
26.24	1252	26.24	892.5
26.26	1253	26.26	977.5
26.28	1237	26.28	952
26.3	1256	26.3	974.1
26.32	1276	26.32	994.5
26.34	1212	26.34	1047.2
26.36	1274	26.36	1020
26.38	1307	26.38	1006.4
26.4	1227	26.4	1028.5
26.42	1246	26.42	987.7
26.44	1222	26.44	933.3
26.46	1217	26.46	1011.5
26.48	1265	26.48	975.8
26.5	1211	26.5	946.9
26.52	1283	26.52	999.6
26.54	1242	26.54	967.3
26.56	1191	26.56	921.4
26.58	1263	26.58	994.5
26.6	1337	26.6	965.6
26.62	1281	26.62	1001.3
26.64	1281	26.64	969
26.66	1297	26.66	940.1
26.68	1352	26.68	1062.5
26.7	1259	26.7	1009.8
26.72	1200	26.72	907.8
26.74	1227	26.74	940.1
26.76	1253	26.76	1013.2
26.78	1270	26.78	928.2
26.8	1220	26.8	1057.4
26.82	1201	26.82	1011.5
26.84	1270	26.84	999.6
26.86	1329	26.86	1003
26.88	1310	26.88	992.8
26.9	1272	26.9	1067.6
26.92	1274	26.92	1001.3
26.94	1274	26.94	938.4
26.96	1259	26.96	996.2
26.98	1301	26.98	1031.9
27	1204	27	1020
27.02	1271	27.02	986
27.04	1299	27.04	977.5
27.06	1263	27.06	1026.8
27.08	1279	27.08	1077.8
27.1	1305	27.1	1011.5
27.12	1305	27.12	1082.9
27.14	1225	27.14	1067.6
27.16	1268	27.16	960.5
27.18	1220	27.18	987.7
27.2	1233	27.2	1042.1
27.22	1268	27.22	1009.8
27.24	1212	27.24	1065.9
27.26	1296	27.26	1088
27.28	1278	27.28	1026.8
27.3	1297	27.3	1008.1
27.32	1268	27.32	984.3
27.34	1270	27.34	1023.4
27.36	1263	27.36	1028.5
27.38	1278	27.38	967.3
27.4	1311	27.4	1016.6
27.42	1276	27.42	1033.6
27.44	1288	27.44	977.5
27.46	1250	27.46	962.2
27.48	1287	27.48	987.7
27.5	1339	27.5	1011.5
27.52	1369	27.52	953.7
27.54	1242	27.54	965.6
27.56	1318	27.56	1033.6
27.58	1293	27.58	1003
27.6	1257	27.6	1025.1
27.62	1291	27.62	1076.1
27.64	1323	27.64	1038.7
27.66	1292	27.66	1033.6
27.68	1287	27.68	1016.6
27.7	1362	27.7	997.9
27.72	1337	27.72	1016.6
27.74	1297	27.74	977.5
27.76	1230	27.76	970.7
27.78	1301	27.78	1072.7
27.8	1338	27.8	1144.1
27.82	1290	27.82	1047.2
27.84	1287	27.84	1004.7
27.86	1311	27.86	965.6
27.88	1329	27.88	1065.9
27.9	1253	27.9	994.5
27.92	1246	27.92	1026.8
27.94	1252	27.94	1030.2
27.96	1388	27.96	1011.5
27.98	1276	27.98	1050.6
28	1327	28	1023.4
28.02	1370	28.02	1079.5
28.04	1387	28.04	1086.3
28.06	1400	28.06	1060.8
28.08	1396	28.08	1009.8
28.1	1374	28.1	1023.4
28.12	1328	28.12	1028.5
28.14	1333	28.14	1037
28.16	1380	28.16	1054
28.18	1349	28.18	1054
28.2	1340	28.2	1006.4
28.22	1383	28.22	948.6
28.24	1422	28.24	1059.1
28.26	1332	28.26	1013.2
28.28	1336	28.28	1013.2
28.3	1368	28.3	1132.2
28.32	1359	28.32	1077.8
28.34	1351	28.34	1074.4
28.36	1305	28.36	1069.3
28.38	1414	28.38	1025.1
28.4	1381	28.4	1048.9
28.42	1373	28.42	1013.2
28.44	1369	28.44	994.5
28.46	1418	28.46	972.4
28.48	1432	28.48	1035.3
28.5	1335	28.5	1123.7
28.52	1353	28.52	1086.3
28.54	1354	28.54	1003
28.56	1325	28.56	1091.4
28.58	1396	28.58	918
28.6	1429	28.6	1030.2
28.62	1399	28.62	1060.8
28.64	1359	28.64	1081.2
28.66	1294	28.66	1042.1
28.68	1350	28.68	1113.5
28.7	1299	28.7	1086.3
28.72	1395	28.72	1047.2
28.74	1337	28.74	1072.7
28.76	1352	28.76	1055.7
28.78	1313	28.78	1065.9
28.8	1304	28.8	1059.1
28.82	1330	28.82	1025.1
28.84	1331	28.84	1004.7
28.86	1336	28.86	1071
28.88	1309	28.88	1116.9
28.9	1377	28.9	1076.1
28.92	1345	28.92	1042.1
28.94	1360	28.94	1028.5
28.96	1358	28.96	948.6
28.98	1324	28.98	1065.9
29	1372	29	1122
29.02	1319	29.02	1001.3
29.04	1262	29.04	1055.7
29.06	1325	29.06	1018.3
29.08	1319	29.08	1031.9
29.1	1377	29.1	1006.4
29.12	1334	29.12	962.2
29.14	1358	29.14	1011.5
29.16	1281	29.16	1060.8
29.18	1322	29.18	1043.8
29.2	1336	29.2	1001.3
29.22	1359	29.22	1060.8
29.24	1297	29.24	1025.1
29.26	1294	29.26	991.1
29.28	1328	29.28	991.1
29.3	1344	29.3	963.9
29.32	1307	29.32	994.5
29.34	1348	29.34	1045.5
29.36	1322	29.36	1048.9
29.38	1302	29.38	1035.3
29.4	1336	29.4	1004.7
29.42	1295	29.42	1050.6
29.44	1253	29.44	989.4
29.46	1299	29.46	1047.2
29.48	1357	29.48	1018.3
29.5	1324	29.5	982.6
29.52	1230	29.52	974.1
29.54	1302	29.54	1084.6
29.56	1315	29.56	1003
29.58	1353	29.58	1021.7
29.6	1351	29.6	1025.1
29.62	1336	29.62	989.4
29.64	1338	29.64	1030.2
29.66	1316	29.66	977.5
29.68	1340	29.68	1030.2
29.7	1328	29.7	1004.7
29.72	1361	29.72	1003
29.74	1361	29.74	1043.8
29.76	1340	29.76	1047.2
29.78	1260	29.78	982.6
29.8	1395	29.8	1059.1
29.82	1338	29.82	970.7
29.84	1341	29.84	1037
29.86	1330	29.86	1009.8
29.88	1345	29.88	1014.9
29.9	1272	29.9	996.2
29.92	1288	29.92	1028.5
29.94	1318	29.94	1043.8
29.96	1331	29.96	972.4
29.98	1415	29.98	1072.7
30	1377	30	1045.5
30.02	1377	30.02	1076.1
30.04	1315	30.04	1038.7
30.06	1303	30.06	1013.2
30.08	1315	30.08	977.5
30.1	1341	30.1	974.1
30.12	1280	30.12	1035.3
30.14	1215	30.14	1065.9
30.16	1293	30.16	1033.6
30.18	1314	30.18	1065.9
30.2	1339	30.2	941.8
30.22	1267	30.22	999.6
30.24	1382	30.24	1023.4
30.26	1312	30.26	1026.8
30.28	1301	30.28	1067.6
30.3	1271	30.3	1006.4
30.32	1287	30.32	1009.8
30.34	1297	30.34	1037
30.36	1311	30.36	1028.5
30.38	1342	30.38	994.5
30.4	1299	30.4	977.5
30.42	1267	30.42	1009.8
30.44	1270	30.44	1038.7
30.46	1257	30.46	955.4
30.48	1290	30.48	972.4
30.5	1300	30.5	1033.6
30.52	1284	30.52	1009.8
30.54	1312	30.54	969
30.56	1256	30.56	969
30.58	1303	30.58	1037
30.6	1329	30.6	987.7
30.62	1309	30.62	1009.8
30.64	1338	30.64	969
30.66	1296	30.66	1021.7
30.68	1270	30.68	991.1
30.7	1303	30.7	1014.9
30.72	1246	30.72	1018.3
30.74	1248	30.74	1033.6
30.76	1336	30.76	1071
30.78	1282	30.78	1008.1
30.8	1259	30.8	1001.3
30.82	1278	30.82	1033.6
30.84	1298	30.84	996.2
30.86	1282	30.86	997.9
30.88	1292	30.88	963.9
30.9	1318	30.9	1094.8
30.92	1255	30.92	1050.6
30.94	1300	30.94	986
30.96	1336	30.96	997.9
30.98	1331	30.98	1031.9
31	1279	31	1013.2
31.02	1262	31.02	1042.1
31.04	1322	31.04	1028.5
31.06	1302	31.06	1043.8
31.08	1348	31.08	1069.3
31.1	1319	31.1	1079.5
31.12	1328	31.12	945.2
31.14	1286	31.14	984.3
31.16	1322	31.16	1054
31.18	1312	31.18	1009.8
31.2	1266	31.2	996.2
31.22	1304	31.22	962.2
31.24	1284	31.24	1028.5
31.26	1335	31.26	1037
31.28	1318	31.28	1091.4
31.3	1266	31.3	1009.8
31.32	1326	31.32	943.5
31.34	1271	31.34	994.5
31.36	1276	31.36	1003
31.38	1326	31.38	1021.7
31.4	1341	31.4	1035.3
31.42	1372	31.42	997.9
31.44	1320	31.44	1045.5
31.46	1296	31.46	1054
31.48	1309	31.48	984.3
31.5	1290	31.5	1043.8
31.52	1330	31.52	1093.1
31.54	1283	31.54	1047.2
31.56	1348	31.56	1011.5
31.58	1322	31.58	1031.9
31.6	1255	31.6	991.1
31.62	1243	31.62	1030.2
31.64	1307	31.64	1093.1
31.66	1312	31.66	1037
31.68	1324	31.68	1042.1
31.7	1355	31.7	989.4
31.72	1313	31.72	960.5
31.74	1283	31.74	984.3
31.76	1262	31.76	1038.7
31.78	1313	31.78	987.7
31.8	1312	31.8	986
31.82	1287	31.82	952
31.84	1316	31.84	999.6
31.86	1383	31.86	1031.9
31.88	1312	31.88	1014.9
31.9	1276	31.9	1021.7
31.92	1298	31.92	1026.8
31.94	1343	31.94	986
31.96	1313	31.96	1006.4
31.98	1324	31.98	994.5
32	1297	32	1001.3
32.02	1339	32.02	1042.1
32.04	1291	32.04	975.8
32.06	1315	32.06	969
32.08	1299	32.08	1025.1
32.1	1303	32.1	1042.1
32.12	1343	32.12	972.4
32.14	1356	32.14	1054
32.16	1283	32.16	1013.2
32.18	1325	32.18	972.4
32.2	1346	32.2	1079.5
32.22	1342	32.22	1003
32.24	1294	32.24	1086.3
32.26	1328	32.26	1023.4
32.28	1333	32.28	924.8
32.3	1337	32.3	943.5
32.32	1312	32.32	963.9
32.34	1316	32.34	962.2
32.36	1357	32.36	997.9
32.38	1249	32.38	1031.9
32.4	1362	32.4	1065.9
32.42	1327	32.42	936.7
32.44	1304	32.44	992.8
32.46	1275	32.46	1048.9
32.48	1253	32.48	980.9
32.5	1314	32.5	1025.1
32.52	1312	32.52	1026.8
32.54	1328	32.54	946.9
32.56	1352	32.56	1048.9
32.58	1337	32.58	1006.4
32.6	1362	32.6	1031.9
32.62	1289	32.62	1045.5
32.64	1336	32.64	1006.4
32.66	1329	32.66	948.6
32.68	1263	32.68	953.7
32.7	1350	32.7	1013.2
32.72	1329	32.72	1042.1
32.74	1392	32.74	1006.4
32.76	1390	32.76	1069.3
32.78	1349	32.78	1014.9
32.8	1330	32.8	1023.4
32.82	1322	32.82	1045.5
32.84	1372	32.84	994.5
32.86	1329	32.86	1023.4
32.88	1369	32.88	970.7
32.9	1340	32.9	1016.6
32.92	1351	32.92	1031.9
32.94	1356	32.94	1038.7
32.96	1309	32.96	1065.9
32.98	1330	32.98	1006.4
33	1302	33	1103.3
33.02	1241	33.02	1040.4
33.04	1316	33.04	1081.2
33.06	1286	33.06	962.2
33.08	1277	33.08	1040.4
33.1	1307	33.1	936.7
33.12	1348	33.12	994.5
33.14	1369	33.14	1028.5
33.16	1324	33.16	1025.1
33.18	1359	33.18	952
33.2	1322	33.2	1013.2
33.22	1330	33.22	1001.3
33.24	1298	33.24	1040.4
33.26	1323	33.26	1040.4
33.28	1310	33.28	962.2
33.3	1305	33.3	1001.3
33.32	1331	33.32	999.6
33.34	1381	33.34	997.9
33.36	1345	33.36	975.8
33.38	1303	33.38	1076.1
33.4	1305	33.4	1031.9
33.42	1330	33.42	1013.2
33.44	1296	33.44	989.4
33.46	1350	33.46	931.6
33.48	1377	33.48	1025.1
33.5	1328	33.5	992.8
33.52	1308	33.52	996.2
33.54	1292	33.54	963.9
33.56	1336	33.56	992.8
33.58	1295	33.58	1050.6
33.6	1313	33.6	1048.9
33.62	1382	33.62	970.7
33.64	1353	33.64	1040.4
33.66	1333	33.66	1043.8
33.68	1309	33.68	1082.9
33.7	1359	33.7	989.4
33.72	1356	33.72	972.4
33.74	1357	33.74	1037
33.76	1287	33.76	1028.5
33.78	1272	33.78	967.3
33.8	1346	33.8	1035.3
33.82	1338	33.82	1026.8
33.84	1342	33.84	953.7
33.86	1385	33.86	1016.6
33.88	1383	33.88	996.2
33.9	1357	33.9	1082.9
33.92	1281	33.92	1016.6
33.94	1364	33.94	999.6
33.96	1287	33.96	945.2
33.98	1358	33.98	935
34	1325	34	1025.1
34.02	1326	34.02	974.1
34.04	1291	34.04	940.1
34.06	1375	34.06	953.7
34.08	1304	34.08	952
34.1	1345	34.1	1006.4
34.12	1335	34.12	1064.2
34.14	1353	34.14	952
34.16	1363	34.16	1020
34.18	1330	34.18	979.2
34.2	1263	34.2	912.9
34.22	1339	34.22	970.7
34.24	1305	34.24	1043.8
34.26	1336	34.26	999.6
34.28	1276	34.28	1048.9
34.3	1286	34.3	1006.4
34.32	1303	34.32	1035.3
34.34	1232	34.34	921.4
34.36	1332	34.36	1011.5
34.38	1331	34.38	945.2
34.4	1329	34.4	1050.6
34.42	1296	34.42	1013.2
34.44	1411	34.44	979.2
34.46	1284	34.46	1030.2
34.48	1277	34.48	1047.2
34.5	1325	34.5	982.6
34.52	1288	34.52	943.5
34.54	1300	34.54	1038.7
34.56	1363	34.56	1016.6
34.58	1291	34.58	1031.9
34.6	1310	34.6	1023.4
34.62	1330	34.62	1013.2
34.64	1351	34.64	1067.6
34.66	1302	34.66	936.7
34.68	1325	34.68	945.2
34.7	1333	34.7	1043.8
34.72	1322	34.72	1013.2
34.74	1363	34.74	1016.6
34.76	1323	34.76	1038.7
34.78	1311	34.78	1006.4
34.8	1320	34.8	977.5
34.82	1309	34.82	1013.2
34.84	1357	34.84	989.4
34.86	1309	34.86	1021.7
34.88	1304	34.88	989.4
34.9	1334	34.9	924.8
34.92	1364	34.92	977.5
34.94	1301	34.94	1025.1
34.96	1346	34.96	980.9
34.98	1360	34.98	1042.1
35	1310	35	967.3
35.02	1320	35.02	980.9
35.04	1327	35.04	945.2
35.06	1395	35.06	1030.2
35.08	1384	35.08	982.6
35.1	1332	35.1	931.6
35.12	1363	35.12	1033.6
35.14	1305	35.14	997.9
35.16	1282	35.16	960.5
35.18	1418	35.18	1060.8
35.2	1317	35.2	952
35.22	1325	35.22	997.9
35.24	1300	35.24	1026.8
35.26	1372	35.26	986
35.28	1334	35.28	969
35.3	1278	35.3	984.3
35.32	1416	35.32	991.1
35.34	1382	35.34	975.8
35.36	1365	35.36	967.3
35.38	1392	35.38	1042.1
35.4	1377	35.4	967.3
35.42	1309	35.42	999.6
35.44	1322	35.44	972.4
35.46	1354	35.46	1018.3
35.48	1349	35.48	1052.3
35.5	1370	35.5	1038.7
35.52	1300	35.52	989.4
35.54	1342	35.54	931.6
35.56	1336	35.56	1043.8
35.58	1342	35.58	999.6
35.6	1388	35.6	952
35.62	1330	35.62	1031.9
35.64	1333	35.64	958.8
35.66	1272	35.66	987.7
35.68	1420	35.68	1110.1
35.7	1383	35.7	958.8
35.72	1331	35.72	1030.2
35.74	1341	35.74	1004.7
35.76	1310	35.76	965.6
35.78	1326	35.78	1055.7
35.8	1294	35.8	967.3
35.82	1361	35.82	1001.3
35.84	1393	35.84	999.6
35.86	1352	35.86	1004.7
35.88	1332	35.88	1038.7
35.9	1398	35.9	994.5
35.92	1348	35.92	1001.3
35.94	1357	35.94	996.2
35.96	1307	35.96	986
35.98	1372	35.98	1004.7
36	1357	36	1008.1
36.02	1401	36.02	984.3
36.04	1330	36.04	1031.9
36.06	1360	36.06	986
36.08	1377	36.08	963.9
36.1	1335	36.1	1052.3
36.12	1323	36.12	1023.4
36.14	1329	36.14	948.6
36.16	1355	36.16	974.1
36.18	1377	36.18	984.3
36.2	1383	36.2	1013.2
36.22	1404	36.22	933.3
36.24	1378	36.24	1048.9
36.26	1312	36.26	962.2
36.28	1356	36.28	1047.2
36.3	1372	36.3	1025.1
36.32	1376	36.32	1016.6
36.34	1302	36.34	1003
36.36	1350	36.36	952
36.38	1451	36.38	1008.1
36.4	1398	36.4	989.4
36.42	1420	36.42	977.5
36.44	1362	36.44	1048.9
36.46	1401	36.46	950.3
36.48	1408	36.48	1009.8
36.5	1404	36.5	1062.5
36.52	1344	36.52	1013.2
36.54	1386	36.54	1055.7
36.56	1388	36.56	1054
36.58	1377	36.58	977.5
36.6	1412	36.6	960.5
36.62	1390	36.62	1067.6
36.64	1406	36.64	1043.8
36.66	1349	36.66	1057.4
36.68	1410	36.68	1057.4
36.7	1404	36.7	1038.7
36.72	1439	36.72	1030.2
36.74	1359	36.74	974.1
36.76	1391	36.76	1031.9
36.78	1381	36.78	940.1
36.8	1364	36.8	1001.3
36.82	1401	36.82	950.3
36.84	1344	36.84	1001.3
36.86	1378	36.86	962.2
36.88	1478	36.88	987.7
36.9	1386	36.9	999.6
36.92	1388	36.92	1026.8
36.94	1386	36.94	1026.8
36.96	1380	36.96	992.8
36.98	1426	36.98	1052.3
37	1430	37	1028.5
37.02	1369	37.02	1001.3
37.04	1389	37.04	923.1
37.06	1400	37.06	953.7
37.08	1300	37.08	1008.1
37.1	1341	37.1	938.4
37.12	1415	37.12	969
37.14	1409	37.14	1037
37.16	1494	37.16	1001.3
37.18	1400	37.18	1030.2
37.2	1387	37.2	1038.7
37.22	1409	37.22	982.6
37.24	1407	37.24	943.5
37.26	1401	37.26	987.7
37.28	1405	37.28	1025.1
37.3	1410	37.3	965.6
37.32	1369	37.32	1040.4
37.34	1324	37.34	963.9
37.36	1395	37.36	1071
37.38	1381	37.38	1004.7
37.4	1445	37.4	1055.7
37.42	1349	37.42	960.5
37.44	1312	37.44	1043.8
37.46	1349	37.46	1021.7
37.48	1337	37.48	992.8
37.5	1397	37.5	986
37.52	1372	37.52	1026.8
37.54	1405	37.54	940.1
37.56	1397	37.56	1047.2
37.58	1407	37.58	999.6
37.6	1382	37.6	1050.6
37.62	1389	37.62	1035.3
37.64	1396	37.64	1054
37.66	1331	37.66	943.5
37.68	1339	37.68	996.2
37.7	1358	37.7	1043.8
37.72	1371	37.72	986
37.74	1373	37.74	969
37.76	1374	37.76	1077.8
37.78	1470	37.78	1065.9
37.8	1388	37.8	1011.5
37.82	1376	37.82	960.5
37.84	1351	37.84	994.5
37.86	1319	37.86	1055.7
37.88	1361	37.88	1014.9
37.9	1357	37.9	1016.6
37.92	1350	37.92	1001.3
37.94	1358	37.94	979.2
37.96	1355	37.96	1018.3
37.98	1370	37.98	1033.6
38	1355	38	946.9
38.02	1354	38.02	1037
38.04	1384	38.04	1014.9
38.06	1353	38.06	1028.5
38.08	1412	38.08	1009.8
38.1	1375	38.1	975.8
38.12	1347	38.12	965.6
38.14	1338	38.14	989.4
38.16	1317	38.16	994.5
38.18	1379	38.18	1052.3
38.2	1310	38.2	984.3
38.22	1391	38.22	980.9
38.24	1348	38.24	1037
38.26	1325	38.26	923.1
38.28	1416	38.28	1050.6
38.3	1364	38.3	997.9
38.32	1391	38.32	952
38.34	1313	38.34	1062.5
38.36	1365	38.36	1060.8
38.38	1300	38.38	1081.2
38.4	1390	38.4	1071
38.42	1339	38.42	1013.2
38.44	1387	38.44	946.9
38.46	1357	38.46	1035.3
38.48	1391	38.48	1035.3
38.5	1361	38.5	967.3
38.52	1408	38.52	999.6
38.54	1326	38.54	999.6
38.56	1328	38.56	1035.3
38.58	1291	38.58	989.4
38.6	1362	38.6	1001.3
38.62	1317	38.62	1025.1
38.64	1355	38.64	1031.9
38.66	1369	38.66	1057.4
38.68	1395	38.68	1076.1
38.7	1349	38.7	972.4
38.72	1323	38.72	1021.7
38.74	1335	38.74	1020
38.76	1366	38.76	994.5
38.78	1375	38.78	945.2
38.8	1330	38.8	1060.8
38.82	1357	38.82	1033.6
38.84	1373	38.84	1014.9
38.86	1309	38.86	1106.7
38.88	1353	38.88	987.7
38.9	1352	38.9	989.4
38.92	1401	38.92	1052.3
38.94	1411	38.94	994.5
38.96	1364	38.96	1050.6
38.98	1390	38.98	1008.1
39	1386	39	1038.7
39.02	1421	39.02	1023.4
39.04	1323	39.04	1103.3
39.06	1423	39.06	1006.4
39.08	1389	39.08	1065.9
39.1	1402	39.1	1028.5
39.12	1388	39.12	1033.6
39.14	1297	39.14	1099.9
39.16	1317	39.16	987.7
39.18	1355	39.18	1030.2
39.2	1377	39.2	1018.3
39.22	1348	39.22	929.9
39.24	1370	39.24	1020
39.26	1374	39.26	1043.8
39.28	1458	39.28	1033.6
39.3	1394	39.3	997.9
39.32	1331	39.32	1055.7
39.34	1357	39.34	1074.4
39.36	1404	39.36	1091.4
39.38	1406	39.38	1064.2
39.4	1374	39.4	1021.7
39.42	1355	39.42	974.1
39.44	1386	39.44	1028.5
39.46	1411	39.46	1038.7
39.48	1382	39.48	941.8
39.5	1399	39.5	1064.2
39.52	1430	39.52	1111.8
39.54	1426	39.54	1013.2
39.56	1375	39.56	1105
39.58	1427	39.58	1076.1
39.6	1331	39.6	1009.8
39.62	1355	39.62	1025.1
39.64	1413	39.64	1003
39.66	1385	39.66	1074.4
39.68	1432	39.68	1023.4
39.7	1363	39.7	1055.7
39.72	1337	39.72	991.1
39.74	1370	39.74	1076.1
39.76	1349	39.76	1033.6
39.78	1366	39.78	992.8
39.8	1321	39.8	1084.6
39.82	1377	39.82	975.8
39.84	1385	39.84	1009.8
39.86	1339	39.86	970.7
39.88	1419	39.88	1076.1
39.9	1426	39.9	1021.7
39.92	1390	39.92	996.2
39.94	1389	39.94	1035.3
39.96	1393	39.96	1062.5
39.98	1450	39.98	1072.7
40	1347	40	1035.3
40.02	1421	40.02	1052.3
40.04	1397	40.04	1069.3
40.06	1391	40.06	994.5
40.08	1380	40.08	1042.1
40.1	1362	40.1	1050.6
40.12	1387	40.12	1021.7
40.14	1377	40.14	1086.3
40.16	1384	40.16	1038.7
40.18	1415	40.18	1054
40.2	1341	40.2	984.3
40.22	1418	40.22	1050.6
40.24	1421	40.24	1074.4
40.26	1396	40.26	1038.7
40.28	1357	40.28	1113.5
40.3	1441	40.3	1108.4
40.32	1339	40.32	1093.1
40.34	1276	40.34	1072.7
40.36	1408	40.36	1057.4
40.38	1379	40.38	1116.9
40.4	1445	40.4	1074.4
40.42	1379	40.42	1113.5
40.44	1383	40.44	1094.8
40.46	1395	40.46	970.7
40.48	1385	40.48	974.1
40.5	1364	40.5	1081.2
40.52	1334	40.52	1072.7
40.54	1421	40.54	1004.7
40.56	1369	40.56	1106.7
40.58	1432	40.58	1001.3
40.6	1394	40.6	1020
40.62	1400	40.62	1091.4
40.64	1408	40.64	1064.2
40.66	1425	40.66	1072.7
40.68	1375	40.68	1040.4
40.7	1346	40.7	1079.5
40.72	1408	40.72	1048.9
40.74	1365	40.74	997.9
40.76	1400	40.76	1003
40.78	1351	40.78	1048.9
40.8	1362	40.8	1088
40.82	1418	40.82	1021.7
40.84	1430	40.84	970.7
40.86	1349	40.86	1084.6
40.88	1326	40.88	1050.6
40.9	1406	40.9	982.6
40.92	1405	40.92	979.2
40.94	1379	40.94	1093.1
40.96	1382	40.96	1045.5
40.98	1426	40.98	1062.5
41	1368	41	1038.7
41.02	1370	41.02	1031.9
41.04	1394	41.04	1106.7
41.06	1387	41.06	1113.5
41.08	1486	41.08	1057.4
41.1	1461	41.1	1135.6
41.12	1464	41.12	1059.1
41.14	1419	41.14	1059.1
41.16	1437	41.16	1142.4
41.18	1390	41.18	1030.2
41.2	1459	41.2	1062.5
41.22	1445	41.22	1062.5
41.24	1446	41.24	1132.2
41.26	1423	41.26	1076.1
41.28	1415	41.28	1132.2
41.3	1420	41.3	1079.5
41.32	1437	41.32	1082.9
41.34	1393	41.34	1088
41.36	1415	41.36	1122
41.38	1390	41.38	1074.4
41.4	1387	41.4	1077.8
41.42	1369	41.42	1062.5
41.44	1432	41.44	1067.6
41.46	1439	41.46	1074.4
41.48	1365	41.48	1065.9
41.5	1442	41.5	1018.3
41.52	1434	41.52	1125.4
41.54	1410	41.54	1062.5
41.56	1399	41.56	1110.1
41.58	1479	41.58	1081.2
41.6	1449	41.6	1020
41.62	1457	41.62	1096.5
41.64	1444	41.64	1040.4
41.66	1431	41.66	1110.1
41.68	1441	41.68	1128.8
41.7	1434	41.7	1127.1
41.72	1438	41.72	1110.1
41.74	1497	41.74	1060.8
41.76	1462	41.76	1091.4
41.78	1442	41.78	1077.8
41.8	1515	41.8	1156
41.82	1442	41.82	1101.6
41.84	1461	41.84	1113.5
41.86	1463	41.86	1093.1
41.88	1518	41.88	1154.3
41.9	1494	41.9	1159.4
41.92	1435	41.92	1130.5
41.94	1487	41.94	1105
41.96	1461	41.96	1120.3
41.98	1491	41.98	1072.7
42	1388	42	1077.8
42.02	1507	42.02	1088
42.04	1595	42.04	1099.9
42.06	1546	42.06	1106.7
42.08	1535	42.08	1110.1
42.1	1489	42.1	1062.5
42.12	1466	42.12	1098.2
42.14	1502	42.14	1025.1
42.16	1472	42.16	1135.6
42.18	1484	42.18	1094.8
42.2	1421	42.2	1179.8
42.22	1463	42.22	1106.7
42.24	1495	42.24	1110.1
42.26	1534	42.26	1150.9
42.28	1505	42.28	1135.6
42.3	1507	42.3	1135.6
42.32	1526	42.32	1133.9
42.34	1410	42.34	1103.3
42.36	1493	42.36	1144.1
42.38	1524	42.38	1152.6
42.4	1543	42.4	1147.5
42.42	1493	42.42	1081.2
42.44	1501	42.44	1215.5
42.46	1523	42.46	1176.4
42.48	1587	42.48	1171.3
42.5	1508	42.5	1069.3
42.52	1554	42.52	1086.3
42.54	1522	42.54	1167.9
42.56	1576	42.56	1178.1
42.58	1571	42.58	1169.6
42.6	1496	42.6	1118.6
42.62	1510	42.62	1195.1
42.64	1604	42.64	1167.9
42.66	1580	42.66	1261.4
42.68	1614	42.68	1162.8
42.7	1552	42.7	1154.3
42.72	1611	42.72	1167.9
42.74	1615	42.74	1157.7
42.76	1586	42.76	1103.3
42.78	1604	42.78	1125.4
42.8	1697	42.8	1251.2
42.82	1624	42.82	1159.4
42.84	1606	42.84	1084.6
42.86	1606	42.86	1186.6
42.88	1606	42.88	1271.6
42.9	1697	42.9	1123.7
42.92	1638	42.92	1186.6
42.94	1671	42.94	1203.6
42.96	1665	42.96	1234.2
42.98	1642	42.98	1349.8
43	1711	43	1249.5
43.02	1640	43.02	1266.5
43.04	1668	43.04	1225.7
43.06	1811	43.06	1196.8
43.08	1688	43.08	1215.5
43.1	1720	43.1	1302.2
43.12	1713	43.12	1290.3
43.14	1765	43.14	1247.8
43.16	1668	43.16	1320.9
43.18	1702	43.18	1298.8
43.2	1775	43.2	1278.4
43.22	1785	43.22	1290.3
43.24	1767	43.24	1322.6
43.26	1820	43.26	1365.1
43.28	1832	43.28	1300.5
43.3	1773	43.3	1353.2
43.32	1830	43.32	1329.4
43.34	1815	43.34	1349.8
43.36	1791	43.36	1363.4
43.38	1825	43.38	1337.9
43.4	1831	43.4	1436.5
43.42	1857	43.42	1276.7
43.44	1879	43.44	1360
43.46	1821	43.46	1349.8
43.48	1860	43.48	1334.5
43.5	1901	43.5	1331.1
43.52	1927	43.52	1458.6
43.54	1851	43.54	1460.3
43.56	1935	43.56	1351.5
43.58	1881	43.58	1458.6
43.6	1967	43.6	1405.9
43.62	1943	43.62	1513
43.64	1901	43.64	1453.5
43.66	2108	43.66	1555.5
43.68	2027	43.68	1470.5
43.7	2058	43.7	1521.5
43.72	2102	43.72	1523.2
43.74	2068	43.74	1530
43.76	2141	43.76	1557.2
43.78	2192	43.78	1570.8
43.8	2243	43.8	1649
43.82	2283	43.82	1650.7
43.84	2296	43.84	1645.6
43.86	2341	43.86	1706.8
43.88	2405	43.88	1686.4
43.9	2645	43.9	1706.8
43.92	2543	43.92	1766.3
43.94	2744	43.94	1854.7
43.96	2719	43.96	1749.3
43.98	2879	43.98	2024.7
44	2911	44	2046.8
44.02	3120	44.02	2113.1
44.04	3306	44.04	2104.6
44.06	3579	44.06	2245.7
44.08	3543	44.08	2271.2
44.1	3855	44.1	2388.5
44.12	4142	44.12	2517.7
44.14	4437	44.14	2762.5
44.16	4646	44.16	2913.8
44.18	5065	44.18	2980.1
44.2	5486	44.2	3199.4
44.22	6125	44.22	3459.5
44.24	6539	44.24	3847.1
44.26	7122	44.26	4083.4
44.28	7809	44.28	4498.2
44.3	8741	44.3	4877.3
44.32	9303	44.32	5395.8
44.34	10153	44.34	5756.2
44.36	10847	44.36	6303.6
44.38	11584	44.38	6902
44.4	12478	44.4	7495.3
44.42	12842	44.42	8090.3
44.44	13324	44.44	8755
44.46	13684	44.46	9249.7
44.48	13500	44.48	9911
44.5	13242	44.5	10358.1
44.52	12949	44.52	10653.9
44.54	12358	44.54	10823.9
44.56	11915	44.56	10597.8
44.58	11233	44.58	10388.7
44.6	10395	44.6	10172.8
44.62	9743	44.62	9885.5
44.64	8925	44.64	9188.5
44.66	8231	44.66	8829.8
44.68	7600	44.68	8071.6
44.7	6734	44.7	7510.6
44.72	6210	44.72	6993.8
44.74	5665	44.74	6252.6
44.76	5269	44.76	5686.5
44.78	4865	44.78	5247.9
44.8	4518	44.8	4811
44.82	4188	44.82	4329.9
44.84	3940	44.84	3989.9
44.86	3698	44.86	3724.7
44.88	3557	44.88	3496.9
44.9	3258	44.9	3294.6
44.92	3170	44.92	2997.1
[truncated: 2,254 more rows]
