# Supplementary material for: Inverse ceria-nickel catalyst for enhanced C–O bond hydrogenolysis of biomass and polyether
Source: Nat Commun. 2024 Sep 30;15:8444. doi: 10.1038/s41467-024-52704-9 (PMC11443077; doi:10.1038/s41467-024-52704-9)
Supplement: Supplementary file 3 — Source Data [file 41467_2024_52704_MOESM3_ESM.zip › Supplementary Figure 7b.xlsx]

## Sheet: Before reaction
XPS Ce 3d spectra of 4CeOx/Ni catalysts before reaction
Binding Energy (eV)	Raw Intensity	Peak Sum	Background	Peak u'''	Peak u''	Peak u'	Peak u	Peak u0	Peak v'''	Peak v''	Peak v'	Peak v	Peak v0
920.98	164423	164649	164423	164598	164424	164423	164423	164448	164448	164423	164423	164424	164423
920.88	164454	164669	164436	164618	164436	164436	164436	164460	164460	164436	164436	164436	164436
920.78	164781	164690	164448	164638	164449	164448	164448	164473	164473	164448	164448	164448	164448
920.68	164852	164711	164460	164658	164462	164460	164461	164486	164486	164460	164460	164461	164460
920.58	164919	164732	164473	164679	164474	164473	164473	164499	164498	164473	164473	164473	164473
920.48	165050	164754	164486	164700	164487	164486	164486	164511	164511	164486	164486	164486	164486
920.38	165011	164777	164498	164722	164500	164498	164498	164524	164524	164498	164498	164498	164498
920.28	164713	164800	164510	164745	164512	164510	164511	164537	164537	164510	164510	164511	164510
920.18	164867	164824	164523	164768	164525	164523	164523	164550	164549	164523	164523	164523	164523
920.08	164947	164849	164535	164792	164538	164535	164536	164562	164562	164535	164535	164536	164535
919.98	164635	164875	164548	164817	164550	164548	164548	164575	164575	164548	164548	164548	164548
919.88	164986	164901	164560	164843	164563	164560	164561	164588	164588	164560	164560	164561	164560
919.78	164830	164929	164573	164870	164576	164573	164573	164601	164600	164573	164573	164573	164573
919.68	165010	164958	164585	164898	164589	164585	164586	164613	164613	164585	164585	164586	164585
919.58	164670	164987	164598	164926	164602	164598	164598	164626	164626	164598	164598	164598	164598
919.48	164936	165018	164610	164957	164615	164610	164611	164639	164638	164610	164610	164611	164610
919.38	165319	165051	164623	164988	164628	164623	164623	164652	164651	164623	164623	164623	164623
919.28	165240	165085	164635	165021	164641	164635	164636	164664	164664	164635	164635	164636	164635
919.18	165297	165121	164648	165056	164654	164648	164648	164677	164677	164648	164648	164648	164648
919.08	165552	165159	164660	165092	164667	164660	164661	164690	164690	164660	164660	164661	164660
918.98	165144	165198	164673	165131	164680	164673	164673	164703	164702	164673	164673	164673	164673
918.88	165071	165240	164685	165172	164693	164685	164686	164716	164715	164685	164685	164686	164685
918.78	165419	165285	164698	165215	164707	164698	164698	164728	164728	164698	164698	164698	164698
918.68	164673	165332	164710	165261	164720	164710	164711	164741	164741	164710	164710	164711	164710
918.58	165251	165383	164723	165309	164734	164723	164723	164754	164753	164723	164723	164723	164723
918.48	165430	165436	164735	165361	164747	164735	164736	164767	164766	164735	164735	164736	164735
918.38	165454	165494	164748	165417	164761	164748	164748	164780	164779	164748	164748	164748	164748
918.28	165544	165556	164760	165477	164775	164760	164761	164792	164792	164760	164760	164761	164760
918.18	165713	165622	164773	165540	164788	164773	164773	164805	164804	164773	164773	164773	164773
918.08	165950	165692	164785	165609	164803	164785	164786	164818	164817	164785	164785	164786	164785
917.98	165675	165768	164798	165683	164817	164798	164798	164831	164830	164798	164798	164798	164798
917.88	165624	165850	164810	165762	164831	164810	164811	164844	164843	164810	164810	164811	164810
917.78	166117	165938	164823	165847	164846	164823	164824	164856	164856	164823	164823	164823	164823
917.68	165776	166032	164835	165938	164860	164835	164836	164869	164869	164835	164835	164836	164835
917.58	165926	166133	164848	166036	164875	164848	164848	164882	164881	164848	164848	164848	164848
917.48	166250	166240	164860	166140	164890	164860	164861	164895	164894	164860	164860	164861	164860
917.38	166186	166354	164873	166251	164906	164873	164874	164908	164907	164873	164873	164873	164873
917.28	166460	166474	164885	166367	164921	164885	164886	164921	164920	164885	164885	164886	164885
917.18	166544	166599	164898	166488	164937	164898	164899	164934	164933	164898	164898	164898	164898
917.08	166776	166728	164910	166612	164953	164910	164911	164947	164946	164910	164910	164911	164910
916.98	166777	166858	164923	166737	164969	164923	164924	164960	164958	164923	164923	164923	164923
916.88	167137	166986	164935	166860	164986	164935	164936	164972	164971	164935	164935	164936	164935
916.78	167068	167109	164948	166978	165003	164948	164949	164985	164984	164948	164948	164948	164948
916.68	166912	167224	164960	167087	165020	164960	164961	164998	164997	164960	164960	164961	164960
916.58	167285	167325	164973	167182	165038	164973	164974	165011	165010	164973	164973	164973	164973
916.48	167448	167408	164985	167259	165056	164985	164986	165024	165023	164985	164985	164986	164985
916.38	167839	167470	164998	167314	165074	164998	164999	165037	165036	164998	164998	164998	164998
916.28	167763	167508	165010	167344	165093	165010	165012	165050	165049	165010	165010	165011	165010
916.18	167829	167520	165023	167349	165112	165023	165024	165063	165062	165023	165023	165023	165023
916.08	167742	167508	165035	167329	165132	165035	165037	165076	165074	165035	165035	165036	165035
915.98	167934	167473	165048	167285	165152	165048	165049	165089	165087	165048	165048	165048	165048
915.88	166940	167419	165060	167222	165173	165060	165062	165102	165100	165060	165060	165061	165060
915.78	167105	167350	165073	167143	165195	165073	165075	165115	165113	165073	165073	165073	165073
915.68	167280	167270	165085	167053	165216	165085	165087	165128	165126	165085	165085	165086	165085
915.58	167003	167185	165098	166956	165239	165098	165100	165141	165139	165098	165098	165098	165098
915.48	167004	167097	165110	166856	165262	165110	165112	165154	165152	165110	165110	165111	165110
915.38	166467	167009	165123	166756	165286	165123	165125	165167	165165	165123	165123	165123	165123
915.28	166969	166925	165135	166659	165311	165135	165138	165180	165178	165135	165135	165136	165135
915.18	166792	166846	165148	166566	165336	165148	165150	165193	165191	165148	165148	165148	165148
915.08	166702	166773	165160	166478	165362	165160	165163	165206	165204	165160	165160	165161	165160
914.98	166429	166707	165173	166396	165389	165173	165176	165219	165217	165173	165173	165173	165173
914.88	166329	166648	165185	166321	165417	165185	165188	165232	165230	165185	165185	165186	165185
914.78	166325	166597	165198	166252	165445	165198	165201	165245	165243	165198	165198	165198	165198
914.68	166401	166552	165210	166190	165474	165210	165214	165258	165256	165210	165210	165211	165210
914.58	166240	166515	165222	166133	165505	165222	165227	165271	165269	165222	165222	165223	165222
914.48	166568	166484	165235	166082	165536	165235	165239	165284	165282	165235	165235	165236	165235
914.38	166306	166460	165248	166037	165568	165248	165252	165297	165295	165248	165248	165248	165248
914.28	166968	166442	165260	165996	165602	165260	165265	165311	165308	165260	165260	165261	165260
914.18	166727	166429	165272	165960	165636	165272	165278	165324	165321	165272	165272	165273	165272
914.08	166689	166421	165285	165928	165671	165285	165291	165337	165334	165285	165285	165286	165285
913.98	166971	166418	165298	165899	165708	165298	165304	165350	165347	165298	165298	165298	165298
913.88	166204	166420	165310	165874	165745	165310	165316	165363	165360	165310	165310	165311	165310
913.78	167109	166426	165322	165852	165784	165322	165329	165376	165373	165322	165322	165323	165322
913.68	166258	166436	165335	165833	165823	165335	165342	165390	165386	165335	165335	165336	165335
913.58	166677	166449	165348	165816	165864	165348	165355	165403	165400	165348	165348	165348	165348
913.48	167005	166466	165360	165802	165907	165360	165368	165416	165413	165360	165360	165361	165360
913.38	166632	166487	165372	165790	165950	165372	165381	165429	165426	165372	165372	165373	165372
913.28	166403	166511	165385	165779	165994	165385	165394	165443	165439	165385	165385	165386	165385
913.18	167110	166537	165398	165771	166040	165398	165407	165456	165452	165398	165398	165398	165398
913.08	167266	166567	165410	165764	166087	165410	165420	165469	165465	165410	165410	165411	165410
912.98	166563	166599	165422	165758	166136	165423	165433	165482	165479	165422	165422	165423	165422
912.88	167059	166634	165435	165754	166185	165435	165447	165496	165492	165435	165435	165436	165435
912.78	166545	166672	165447	165750	166236	165448	165460	165509	165505	165447	165447	165448	165447
912.68	166912	166712	165460	165748	166288	165460	165473	165523	165518	165460	165460	165461	165460
912.58	167131	166754	165472	165747	166342	165473	165486	165536	165532	165472	165472	165473	165472
912.48	166955	166798	165485	165747	166396	165485	165500	165549	165545	165485	165485	165486	165485
912.38	167234	166845	165497	165747	166452	165498	165513	165563	165558	165497	165497	165498	165497
912.28	167171	166894	165510	165749	166509	165511	165526	165576	165571	165510	165510	165511	165510
912.18	166825	166944	165522	165751	166567	165523	165540	165590	165585	165522	165522	165523	165522
912.08	167196	166997	165535	165754	166626	165536	165554	165603	165598	165535	165535	165536	165535
911.98	166909	167052	165547	165757	166687	165549	165567	165617	165611	165547	165547	165548	165547
911.88	167121	167108	165560	165761	166748	165561	165581	165630	165625	165560	165560	165561	165560
911.78	167297	167166	165572	165765	166811	165574	165594	165644	165638	165572	165572	165573	165572
911.68	167180	167225	165585	165770	166874	165587	165608	165658	165652	165585	165585	165586	165585
911.58	167486	167286	165597	165775	166939	165600	165622	165671	165665	165597	165597	165598	165597
911.48	167175	167349	165610	165781	167004	165613	165636	165685	165678	165610	165610	165611	165610
911.38	167863	167413	165622	165787	167071	165626	165650	165698	165692	165622	165622	165623	165622
911.28	167247	167479	165635	165793	167138	165640	165664	165712	165706	165635	165635	165636	165635
911.18	167350	167546	165647	165800	167206	165653	165678	165726	165719	165647	165647	165648	165647
911.08	167426	167614	165660	165807	167274	165667	165692	165740	165733	165660	165660	165661	165660
910.98	167919	167683	165672	165814	167343	165681	165706	165753	165746	165672	165672	165673	165672
910.88	167695	167754	165685	165822	167413	165695	165721	165767	165760	165685	165685	165686	165685
910.78	167776	167825	165697	165830	167483	165709	165735	165781	165774	165697	165697	165698	165697
910.68	167735	167898	165710	165838	167553	165724	165749	165795	165787	165710	165710	165711	165710
910.58	167743	167972	165722	165846	167624	165739	165764	165809	165801	165722	165722	165723	165722
910.48	167725	168046	165735	165854	167694	165754	165779	165823	165815	165735	165735	165736	165735
910.38	168158	168122	165747	165863	167765	165770	165793	165837	165828	165747	165747	165748	165747
910.28	168200	168198	165760	165872	167836	165786	165808	165851	165842	165760	165760	165761	165760
910.18	168842	168275	165772	165881	167907	165804	165823	165865	165856	165772	165772	165773	165772
910.08	168175	168353	165785	165890	167977	165821	165838	165879	165870	165785	165785	165786	165785
909.98	168324	168431	165797	165899	168047	165840	165853	165893	165884	165797	165797	165798	165797
909.88	168462	168511	165810	165909	168116	165859	165868	165907	165898	165810	165810	165811	165810
909.78	168278	168591	165822	165918	168186	165880	165884	165922	165912	165822	165822	165823	165822
909.68	168658	168672	165835	165928	168254	165902	165899	165936	165926	165835	165835	165836	165835
909.58	168312	168754	165847	165938	168321	165925	165915	165950	165940	165847	165847	165848	165847
909.48	169204	168836	165860	165948	168388	165949	165930	165964	165954	165860	165860	165861	165860
909.38	168450	168920	165872	165958	168453	165975	165946	165979	165969	165872	165872	165873	165872
909.28	168542	169004	165885	165968	168518	166003	165962	165993	165983	165885	165885	165886	165885
909.18	168760	169090	165897	165978	168581	166032	165978	166008	165997	165897	165897	165898	165897
909.08	168558	169177	165910	165989	168643	166064	165994	166023	166012	165910	165910	165911	165910
908.98	169380	169265	165922	165999	168703	166099	166010	166037	166026	165922	165922	165923	165922
908.88	168969	169354	165935	166010	168762	166136	166026	166052	166041	165935	165935	165936	165935
908.78	169186	169445	165947	166020	168819	166176	166043	166067	166056	165947	165947	165948	165947
908.68	169139	169538	165960	166031	168874	166219	166059	166082	166070	165960	165960	165961	165960
908.58	169527	169632	165972	166042	168928	166265	166076	166096	166085	165972	165972	165973	165972
908.48	169516	169729	165985	166052	168979	166316	166093	166112	166100	165985	165985	165986	165985
908.38	169677	169828	165997	166063	169028	166370	166110	166127	166115	165997	165997	165998	165997
908.28	169835	169929	166010	166074	169075	166429	166127	166142	166130	166010	166010	166011	166010
908.18	169827	170034	166022	166085	169120	166492	166144	166157	166145	166022	166022	166023	166022
908.08	170100	170141	166035	166096	169163	166560	166161	166172	166160	166035	166035	166036	166035
907.98	170168	170252	166047	166107	169203	166634	166178	166188	166176	166047	166047	166048	166047
907.88	170631	170366	166060	166118	169241	166714	166196	166203	166191	166060	166060	166061	166060
907.78	170724	170484	166072	166129	169276	166799	166214	166219	166207	166072	166072	166073	166072
907.68	170391	170607	166085	166140	169308	166891	166231	166234	166223	166085	166085	166086	166085
907.58	171111	170734	166097	166152	169338	166990	166249	166250	166239	166097	166097	166098	166097
907.48	171027	170865	166110	166163	169366	167095	166267	166266	166255	166110	166110	166111	166110
907.38	171397	171002	166122	166174	169390	167208	166285	166282	166271	166122	166122	166123	166122
907.28	170856	171144	166134	166186	169412	167329	166304	166298	166287	166134	166134	166136	166134
907.18	171344	171291	166147	166197	169431	167457	166322	166315	166303	166147	166147	166148	166147
907.08	171289	171444	166160	166208	169447	167594	166340	166331	166320	166160	166160	166161	166160
906.98	171734	171603	166172	166220	169460	167739	166359	166348	166337	166172	166172	166173	166172
906.88	172122	171768	166184	166232	169471	167892	166378	166364	166354	166184	166184	166186	166184
906.78	172350	171940	166197	166243	169478	168054	166396	166381	166371	166197	166197	166198	166197
906.68	172244	172118	166210	166254	169483	168225	166415	166398	166388	166210	166210	166211	166210
906.58	172277	172302	166222	166266	169485	168404	166434	166415	166405	166222	166222	166223	166222
906.48	172288	172492	166234	166278	169485	168592	166453	166433	166423	166234	166234	166236	166234
906.38	172716	172689	166247	166289	169482	168789	166472	166450	166441	166247	166247	166248	166247
906.28	172827	172892	166260	166301	169476	168994	166491	166468	166459	166260	166260	166261	166260
906.18	172799	173101	166272	166313	169467	169207	166511	166486	166477	166272	166272	166273	166272
906.08	173217	173316	166284	166324	169456	169428	166530	166504	166496	166284	166284	166286	166284
905.98	173312	173537	166297	166336	169442	169656	166550	166522	166514	166297	166297	166298	166297
905.88	173991	173762	166310	166348	169426	169891	166569	166541	166533	166310	166310	166311	166310
905.78	174094	173992	166322	166360	169407	170133	166588	166560	166552	166322	166322	166323	166322
905.68	174190	174226	166334	166372	169387	170380	166608	166579	166572	166334	166334	166336	166334
905.58	174301	174463	166347	166383	169364	170633	166628	166598	166592	166347	166347	166348	166347
905.48	174897	174704	166359	166395	169338	170890	166648	166618	166612	166359	166359	166361	166359
905.38	174370	174946	166372	166407	169311	171150	166667	166638	166632	166372	166372	166373	166372
905.28	175054	175190	166384	166419	169282	171412	166687	166658	166652	166384	166384	166386	166384
905.18	175570	175433	166397	166431	169251	171677	166707	166678	166673	166397	166397	166398	166397
905.08	176130	175677	166409	166443	169218	171942	166726	166699	166694	166409	166409	166411	166409
904.98	176046	175918	166422	166454	169184	172206	166746	166721	166715	166422	166422	166423	166422
904.88	176103	176157	166434	166466	169148	172468	166766	166742	166737	166434	166434	166436	166434
904.78	176247	176393	166447	166478	169111	172727	166786	166765	166759	166447	166447	166448	166447
904.68	176771	176624	166459	166490	169072	172983	166806	166787	166781	166459	166459	166461	166459
904.58	177120	176848	166472	166502	169032	173232	166825	166811	166804	166472	166472	166473	166472
904.48	177645	177066	166484	166514	168991	173475	166845	166834	166827	166484	166484	166486	166484
904.38	177227	177276	166497	166526	168949	173710	166865	166859	166850	166497	166497	166498	166497
904.28	177840	177477	166509	166538	168906	173936	166884	166884	166873	166509	166509	166511	166509
904.18	177998	177668	166522	166550	168863	174152	166904	166910	166897	166522	166522	166523	166522
904.08	178202	177847	166534	166562	168818	174355	166924	166936	166922	166534	166534	166536	166534
903.98	178514	178014	166547	166574	168774	174546	166943	166964	166946	166547	166547	166548	166547
903.88	178629	178168	166559	166586	168728	174724	166962	166992	166971	166559	166559	166561	166559
903.78	178636	178309	166572	166598	168683	174886	166982	167021	166996	166572	166572	166573	166572
903.68	179043	178435	166584	166611	168637	175032	167001	167052	167022	166584	166584	166586	166584
903.58	179257	178546	166597	166623	168592	175162	167020	167084	167048	166597	166597	166598	166597
903.48	179407	178640	166609	166635	168546	175275	167039	167117	167074	166609	166609	166611	166609
903.38	179781	178719	166622	166647	168500	175369	167057	167152	167101	166622	166622	166623	166622
903.28	179390	178782	166634	166659	168454	175445	167076	167189	167128	166634	166634	166636	166634
903.18	179068	178828	166647	166671	168409	175502	167095	167228	167155	166647	166647	166648	166647
903.08	179161	178858	166659	166683	168364	175540	167113	167269	167183	166659	166659	166661	166659
902.98	179315	178871	166672	166695	168320	175558	167131	167312	167211	166672	166672	166673	166672
902.88	179427	178869	166684	166708	168276	175557	167149	167359	167239	166684	166684	166686	166684
902.78	178838	178851	166697	166720	168233	175537	167167	167408	167268	166697	166697	166698	166697
902.68	178862	178818	166709	166732	168190	175497	167185	167462	167297	166709	166709	166711	166709
902.58	178262	178772	166722	166744	168149	175439	167202	167518	167326	166722	166722	166723	166722
902.48	178333	178712	166734	166756	168108	175362	167220	167580	167356	166734	166734	166736	166734
902.38	178085	178640	166747	166768	168068	175267	167237	167646	167386	166747	166747	166748	166747
902.28	177657	178557	166759	166781	168028	175156	167254	167717	167416	166759	166759	166761	166759
902.18	177615	178465	166772	166793	167990	175028	167270	167794	167447	166772	166772	166773	166772
902.08	177350	178365	166784	166805	167953	174884	167287	167878	167478	166784	166784	166786	166784
901.98	177421	178258	166797	166817	167917	174726	167303	167968	167509	166797	166797	166798	166797
901.88	177129	178146	166809	166829	167882	174555	167319	168065	167540	166809	166809	166811	166809
901.78	177591	178031	166822	166842	167848	174372	167335	168170	167572	166822	166822	166824	166822
901.68	176893	177915	166834	166854	167815	174177	167350	168284	167603	166834	166834	166836	166834
901.58	177100	177799	166847	166866	167784	173972	167365	168407	167635	166847	166847	166848	166847
901.48	176761	177684	166859	166878	167753	173759	167380	168540	167667	166859	166859	166861	166859
901.38	177467	177574	166872	166890	167724	173538	167395	168683	167700	166872	166872	166874	166872
901.28	176863	177469	166884	166903	167696	173311	167410	168836	167732	166884	166884	166886	166884
901.18	177244	177370	166897	166915	167670	173079	167424	169000	167764	166897	166897	166899	166897
901.08	177094	177281	166909	166927	167644	172843	167438	169175	167796	166909	166909	166911	166909
900.98	177231	177201	166922	166940	167620	172605	167451	169362	167829	166922	166922	166924	166922
900.88	177242	177133	166934	166952	167598	172365	167465	169560	167861	166934	166934	166936	166934
900.78	177174	177077	166947	166964	167576	172126	167478	169770	167894	166947	166947	166949	166947
900.68	177270	177034	166959	166976	167556	171887	167491	169992	167926	166959	166959	166961	166959
900.58	177531	177005	166972	166989	167536	171650	167503	170224	167958	166972	166972	166974	166972
900.48	177405	176990	166984	167001	167519	171416	167516	170468	167990	166984	166984	166986	166984
900.38	177223	176990	166997	167013	167502	171186	167528	170721	168021	166997	166997	166999	166997
900.28	177431	177004	167009	167026	167486	170960	167539	170982	168053	167010	167009	167011	167009
900.18	177589	177031	167022	167038	167472	170740	167551	171252	168084	167022	167022	167024	167022
900.08	177473	177071	167034	167050	167459	170526	167562	171527	168114	167035	167034	167036	167034
899.98	177322	177121	167046	167062	167447	170318	167573	171806	168144	167047	167046	167049	167046
899.88	177319	177180	167059	167075	167436	170118	167584	172087	168174	167060	167059	167061	167059
899.78	177992	177246	167072	167087	167426	169925	167594	172365	168203	167072	167072	167074	167072
899.68	178569	177314	167084	167099	167417	169740	167604	172638	168231	167085	167084	167086	167084
899.58	177364	177381	167096	167112	167409	169564	167614	172902	168259	167098	167096	167099	167096
899.48	177049	177442	167109	167124	167402	169396	167624	173152	168286	167110	167109	167111	167109
899.38	177359	177494	167122	167136	167396	169236	167633	173383	168312	167123	167122	167124	167122
899.28	177396	177530	167134	167148	167392	169085	167642	173590	168337	167136	167134	167136	167134
899.18	177243	177546	167146	167161	167388	168943	167651	173769	168362	167149	167146	167149	167146
899.08	177017	177537	167159	167173	167384	168809	167660	173915	168385	167162	167159	167161	167159
898.98	177021	177498	167172	167186	167382	168684	167668	174023	168408	167174	167172	167174	167172
898.88	176969	177428	167184	167198	167380	168568	167677	174090	168429	167187	167184	167186	167184
898.78	177006	177322	167196	167210	167380	168459	167685	174116	168449	167200	167196	167199	167196
898.68	177220	177182	167209	167222	167380	168359	167692	174098	168468	167213	167209	167212	167209
898.58	176962	177007	167221	167235	167380	168266	167700	174039	168486	167226	167221	167224	167221
898.48	176440	176800	167234	167247	167382	168182	167707	173941	168503	167240	167234	167237	167234
898.38	176157	176563	167246	167260	167384	168104	167715	173807	168518	167253	167246	167249	167246
898.28	175919	176301	167259	167272	167386	168033	167722	173641	168532	167266	167259	167262	167259
898.18	176121	176018	167271	167284	167390	167968	167728	173448	168545	167280	167271	167274	167271
898.08	175647	175719	167284	167297	167394	167910	167735	173234	168557	167293	167284	167287	167284
897.98	175736	175408	167296	167309	167398	167858	167742	173003	168567	167307	167296	167299	167296
897.88	175488	175090	167309	167321	167403	167812	167748	172760	168576	167320	167309	167312	167309
897.78	174797	174769	167321	167334	167408	167770	167754	172509	168584	167334	167321	167324	167321
897.68	174425	174448	167334	167346	167414	167734	167761	172254	168591	167348	167334	167337	167334
897.58	174121	174130	167346	167358	167420	167702	167767	171999	168596	167362	167346	167349	167346
897.48	173942	173818	167359	167371	167427	167674	167772	171746	168600	167377	167359	167362	167359
897.38	174275	173515	167371	167383	167434	167650	167778	171498	168604	167391	167371	167374	167371
897.28	173315	173221	167384	167396	167442	167630	167784	171257	168606	167406	167384	167387	167384
897.18	172882	172937	167396	167408	167450	167614	167790	171023	168607	167421	167396	167400	167396
897.08	172382	172666	167409	167420	167458	167600	167795	170799	168607	167436	167409	167412	167409
896.98	172582	172407	167421	167433	167466	167589	167801	170585	168607	167452	167421	167425	167421
896.88	172057	172162	167434	167445	167475	167580	167806	170382	168605	167468	167434	167437	167434
896.78	171795	171930	167446	167457	167484	167574	167811	170190	168603	167484	167446	167450	167446
896.68	171642	171711	167459	167470	167494	167570	167817	170009	168600	167500	167459	167462	167459
896.58	171297	171505	167471	167482	167503	167568	167822	169841	168596	167517	167471	167475	167471
896.48	170844	171313	167484	167494	167513	167568	167827	169683	168592	167535	167484	167487	167484
896.38	170723	171134	167496	167507	167523	167569	167832	169538	168587	167552	167496	167500	167496
896.28	171168	170968	167509	167519	167533	167572	167838	169403	168582	167570	167509	167512	167509
896.18	170670	170813	167521	167532	167543	167576	167843	169279	168576	167589	167521	167525	167521
896.08	170890	170671	167534	167544	167554	167580	167848	169166	168570	167608	167534	167537	167534
895.98	170513	170540	167546	167556	167565	167586	167853	169062	168563	167628	167546	167550	167546
895.88	170326	170419	167559	167569	167575	167593	167858	168968	168557	167648	167559	167562	167559
895.78	170131	170309	167571	167581	167586	167601	167864	168882	168550	167669	167571	167575	167571
895.68	170364	170208	167584	167594	167598	167609	167869	168805	168542	167690	167584	167588	167584
895.58	170400	170116	167596	167606	167609	167618	167874	168735	168535	167712	167596	167600	167596
895.48	170251	170033	167609	167618	167620	167627	167880	168673	168528	167735	167609	167613	167609
895.38	170110	169957	167621	167631	167632	167637	167885	168617	168520	167759	167621	167625	167621
895.28	170111	169889	167634	167643	167643	167647	167890	168568	168513	167784	167634	167638	167634
895.18	170267	169828	167646	167656	167655	167657	167896	168523	168506	167809	167646	167650	167646
895.08	169708	169774	167659	167668	167666	167668	167902	168484	168498	167835	167659	167663	167659
894.98	169730	169725	167671	167680	167678	167679	167907	168450	168491	167862	167671	167676	167671
894.88	169999	169682	167684	167693	167690	167690	167913	168419	168484	167890	167684	167688	167684
894.78	169909	169644	167696	167705	167702	167702	167919	168393	168477	167919	167696	167701	167696
894.68	169645	169611	167709	167718	167714	167713	167925	168369	168470	167950	167709	167713	167709
894.58	169861	169582	167721	167730	167726	167725	167931	168349	168464	167981	167721	167726	167721
894.48	169795	169558	167734	167742	167738	167737	167937	168332	168457	168013	167734	167738	167734
894.38	169930	169538	167746	167755	167750	167749	167943	168316	168451	168046	167746	167751	167746
894.28	169842	169521	167759	167767	167762	167761	167949	168303	168445	168081	167759	167764	167759
894.18	169817	169508	167771	167780	167774	167773	167956	168292	168439	168117	167771	167776	167771
894.08	170041	169499	167784	167792	167786	167785	167962	168283	168434	168154	167784	167789	167784
893.98	169922	169493	167796	167805	167798	167797	167969	168275	168428	168192	167796	167801	167796
893.88	169814	169490	167809	167817	167811	167810	167975	168269	168424	168231	167809	167814	167809
893.78	169034	169490	167821	167829	167823	167822	167982	168264	168419	168272	167821	167826	167821
893.68	170011	169493	167834	167842	167835	167834	167989	168260	168415	168314	167834	167839	167834
893.58	169580	169499	167846	167854	167848	167847	167996	168257	168411	168358	167846	167852	167846
893.48	169846	169507	167859	167867	167860	167859	168003	168255	168407	168402	167859	167864	167859
893.38	169384	169519	167871	167879	167872	167871	168011	168253	168404	168448	167871	167877	167871
893.28	169386	169532	167884	167892	167885	167884	168018	168253	168401	168496	167884	167889	167884
893.18	169281	169548	167896	167904	167897	167896	168026	168253	168399	168544	167896	167902	167896
893.08	169285	169567	167908	167916	167909	167909	168033	168254	168396	168594	167909	167915	167908
892.98	169797	169588	167921	167929	167922	167921	168041	168255	168394	168646	167921	167927	167921
892.88	169837	169611	167934	167941	167934	167934	168049	168257	168393	168698	167934	167940	167934
892.78	169812	169637	167946	167954	167947	167946	168057	168260	168392	168752	167946	167952	167946
892.68	169581	169664	167958	167966	167959	167959	168065	168263	168391	168806	167959	167965	167958
892.58	169656	169694	167971	167978	167972	167971	168073	168266	168390	168862	167971	167978	167971
892.48	169623	169726	167984	167991	167984	167984	168082	168270	168390	168919	167984	167990	167984
892.38	169742	169759	167996	168003	167996	167996	168090	168274	168390	168977	167996	168003	167996
892.28	169935	169794	168008	168016	168009	168008	168099	168279	168391	169036	168009	168016	168008
892.18	169937	169832	168021	168028	168021	168021	168107	168284	168392	169096	168022	168028	168021
892.08	169535	169870	168034	168041	168034	168034	168116	168289	168393	169156	168034	168041	168034
891.98	169832	169910	168046	168053	168046	168046	168125	168294	168395	169218	168047	168054	168046
891.88	169887	169952	168058	168066	168059	168058	168134	168300	168397	169280	168060	168066	168058
891.78	169838	169995	168071	168078	168071	168071	168144	168306	168399	169342	168073	168079	168071
891.68	169826	170039	168084	168090	168084	168084	168153	168312	168401	169405	168086	168092	168084
891.58	169702	170084	168096	168103	168096	168096	168162	168319	168404	169468	168100	168104	168096
891.48	169923	170130	168108	168115	168108	168108	168172	168326	168407	169531	168113	168117	168108
891.38	169831	170177	168121	168128	168121	168121	168181	168332	168411	169594	168127	168130	168121
891.28	169789	170225	168133	168140	168134	168133	168191	168340	168415	169657	168141	168142	168133
891.18	169803	170274	168146	168153	168146	168146	168201	168347	168419	169720	168155	168155	168146
891.08	170164	170324	168158	168165	168158	168158	168211	168355	168423	169783	168170	168168	168158
890.98	170559	170374	168171	168178	168171	168171	168221	168362	168428	169845	168186	168180	168171
890.88	170134	170424	168183	168190	168184	168183	168231	168370	168432	169907	168202	168193	168183
890.78	170000	170476	168196	168202	168196	168196	168241	168378	168438	169968	168218	168206	168196
890.68	169784	170527	168208	168215	168208	168208	168251	168386	168443	170027	168236	168218	168208
890.58	169909	170580	168221	168227	168221	168221	168262	168395	168449	170086	168255	168231	168221
890.48	169936	170632	168233	168240	168233	168233	168272	168403	168455	170144	168275	168244	168233
890.38	170038	170686	168246	168252	168246	168246	168283	168412	168461	170200	168297	168257	168246
890.28	170280	170740	168258	168265	168258	168258	168293	168421	168467	170255	168320	168270	168258
890.18	170928	170796	168271	168277	168271	168271	168304	168430	168474	170308	168346	168282	168271
890.08	170123	170852	168283	168290	168283	168283	168315	168439	168481	170360	168374	168295	168283
889.98	170271	170910	168296	168302	168296	168296	168326	168448	168488	170409	168405	168308	168296
889.88	170788	170970	168308	168314	168308	168308	168337	168457	168495	170457	168439	168321	168308
889.78	170995	171031	168321	168327	168321	168321	168348	168466	168502	170502	168477	168334	168321
889.68	170577	171096	168333	168339	168333	168333	168359	168476	168510	170546	168520	168346	168333
889.58	171597	171163	168346	168352	168346	168346	168370	168485	168518	170586	168567	168359	168346
889.48	171124	171233	168358	168364	168358	168358	168381	168495	168526	170625	168620	168372	168358
889.38	171281	171308	168371	168377	168371	168371	168392	168505	168534	170661	168680	168385	168371
889.28	170778	171388	168383	168389	168383	168383	168404	168514	168542	170694	168746	168398	168383
889.18	171242	171473	168396	168402	168396	168396	168415	168524	168551	170725	168821	168411	168396
889.08	171285	171565	168408	168414	168408	168408	168426	168534	168559	170753	168904	168424	168408
888.98	171897	171664	168421	168426	168421	168421	168438	168544	168568	170778	168997	168437	168421
888.88	171828	171771	168433	168439	168433	168433	168450	168554	168577	170800	169101	168450	168433
888.78	171544	171887	168446	168451	168446	168446	168461	168564	168586	170819	169217	168463	168446
888.68	172161	172014	168458	168464	168458	168458	168473	168575	168595	170835	169346	168476	168458
888.58	171730	172152	168471	168476	168471	168471	168484	168585	168604	170849	169489	168489	168471
888.48	172288	172302	168483	168489	168483	168483	168496	168595	168614	170859	169647	168502	168483
888.38	172589	172466	168496	168501	168496	168496	168508	168606	168623	170867	169820	168515	168496
888.28	172470	172644	168508	168514	168508	168508	168520	168616	168633	170871	170012	168528	168508
888.18	173056	172838	168521	168526	168521	168521	168532	168627	168643	170873	170221	168542	168521
888.08	173230	173048	168533	168538	168533	168533	168543	168637	168653	170872	170449	168555	168533
887.98	173114	173276	168546	168551	168546	168546	168555	168648	168663	170868	170697	168568	168546
887.88	173067	173521	168558	168563	168558	168558	168567	168658	168673	170861	170966	168581	168558
887.78	173293	173785	168571	168576	168571	168571	168579	168669	168683	170852	171256	168595	168571
887.68	174384	174069	168583	168588	168583	168583	168591	168680	168693	170840	171567	168608	168583
887.58	174754	174371	168596	168601	168596	168596	168603	168691	168703	170825	171900	168622	168596
887.48	174674	174694	168608	168613	168608	168608	168615	168702	168714	170808	172256	168635	168608
887.38	174963	175035	168621	168626	168621	168621	168627	168713	168724	170789	172632	168649	168621
887.28	175510	175396	168633	168638	168633	168633	168639	168724	168735	170768	173029	168662	168633
887.18	175852	175775	168646	168651	168646	168646	168652	168734	168745	170744	173447	168676	168646
887.08	176524	176171	168658	168663	168658	168658	168664	168746	168756	170719	173883	168690	168658
886.98	177109	176584	168671	168676	168671	168671	168676	168757	168766	170692	174338	168704	168671
886.88	177294	177011	168683	168688	168683	168683	168688	168768	168777	170663	174808	168718	168683
886.78	177815	177450	168696	168700	168696	168696	168700	168779	168788	170632	175292	168732	168696
886.68	178828	177900	168708	168713	168708	168708	168712	168790	168799	170601	175788	168746	168708
886.58	179262	178358	168721	168725	168721	168721	168725	168801	168810	170568	176293	168760	168721
886.48	179262	178821	168733	168738	168733	168733	168737	168812	168821	170533	176804	168775	168733
886.38	179490	179286	168746	168750	168746	168746	168749	168824	168832	170498	177318	168789	168746
886.28	180661	179750	168758	168763	168758	168758	168761	168835	168843	170462	177831	168804	168758
886.18	180805	180210	168771	168775	168771	168771	168774	168846	168854	170425	178340	168819	168771
886.08	180953	180662	168783	168788	168783	168783	168786	168858	168865	170388	178842	168834	168783
885.98	181874	181101	168796	168800	168796	168796	168798	168869	168876	170350	179331	168850	168796
885.88	182141	181525	168808	168813	168808	168808	168811	168880	168887	170312	179805	168865	168808
885.78	182274	181929	168820	168825	168820	168820	168823	168892	168899	170274	180259	168881	168821
885.68	183027	182310	168833	168838	168833	168833	168835	168903	168910	170235	180690	168897	168833
885.58	183387	182664	168846	168850	168846	168846	168848	168914	168921	170197	181092	168914	168846
885.48	183971	182988	168858	168862	168858	168858	168860	168926	168933	170159	181464	168931	168859
885.38	183976	183278	168870	168875	168870	168870	168872	168938	168944	170122	181801	168948	168872
885.28	183767	183532	168883	168887	168883	168883	168885	168949	168955	170084	182101	168966	168885
885.18	184522	183746	168896	168900	168896	168896	168897	168961	168967	170048	182360	168984	168898
885.08	184664	183919	168908	168912	168908	168908	168910	168972	168978	170012	182575	169003	168912
884.98	184739	184049	168920	168925	168920	168920	168922	168984	168990	169976	182746	169023	168927
884.88	184678	184135	168933	168937	168933	168933	168934	168995	169001	169942	182870	169044	168942
884.78	184297	184176	168946	168950	168946	168946	168947	169007	169013	169908	182945	169066	168959
884.68	183874	184172	168958	168962	168958	168958	168959	169019	169024	169876	182972	169089	168977
884.58	184022	184125	168970	168975	168970	168970	168972	169030	169036	169844	182951	169114	168997
884.48	183384	184035	168983	168987	168983	168983	168984	169042	169048	169814	182881	169141	169020
884.38	183162	183906	168996	169000	168996	168996	168996	169054	169059	169784	182763	169171	169046
884.28	183519	183739	169008	169012	169008	169008	169009	169065	169071	169756	182599	169205	169077
884.18	183054	183541	169020	169024	169020	169020	169021	169077	169082	169729	182391	169244	169114
884.08	183160	183316	169033	169037	169033	169033	169034	169089	169094	169704	182141	169290	169158
883.98	182518	183071	169045	169050	169045	169045	169046	169100	169106	169679	181851	169346	169212
883.88	181863	182814	169058	169062	169058	169058	169059	169112	169118	169656	181524	169412	169276
883.78	182064	182554	169070	169074	169070	169070	169071	169124	169129	169634	181165	169494	169355
883.68	181648	182299	169083	169087	169083	169083	169084	169136	169141	169614	180775	169593	169450
883.58	181610	182061	169095	169099	169095	169095	169096	169148	169153	169594	180360	169713	169565
883.48	181294	181848	169108	169112	169108	169108	169109	169160	169164	169577	179922	169858	169703
883.38	181320	181672	169120	169124	169120	169120	169121	169171	169176	169560	179467	170028	169867
883.28	181108	181538	169133	169137	169133	169133	169134	169183	169188	169545	178997	170224	170061
883.18	180860	181454	169145	169149	169145	169145	169146	169195	169200	169531	178517	170446	170288
883.08	180919	181423	169158	169162	169158	169158	169158	169207	169212	169518	178031	170689	170552
882.98	181254	181443	169170	169174	169170	169170	169171	169219	169224	169506	177542	170945	170855
882.88	181350	181507	169183	169187	169183	169183	169183	169231	169235	169496	177054	171202	171199
882.78	181101	181602	169195	169199	169195	169195	169196	169242	169247	169487	176570	171440	171587
882.68	181133	181705	169208	169212	169208	169208	169208	169254	169259	169479	176093	171637	172018
882.58	181414	181795	169220	169224	169220	169220	169221	169266	169271	169472	175627	171765	172491
882.48	181695	181850	169233	169236	169233	169233	169233	169278	169283	169466	175173	171805	173005
882.38	181749	181865	169245	169249	169245	169245	169246	169290	169295	169462	174734	171753	173554
882.28	181759	181847	169258	169261	169258	169258	169258	169302	169307	169458	174311	171620	174134
882.18	181870	181814	169270	169274	169270	169270	169271	169314	169318	169455	173907	171429	174738
882.08	182475	181783	169283	169286	169283	169283	169283	169326	169330	169454	173522	171205	175355
881.98	182479	181768	169295	169299	169295	169295	169296	169338	169342	169453	173158	170972	175977
881.88	182656	181773	169308	169311	169308	169308	169308	169350	169354	169453	172816	170745	176591
881.78	182386	181798	169320	169324	169320	169320	169321	169362	169366	169454	172494	170534	177185
881.68	182193	181836	169333	169336	169333	169333	169333	169374	169378	169455	172195	170347	177746
881.58	182070	181877	169345	169349	169345	169345	169346	169386	169390	169458	171917	170186	178262
881.48	182108	181908	169358	169361	169358	169358	169358	169398	169402	169461	171660	170052	178720
881.38	182194	181916	169370	169374	169370	169370	169371	169410	169414	169464	171425	169942	179108
881.28	182204	181889	169383	169386	169383	169383	169383	169422	169426	169469	171210	169856	179416
881.18	181428	181814	169395	169399	169395	169395	169396	169434	169438	169474	171014	169789	179637
881.08	181643	181682	169408	169411	169408	169408	169408	169446	169450	169479	170838	169739	179765
880.98	181361	181485	169420	169424	169420	169420	169421	169458	169462	169485	170678	169702	179796
880.88	181178	181219	169433	169436	169433	169433	169433	169470	169474	169492	170536	169676	179730
880.78	180088	180882	169445	169448	169445	169445	169446	169483	169486	169499	170409	169658	179570
880.68	179932	180477	169458	169461	169458	169458	169458	169495	169498	169506	170297	169646	179319
880.58	179850	180007	169470	169474	169470	169470	169470	169507	169510	169514	170199	169638	178986
880.48	179540	179480	169483	169486	169483	169483	169483	169519	169522	169523	170113	169635	178578
880.38	178393	178905	169495	169498	169495	169495	169496	169531	169535	169531	170038	169633	178109
880.28	178436	178292	169508	169511	169508	169508	169508	169543	169547	169540	169974	169634	177589
880.18	177916	177652	169520	169523	169520	169520	169520	169555	169559	169550	169919	169636	177030
880.08	176658	176998	169533	169536	169533	169533	169533	169567	169571	169559	169873	169640	176448
879.98	175918	176340	169545	169548	169545	169545	169546	169580	169583	169569	169834	169645	175852
879.88	175675	175691	169558	169561	169558	169558	169558	169592	169595	169579	169803	169650	175257
879.78	175042	175058	169570	169573	169570	169570	169570	169604	169607	169589	169777	169656	174672
879.68	174210	174452	169583	169586	169583	169583	169583	169616	169619	169600	169756	169663	174107
879.58	174240	173879	169595	169598	169595	169595	169595	169628	169631	169610	169741	169670	173570
879.48	173901	173345	169608	169611	169608	169608	169608	169640	169644	169621	169729	169678	173067
879.38	173596	172854	169620	169623	169620	169620	169620	169652	169656	169632	169721	169687	172603
879.28	172877	172408	169633	169636	169633	169633	169633	169664	169668	169644	169717	169695	172180
879.18	172450	172009	169645	169648	169645	169645	169645	169677	169680	169655	169714	169704	171801
879.08	171890	171656	169658	169661	169658	169658	169658	169689	169692	169666	169715	169713	171465
878.98	171556	171347	169670	169673	169670	169670	169670	169701	169704	169678	169717	169723	171171
878.88	171330	171080	169683	169686	169683	169683	169683	169713	169716	169689	169721	169733	170917
878.78	170982	170853	169695	169698	169695	169695	169695	169725	169729	169701	169726	169742	170701
878.68	171023	170662	169708	169710	169708	169708	169708	169738	169741	169713	169733	169753	170520
878.58	170615	170504	169720	169723	169720	169720	169720	169750	169753	169725	169741	169763	170370
878.48	170564	170374	169732	169736	169732	169732	169733	169762	169765	169737	169749	169773	170248
878.38	170285	170270	169745	169748	169745	169745	169745	169774	169777	169749	169758	169784	170149
878.28	170376	170187	169758	169760	169758	169758	169758	169786	169789	169761	169768	169795	170072
878.18	170293	170122	169770	169773	169770	169770	169770	169799	169802	169773	169778	169806	170012
878.08	169992	170073	169782	169785	169782	169782	169783	169811	169814	169785	169789	169816	169967
877.98	169795	170037	169795	169798	169795	169795	169795	169823	169826	169797	169800	169828	169935

## Sheet: After reaction
XPS Ce 3d spectra of 4CeOx/Ni catalysts after reaction
Binding Energy (eV)	Raw Intensity	Peak Sum	Background	Peak u'''	Peak u''	Peak u'	Peak u	Peak u0	Peak v'''	Peak v''	Peak v'	Peak v	Peak v0
920.98	58421.5	58482.5	58421.5	58442.7	58432.7	58423.2	58423.6	58440.6	58423.2	58423.7	58423.3	58421.5	58421.5
920.88	58511.1	58489.5	58427.2	58449.3	58438.5	58428.9	58429.3	58446.5	58428.9	58429.4	58429.1	58427.2	58427.2
920.78	58284.9	58496.7	58432.9	58456	58444.4	58434.6	58435	58452.3	58434.6	58435.1	58434.7	58432.9	58432.9
920.68	58585.5	58503.9	58438.6	58462.8	58450.2	58440.3	58440.7	58458.2	58440.3	58440.8	58440.4	58438.6	58438.6
920.58	58503.3	58511.2	58444.2	58469.7	58456.1	58446	58446.4	58464.1	58446	58446.5	58446.1	58444.2	58444.2
920.48	58817.4	58518.6	58449.9	58476.7	58461.9	58451.8	58452.1	58469.9	58451.7	58452.2	58451.8	58449.9	58449.9
920.38	58453.6	58526.1	58455.6	58483.7	58467.8	58457.5	58457.8	58475.8	58457.4	58457.9	58457.5	58455.6	58455.6
920.28	58475.6	58533.7	58461.3	58490.9	58473.7	58463.2	58463.5	58481.7	58463.1	58463.6	58463.2	58461.3	58461.3
920.18	58317.6	58541.4	58467	58498.2	58479.5	58468.9	58469.2	58487.5	58468.8	58469.3	58468.9	58467	58467
920.08	58415.3	58549.3	58472.7	58505.6	58485.4	58474.6	58474.9	58493.4	58474.5	58475	58474.6	58472.7	58472.7
919.98	58562.2	58557.3	58478.4	58513.2	58491.3	58480.3	58480.7	58499.3	58480.2	58480.7	58480.3	58478.4	58478.4
919.88	58689.6	58565.5	58484.1	58520.9	58497.2	58486	58486.4	58505.2	58485.9	58486.4	58486	58484.1	58484.1
919.78	58476	58573.8	58489.8	58528.7	58503	58491.7	58492.1	58511	58491.6	58492.1	58491.7	58489.8	58489.8
919.68	58485.1	58582.4	58495.4	58536.8	58508.9	58497.4	58497.8	58516.9	58497.3	58497.8	58497.4	58495.4	58495.4
919.58	58818.6	58591.2	58501.1	58545.1	58514.8	58503.1	58503.5	58522.8	58503.1	58503.6	58503.1	58501.1	58501.1
919.48	58852	58600.2	58506.8	58553.7	58520.7	58508.8	58509.2	58528.7	58508.8	58509.2	58508.8	58506.8	58506.8
919.38	58852.5	58609.6	58512.5	58562.5	58526.6	58514.6	58514.9	58534.6	58514.5	58515	58514.5	58512.5	58512.5
919.28	58595.1	58619.2	58518.2	58571.6	58532.5	58520.3	58520.7	58540.5	58520.2	58520.7	58520.2	58518.2	58518.2
919.18	58511.9	58629.2	58523.9	58581.1	58538.4	58526	58526.4	58546.4	58525.9	58526.4	58525.9	58523.9	58523.9
919.08	58495.9	58639.6	58529.6	58590.9	58544.4	58531.7	58532.1	58552.3	58531.6	58532.1	58531.6	58529.6	58529.6
918.98	58646.4	58650.5	58535.3	58601.2	58550.3	58537.4	58537.8	58558.2	58537.3	58537.8	58537.3	58535.3	58535.3
918.88	58674.1	58661.8	58540.9	58612	58556.2	58543.1	58543.5	58564.1	58543	58543.5	58543	58540.9	58540.9
918.78	58665.3	58673.8	58546.6	58623.4	58562.2	58548.8	58549.2	58570	58548.7	58549.2	58548.7	58546.6	58546.6
918.68	58804.4	58686.4	58552.3	58635.4	58568.1	58554.6	58554.9	58575.9	58554.4	58554.9	58554.4	58552.3	58552.3
918.58	58769.7	58699.8	58558	58648.2	58574	58560.3	58560.7	58581.9	58560.1	58560.6	58560.1	58558	58558
918.48	59007.5	58714	58563.7	58661.8	58580	58566	58566.4	58587.8	58565.8	58566.3	58565.8	58563.7	58563.7
918.38	58582.7	58729.1	58569.4	58676.3	58586	58571.7	58572.1	58593.7	58571.5	58572	58571.5	58569.4	58569.4
918.28	58714.8	58745.4	58575.1	58692	58591.9	58577.4	58577.8	58599.6	58577.2	58577.7	58577.2	58575.1	58575.1
918.18	58890.5	58763	58580.8	58708.9	58597.9	58583.2	58583.5	58605.6	58583	58583.4	58582.9	58580.8	58580.8
918.08	58752	58781.9	58586.5	58727.2	58603.9	58588.9	58589.3	58611.5	58588.7	58589.1	58588.6	58586.5	58586.5
917.98	58561.9	58802.5	58592.1	58747.1	58609.9	58594.6	58595	58617.4	58594.4	58594.8	58594.3	58592.1	58592.1
917.88	58702	58824.8	58597.8	58768.7	58615.9	58600.3	58600.7	58623.4	58600.1	58600.5	58600	58597.8	58597.8
917.78	59023.2	58849	58603.5	58792.2	58621.9	58606	58606.4	58629.3	58605.8	58606.2	58605.7	58603.5	58603.5
917.68	59170.8	58875.2	58609.2	58817.7	58627.9	58611.8	58612.1	58635.3	58611.5	58611.9	58611.4	58609.2	58609.2
917.58	58868.9	58903.5	58614.9	58845.3	58633.9	58617.5	58617.9	58641.2	58617.2	58617.7	58617.2	58614.9	58614.9
917.48	59122.2	58933.7	58620.6	58874.8	58639.9	58623.2	58623.6	58647.2	58622.9	58623.4	58622.8	58620.6	58620.6
917.38	58861.8	58965.5	58626.3	58905.8	58646	58628.9	58629.3	58653.2	58628.7	58629.1	58628.6	58626.3	58626.3
917.28	58999.9	58998.3	58632	58937.8	58652	58634.6	58635	58659.1	58634.4	58634.8	58634.2	58632	58632
917.18	58743.8	59031.2	58637.7	58969.9	58658.1	58640.4	58640.8	58665.1	58640.1	58640.5	58639.9	58637.7	58637.7
917.08	59037.6	59062.6	58643.3	59000.5	58664.2	58646.1	58646.5	58671.1	58645.8	58646.2	58645.7	58643.3	58643.3
916.98	59108.6	59091	58649	59028.1	58670.3	58651.8	58652.2	58677.1	58651.5	58651.9	58651.4	58649	58649
916.88	58911.8	59114.4	58654.7	59050.7	58676.4	58657.6	58657.9	58683	58657.2	58657.6	58657.1	58654.7	58654.7
916.78	58812.7	59131.2	58660.4	59066.6	58682.5	58663.3	58663.7	58689	58662.9	58663.3	58662.8	58660.4	58660.4
916.68	59049.5	59140.2	58666.1	59074.7	58688.6	58669	58669.4	58695	58668.7	58669	58668.5	58666.1	58666.1
916.58	59181.7	59141.2	58671.8	59074.8	58694.7	58674.7	58675.1	58701	58674.4	58674.7	58674.2	58671.8	58671.8
916.48	59000	59134.7	58677.5	59067.4	58700.9	58680.5	58680.9	58707	58680.1	58680.4	58679.9	58677.5	58677.5
916.38	59035.6	59122.3	58683.2	59054	58707.1	58686.2	58686.6	58713	58685.8	58686.1	58685.6	58683.2	58683.2
916.28	59073.9	59105.6	58688.8	59036.3	58713.2	58691.9	58692.3	58719	58691.5	58691.8	58691.3	58688.8	58688.8
916.18	59156	59086.6	58694.5	59016.3	58719.4	58697.7	58698.1	58725.1	58697.2	58697.6	58697	58694.5	58694.5
916.08	59030.8	59066.8	58700.2	58995.5	58725.7	58703.4	58703.8	58731.1	58702.9	58703.3	58702.7	58700.2	58700.2
915.98	59048.2	59047.5	58705.9	58975.1	58731.9	58709.1	58709.5	58737.1	58708.7	58709	58708.4	58705.9	58705.9
915.88	59055.4	59029.5	58711.6	58956	58738.2	58714.9	58715.3	58743.2	58714.4	58714.7	58714.1	58711.6	58711.6
915.78	59168.1	59013.3	58717.3	58938.7	58744.5	58720.6	58721	58749.2	58720.1	58720.4	58719.8	58717.3	58717.3
915.68	59014.2	58999.1	58723	58923.3	58750.8	58726.3	58726.7	58755.2	58725.8	58726.1	58725.5	58723	58723
915.58	58821.3	58986.9	58728.7	58910	58757.1	58732.1	58732.5	58761.3	58731.6	58731.8	58731.2	58728.7	58728.7
915.48	58886.6	58976.8	58734.3	58898.6	58763.5	58737.8	58738.2	58767.3	58737.3	58737.5	58736.9	58734.3	58734.3
915.38	59029.2	58968.6	58740	58889.1	58769.9	58743.6	58743.9	58773.4	58743	58743.2	58742.6	58740	58740
915.28	58898.8	58962.1	58745.7	58881.2	58776.4	58749.3	58749.7	58779.5	58748.7	58748.9	58748.3	58745.7	58745.7
915.18	58865.3	58957.1	58751.4	58874.9	58782.8	58755.1	58755.4	58785.6	58754.4	58754.7	58754	58751.4	58751.4
915.08	58989.7	58953.5	58757.1	58869.9	58789.4	58760.8	58761.2	58791.7	58760.2	58760.4	58759.7	58757.1	58757.1
914.98	59026.9	58951.1	58762.8	58866.1	58795.9	58766.6	58766.9	58797.8	58765.9	58766.1	58765.4	58762.8	58762.8
914.88	58986.2	58949.9	58768.5	58863.3	58802.6	58772.3	58772.7	58803.8	58771.6	58771.8	58771.2	58768.5	58768.5
914.78	58923.3	58949.6	58774.2	58861.4	58809.2	58778.1	58778.4	58809.9	58777.3	58777.5	58776.9	58774.2	58774.2
914.68	59165.9	58950.2	58779.8	58860.3	58816	58783.8	58784.2	58816.1	58783.1	58783.2	58782.6	58779.8	58779.8
914.58	58985.6	58951.6	58785.5	58859.9	58822.8	58789.6	58789.9	58822.2	58788.8	58788.9	58788.3	58785.5	58785.5
914.48	59082.7	58953.7	58791.2	58860.2	58829.6	58795.3	58795.7	58828.3	58794.5	58794.7	58794	58791.2	58791.2
914.38	59160.8	58956.4	58796.9	58861	58836.6	58801.1	58801.4	58834.4	58800.2	58800.4	58799.7	58796.9	58796.9
914.28	58871.8	58959.6	58802.6	58862.2	58843.6	58806.8	58807.2	58840.6	58806	58806.1	58805.4	58802.6	58802.6
914.18	58984.7	58963.4	58808.3	58863.9	58850.7	58812.6	58812.9	58846.8	58811.7	58811.8	58811.1	58808.3	58808.3
914.08	59226.2	58967.7	58814	58866	58857.9	58818.4	58818.7	58852.9	58817.4	58817.5	58816.8	58814	58814
913.98	58916.1	58972.5	58819.7	58868.3	58865.2	58824.1	58824.4	58859.1	58823.2	58823.2	58822.5	58819.7	58819.7
913.88	59267.7	58977.6	58825.4	58871	58872.7	58829.9	58830.2	58865.3	58828.9	58828.9	58828.2	58825.4	58825.4
913.78	58950.8	58983.2	58831.1	58874	58880.2	58835.7	58836	58871.4	58834.6	58834.7	58833.9	58831.1	58831.1
913.68	59105.3	58989.1	58836.7	58877.1	58887.9	58841.4	58841.7	58877.7	58840.4	58840.4	58839.6	58836.7	58836.7
913.58	59266.7	58995.4	58842.4	58880.5	58895.8	58847.2	58847.5	58883.9	58846.1	58846.1	58845.3	58842.4	58842.4
913.48	59145	59002.1	58848.1	58884.1	58903.8	58853	58853.2	58890.1	58851.8	58851.8	58851.1	58848.1	58848.1
913.38	59100	59009.2	58853.8	58887.8	58912	58858.8	58859	58896.3	58857.6	58857.5	58856.8	58853.8	58853.8
913.28	59244.5	59016.6	58859.5	58891.7	58920.4	58864.6	58864.8	58902.5	58863.3	58863.2	58862.5	58859.5	58859.5
913.18	58965.4	59024.3	58865.2	58895.7	58928.9	58870.3	58870.6	58908.8	58869.1	58869	58868.2	58865.2	58865.2
913.08	59736.5	59032.4	58870.9	58899.8	58937.8	58876.1	58876.3	58915	58874.8	58874.7	58873.9	58870.9	58870.9
912.98	59020.9	59040.9	58876.6	58904.1	58946.8	58881.9	58882.1	58921.3	58880.5	58880.4	58879.6	58876.6	58876.6
912.88	58954.8	59049.7	58882.2	58908.5	58956.1	58887.7	58887.9	58927.6	58886.3	58886.1	58885.3	58882.2	58882.2
912.78	59196.3	59058.9	58887.9	58912.9	58965.6	58893.5	58893.7	58933.9	58892	58891.8	58891	58887.9	58887.9
912.68	59159.8	59068.6	58893.6	58917.4	58975.5	58899.3	58899.5	58940.2	58897.8	58897.6	58896.7	58893.6	58893.6
912.58	59198	59078.6	58899.3	58922.1	58985.6	58905.1	58905.2	58946.5	58903.5	58903.3	58902.4	58899.3	58899.3
912.48	59228.4	59089	58905	58926.7	58996.1	58910.9	58911	58952.8	58909.3	58909	58908.1	58905	58905
912.38	59270.6	59099.9	58910.7	58931.5	59006.9	58916.7	58916.8	58959.2	58915	58914.7	58913.9	58910.7	58910.7
912.28	59068.4	59111.2	58916.4	58936.3	59018.1	58922.5	58922.6	58965.5	58920.8	58920.4	58919.6	58916.4	58916.4
912.18	59300.9	59123	58922.1	58941.1	59029.6	58928.4	58928.4	58971.9	58926.5	58926.2	58925.3	58922.1	58922.1
912.08	59343.2	59135.2	58927.7	58946	59041.6	58934.2	58934.2	58978.3	58932.2	58931.9	58931	58927.7	58927.7
911.98	59372.8	59148	58933.4	58951	59054	58940	58940	58984.7	58938	58937.6	58936.7	58933.4	58933.4
911.88	59249.9	59161.3	58939.1	58956	59066.8	58945.9	58945.8	58991.1	58943.8	58943.3	58942.4	58939.1	58939.1
911.78	59303	59175.1	58944.8	58961	59080.2	58951.7	58951.6	58997.5	58949.5	58949.1	58948.1	58944.8	58944.8
911.68	59356.5	59189.5	58950.5	58966.1	59094	58957.6	58957.4	59004	58955.3	58954.8	58953.8	58950.5	58950.5
911.58	59275.9	59204.4	58956.2	58971.2	59108.3	58963.4	58963.2	59010.4	58961	58960.5	58959.6	58956.2	58956.2
911.48	59191.4	59219.9	58961.9	58976.3	59123.1	58969.3	58969.1	59016.9	58966.8	58966.2	58965.3	58961.9	58961.9
911.38	59571.4	59236.1	58967.6	58981.5	59138.4	58975.2	58974.9	59023.4	58972.6	58971.9	58971	58967.6	58967.6
911.28	59195.5	59252.8	58973.2	58986.7	59154.4	58981.2	58980.7	59029.9	58978.3	58977.7	58976.7	58973.2	58973.2
911.18	59334.7	59270.2	58978.9	58991.9	59170.8	58987.1	58986.5	59036.5	58984.1	58983.4	58982.4	58978.9	58978.9
911.08	59385.8	59288.2	58984.6	58997.2	59187.9	58993	58992.4	59043	58989.9	58989.1	58988.1	58984.6	58984.6
910.98	59330.8	59306.9	58990.3	59002.4	59205.6	58999	58998.2	59049.6	58995.6	58994.8	58993.8	58990.3	58990.3
910.88	59293.2	59326.3	58996	59007.7	59223.8	59005	59004	59056.2	59001.4	59000.6	58999.6	58996	58996
910.78	59273.9	59346.4	59001.7	59013	59242.7	59011.1	59009.9	59062.8	59007.2	59006.3	59005.3	59001.7	59001.7
910.68	59399.3	59367.1	59007.4	59018.4	59262.1	59017.1	59015.7	59069.5	59012.9	59012	59011	59007.4	59007.4
910.58	59340.1	59388.6	59013.1	59023.7	59282.2	59023.2	59021.6	59076.1	59018.7	59017.8	59016.7	59013.1	59013.1
910.48	59402.1	59410.7	59018.8	59029.1	59302.9	59029.4	59027.4	59082.8	59024.5	59023.5	59022.4	59018.8	59018.8
910.38	59270.2	59433.6	59024.4	59034.4	59324.1	59035.6	59033.3	59089.5	59030.3	59029.2	59028.1	59024.4	59024.4
910.28	59242.5	59457.1	59030.1	59039.8	59346	59041.9	59039.2	59096.3	59036.1	59034.9	59033.8	59030.1	59030.1
910.18	59540.4	59481.3	59035.8	59045.2	59368.4	59048.3	59045.1	59103	59041.9	59040.7	59039.6	59035.8	59035.8
910.08	59352.8	59506.3	59041.5	59050.6	59391.4	59054.7	59050.9	59109.8	59047.6	59046.4	59045.3	59041.5	59041.5
909.98	59485.3	59531.9	59047.2	59056.1	59414.9	59061.2	59056.8	59116.6	59053.4	59052.2	59051	59047.2	59047.2
909.88	59774	59558.2	59052.9	59061.5	59438.9	59067.9	59062.7	59123.5	59059.2	59057.9	59056.7	59052.9	59052.9
909.78	59798.6	59585.1	59058.6	59066.9	59463.4	59074.7	59068.6	59130.4	59065	59063.6	59062.4	59058.6	59058.6
909.68	59573.1	59612.7	59064.3	59072.4	59488.4	59081.6	59074.5	59137.3	59070.8	59069.3	59068.2	59064.3	59064.3
909.58	59774.8	59640.9	59069.9	59077.9	59513.7	59088.7	59080.4	59144.2	59076.6	59075.1	59073.9	59069.9	59069.9
909.48	59831.4	59669.7	59075.6	59083.3	59539.4	59096	59086.4	59151.2	59082.4	59080.8	59079.6	59075.6	59075.6
909.38	59652.7	59699.1	59081.3	59088.8	59565.4	59103.5	59092.3	59158.2	59088.2	59086.6	59085.3	59081.3	59081.3
909.28	59823.3	59729	59087	59094.3	59591.7	59111.2	59098.2	59165.3	59094.1	59092.3	59091	59087	59087
909.18	60068.1	59759.4	59092.7	59099.8	59618.1	59119.2	59104.2	59172.4	59099.9	59098	59096.8	59092.7	59092.7
909.08	59957.3	59790.3	59098.4	59105.3	59644.7	59127.5	59110.1	59179.5	59105.7	59103.8	59102.5	59098.4	59098.4
908.98	60024.2	59821.7	59104.1	59110.8	59671.3	59136.2	59116.1	59186.7	59111.5	59109.5	59108.2	59104.1	59104.1
908.88	59753.5	59853.5	59109.8	59116.3	59697.8	59145.2	59122.1	59193.9	59117.3	59115.2	59113.9	59109.8	59109.8
908.78	59913.5	59885.6	59115.4	59121.9	59724.3	59154.7	59128.1	59201.1	59123.2	59121	59119.7	59115.4	59115.4
908.68	59756.2	59918.1	59121.1	59127.4	59750.6	59164.6	59134	59208.4	59129	59126.7	59125.4	59121.1	59121.1
908.58	59963.9	59950.9	59126.8	59132.9	59776.5	59175	59140.1	59215.8	59134.8	59132.5	59131.1	59126.8	59126.8
908.48	59762.3	59983.9	59132.5	59138.5	59802	59186	59146.1	59223.2	59140.7	59138.2	59136.8	59132.5	59132.5
908.38	59666.2	60017.1	59138.2	59144	59827.1	59197.7	59152.1	59230.7	59146.5	59144	59142.6	59138.2	59138.2
908.28	60063.1	60050.4	59143.9	59149.6	59851.4	59210	59158.1	59238.2	59152.4	59149.7	59148.3	59143.9	59143.9
908.18	60081.7	60083.8	59149.6	59155.1	59875.1	59223.1	59164.2	59245.7	59158.2	59155.4	59154	59149.6	59149.6
908.08	60136.1	60117.3	59155.3	59160.7	59897.9	59237	59170.3	59253.4	59164.1	59161.2	59159.7	59155.3	59155.3
907.98	60051	60150.7	59161	59166.3	59919.7	59251.8	59176.4	59261	59170	59166.9	59165.4	59161	59161
907.88	60013.1	60184.1	59166.6	59171.8	59940.3	59267.5	59182.5	59268.8	59175.8	59172.7	59171.2	59166.6	59166.6
907.78	59981.9	60217.4	59172.3	59177.4	59959.8	59284.3	59188.6	59276.6	59181.7	59178.4	59176.9	59172.3	59172.3
907.68	60151.3	60250.5	59178	59183	59977.9	59302.2	59194.7	59284.5	59187.6	59184.2	59182.6	59178	59178
907.58	60130.4	60283.5	59183.7	59188.6	59994.6	59321.2	59200.9	59292.4	59193.5	59189.9	59188.4	59183.7	59183.7
907.48	60323.5	60316.2	59189.4	59194.2	60009.7	59341.5	59207.1	59300.5	59199.4	59195.7	59194.1	59189.4	59189.4
907.38	60550.2	60348.8	59195.1	59199.7	60023.1	59363.2	59213.2	59308.6	59205.3	59201.4	59199.8	59195.1	59195.1
907.28	60576.1	60381.1	59200.8	59205.3	60034.8	59386.2	59219.5	59316.8	59211.2	59207.2	59205.6	59200.8	59200.8
907.18	60357.3	60413.3	59206.5	59210.9	60044.8	59410.8	59225.7	59325	59217.1	59212.9	59211.3	59206.5	59206.5
907.08	60335.1	60445.3	59212.2	59216.5	60052.9	59436.8	59232	59333.4	59223	59218.7	59217	59212.2	59212.2
906.98	60520.1	60477.1	59217.8	59222.1	60059.1	59464.5	59238.3	59341.8	59228.9	59224.5	59222.8	59217.8	59217.8
906.88	60189.6	60508.9	59223.5	59227.7	60063.5	59493.8	59244.6	59350.4	59234.9	59230.2	59228.5	59223.5	59223.5
906.78	60344.1	60540.7	59229.2	59233.3	60066.1	59524.8	59250.9	59359	59240.8	59236	59234.2	59229.2	59229.2
906.68	60218.5	60572.6	59234.9	59238.9	60066.8	59557.7	59257.3	59367.7	59246.8	59241.7	59239.9	59234.9	59234.9
906.58	60664.9	60604.6	59240.6	59244.5	60065.7	59592.2	59263.7	59376.6	59252.8	59247.5	59245.7	59240.6	59240.6
906.48	60494.2	60636.9	59246.3	59250.2	60063	59628.6	59270.2	59385.5	59258.7	59253.2	59251.4	59246.3	59246.3
906.38	60868.3	60669.5	59252	59255.8	60058.6	59666.8	59276.7	59394.5	59264.7	59259	59257.2	59252	59252
906.28	60628.3	60702.7	59257.7	59261.4	60052.8	59706.8	59283.2	59403.7	59270.7	59264.8	59262.9	59257.7	59257.7
906.18	60899.8	60736.4	59263.3	59267	60045.5	59748.7	59289.8	59413	59276.7	59270.6	59268.6	59263.3	59263.3
906.08	60655.3	60770.7	59269	59272.6	60036.9	59792.2	59296.4	59422.4	59282.8	59276.3	59274.4	59269	59269
905.98	60743.4	60805.8	59274.7	59278.2	60027.1	59837.5	59303.1	59431.9	59288.8	59282.1	59280.1	59274.7	59274.7
905.88	60856.3	60841.6	59280.4	59283.9	60016.3	59884.5	59309.8	59441.5	59294.8	59287.8	59285.8	59280.4	59280.4
905.78	61052.3	60878.3	59286.1	59289.5	60004.5	59933	59316.6	59451.3	59300.9	59293.6	59291.6	59286.1	59286.1
905.68	60952.8	60915.9	59291.8	59295.1	59991.9	59983	59323.4	59461.2	59307	59299.4	59297.3	59291.8	59291.8
905.58	60993.4	60954.3	59297.5	59300.8	59978.7	60034.3	59330.3	59471.3	59313	59305.2	59303.1	59297.5	59297.5
905.48	61175.9	60993.6	59303.2	59306.4	59964.8	60086.9	59337.2	59481.5	59319.1	59310.9	59308.8	59303.2	59303.2
905.38	61103.6	61033.7	59308.8	59312	59950.5	60140.5	59344.3	59491.8	59325.3	59316.7	59314.5	59308.8	59308.8
905.28	61028	61074.7	59314.5	59317.7	59935.8	60195.1	59351.4	59502.4	59331.4	59322.5	59320.3	59314.5	59314.5
905.18	61311.4	61116.3	59320.2	59323.3	59920.8	60250.3	59358.6	59513	59337.6	59328.3	59326	59320.2	59320.2
905.08	61267.3	61158.5	59325.9	59328.9	59905.7	60305.9	59365.9	59523.8	59343.7	59334.1	59331.8	59325.9	59325.9
904.98	61092.9	61201.2	59331.6	59334.6	59890.4	60361.9	59373.3	59534.8	59349.9	59339.8	59337.5	59331.6	59331.6
904.88	61569.2	61244.2	59337.3	59340.2	59875.2	60417.9	59380.9	59546	59356.2	59345.6	59343.3	59337.3	59337.3
904.78	61411.2	61287.3	59343	59345.8	59860.1	60473.6	59388.5	59557.3	59362.4	59351.4	59349	59343	59343
904.68	61563.8	61330.5	59348.7	59351.5	59845.1	60528.9	59396.3	59568.9	59368.7	59357.2	59354.8	59348.7	59348.7
904.58	61230.8	61373.4	59354.4	59357.1	59830.3	60583.3	59404.2	59580.6	59374.9	59363	59360.5	59354.4	59354.4
904.48	61483.8	61416	59360	59362.8	59815.8	60636.8	59412.2	59592.4	59381.3	59368.8	59366.3	59360	59360
904.38	61712.3	61457.9	59365.7	59368.4	59801.6	60688.8	59420.5	59604.5	59387.6	59374.6	59372	59365.7	59365.7
904.28	61773.4	61498.9	59371.4	59374.1	59787.8	60739.3	59428.9	59616.8	59394	59380.4	59377.8	59371.4	59371.4
904.18	61729.9	61539	59377.1	59379.7	59774.4	60787.8	59437.5	59629.2	59400.4	59386.2	59383.5	59377.1	59377.1
904.08	61608.4	61577.7	59382.8	59385.3	59761.5	60834.1	59446.3	59641.9	59406.8	59392	59389.3	59382.8	59382.8
903.98	61559.9	61614.9	59388.5	59391	59749	60878	59455.4	59654.8	59413.3	59397.8	59395	59388.5	59388.5
903.88	61582.4	61650.4	59394.2	59396.6	59737.1	60919	59464.8	59667.9	59419.8	59403.6	59400.8	59394.2	59394.2
903.78	62039.6	61683.9	59399.9	59402.3	59725.7	60957.1	59474.4	59681.1	59426.4	59409.4	59406.6	59399.9	59399.9
903.68	61819.3	61715.3	59405.6	59407.9	59714.9	60991.8	59484.3	59694.7	59433	59415.2	59412.3	59405.6	59405.6
903.58	62001.7	61744.4	59411.2	59413.6	59704.6	61023.1	59494.7	59708.4	59439.7	59421	59418.1	59411.2	59411.2
903.48	61860.2	61771.1	59416.9	59419.2	59695	61050.7	59505.4	59722.3	59446.4	59426.8	59423.8	59416.9	59416.9
903.38	61976.7	61795.2	59422.6	59424.9	59685.9	61074.3	59516.5	59736.5	59453.2	59432.6	59429.6	59422.6	59422.6
903.28	61862.4	61816.6	59428.3	59430.6	59677.5	61094	59528.2	59750.8	59460	59438.4	59435.3	59428.3	59428.3
903.18	61777.5	61835.4	59434	59436.2	59669.6	61109.5	59540.3	59765.4	59466.9	59444.2	59441.1	59434	59434
903.08	62138.3	61851.4	59439.7	59441.9	59662.4	61120.7	59553.1	59780.2	59473.8	59450.1	59446.9	59439.7	59439.7
902.98	61776.5	61864.7	59445.4	59447.5	59655.8	61127.7	59566.6	59795.3	59480.8	59455.9	59452.7	59445.4	59445.4
902.88	61904.3	61875.3	59451.1	59453.2	59649.7	61130.4	59580.7	59810.5	59488	59461.7	59458.4	59451.1	59451.1
902.78	61856.3	61883.4	59456.7	59458.8	59644.3	61128.8	59595.8	59826	59495.2	59467.6	59464.2	59456.7	59456.7
902.68	61292.4	61889.1	59462.4	59464.5	59639.4	61123	59611.7	59841.7	59502.5	59473.4	59470	59462.4	59462.4
902.58	61371.7	61892.7	59468.1	59470.2	59635.1	61113.1	59628.7	59857.6	59509.9	59479.2	59475.7	59468.1	59468.1
902.48	61597.5	61894.3	59473.8	59475.8	59631.3	61099.2	59646.9	59873.7	59517.4	59485.1	59481.5	59473.8	59473.8
902.38	61618.4	61894.2	59479.5	59481.5	59628.1	61081.6	59666.3	59890	59525.1	59490.9	59487.3	59479.5	59479.5
902.28	61543.5	61892.8	59485.2	59487.1	59625.3	61060.2	59687.2	59906.5	59532.9	59496.7	59493.1	59485.2	59485.2
902.18	61735.7	61890.4	59490.9	59492.8	59623.1	61035.5	59709.6	59923.2	59540.8	59502.6	59498.8	59490.9	59490.9
902.08	61363	61887.4	59496.6	59498.5	59621.4	61007.6	59733.7	59940.1	59549	59508.4	59504.6	59496.6	59496.6
901.98	61609.1	61884.1	59502.2	59504.1	59620.1	60976.8	59759.7	59957.1	59557.4	59514.3	59510.4	59502.2	59502.2
901.88	61574.2	61881	59507.9	59509.8	59619.2	60943.3	59787.6	59974.3	59566	59520.1	59516.2	59507.9	59507.9
901.78	61799	61878.4	59513.6	59515.4	59618.8	60907.4	59817.6	59991.6	59574.8	59526	59522	59513.6	59513.6
901.68	61391	61876.6	59519.3	59521.1	59618.8	60869.5	59849.6	60009.1	59584	59531.9	59527.8	59519.3	59519.3
901.58	61601.9	61875.8	59525	59526.8	59619.1	60829.7	59883.7	60026.7	59593.5	59537.7	59533.5	59525	59525
901.48	61747.6	61876	59530.7	59532.4	59619.8	60788.4	59919.5	60044.3	59603.4	59543.6	59539.3	59530.7	59530.7
901.38	61729.7	61877.3	59536.4	59538.1	59620.8	60745.9	59956.7	60062	59613.7	59549.5	59545.1	59536.4	59536.4
901.28	61697.1	61879.2	59542.1	59543.8	59622.2	60702.5	59994.6	60079.7	59624.6	59555.4	59550.9	59542.1	59542.1
901.18	61736.2	61881.2	59547.8	59549.4	59623.9	60658.4	60032.4	60097.5	59635.9	59561.2	59556.7	59547.8	59547.8
901.08	61438.2	61882.4	59553.4	59555.1	59625.8	60613.9	60068.9	60115.2	59647.9	59567.1	59562.5	59553.4	59553.4
900.98	61916.3	61881.5	59559.1	59560.8	59628	60569.3	60102.6	60132.9	59660.5	59573	59568.3	59559.1	59559.1
900.88	61854.3	61877.3	59564.8	59566.4	59630.4	60524.8	60131.9	60150.4	59673.9	59578.9	59574.1	59564.8	59564.8
900.78	61653.5	61868.5	59570.5	59572.1	59633.1	60480.7	60155.3	60167.9	59688.2	59584.8	59579.9	59570.5	59570.5
900.68	61993.6	61854	59576.2	59577.8	59636	60437.1	60171.5	60185.2	59703.3	59590.8	59585.7	59576.2	59576.2
900.58	61830.5	61833.3	59581.9	59583.4	59639.1	60394.3	60179.7	60202.3	59719.5	59596.7	59591.5	59581.9	59581.9
900.48	61853.9	61806.3	59587.6	59589.1	59642.3	60352.4	60179.6	60219.2	59736.8	59602.6	59597.3	59587.6	59587.6
900.38	62097.1	61773.8	59593.3	59594.8	59645.8	60311.7	60171.8	60235.7	59755.2	59608.5	59603.2	59593.3	59593.3
900.28	61992.1	61736.8	59598.9	59600.5	59649.3	60272.3	60157.2	60251.9	59774.9	59614.4	59609	59598.9	59598.9
900.18	61450.1	61697.1	59604.6	59606.1	59653.1	60234.2	60137.3	60267.7	59795.9	59620.4	59614.8	59604.6	59604.6
900.08	61679.5	61656.2	59610.3	59611.8	59656.9	60197.7	60113.7	60283.1	59818.3	59626.3	59620.6	59610.3	59610.3
899.98	61676	61615.9	59616	59617.5	59660.9	60162.8	60087.9	60298	59842.2	59632.2	59626.4	59616	59616
899.88	61676.5	61577.5	59621.7	59623.1	59665	60129.5	60061.3	60312.4	59867.5	59638.2	59632.2	59621.7	59621.7
899.78	61659	61542.1	59627.4	59628.8	59669.2	60098	60035	60326.2	59894.4	59644.2	59638.1	59627.4	59627.4
899.68	61583.5	61510.6	59633.1	59634.5	59673.5	60068.3	60009.7	60339.3	59922.8	59650.1	59643.9	59633.1	59633.1
899.58	61353.7	61483.3	59638.8	59640.2	59677.9	60040.4	59985.9	60351.8	59952.6	59656.1	59649.7	59638.8	59638.8
899.48	61561.6	61460.5	59644.4	59645.8	59682.4	60014.3	59964	60363.6	59983.9	59662.1	59655.6	59644.4	59644.4
899.38	61744.2	61442.1	59650.1	59651.5	59686.9	59990	59944.2	60374.6	60016.4	59668.1	59661.4	59650.1	59650.1
899.28	61549.2	61428	59655.8	59657.2	59691.5	59967.5	59926.4	60384.8	60050	59674.1	59667.3	59655.8	59655.8
899.18	61755.7	61417.7	59661.5	59662.8	59696.2	59946.8	59910.6	60394.2	60084.4	59680.1	59673.1	59661.5	59661.5
899.08	61735.9	61410.7	59667.2	59668.5	59700.9	59927.8	59896.8	60402.8	60119.2	59686.1	59679	59667.2	59667.2
898.98	61246.5	61406.3	59672.9	59674.2	59705.7	59910.6	59884.7	60410.5	60154	59692.1	59684.8	59672.9	59672.9
898.88	61627.2	61403.8	59678.6	59679.9	59710.5	59894.9	59874.3	60417.4	60188	59698.1	59690.7	59678.6	59678.6
898.78	61325.8	61402.1	59684.3	59685.5	59715.4	59880.8	59865.4	60423.3	60220.7	59704.2	59696.5	59684.3	59684.3
898.68	61434.3	61400.2	59689.9	59691.2	59720.3	59868.3	59857.9	60428.4	60251.2	59710.2	59702.4	59689.9	59689.9
898.58	61490.3	61397.1	59695.6	59696.9	59725.2	59857.2	59851.6	60432.6	60278.6	59716.3	59708.2	59695.6	59695.6
898.48	61349.2	61391.7	59701.3	59702.6	59730.2	59847.5	59846.4	60435.9	60302	59722.3	59714.1	59701.3	59701.3
898.38	61372.2	61383	59707	59708.2	59735.2	59839	59842.2	60438.4	60320.6	59728.4	59720	59707	59707
898.28	61470	61370.2	59712.7	59713.9	59740.3	59831.8	59838.9	60440	60333.9	59734.5	59725.9	59712.7	59712.7
898.18	61149.5	61352.9	59718.4	59719.6	59745.3	59825.8	59836.4	60440.8	60341.4	59740.6	59731.8	59718.4	59718.4
898.08	61383.6	61330.7	59724.1	59725.3	59750.4	59820.8	59834.6	60440.9	60342.9	59746.7	59737.6	59724.1	59724.1
897.98	61385.4	61303.7	59729.8	59730.9	59755.6	59816.8	59833.4	60440.2	60338.8	59752.8	59743.5	59729.8	59729.8
897.88	61263	61272.5	59735.5	59736.6	59760.7	59813.8	59832.9	60438.8	60329.6	59759	59749.4	59735.5	59735.5
897.78	61357.6	61237.6	59741.2	59742.3	59765.9	59811.6	59832.8	60436.8	60315.8	59765.1	59755.3	59741.2	59741.2
897.68	61109.8	61199.7	59746.8	59748	59771	59810.2	59833.2	60434.1	60298.5	59771.3	59761.2	59746.8	59746.8
897.58	61057.1	61159.7	59752.5	59753.6	59776.2	59809.5	59834.1	60430.9	60278.4	59777.4	59767.2	59752.5	59752.5
897.48	60955.1	61118.4	59758.2	59759.3	59781.4	59809.5	59835.3	60427.2	60256.4	59783.6	59773.1	59758.2	59758.2
897.38	61003.2	61076.5	59763.9	59765	59786.7	59810.1	59836.8	60423	60233.4	59789.8	59779	59763.9	59763.9
897.28	60991.1	61034.7	59769.6	59770.7	59791.9	59811.3	59838.7	60418.4	60209.9	59796.1	59784.9	59769.6	59769.6
897.18	60520.4	60993.5	59775.3	59776.3	59797.2	59812.9	59840.8	60413.4	60186.6	59802.3	59790.8	59775.3	59775.3
897.08	60890.2	60953.3	59781	59782	59802.4	59815	59843.2	60408.1	60163.9	59808.6	59796.8	59781	59781
896.98	60755.8	60914.4	59786.7	59787.7	59807.7	59817.5	59845.8	60402.5	60142.1	59814.8	59802.7	59786.7	59786.7
896.88	60606.9	60877	59792.3	59793.4	59813	59820.4	59848.7	60396.7	60121.4	59821.1	59808.7	59792.3	59792.3
896.78	61036.5	60841.4	59798	59799.1	59818.3	59823.6	59851.7	60390.8	60102.1	59827.4	59814.6	59798	59798
896.68	60819.6	60807.5	59803.7	59804.7	59823.7	59827.1	59854.9	60384.6	60084.2	59833.8	59820.6	59803.7	59803.7
896.58	60730.3	60775.5	59809.4	59810.4	59829	59830.8	59858.3	60378.4	60067.8	59840.1	59826.6	59809.4	59809.4
896.48	60660.4	60745.3	59815.1	59816.1	59834.3	59834.8	59861.8	60372	60052.8	59846.5	59832.6	59815.1	59815.1
896.38	60724.3	60717	59820.8	59821.8	59839.7	59838.9	59865.5	60365.7	60039.5	59852.9	59838.5	59820.8	59820.8
896.28	60688.1	60690.5	59826.5	59827.4	59845	59843.3	59869.3	60359.3	60027.6	59859.3	59844.5	59826.5	59826.5
896.18	60866.2	60665.7	59832.2	59833.1	59850.4	59847.8	59873.2	60353	60017.1	59865.7	59850.5	59832.2	59832.2
896.08	60702.6	60642.7	59837.8	59838.8	59855.8	59852.5	59877.2	60346.7	60008	59872.2	59856.5	59837.8	59837.8
895.98	60704.4	60621.3	59843.5	59844.5	59861.1	59857.2	59881.3	60340.4	60000.2	59878.7	59862.6	59843.5	59843.5
895.88	60364.9	60601.5	59849.2	59850.2	59866.5	59862.1	59885.5	60334.3	59993.7	59885.2	59868.6	59849.2	59849.2
895.78	60661.5	60583.1	59854.9	59855.8	59871.9	59867.1	59889.8	60328.3	59988.2	59891.8	59874.6	59854.9	59854.9
895.68	61025.6	60566.2	59860.6	59861.5	59877.3	59872.1	59894.2	60322.4	59983.8	59898.3	59880.7	59860.6	59860.6
895.58	60790.1	60550.5	59866.3	59867.2	59882.7	59877.2	59898.6	60316.6	59980.4	59904.9	59886.7	59866.3	59866.3
895.48	60491.8	60536.1	59872	59872.9	59888.2	59882.4	59903.1	60311	59977.9	59911.6	59892.8	59872	59872
895.38	60107.5	60522.8	59877.7	59878.6	59893.6	59887.7	59907.7	60305.6	59976.2	59918.3	59898.8	59877.7	59877.7
895.28	60487.6	60510.5	59883.3	59884.2	59899	59892.9	59912.3	60300.4	59975.2	59925	59904.9	59883.3	59883.3
895.18	60547.5	60499.3	59889	59889.9	59904.4	59898.2	59917	60295.3	59974.9	59931.8	59911	59889	59889
895.08	60266.7	60489	59894.7	59895.6	59909.9	59903.6	59921.7	60290.4	59975.1	59938.6	59917.1	59894.7	59894.7
894.98	60516.5	60479.5	59900.4	59901.3	59915.3	59909	59926.5	60285.8	59975.9	59945.4	59923.2	59900.4	59900.4
894.88	60652.7	60470.9	59906.1	59907	59920.8	59914.4	59931.3	60281.4	59977.1	59952.3	59929.4	59906.1	59906.1
894.78	60576.3	60463	59911.8	59912.6	59926.3	59919.8	59936.2	60277.1	59978.8	59959.2	59935.5	59911.8	59911.8
894.68	60545.3	60455.8	59917.5	59918.3	59931.7	59925.3	59941.1	60273.1	59980.8	59966.2	59941.7	59917.5	59917.5
894.58	60649.3	60449.3	59923.2	59924	59937.2	59930.8	59946	60269.3	59983.1	59973.2	59947.9	59923.2	59923.2
894.48	60560.9	60443.4	59928.9	59929.7	59942.7	59936.2	59951	60265.8	59985.7	59980.3	59954	59928.9	59928.9
894.38	60508.1	60438.2	59934.5	59935.4	59948.2	59941.7	59956	60262.4	59988.6	59987.5	59960.2	59934.5	59934.5
894.28	60407.7	60433.4	59940.2	59941	59953.6	59947.2	59961	60259.3	59991.7	59994.7	59966.5	59940.2	59940.2
894.18	60603.9	60429.3	59945.9	59946.7	59959.1	59952.8	59966.1	60256.4	59995	60002	59972.7	59945.9	59945.9
894.08	60460.2	60425.6	59951.6	59952.4	59964.6	59958.3	59971.2	60253.7	59998.4	60009.3	59978.9	59951.6	59951.6
893.98	60709.2	60422.5	59957.3	59958.1	59970.1	59963.8	59976.3	60251.2	60002.1	60016.7	59985.2	59957.3	59957.3
893.88	60591.7	60419.8	59963	59963.8	59975.6	59969.4	59981.5	60248.9	60005.8	60024.2	59991.5	59963	59963
893.78	60643.9	60417.6	59968.7	59969.4	59981.1	59974.9	59986.6	60246.9	60009.7	60031.8	59997.8	59968.7	59968.7
893.68	60451.7	60415.9	59974.4	59975.1	59986.6	59980.5	59991.8	60245.1	60013.7	60039.5	60004.1	59974.4	59974.4
893.58	60702.7	60414.7	59980.1	59980.8	59992.1	59986	59997	60243.4	60017.9	60047.2	60010.5	59980.1	59980.1
893.48	60720.1	60413.8	59985.7	59986.5	59997.7	59991.6	60002.2	60242	60022.1	60055.1	60016.8	59985.7	59985.7
893.38	60409.7	60413.4	59991.4	59992.2	60003.2	59997.2	60007.5	60240.8	60026.4	60063	60023.2	59991.4	59991.4
893.28	60549.8	60413.5	59997.1	59997.9	60008.7	60002.8	60012.8	60239.8	60030.7	60071	60029.6	59997.1	59997.1
893.18	60513.2	60414	60002.8	60003.5	60014.2	60008.3	60018	60239	60035.2	60079.2	60036.1	60002.8	60002.8
893.08	60304	60414.9	60008.5	60009.2	60019.8	60013.9	60023.3	60238.4	60039.7	60087.5	60042.6	60008.5	60008.5
892.98	60625	60416.2	60014.2	60014.9	60025.3	60019.5	60028.7	60237.9	60044.3	60095.9	60049	60014.2	60014.2
892.88	60534.3	60418	60019.9	60020.6	60030.8	60025.1	60034	60237.7	60048.9	60104.4	60055.6	60019.9	60019.9
892.78	60356.8	60420.2	60025.6	60026.3	60036.4	60030.7	60039.3	60237.6	60053.6	60113.1	60062.1	60025.6	60025.6
892.68	60331.1	60422.8	60031.2	60031.9	60041.9	60036.3	60044.7	60237.8	60058.3	60121.9	60068.7	60031.2	60031.2
892.58	60489.1	60425.9	60036.9	60037.6	60047.5	60041.9	60050	60238	60063.1	60130.9	60075.3	60036.9	60036.9
892.48	60831.4	60429.4	60042.6	60043.3	60053	60047.5	60055.4	60238.5	60068	60140.1	60081.9	60042.6	60042.6
892.38	60645.7	60433.3	60048.3	60049	60058.6	60053.1	60060.8	60239.1	60072.8	60149.5	60088.6	60048.3	60048.3
892.28	60470.6	60437.7	60054	60054.7	60064.1	60058.7	60066.2	60239.9	60077.7	60159	60095.4	60054	60054
892.18	60395.3	60442.5	60059.7	60060.4	60069.7	60064.3	60071.6	60240.8	60082.7	60168.8	60102.1	60059.7	60059.7
892.08	60666.3	60447.8	60065.4	60066	60075.2	60069.9	60077	60241.9	60087.7	60178.8	60108.9	60065.4	60065.4
891.98	60584.5	60453.6	60071.1	60071.7	60080.8	60075.5	60082.4	60243.1	60092.7	60189	60115.8	60071.1	60071.1
891.88	60789.4	60459.9	60076.8	60077.4	60086.3	60081.1	60087.9	60244.5	60097.7	60199.5	60122.7	60076.8	60076.8
891.78	60593.7	60466.6	60082.4	60083.1	60091.9	60086.7	60093.3	60246	60102.8	60210.2	60129.6	60082.4	60082.4
891.68	60484.9	60473.9	60088.1	60088.8	60097.5	60092.3	60098.8	60247.7	60107.9	60221.3	60136.7	60088.1	60088.1
891.58	60635.7	60481.8	60093.8	60094.5	60103.1	60097.9	60104.2	60249.4	60113	60232.6	60143.7	60093.8	60093.8
891.48	60484.9	60490.2	60099.5	60100.1	60108.6	60103.6	60109.7	60251.3	60118.2	60244.3	60150.8	60099.5	60099.5
891.38	60729.1	60499.1	60105.2	60105.8	60114.2	60109.2	60115.1	60253.4	60123.3	60256.3	60158	60105.2	60105.2
891.28	60446.8	60508.7	60110.9	60111.5	60119.8	60114.8	60120.6	60255.5	60128.5	60268.8	60165.3	60110.9	60110.9
891.18	60411	60518.9	60116.6	60117.2	60125.4	60120.4	60126.1	60257.8	60133.7	60281.6	60172.7	60116.6	60116.6
891.08	60572.2	60529.7	60122.2	60122.9	60130.9	60126.1	60131.6	60260.2	60138.9	60294.8	60180.1	60122.2	60122.2
890.98	60527.1	60541.3	60127.9	60128.6	60136.5	60131.7	60137.1	60262.6	60144.2	60308.5	60187.7	60127.9	60127.9
890.88	60724.1	60553.6	60133.6	60134.2	60142.1	60137.3	60142.6	60265.2	60149.4	60322.7	60195.3	60133.6	60133.6
890.78	61003.3	60566.6	60139.3	60139.9	60147.7	60142.9	60148.1	60267.9	60154.7	60337.4	60203.1	60139.3	60139.3
890.68	60697.7	60580.5	60145	60145.6	60153.3	60148.6	60153.6	60270.7	60160	60352.6	60211.1	60145	60145
890.58	60530	60595.2	60150.7	60151.3	60158.9	60154.2	60159.2	60273.6	60165.3	60368.5	60219.1	60150.7	60150.7
890.48	60718.5	60610.8	60156.4	60157	60164.5	60159.8	60164.7	60276.6	60170.7	60384.9	60227.4	60156.4	60156.4
890.38	60730.4	60627.3	60162.1	60162.7	60170.1	60165.5	60170.2	60279.6	60176	60402	60235.8	60162.1	60162.1
890.28	60949.3	60644.9	60167.8	60168.3	60175.7	60171.1	60175.7	60282.8	60181.3	60419.7	60244.6	60167.8	60167.8
890.18	60807.4	60663.5	60173.4	60174	60181.2	60176.8	60181.3	60286	60186.7	60438.2	60253.5	60173.4	60173.4
890.08	60531.5	60683.3	60179.1	60179.7	60186.8	60182.4	60186.8	60289.3	60192.1	60457.4	60262.8	60179.1	60179.1
889.98	60708.2	60704.2	60184.8	60185.4	60192.4	60188	60192.4	60292.6	60197.4	60477.3	60272.4	60184.8	60184.8
889.88	60699.4	60726.4	60190.5	60191.1	60198.1	60193.7	60197.9	60296.1	60202.8	60498	60282.4	60190.5	60190.5
889.78	60664.9	60749.9	60196.2	60196.8	60203.7	60199.3	60203.5	60299.6	60208.3	60519.4	60292.8	60196.2	60196.2
889.68	60535.5	60774.7	60201.9	60202.4	60209.3	60205	60209	60303.2	60213.7	60541.6	60303.8	60201.9	60201.9
889.58	60466.9	60800.9	60207.6	60208.1	60214.9	60210.6	60214.6	60306.8	60219.1	60564.5	60315.3	60207.6	60207.6
889.48	60593	60828.6	60213.3	60213.8	60220.5	60216.2	60220.1	60310.6	60224.5	60588.1	60327.5	60213.3	60213.3
889.38	61005.5	60857.7	60218.9	60219.5	60226.1	60221.9	60225.7	60314.3	60230	60612.3	60340.5	60218.9	60218.9
889.28	60771.1	60888.3	60224.6	60225.2	60231.7	60227.5	60231.3	60318.2	60235.4	60637.1	60354.4	60224.6	60224.6
889.18	60860.4	60920.3	60230.3	60230.9	60237.3	60233.2	60236.9	60322.1	60240.9	60662.2	60369.2	60230.3	60230.3
889.08	60958.9	60953.7	60236	60236.6	60242.9	60238.8	60242.4	60326	60246.3	60687.6	60385.2	60236	60236
888.98	60631.9	60988.6	60241.7	60242.2	60248.5	60244.5	60248	60330	60251.8	60713.1	60402.4	60241.7	60241.7
888.88	60712.6	61024.6	60247.4	60247.9	60254.1	60250.1	60253.6	60334	60257.3	60738.3	60420.9	60247.4	60247.4
888.78	60830.4	61061.8	60253.1	60253.6	60259.8	60255.8	60259.2	60338.1	60262.8	60763.1	60441.1	60253.1	60253.1
888.68	60783.2	61100.1	60258.8	60259.3	60265.4	60261.4	60264.8	60342.3	60268.2	60787.2	60462.9	60258.8	60258.8
888.58	60918.4	61139.2	60264.5	60265	60271	60267.1	60270.4	60346.4	60273.8	60810.2	60486.6	60264.5	60264.5
888.48	60882.2	61179	60270.1	60270.7	60276.6	60272.7	60275.9	60350.7	60279.2	60831.7	60512.5	60270.1	60270.1
888.38	61299	61219.4	60275.8	60276.3	60282.2	60278.4	60281.5	60354.9	60284.8	60851.5	60540.5	60275.8	60275.8
888.28	61234.2	61260.1	60281.5	60282	60287.8	60284.1	60287.1	60359.2	60290.3	60869.1	60571.1	60281.5	60281.5
888.18	61041.2	61301.1	60287.2	60287.7	60293.5	60289.7	60292.7	60363.6	60295.8	60884.3	60604.3	60287.2	60287.2
888.08	61150.7	61342.3	60292.9	60293.4	60299.1	60295.4	60298.3	60367.9	60301.3	60896.8	60640.3	60292.9	60292.9
887.98	61186.9	61383.7	60298.6	60299.1	60304.7	60301	60303.9	60372.4	60306.8	60906.4	60679.4	60298.6	60298.6
887.88	61331.8	61425.3	60304.3	60304.8	60310.3	60306.7	60309.6	60376.8	60312.4	60913	60721.7	60304.3	60304.3
887.78	61156.9	61467.3	60310	60310.4	60316	60312.3	60315.2	60381.3	60317.9	60916.6	60767.4	60310	60310
887.68	61530.1	61510	60315.7	60316.1	60321.6	60318	60320.8	60385.8	60323.4	60917.2	60816.6	60315.7	60315.7
887.58	61588.7	61553.4	60321.3	60321.8	60327.2	60323.7	60326.4	60390.3	60329	60914.9	60869.5	60321.3	60321.3
887.48	61478.7	61598.1	60327	60327.5	60332.9	60329.3	60332	60394.9	60334.5	60910.1	60926.1	60327	60327
887.38	61645.9	61644.3	60332.7	60333.2	60338.5	60335	60337.6	60399.5	60340.1	60903	60986.5	60332.7	60332.7
887.28	61679.8	61692.3	60338.4	60338.9	60344.1	60340.6	60343.2	60404.1	60345.7	60893.8	61050.7	60338.4	60338.4
887.18	61816.2	61742.6	60344.1	60344.6	60349.8	60346.3	60348.8	60408.8	60351.2	60883	61118.8	60344.1	60344.1
887.08	61497	61795.3	60349.8	60350.2	60355.4	60351.9	60354.4	60413.4	60356.8	60871	61190.5	60349.8	60349.8
886.98	61840.6	61850.7	60355.5	60355.9	60361	60357.6	60360.1	60418.1	60362.3	60857.9	61266	60355.5	60355.5
886.88	61781.8	61909	60361.2	60361.6	60366.7	60363.3	60365.7	60422.9	60367.9	60844.3	61344.8	60361.2	60361.2
886.78	61857.3	61970.1	60366.8	60367.3	60372.3	60368.9	60371.3	60427.6	60373.5	60830.3	61426.8	60366.8	60366.8
886.68	62201.2	62034.2	60372.5	60373	60377.9	60374.6	60376.9	60432.4	60379.1	60816.2	61511.8	60372.5	60372.5
886.58	62482.6	62100.9	60378.2	60378.7	60383.6	60380.3	60382.6	60437.2	60384.6	60802.3	61599.3	60378.2	60378.2
886.48	62227.7	62170.1	60383.9	60384.3	60389.2	60385.9	60388.2	60442	60390.2	60788.7	61689	60383.9	60383.9
886.38	62269	62241.4	60389.6	60390	60394.8	60391.6	60393.8	60446.8	60395.8	60775.5	61780.2	60389.6	60389.6
886.28	62251	62314.3	60395.3	60395.7	60400.5	60397.2	60399.4	60451.7	60401.4	60762.9	61872.4	60395.3	60395.3
886.18	62191	62388.3	60401	60401.4	60406.1	60402.9	60405.1	60456.5	60407	60750.9	61965.1	60401	60401
886.08	62386.5	62462.6	60406.7	60407.1	60411.8	60408.6	60410.7	60461.4	60412.6	60739.7	62057.4	60406.7	60406.7
885.98	62426.8	62536.6	60412.3	60412.8	60417.4	60414.2	60416.3	60466.3	60418.2	60729.2	62148.6	60412.3	60412.4
885.88	62391.2	62609.2	60418	60418.5	60423	60419.9	60422	60471.2	60423.8	60719.4	62237.7	60418	60418.1
885.78	62429.3	62679.7	60423.7	60424.2	60428.7	60425.6	60427.6	60476.2	60429.3	60710.4	62323.8	60423.7	60423.8
885.68	62766.1	62747	60429.4	60429.8	60434.3	60431.2	60433.2	60481.1	60434.9	60702.2	62405.9	60429.4	60429.5
885.58	62858.9	62810.1	60435.1	60435.5	60440	60436.9	60438.9	60486.1	60440.6	60694.7	62483.1	60435.1	60435.2
885.48	62964.8	62867.8	60440.8	60441.2	60445.6	60442.6	60444.5	60491.1	60446.2	60687.8	62554.1	60440.8	60441
885.38	62675.1	62919.1	60446.5	60446.9	60451.2	60448.3	60450.2	60496.1	60451.8	60681.8	62617.9	60446.5	60446.8
885.28	62619.5	62962.9	60452.2	60452.6	60456.9	60453.9	60455.8	60501.1	60457.4	60676.3	62673.5	60452.2	60452.7
885.18	62833.9	62998.3	60457.8	60458.3	60462.5	60459.6	60461.4	60506.1	60463	60671.5	62720	60457.9	60458.7
885.08	62892.4	63024.5	60463.5	60463.9	60468.2	60465.3	60467.1	60511.1	60468.6	60667.3	62756.5	60463.6	60464.8
884.98	62862.7	63040.8	60469.2	60469.6	60473.8	60470.9	60472.7	60516.2	60474.2	60663.6	62782.4	60469.4	60471
884.88	62798.2	63047	60474.9	60475.3	60479.5	60476.6	60478.4	60521.2	60479.8	60660.5	62797.2	60475.2	60477.5
884.78	62980	63042.8	60480.6	60481	60485.1	60482.3	60484	60526.3	60485.4	60657.9	62800.8	60481	60484.4
884.68	62777.9	63028.4	60486.3	60486.7	60490.8	60487.9	60489.7	60531.4	60491.1	60655.8	62793.1	60487	60491.7
884.58	62817.7	63004.3	60492	60492.4	60496.4	60493.6	60495.3	60536.5	60496.7	60654.1	62774.5	60493.1	60499.5
884.48	62638.5	62971.3	60497.7	60498.1	60502.1	60499.3	60501	60541.6	60502.3	60652.8	62745.5	60499.6	60508.2
884.38	62544.9	62930.6	60503.4	60503.8	60507.7	60505	60506.6	60546.7	60507.9	60651.9	62706.8	60506.4	60517.9
884.28	62730.1	62883.2	60509.1	60509.4	60513.4	60510.6	60512.3	60551.9	60513.5	60651.4	62659.4	60513.8	60528.9
884.18	62702.5	62830.9	60514.7	60515.1	60519	60516.3	60517.9	60557	60519.2	60651.2	62604.1	60522.1	60541.6
884.08	62626.7	62775.4	60520.4	60520.8	60524.7	60522	60523.6	60562.2	60524.8	60651.4	62542	60531.5	60556.4
883.98	62072.8	62718.6	60526.1	60526.5	60530.3	60527.6	60529.2	60567.3	60530.4	60651.8	62474.2	60542.4	60573.7
883.88	62376.3	62662.5	60531.8	60532.2	60536	60533.3	60534.9	60572.5	60536	60652.6	62401.8	60555.3	60594.1
883.78	62310.3	62609.2	60537.5	60537.9	60541.6	60539	60540.5	60577.7	60541.7	60653.6	62325.8	60570.7	60618.1
883.68	62544	62560.9	60543.2	60543.6	60547.3	60544.7	60546.2	60582.9	60547.3	60654.8	62247.2	60589.1	60646.5
883.58	62812.5	62519.7	60548.9	60549.2	60552.9	60550.3	60551.8	60588.1	60552.9	60656.3	62166.9	60611	60679.8
883.48	62460.6	62487.4	60554.6	60554.9	60558.6	60556	60557.5	60593.3	60558.6	60658	62085.8	60636.9	60718.8
883.38	62626.2	62465.9	60560.2	60560.6	60564.2	60561.7	60563.1	60598.5	60564.2	60659.9	62004.6	60667.1	60764.1
883.28	62326.2	62456.4	60565.9	60566.3	60569.9	60567.3	60568.8	60603.7	60569.8	60662	61924	60701.7	60816.1
883.18	62407.2	62459.9	60571.6	60572	60575.6	60573	60574.4	60609	60575.5	60664.3	61844.7	60740.5	60875.6
883.08	62342.3	62476.6	60577.3	60577.7	60581.2	60578.7	60580.1	60614.2	60581.1	60666.7	61767.2	60782.9	60942.5
882.98	62285.8	62506.2	60583	60583.3	60586.9	60584.4	60585.8	60619.5	60586.8	60669.3	61691.9	60828.1	61017.3
882.88	62777.1	62547.7	60588.7	60589	60592.5	60590.1	60591.4	60624.7	60592.4	60672.1	61619.4	60874.7	61099.5
882.78	62703.3	62599.3	60594.4	60594.7	60598.2	60595.7	60597.1	60630	60598	60675	61549.9	60921.1	61188.9
882.68	62712.7	62658.7	60600.1	60600.4	60603.8	60601.4	60602.7	60635.3	60603.7	60678	61483.7	60965.6	61284.6
882.58	62791.8	62723.1	60605.7	60606.1	60609.5	60607.1	60608.4	60640.5	60609.3	60681.1	61421.1	61006.1	61385.6
882.48	62623.3	62789.3	60611.4	60611.8	60615.2	60612.8	60614	60645.8	60615	60684.4	61362	61040.8	61490.4
882.38	62712.1	62853.8	60617.1	60617.5	60620.8	60618.4	60619.7	60651.1	60620.6	60687.8	61306.8	61067.9	61597.3
882.28	62932.2	62913.5	60622.8	60623.2	60626.5	60624.1	60625.4	60656.4	60626.2	60691.2	61255.4	61086.1	61704.2
882.18	62966.3	62965.2	60628.5	60628.8	60632.1	60629.8	60631	60661.7	60631.9	60694.8	61207.8	61094.8	61808.9
882.08	63139.3	63006.4	60634.2	60634.5	60637.8	60635.4	60636.7	60667	60637.5	60698.5	61164	61093.6	61908.9
881.98	62904.3	63034.9	60639.9	60640.2	60643.4	60641.1	60642.3	60672.4	60643.2	60702.2	61123.9	61083.1	62001.9
881.88	62875.8	63049.3	60645.6	60645.9	60649.1	60646.8	60648	60677.7	60648.8	60706.1	61087.5	61064.1	62085.3
881.78	62895.6	63048.6	60651.2	60651.6	60654.8	60652.5	60653.7	60683	60654.5	60710	61054.5	61038.3	62157
881.68	62970.5	63032.4	60656.9	60657.3	60660.4	60658.2	60659.3	60688.3	60660.1	60714	61024.8	61007.3	62215.1
881.58	63383.3	63001	60662.6	60663	60666.1	60663.8	60665	60693.7	60665.8	60718	60998.2	60973.2	62257.8
881.48	62732	62954.8	60668.3	60668.6	60671.8	60669.5	60670.7	60699	60671.4	60722.2	60974.6	60937.8	62284
881.38	62772.7	62895	60674	60674.3	60677.4	60675.2	60676.3	60704.4	60677.1	60726.4	60953.8	60903	62293.1
881.28	62709.7	62822.6	60679.7	60680	60683.1	60680.9	60682	60709.8	60682.7	60730.6	60935.6	60870.2	62284.9
881.18	62809.9	62738.9	60685.4	60685.7	60688.7	60686.6	60687.7	60715.1	60688.4	60734.9	60919.8	60840.5	62260
881.08	62504.6	62645.7	60691.1	60691.4	60694.4	60692.2	60693.3	60720.5	60694	60739.3	60906.2	60814.8	62219.2
880.98	62663.1	62544.3	60696.8	60697.1	60700.1	60697.9	60699	60725.9	60699.7	60743.7	60894.6	60793.3	62164
880.88	62277.5	62436.8	60702.4	60702.8	60705.7	60703.6	60704.7	60731.2	60705.3	60748.1	60884.8	60776.2	62096.3
880.78	62220.8	62324.7	60708.1	60708.4	60711.4	60709.2	60710.3	60736.6	60711	60752.7	60876.6	60763.4	62018.2
880.68	62145.8	62209.8	60713.8	60714.1	60717.1	60714.9	60716	60742	60716.7	60757.2	60870	60754.3	61932
880.58	61932.3	62094.2	60719.5	60719.8	60722.7	60720.6	60721.7	60747.4	60722.3	60761.8	60864.6	60748.5	61840.2
880.48	61793.2	61979.3	60725.2	60725.5	60728.4	60726.3	60727.3	60752.8	60728	60766.4	60860.5	60745.6	61745.2
880.38	61855.2	61867	60730.9	60731.2	60734.1	60732	60733	60758.2	60733.6	60771.1	60857.4	60744.9	61649.5
880.28	61807.8	61758.8	60736.6	60736.9	60739.7	60737.7	60738.7	60763.6	60739.3	60775.8	60855.3	60746	61555.1
880.18	61981.6	61656	60742.3	60742.6	60745.4	60743.3	60744.3	60769	60744.9	60780.6	60854	60748.5	61463.7
880.08	61564.6	61559.7	60747.9	60748.2	60751	60749	60750	60774.4	60750.6	60785.3	60853.4	60752	61377.2
879.98	61228.2	61470.7	60753.6	60753.9	60756.7	60754.7	60755.7	60779.9	60756.3	60790.1	60853.4	60756.2	61296.5
879.88	61294.8	61389.7	60759.3	60759.6	60762.4	60760.4	60761.3	60785.3	60761.9	60795	60854.1	60760.9	61222.8
879.78	61292.4	61317.1	60765	60765.3	60768	60766	60767	60790.7	60767.6	60799.8	60855.2	60766	61156.5
879.68	61397.7	61252.7	60770.7	60771	60773.7	60771.7	60772.7	60796.1	60773.2	60804.7	60856.7	60771.3	61097.8
879.58	61465.2	61196.6	60776.4	60776.7	60779.4	60777.4	60778.3	60801.6	60778.9	60809.6	60858.6	60776.7	61046.8
879.48	61148.8	61148.4	60782.1	60782.4	60785	60783.1	60784	60807	60784.6	60814.6	60860.9	60782.3	61003.3
879.38	60906.1	61107.6	60787.8	60788.1	60790.7	60788.8	60789.7	60812.5	60790.2	60819.6	60863.4	60787.9	60966.8
879.28	60745	61073.6	60793.4	60793.8	60796.4	60794.4	60795.3	60817.9	60795.9	60824.6	60866.2	60793.5	60936.8
879.18	60821.3	61045.8	60799.1	60799.4	60802	60800.1	60801	60823.4	60801.6	60829.6	60869.2	60799.2	60912.7
879.08	60793.3	61023.5	60804.8	60805.1	60807.7	60805.8	60806.7	60828.8	60807.2	60834.6	60872.3	60804.8	60893.8
878.98	60819.5	61005.9	60810.5	60810.8	60813.4	60811.5	60812.3	60834.3	60812.9	60839.7	60875.7	60810.5	60879.5
878.88	60955.7	60992.4	60816.2	60816.5	60819.1	60817.2	60818	60839.7	60818.6	60844.7	60879.2	60816.2	60869.1
878.78	61002.6	60982.4	60821.9	60822.2	60824.7	60822.8	60823.7	60845.2	60824.2	60849.8	60882.8	60821.9	60862.1
878.68	60830	60975.3	60827.6	60827.9	60830.4	60828.5	60829.4	60850.7	60829.9	60854.9	60886.6	60827.6	60857.8
878.58	60786.3	60970.6	60833.3	60833.6	60836.1	60834.2	60835	60856.1	60835.5	60860.1	60890.5	60833.3	60855.7
878.48	60461.4	60967.8	60839	60839.2	60841.7	60839.9	60840.7	60861.6	60841.2	60865.2	60894.4	60839	60855.4
878.38	60637.2	60966.5	60844.6	60844.9	60847.4	60845.6	60846.4	60867.1	60846.9	60870.4	60898.5	60844.6	60856.6
878.28	60934.3	60966.5	60850.3	60850.6	60853.1	60851.2	60852.1	60872.6	60852.5	60875.6	60902.6	60850.3	60859
878.18	60573.1	60967.4	60856	60856.3	60858.7	60856.9	60857.7	60878	60858.2	60880.8	60906.8	60856	60862.2
878.08	60504.6	60969.2	60861.7	60862	60864.4	60862.6	60863.4	60883.5	60863.9	60886	60911.1	60861.7	60866
877.98	60867.4	60971.4	60867.4	60867.7	60870.1	60868.3	60869.1	60889	60869.5	60891.2	60915.4	60867.4	60870.4
