# Supplementary material for: Inverse ceria-nickel catalyst for enhanced C–O bond hydrogenolysis of biomass and polyether
Source: Nat Commun. 2024 Sep 30;15:8444. doi: 10.1038/s41467-024-52704-9 (PMC11443077; doi:10.1038/s41467-024-52704-9)
Supplement: Supplementary file 3 — Source Data [file 41467_2024_52704_MOESM3_ESM.zip › Supplementary Figure 8a.xlsx]

## Sheet: 1CeOx-Ni
XPS Ce 3d spectra of 1CeOx/Ni catalysts
Binding Energy (eV)	Raw Intensity	Peak Sum	Background	Peak u'''	Peak u''	Peak u'	Peak u	Peak u0	Peak v'''	Peak v''	Peak v'	Peak v	Peak v0
920.98	108456	108471	108456	108456	108469	108456	108456	108457	108456	108456	108456	108456	108457
920.88	108509	108486	108471	108471	108484	108471	108471	108472	108471	108471	108471	108471	108472
920.78	108224	108501	108486	108486	108499	108486	108486	108486	108486	108486	108486	108486	108487
920.68	108374	108516	108501	108501	108514	108501	108501	108501	108501	108501	108501	108501	108502
920.58	108367	108531	108516	108516	108529	108516	108516	108516	108516	108516	108516	108516	108517
920.48	108518	108546	108531	108531	108544	108531	108531	108531	108531	108531	108531	108531	108532
920.38	108166	108561	108546	108546	108560	108546	108546	108546	108546	108546	108546	108546	108547
920.28	108495	108576	108560	108560	108575	108560	108560	108561	108560	108560	108560	108561	108562
920.18	108657	108592	108575	108575	108590	108575	108575	108576	108575	108575	108575	108576	108576
920.08	108460	108607	108590	108590	108605	108590	108590	108591	108590	108590	108590	108590	108591
919.98	108378	108622	108605	108605	108620	108605	108605	108606	108605	108605	108605	108606	108606
919.88	108562	108637	108620	108620	108635	108620	108620	108621	108620	108620	108620	108620	108621
919.78	108693	108652	108635	108635	108650	108635	108635	108636	108635	108635	108635	108635	108636
919.68	108884	108667	108650	108650	108666	108650	108650	108651	108650	108650	108650	108650	108651
919.58	108583	108683	108665	108665	108681	108665	108665	108666	108665	108665	108665	108665	108666
919.48	108586	108698	108680	108680	108696	108680	108680	108681	108680	108680	108680	108680	108681
919.38	108603	108713	108695	108695	108711	108695	108695	108696	108695	108695	108695	108695	108696
919.28	108572	108728	108710	108710	108726	108710	108710	108710	108710	108710	108710	108710	108711
919.18	108672	108743	108725	108725	108741	108725	108725	108725	108725	108725	108725	108725	108726
919.08	108848	108759	108740	108740	108757	108740	108740	108740	108740	108740	108740	108740	108741
918.98	108847	108774	108755	108755	108772	108755	108755	108755	108755	108755	108755	108755	108756
918.88	108482	108789	108770	108770	108787	108770	108770	108770	108770	108770	108770	108770	108771
918.78	108474	108804	108784	108784	108802	108784	108784	108785	108784	108784	108784	108785	108786
918.68	108438	108820	108799	108799	108818	108799	108799	108800	108799	108799	108799	108800	108800
918.58	108827	108835	108814	108814	108833	108814	108814	108815	108814	108814	108814	108814	108815
918.48	108613	108850	108829	108829	108848	108829	108829	108830	108829	108829	108829	108829	108830
918.38	108980	108865	108844	108844	108863	108844	108844	108845	108844	108844	108844	108844	108845
918.28	108937	108881	108859	108859	108878	108859	108859	108860	108859	108859	108859	108859	108860
918.18	108810	108896	108874	108874	108894	108874	108874	108875	108874	108874	108874	108874	108875
918.08	108883	108911	108889	108889	108909	108889	108889	108890	108889	108889	108889	108889	108890
917.98	108762	108927	108904	108904	108924	108904	108904	108905	108904	108904	108904	108904	108905
917.88	108874	108942	108919	108919	108940	108919	108919	108920	108919	108919	108919	108919	108920
917.78	108875	108957	108934	108934	108955	108934	108934	108934	108934	108934	108934	108934	108935
917.68	108718	108973	108949	108949	108970	108949	108949	108949	108949	108949	108949	108949	108950
917.58	108993	108988	108964	108964	108986	108964	108964	108964	108964	108964	108964	108964	108965
917.48	108897	109004	108978	108978	109001	108978	108978	108979	108978	108978	108978	108979	108980
917.38	108998	109019	108994	108994	109017	108994	108994	108994	108994	108994	108994	108994	108995
917.28	109082	109034	109008	109008	109032	109008	109008	109009	109008	109008	109008	109009	109010
917.18	109344	109050	109023	109023	109048	109023	109023	109024	109023	109023	109023	109024	109024
917.08	109282	109065	109038	109038	109063	109038	109038	109039	109038	109038	109038	109038	109040
916.98	108847	109081	109053	109053	109079	109053	109053	109054	109053	109053	109053	109053	109054
916.88	109170	109097	109068	109068	109094	109068	109068	109069	109068	109068	109068	109068	109069
916.78	109185	109112	109083	109083	109110	109083	109083	109084	109083	109083	109083	109083	109084
916.68	109247	109128	109098	109098	109126	109098	109098	109099	109098	109098	109098	109098	109099
916.58	109336	109144	109113	109113	109141	109113	109113	109114	109113	109113	109113	109113	109114
916.48	109063	109159	109128	109128	109157	109128	109128	109129	109128	109128	109128	109128	109129
916.38	109129	109175	109143	109143	109173	109143	109143	109144	109143	109143	109143	109143	109144
916.28	109458	109191	109158	109158	109189	109158	109158	109159	109158	109158	109158	109158	109159
916.18	109264	109207	109173	109173	109204	109173	109173	109174	109173	109173	109173	109173	109174
916.08	109573	109223	109188	109188	109220	109188	109188	109188	109188	109188	109188	109188	109189
915.98	109406	109239	109202	109202	109237	109202	109202	109203	109202	109202	109202	109203	109204
915.88	109368	109255	109217	109217	109253	109217	109217	109218	109217	109217	109217	109218	109219
915.78	109332	109271	109232	109232	109269	109232	109232	109233	109232	109232	109232	109232	109234
915.68	109273	109288	109247	109247	109285	109247	109247	109248	109247	109247	109247	109248	109249
915.58	109443	109304	109262	109262	109302	109262	109262	109263	109262	109262	109262	109262	109264
915.48	109489	109321	109277	109277	109318	109277	109277	109278	109277	109277	109277	109277	109278
915.38	109407	109337	109292	109292	109335	109292	109292	109293	109292	109292	109292	109292	109293
915.28	109683	109354	109307	109307	109351	109307	109307	109308	109307	109307	109307	109307	109308
915.18	109449	109371	109322	109322	109368	109322	109322	109323	109322	109322	109322	109322	109323
915.08	109563	109388	109337	109337	109385	109337	109337	109338	109337	109337	109337	109337	109338
914.98	109442	109405	109352	109352	109402	109352	109352	109353	109352	109352	109352	109352	109353
914.88	109603	109422	109367	109367	109420	109367	109367	109368	109367	109367	109367	109367	109368
914.78	109563	109440	109382	109382	109437	109382	109382	109383	109382	109382	109382	109382	109383
914.68	109508	109458	109397	109397	109455	109397	109397	109398	109397	109397	109397	109397	109398
914.58	109500	109475	109412	109412	109473	109412	109412	109413	109412	109412	109412	109412	109413
914.48	109386	109494	109426	109426	109491	109426	109426	109428	109426	109426	109426	109427	109428
914.38	109545	109512	109441	109441	109509	109441	109441	109442	109441	109441	109441	109442	109443
914.28	109375	109530	109456	109456	109528	109456	109456	109457	109456	109456	109456	109456	109458
914.18	109544	109549	109471	109471	109546	109471	109471	109472	109471	109471	109471	109471	109473
914.08	109508	109568	109486	109486	109565	109486	109486	109487	109486	109486	109486	109486	109488
913.98	109745	109588	109501	109501	109585	109501	109501	109502	109501	109501	109501	109501	109502
913.88	109776	109607	109516	109516	109604	109516	109516	109517	109516	109516	109516	109516	109518
913.78	109567	109627	109531	109531	109624	109531	109531	109532	109531	109531	109531	109531	109532
913.68	109708	109647	109546	109546	109644	109546	109546	109547	109546	109546	109546	109546	109547
913.58	109902	109668	109561	109561	109665	109561	109561	109562	109561	109561	109561	109561	109562
913.48	109712	109689	109576	109576	109686	109576	109576	109577	109576	109576	109576	109576	109577
913.38	109928	109710	109591	109591	109707	109591	109591	109592	109591	109591	109591	109591	109592
913.28	109785	109732	109606	109606	109729	109606	109606	109607	109606	109606	109606	109606	109607
913.18	109735	109754	109620	109620	109751	109621	109620	109622	109620	109620	109620	109621	109622
913.08	109791	109776	109635	109635	109773	109636	109635	109637	109635	109635	109635	109636	109637
912.98	109887	109799	109650	109650	109796	109650	109650	109652	109650	109650	109650	109651	109652
912.88	109947	109823	109665	109665	109819	109665	109665	109667	109665	109665	109665	109666	109667
912.78	109890	109847	109680	109680	109843	109680	109680	109682	109680	109680	109680	109680	109682
912.68	109904	109871	109695	109695	109868	109695	109695	109696	109695	109695	109695	109695	109697
912.58	110045	109896	109710	109710	109892	109710	109710	109712	109710	109710	109710	109710	109712
912.48	110170	109921	109725	109725	109918	109725	109725	109726	109725	109725	109725	109725	109727
912.38	109785	109947	109740	109740	109944	109740	109740	109741	109740	109740	109740	109740	109742
912.28	110190	109974	109755	109755	109970	109755	109755	109756	109755	109755	109755	109755	109756
912.18	109964	110001	109770	109770	109997	109770	109770	109771	109770	109770	109770	109770	109771
912.08	110133	110028	109785	109785	110024	109785	109785	109786	109785	109785	109785	109785	109786
911.98	109948	110056	109800	109800	110052	109800	109800	109801	109800	109800	109800	109800	109801
911.88	110067	110085	109815	109815	110081	109815	109815	109816	109815	109815	109815	109815	109816
911.78	110113	110114	109830	109830	110110	109830	109830	109831	109830	109830	109830	109830	109831
911.68	110222	110144	109844	109844	110140	109846	109845	109846	109844	109844	109844	109845	109846
911.58	110130	110175	109859	109859	110170	109861	109860	109861	109859	109859	109859	109860	109861
911.48	110200	110206	109874	109874	110201	109876	109874	109876	109874	109874	109874	109875	109876
911.38	110196	110238	109889	109889	110232	109891	109889	109891	109889	109889	109889	109890	109891
911.28	110453	110270	109904	109904	110264	109907	109904	109906	109904	109904	109904	109904	109906
911.18	110351	110303	109919	109919	110296	109922	109919	109921	109919	109919	109919	109919	109921
911.08	110269	110337	109934	109934	110329	109938	109934	109936	109934	109934	109934	109934	109936
910.98	110403	110371	109949	109949	110363	109953	109949	109951	109949	109949	109949	109949	109951
910.88	110531	110406	109964	109964	110397	109969	109964	109966	109964	109964	109964	109964	109966
910.78	110386	110442	109979	109979	110432	109984	109979	109981	109979	109979	109979	109979	109981
910.68	110215	110478	109994	109994	110466	110000	109994	109996	109994	109994	109994	109994	109996
910.58	110392	110514	110009	110009	110502	110016	110009	110011	110009	110009	110009	110009	110010
910.48	110614	110552	110024	110024	110538	110033	110024	110026	110024	110024	110024	110024	110025
910.38	110252	110589	110038	110038	110574	110049	110039	110040	110038	110038	110038	110039	110040
910.28	110507	110628	110053	110053	110610	110066	110054	110056	110053	110053	110053	110054	110055
910.18	110642	110667	110068	110068	110647	110083	110069	110070	110068	110068	110068	110069	110070
910.08	110662	110706	110083	110083	110685	110100	110084	110085	110083	110083	110083	110084	110085
909.98	110792	110747	110098	110098	110722	110117	110099	110100	110098	110098	110098	110098	110100
909.88	110739	110787	110113	110113	110760	110135	110114	110115	110113	110113	110113	110114	110115
909.78	110765	110828	110128	110128	110797	110154	110130	110130	110128	110128	110128	110128	110130
909.68	111033	110870	110143	110143	110835	110172	110145	110145	110143	110143	110143	110143	110145
909.58	110767	110913	110158	110158	110873	110191	110160	110160	110158	110158	110158	110158	110160
909.48	110728	110956	110173	110173	110911	110211	110175	110175	110173	110173	110173	110173	110175
909.38	110756	110999	110188	110188	110948	110231	110190	110190	110188	110188	110188	110188	110190
909.28	110866	111043	110203	110203	110986	110252	110205	110205	110203	110203	110203	110203	110205
909.18	111076	111087	110218	110218	111023	110274	110220	110220	110218	110218	110218	110218	110220
909.08	110883	111132	110233	110233	111060	110296	110236	110235	110233	110233	110233	110233	110235
908.98	111102	111178	110248	110248	111097	110320	110251	110250	110248	110248	110248	110248	110250
908.88	111139	111224	110262	110262	111134	110344	110266	110265	110262	110262	110262	110263	110264
908.78	111202	111271	110277	110277	111170	110369	110282	110280	110277	110277	110277	110278	110279
908.68	111418	111318	110292	110292	111205	110396	110297	110295	110292	110292	110292	110293	110294
908.58	111354	111366	110307	110307	111239	110423	110312	110310	110307	110307	110307	110308	110309
908.48	111369	111415	110322	110322	111273	110452	110328	110325	110322	110322	110322	110322	110324
908.38	111047	111464	110337	110337	111306	110482	110343	110340	110337	110337	110337	110337	110339
908.28	111634	111514	110352	110352	111339	110514	110359	110356	110352	110352	110352	110352	110354
908.18	111608	111564	110367	110367	111370	110547	110375	110371	110367	110367	110367	110367	110369
908.08	111467	111616	110382	110382	111400	110582	110390	110386	110382	110382	110382	110382	110384
907.98	111612	111668	110397	110397	111430	110619	110406	110401	110397	110397	110397	110397	110399
907.88	111729	111720	110412	110412	111458	110657	110422	110416	110412	110412	110412	110412	110414
907.78	111580	111774	110427	110427	111485	110698	110438	110431	110427	110427	110427	110427	110429
907.68	111608	111828	110442	110442	111510	110740	110454	110446	110442	110442	110442	110442	110444
907.58	111649	111884	110456	110456	111535	110785	110470	110462	110456	110456	110456	110457	110459
907.48	111827	111940	110472	110472	111557	110832	110486	110477	110472	110472	110472	110472	110474
907.38	111918	111998	110486	110486	111579	110881	110502	110492	110486	110486	110486	110487	110489
907.28	111945	112056	110501	110501	111599	110933	110518	110508	110501	110501	110501	110502	110504
907.18	112083	112115	110516	110516	111617	110986	110535	110523	110516	110516	110516	110517	110519
907.08	112237	112176	110531	110531	111634	111043	110551	110538	110531	110531	110531	110532	110534
906.98	112168	112238	110546	110546	111650	111102	110568	110554	110546	110546	110546	110546	110548
906.88	112128	112301	110561	110561	111663	111164	110585	110570	110561	110561	110561	110561	110563
906.78	112243	112365	110576	110576	111676	111228	110602	110585	110576	110576	110576	110576	110578
906.68	112440	112430	110591	110591	111687	111294	110618	110601	110591	110591	110591	110591	110593
906.58	112518	112497	110606	110606	111696	111364	110636	110617	110606	110606	110606	110606	110608
906.48	112440	112565	110621	110621	111704	111435	110653	110633	110621	110621	110621	110621	110623
906.38	112554	112634	110636	110636	111710	111510	110670	110649	110636	110636	110636	110636	110638
906.28	112694	112705	110651	110651	111715	111586	110688	110665	110651	110651	110651	110651	110653
906.18	112892	112777	110666	110666	111719	111665	110705	110681	110666	110666	110666	110666	110668
906.08	112822	112850	110680	110680	111722	111746	110723	110698	110680	110680	110680	110681	110683
905.98	113045	112924	110695	110695	111723	111829	110741	110715	110695	110695	110695	110696	110698
905.88	112897	113000	110710	110710	111723	111914	110759	110732	110710	110710	110710	110711	110713
905.78	113132	113076	110725	110725	111722	112001	110777	110749	110725	110725	110725	110726	110728
905.68	113404	113154	110740	110740	111720	112090	110796	110766	110740	110740	110740	110741	110743
905.58	113170	113232	110755	110755	111717	112179	110814	110784	110755	110755	110755	110756	110758
905.48	113214	113311	110770	110770	111714	112270	110833	110801	110770	110770	110770	110770	110773
905.38	113364	113390	110785	110785	111709	112361	110852	110820	110785	110785	110785	110785	110788
905.28	113524	113470	110800	110800	111704	112453	110871	110838	110800	110800	110800	110800	110803
905.18	113941	113550	110815	110815	111699	112546	110890	110857	110815	110815	110815	110815	110818
905.08	113808	113629	110830	110830	111692	112638	110909	110876	110830	110830	110830	110830	110832
904.98	113669	113708	110845	110845	111686	112730	110929	110895	110845	110845	110845	110845	110847
904.88	113928	113787	110860	110860	111679	112820	110948	110915	110860	110860	110860	110860	110862
904.78	114132	113865	110875	110875	111671	112910	110968	110936	110875	110875	110875	110875	110877
904.68	114182	113942	110890	110890	111664	112999	110988	110956	110890	110890	110890	110890	110892
904.58	114360	114017	110904	110904	111656	113085	111008	110978	110905	110904	110904	110905	110907
904.48	114564	114091	110919	110919	111648	113170	111028	111000	110920	110919	110919	110920	110922
904.38	114384	114163	110934	110934	111640	113251	111048	111022	110935	110934	110934	110935	110937
904.28	114486	114233	110949	110949	111632	113330	111069	111045	110950	110949	110949	110950	110952
904.18	114517	114300	110964	110964	111624	113406	111089	111069	110965	110964	110964	110965	110967
904.08	114714	114365	110979	110979	111616	113478	111110	111093	110980	110979	110979	110980	110982
903.98	114603	114426	110994	110994	111609	113546	111130	111118	110996	110994	110994	110994	110997
903.88	114747	114485	111009	111009	111601	113610	111151	111143	111011	111009	111009	111009	111012
903.78	114742	114540	111024	111024	111594	113670	111172	111170	111026	111024	111024	111024	111027
903.68	114875	114592	111039	111039	111587	113725	111193	111197	111042	111039	111039	111039	111042
903.58	114866	114639	111054	111054	111581	113774	111213	111225	111058	111054	111054	111054	111057
903.48	114840	114683	111069	111069	111574	113819	111234	111253	111073	111069	111069	111069	111072
903.38	114845	114723	111084	111084	111569	113858	111255	111283	111089	111084	111084	111084	111087
903.28	114783	114759	111098	111098	111563	113892	111276	111313	111105	111098	111098	111099	111102
903.18	114992	114791	111113	111113	111558	113920	111297	111344	111121	111113	111113	111114	111117
903.08	114945	114818	111128	111128	111554	113943	111318	111376	111138	111128	111128	111129	111132
902.98	114844	114841	111143	111143	111550	113959	111339	111408	111154	111143	111143	111144	111146
902.88	114750	114860	111158	111158	111546	113970	111359	111442	111172	111158	111158	111159	111162
902.78	114679	114875	111173	111173	111543	113975	111380	111476	111189	111173	111173	111174	111176
902.68	114883	114886	111188	111188	111541	113975	111400	111512	111207	111188	111188	111189	111191
902.58	114863	114893	111203	111203	111539	113969	111421	111548	111225	111203	111203	111204	111206
902.48	114724	114896	111218	111218	111538	113957	111441	111585	111243	111218	111218	111218	111221
902.38	114622	114896	111233	111233	111537	113940	111461	111622	111262	111233	111233	111233	111236
902.28	114699	114892	111248	111248	111537	113918	111481	111660	111282	111248	111248	111248	111251
902.18	114586	114884	111263	111263	111537	113892	111501	111700	111302	111263	111263	111263	111266
902.08	114736	114874	111278	111278	111538	113860	111520	111739	111323	111278	111278	111278	111281
901.98	114466	114862	111293	111293	111540	113824	111540	111780	111345	111293	111293	111293	111296
901.88	114587	114847	111308	111308	111542	113784	111559	111821	111367	111308	111308	111308	111311
901.78	114306	114829	111322	111322	111545	113740	111578	111862	111390	111322	111322	111323	111326
901.68	114722	114810	111337	111337	111548	113693	111596	111904	111414	111337	111337	111338	111341
901.58	114299	114790	111352	111352	111551	113643	111614	111946	111440	111352	111352	111353	111356
901.48	114338	114768	111367	111367	111556	113590	111632	111989	111465	111367	111367	111368	111371
901.38	114288	114745	111382	111382	111560	113534	111650	112032	111492	111382	111382	111383	111386
901.28	114472	114721	111397	111397	111566	113477	111667	112075	111520	111397	111397	111398	111401
901.18	114569	114698	111412	111412	111572	113418	111684	112118	111550	111412	111412	111413	111416
901.08	114554	114674	111427	111427	111578	113357	111701	112161	111580	111427	111427	111428	111431
900.98	114658	114650	111442	111442	111584	113296	111718	112204	111611	111442	111442	111442	111446
900.88	114316	114626	111457	111457	111592	113234	111734	112246	111643	111457	111457	111458	111461
900.78	114535	114603	111472	111472	111599	113172	111749	112288	111677	111472	111472	111472	111476
900.68	114672	114581	111487	111487	111607	113109	111765	112330	111711	111487	111487	111487	111491
900.58	114679	114559	111502	111502	111615	113047	111780	112372	111746	111502	111502	111502	111506
900.48	114738	114538	111516	111516	111624	112986	111794	112412	111783	111516	111516	111517	111521
900.38	114753	114519	111532	111532	111633	112926	111809	112452	111820	111532	111532	111532	111536
900.28	114672	114500	111546	111546	111643	112866	111823	112491	111858	111546	111546	111547	111551
900.18	114763	114482	111561	111561	111652	112808	111836	112529	111896	111561	111561	111562	111566
900.08	114675	114466	111576	111576	111662	112752	111850	112566	111935	111576	111576	111577	111580
899.98	114649	114450	111591	111591	111673	112698	111863	112602	111974	111591	111591	111592	111596
899.88	114902	114435	111606	111606	111684	112645	111876	112636	112014	111606	111606	111607	111610
899.78	114696	114421	111621	111621	111694	112595	111888	112669	112053	111621	111621	111622	111625
899.68	114646	114407	111636	111636	111706	112546	111900	112701	112093	111636	111636	111637	111640
899.58	114735	114394	111651	111651	111717	112501	111912	112731	112132	111651	111651	111652	111655
899.48	114950	114381	111666	111666	111729	112457	111923	112759	112170	111666	111666	111667	111670
899.38	114724	114368	111681	111681	111741	112416	111934	112786	112208	111681	111681	111682	111685
899.28	114569	114354	111696	111696	111753	112378	111945	112811	112245	111696	111696	111696	111700
899.18	114534	114341	111711	111711	111765	112342	111956	112834	112280	111711	111711	111711	111715
899.08	114632	114326	111726	111726	111778	112309	111966	112855	112314	111726	111726	111726	111730
898.98	114698	114311	111740	111740	111790	112278	111977	112875	112347	111740	111740	111741	111745
898.88	114618	114294	111755	111755	111803	112250	111987	112892	112378	111755	111755	111756	111760
898.78	114528	114276	111770	111770	111816	112225	111996	112908	112407	111770	111770	111771	111775
898.68	114331	114257	111785	111785	111829	112202	112006	112921	112435	111785	111785	111786	111790
898.58	114068	114236	111800	111800	111842	112181	112016	112933	112460	111800	111800	111801	111805
898.48	114339	114214	111815	111815	111855	112162	112025	112942	112482	111815	111815	111816	111820
898.38	114264	114189	111830	111830	111869	112146	112034	112950	112503	111830	111830	111831	111835
898.28	114005	114162	111845	111845	111882	112132	112044	112956	112521	111845	111845	111846	111850
898.18	114148	114133	111860	111860	111896	112121	112053	112961	112537	111860	111860	111861	111865
898.08	113871	114102	111875	111875	111910	112111	112062	112963	112550	111875	111875	111876	111880
897.98	113844	114069	111890	111890	111923	112103	112071	112964	112561	111890	111890	111891	111895
897.88	113908	114034	111905	111905	111937	112097	112080	112963	112569	111905	111905	111906	111910
897.78	113856	113996	111920	111920	111951	112092	112089	112961	112575	111920	111920	111921	111925
897.68	113831	113957	111934	111934	111965	112090	112098	112957	112579	111934	111934	111936	111940
897.58	113591	113916	111950	111950	111979	112088	112107	112952	112581	111950	111950	111950	111955
897.48	113667	113873	111964	111964	111993	112089	112116	112946	112581	111964	111964	111965	111970
897.38	113582	113829	111979	111979	112007	112090	112125	112938	112579	111979	111979	111980	111985
897.28	113614	113783	111994	111994	112022	112093	112134	112930	112576	111994	111994	111995	112000
897.18	113175	113737	112009	112009	112036	112097	112143	112920	112571	112009	112009	112010	112015
897.08	113602	113689	112024	112024	112050	112102	112152	112910	112564	112024	112024	112025	112030
896.98	113150	113641	112039	112039	112064	112108	112162	112899	112557	112039	112039	112040	112045
896.88	113402	113592	112054	112054	112079	112115	112171	112887	112549	112054	112054	112055	112060
896.78	113241	113543	112069	112069	112093	112122	112181	112875	112540	112069	112069	112070	112075
896.68	113247	113494	112084	112084	112107	112131	112190	112862	112531	112084	112084	112085	112090
896.58	113329	113445	112099	112099	112122	112140	112200	112849	112521	112099	112099	112100	112105
896.48	113297	113397	112114	112114	112136	112150	112210	112836	112512	112114	112114	112115	112120
896.38	113482	113349	112129	112129	112151	112160	112220	112823	112502	112129	112129	112130	112135
896.28	113171	113303	112144	112144	112165	112171	112230	112810	112493	112144	112144	112145	112150
896.18	113050	113258	112158	112158	112180	112182	112240	112797	112484	112158	112158	112160	112165
896.08	113036	113213	112173	112173	112194	112194	112251	112784	112476	112173	112173	112175	112180
895.98	113305	113171	112188	112188	112209	112206	112262	112771	112468	112188	112188	112190	112195
895.88	113164	113130	112203	112203	112223	112219	112272	112759	112461	112203	112203	112204	112210
895.78	113109	113090	112218	112218	112238	112232	112283	112747	112455	112218	112218	112220	112225
895.68	113175	113053	112233	112233	112252	112245	112294	112736	112450	112233	112233	112234	112240
895.58	113064	113018	112248	112248	112267	112258	112306	112725	112446	112248	112248	112249	112255
895.48	112944	112984	112263	112263	112282	112272	112317	112715	112442	112263	112263	112264	112270
895.38	112879	112953	112278	112278	112296	112285	112329	112705	112440	112278	112278	112279	112285
895.28	112916	112923	112293	112293	112311	112299	112340	112696	112439	112293	112293	112294	112300
895.18	113127	112896	112308	112308	112326	112313	112352	112688	112440	112308	112308	112309	112315
895.08	112998	112871	112323	112323	112340	112327	112364	112680	112441	112323	112323	112324	112330
894.98	112825	112848	112338	112338	112355	112342	112376	112674	112443	112338	112338	112339	112346
894.88	113071	112827	112353	112353	112369	112356	112389	112668	112446	112353	112353	112354	112360
894.78	112951	112808	112368	112368	112384	112370	112401	112663	112450	112368	112368	112369	112376
894.68	113176	112792	112382	112382	112399	112385	112414	112659	112456	112382	112382	112384	112391
894.58	113184	112777	112397	112397	112414	112399	112426	112655	112462	112397	112397	112399	112406
894.48	112928	112764	112412	112412	112428	112414	112439	112653	112469	112412	112412	112414	112421
894.38	112974	112752	112427	112427	112443	112429	112452	112651	112477	112427	112427	112429	112436
894.28	112529	112743	112442	112442	112458	112443	112465	112650	112485	112442	112442	112444	112451
894.18	112880	112735	112457	112457	112472	112458	112478	112650	112494	112457	112457	112459	112466
894.08	112644	112729	112472	112472	112487	112473	112492	112651	112504	112472	112472	112474	112481
893.98	112841	112724	112487	112487	112502	112488	112505	112653	112515	112487	112487	112489	112496
893.88	112734	112721	112502	112502	112516	112502	112518	112655	112526	112502	112502	112504	112511
893.78	112914	112719	112517	112517	112531	112517	112532	112658	112537	112517	112517	112518	112526
893.68	113074	112719	112532	112532	112546	112532	112546	112662	112549	112532	112532	112534	112541
893.58	112992	112720	112547	112547	112560	112547	112559	112666	112561	112547	112547	112548	112556
893.48	112877	112721	112562	112562	112575	112562	112573	112672	112574	112562	112562	112563	112571
893.38	113096	112724	112576	112576	112590	112577	112587	112678	112587	112576	112576	112578	112586
893.28	112921	112728	112591	112591	112605	112592	112601	112684	112600	112591	112591	112593	112602
893.18	112610	112733	112606	112606	112620	112606	112615	112691	112614	112606	112606	112608	112616
893.08	112602	112738	112621	112621	112634	112621	112629	112699	112627	112621	112621	112623	112632
892.98	112853	112745	112636	112636	112649	112636	112644	112707	112641	112636	112636	112638	112647
892.88	112717	112752	112651	112651	112664	112651	112658	112716	112655	112651	112651	112653	112662
892.78	112936	112760	112666	112666	112678	112666	112672	112725	112670	112666	112666	112668	112677
892.68	113104	112768	112681	112681	112693	112681	112686	112735	112684	112681	112681	112683	112692
892.58	112841	112778	112696	112696	112708	112696	112701	112745	112698	112696	112696	112698	112707
892.48	112825	112787	112711	112711	112723	112711	112715	112755	112713	112711	112711	112713	112722
892.38	112995	112798	112726	112726	112738	112726	112730	112766	112727	112726	112726	112728	112737
892.28	112882	112808	112741	112741	112752	112741	112744	112777	112742	112741	112741	112743	112752
892.18	112844	112819	112756	112756	112767	112756	112759	112789	112757	112756	112756	112758	112768
892.08	112620	112831	112771	112771	112782	112771	112774	112801	112771	112771	112771	112773	112783
891.98	112836	112842	112786	112786	112797	112786	112788	112813	112786	112786	112786	112788	112798
891.88	112962	112854	112800	112800	112812	112800	112803	112825	112801	112800	112801	112803	112813
891.78	112782	112867	112815	112815	112826	112815	112818	112838	112816	112815	112816	112818	112828
891.68	112808	112880	112830	112830	112841	112830	112832	112851	112831	112830	112831	112833	112843
891.58	112903	112893	112845	112845	112856	112845	112847	112864	112846	112845	112846	112848	112859
891.48	112766	112906	112860	112860	112871	112860	112862	112877	112860	112860	112861	112863	112874
891.38	112719	112920	112875	112875	112886	112875	112876	112890	112875	112875	112876	112878	112889
891.28	112876	112933	112890	112890	112900	112890	112891	112904	112890	112890	112891	112893	112904
891.18	112855	112947	112905	112905	112915	112905	112906	112918	112905	112905	112906	112908	112919
891.08	112930	112961	112920	112920	112930	112920	112921	112931	112920	112920	112921	112923	112934
890.98	112645	112976	112935	112935	112945	112935	112936	112945	112935	112935	112936	112938	112950
890.88	112767	112990	112950	112950	112960	112950	112950	112959	112950	112950	112952	112953	112965
890.78	112680	113005	112965	112965	112974	112965	112965	112974	112965	112965	112967	112968	112980
890.68	112700	113020	112980	112980	112989	112980	112980	112988	112980	112980	112983	112983	112995
890.58	112609	113036	112994	112994	113004	112994	112995	113002	112995	112994	112999	112998	113011
890.48	112820	113052	113010	113010	113019	113010	113010	113016	113010	113010	113015	113013	113026
890.38	112864	113068	113024	113024	113034	113024	113025	113031	113024	113024	113031	113028	113041
890.28	112871	113084	113039	113039	113048	113039	113040	113045	113039	113039	113048	113043	113056
890.18	112843	113101	113054	113054	113063	113054	113055	113060	113054	113054	113065	113058	113072
890.08	113136	113118	113069	113069	113078	113069	113070	113074	113069	113069	113082	113073	113087
889.98	113089	113136	113084	113084	113093	113084	113084	113089	113084	113084	113100	113088	113102
889.88	113041	113154	113099	113099	113108	113099	113099	113104	113099	113099	113118	113103	113118
889.78	112782	113174	113114	113114	113123	113114	113114	113118	113114	113114	113138	113118	113133
889.68	112834	113194	113129	113129	113137	113129	113129	113133	113129	113129	113158	113133	113148
889.58	113080	113215	113144	113144	113152	113144	113144	113148	113144	113144	113178	113148	113164
889.48	112989	113237	113159	113159	113167	113159	113159	113162	113159	113159	113200	113163	113179
889.38	113040	113261	113174	113174	113182	113174	113174	113177	113174	113174	113224	113178	113194
889.28	112848	113286	113189	113189	113197	113189	113189	113192	113189	113189	113248	113193	113210
889.18	112972	113313	113204	113204	113212	113204	113204	113207	113204	113204	113275	113208	113225
889.08	112899	113341	113218	113218	113226	113218	113218	113222	113218	113218	113303	113223	113241
888.98	113100	113372	113233	113233	113241	113233	113234	113236	113233	113233	113333	113238	113256
888.88	113020	113405	113248	113248	113256	113248	113248	113251	113248	113248	113366	113254	113272
888.78	113233	113441	113263	113263	113271	113263	113263	113266	113263	113263	113401	113269	113287
888.68	113126	113480	113278	113278	113286	113278	113278	113281	113278	113278	113439	113284	113302
888.58	113128	113522	113293	113293	113301	113293	113293	113296	113293	113293	113481	113299	113318
888.48	113389	113567	113308	113308	113316	113308	113308	113311	113308	113308	113525	113314	113334
888.38	113343	113616	113323	113323	113330	113323	113323	113326	113323	113323	113574	113329	113349
888.28	113478	113670	113338	113338	113345	113338	113338	113340	113338	113338	113627	113344	113365
888.18	113628	113727	113353	113353	113360	113353	113353	113355	113353	113353	113684	113359	113380
888.08	113656	113790	113368	113368	113375	113368	113368	113370	113368	113368	113745	113374	113396
887.98	113660	113857	113383	113383	113390	113383	113383	113385	113383	113383	113812	113390	113412
887.88	113959	113930	113398	113398	113405	113398	113398	113400	113398	113398	113884	113405	113427
887.78	113829	114008	113413	113413	113420	113413	113413	113415	113413	113413	113961	113420	113443
887.68	113934	114092	113428	113428	113434	113428	113428	113430	113428	113428	114044	113435	113459
887.58	114080	114182	113442	113442	113449	113442	113442	113444	113442	113442	114133	113450	113475
887.48	114551	114278	113457	113457	113464	113457	113457	113459	113457	113457	114227	113466	113491
887.38	114516	114379	113472	113472	113479	113472	113472	113474	113472	113472	114328	113481	113506
887.28	114787	114487	113487	113487	113494	113487	113487	113489	113487	113487	114434	113496	113522
887.18	114681	114600	113502	113502	113509	113502	113502	113504	113502	113502	114546	113511	113538
887.08	114930	114718	113517	113517	113524	113517	113517	113519	113517	113517	114663	113527	113554
886.98	115036	114843	113532	113532	113538	113532	113532	113534	113532	113532	114786	113542	113570
886.88	115253	114972	113547	113547	113553	113547	113547	113549	113547	113547	114913	113557	113587
886.78	115626	115105	113562	113562	113568	113562	113562	113564	113562	113562	115045	113573	113603
886.68	115707	115242	113577	113577	113583	113577	113577	113579	113577	113577	115181	113588	113619
886.58	115525	115383	113592	113592	113598	113592	113592	113594	113592	113592	115320	113604	113635
886.48	115874	115526	113607	113607	113613	113607	113607	113608	113607	113607	115461	113619	113652
886.38	115959	115671	113622	113622	113628	113622	113622	113623	113622	113622	115604	113634	113668
886.28	115931	115817	113636	113636	113642	113636	113636	113638	113636	113636	115747	113650	113685
886.18	116192	115962	113651	113651	113657	113651	113651	113653	113651	113651	115890	113666	113701
886.08	116276	116106	113666	113666	113672	113666	113666	113668	113666	113666	116032	113681	113718
885.98	116508	116248	113681	113681	113687	113681	113681	113683	113681	113681	116172	113697	113735
885.88	116422	116387	113696	113696	113702	113696	113696	113698	113696	113696	116308	113713	113752
885.78	116829	116521	113711	113711	113717	113711	113711	113713	113711	113711	116439	113728	113768
885.68	116771	116649	113726	113726	113732	113726	113726	113728	113726	113726	116564	113744	113786
885.58	116965	116771	113741	113741	113747	113741	113741	113742	113741	113741	116683	113760	113803
885.48	116989	116885	113756	113756	113762	113756	113756	113757	113756	113756	116793	113777	113820
885.38	117217	116991	113771	113771	113776	113771	113771	113772	113771	113771	116895	113793	113838
885.28	117394	117087	113786	113786	113791	113786	113786	113787	113786	113786	116987	113810	113855
885.18	117313	117173	113801	113801	113806	113801	113801	113802	113801	113801	117068	113827	113873
885.08	117511	117248	113816	113816	113821	113816	113816	113817	113816	113816	117137	113844	113891
884.98	117436	117312	113831	113831	113836	113831	113831	113832	113831	113831	117195	113862	113910
884.88	117273	117365	113846	113846	113851	113846	113846	113847	113846	113846	117240	113882	113928
884.78	117328	117406	113860	113860	113866	113860	113860	113862	113860	113860	117272	113902	113947
884.68	117408	117437	113875	113875	113881	113875	113875	113877	113875	113875	117290	113924	113966
884.58	117324	117457	113890	113890	113896	113890	113890	113892	113890	113890	117296	113949	113986
884.48	117424	117468	113905	113905	113910	113905	113905	113906	113905	113905	117289	113976	114007
884.38	117532	117470	113920	113920	113925	113920	113920	113922	113920	113920	117269	114008	114028
884.28	117474	117467	113935	113935	113940	113935	113935	113936	113935	113935	117236	114045	114050
884.18	117224	117458	113950	113950	113955	113950	113950	113951	113950	113950	117192	114088	114073
884.08	117451	117448	113965	113965	113970	113965	113965	113966	113965	113965	117136	114139	114097
883.98	117472	117438	113980	113980	113985	113980	113980	113981	113980	113980	117070	114199	114123
883.88	116968	117432	113995	113995	114000	113995	113995	113996	113995	113995	116995	114270	114150
883.78	117248	117432	114010	114010	114015	114010	114010	114011	114010	114010	116911	114354	114180
883.68	117264	117440	114025	114025	114029	114025	114025	114026	114025	114025	116819	114451	114213
883.58	117395	117460	114040	114040	114044	114040	114040	114041	114040	114040	116721	114563	114249
883.48	117411	117494	114054	114054	114059	114054	114054	114056	114054	114054	116618	114691	114289
883.38	117450	117544	114069	114069	114074	114069	114069	114071	114069	114069	116510	114833	114334
883.28	117076	117609	114084	114084	114089	114084	114084	114086	114084	114084	116400	114989	114383
883.18	117320	117691	114099	114099	114104	114099	114099	114100	114099	114099	116287	115157	114440
883.08	117503	117789	114114	114114	114119	114114	114114	114115	114114	114114	116174	115335	114503
882.98	117462	117900	114129	114129	114134	114129	114129	114130	114129	114129	116060	115518	114574
882.88	117659	118022	114144	114144	114149	114144	114144	114145	114144	114144	115948	115702	114655
882.78	118050	118150	114159	114159	114164	114159	114159	114160	114159	114159	115837	115880	114745
882.68	118040	118282	114174	114174	114178	114174	114174	114175	114174	114174	115729	116048	114846
882.58	117960	118410	114189	114189	114193	114189	114189	114190	114189	114189	115625	116199	114959
882.48	118312	118532	114204	114204	114208	114204	114204	114205	114204	114204	115525	116326	115084
882.38	118471	118641	114219	114219	114223	114219	114219	114220	114219	114219	115429	116423	115221
882.28	118303	118734	114234	114234	114238	114234	114234	114235	114234	114234	115338	116486	115371
882.18	118512	118807	114249	114249	114253	114249	114249	114250	114249	114249	115253	116513	115534
882.08	118818	118861	114264	114264	114268	114264	114264	114264	114264	114264	115173	116501	115708
881.98	119026	118895	114278	114278	114283	114278	114278	114279	114278	114278	115099	116454	115894
881.88	119118	118913	114293	114293	114298	114293	114293	114294	114293	114293	115031	116374	116090
881.78	119156	118917	114308	114308	114312	114308	114308	114309	114308	114308	114968	116267	116294
881.68	119155	118912	114323	114323	114327	114323	114323	114324	114323	114323	114912	116138	116504
881.58	119242	118902	114338	114338	114342	114338	114338	114339	114338	114338	114861	115995	116717
881.48	119311	118888	114353	114353	114357	114353	114353	114354	114353	114353	114816	115843	116930
881.38	119444	118874	114368	114368	114372	114368	114368	114369	114368	114368	114776	115689	117140
881.28	119593	118860	114383	114383	114387	114383	114383	114384	114383	114383	114741	115538	117342
881.18	119513	118846	114398	114398	114402	114398	114398	114399	114398	114398	114711	115393	117532
881.08	119373	118830	114413	114413	114417	114413	114413	114414	114413	114413	114686	115259	117706
880.98	118960	118810	114428	114428	114432	114428	114428	114429	114428	114428	114665	115138	117858
880.88	118873	118782	114443	114443	114446	114443	114443	114444	114443	114443	114648	115032	117983
880.78	119074	118743	114458	114458	114461	114458	114458	114458	114458	114458	114634	114941	118078
880.68	118690	118688	114472	114472	114476	114472	114472	114473	114472	114472	114624	114864	118140
880.58	118505	118615	114488	114488	114491	114488	114488	114488	114488	114488	114617	114802	118166
880.48	118426	118522	114502	114502	114506	114502	114502	114503	114502	114502	114613	114754	118155
880.38	118050	118408	114517	114517	114521	114517	114517	114518	114517	114517	114611	114717	118110
880.28	118121	118274	114532	114532	114536	114532	114532	114533	114532	114532	114611	114690	118032
880.18	117639	118122	114547	114547	114551	114547	114547	114548	114547	114547	114614	114673	117925
880.08	117649	117954	114562	114562	114566	114562	114562	114563	114562	114562	114618	114662	117794
879.98	117292	117775	114577	114577	114581	114577	114577	114578	114577	114577	114624	114658	117643
879.88	117094	117586	114592	114592	114596	114592	114592	114593	114592	114592	114631	114658	117478
879.78	116834	117392	114607	114607	114610	114607	114607	114608	114607	114607	114639	114661	117302
879.68	116657	117196	114622	114622	114625	114622	114622	114623	114622	114622	114648	114667	117120
879.58	116662	117001	114637	114637	114640	114637	114637	114638	114637	114637	114659	114676	116936
879.48	116706	116810	114652	114652	114655	114652	114652	114652	114652	114652	114670	114686	116754
879.38	116599	116625	114667	114667	114670	114667	114667	114667	114667	114667	114681	114697	116576
879.28	116320	116448	114682	114682	114685	114682	114682	114682	114682	114682	114693	114709	116405
879.18	116349	116281	114696	114696	114700	114696	114696	114697	114696	114696	114706	114722	116243
879.08	116385	116126	114711	114711	114715	114711	114711	114712	114711	114711	114719	114735	116091
878.98	115843	115983	114726	114726	114730	114726	114726	114727	114726	114726	114733	114748	115951
878.88	115971	115852	114741	114741	114745	114741	114741	114742	114741	114741	114746	114762	115823
878.78	116044	115735	114756	114756	114760	114756	114756	114757	114756	114756	114760	114775	115708
878.68	116137	115631	114771	114771	114774	114771	114771	114772	114771	114771	114774	114789	115606
878.58	115827	115539	114786	114786	114789	114786	114786	114787	114786	114786	114789	114803	115516
878.48	115840	115460	114801	114801	114804	114801	114801	114802	114801	114801	114803	114817	115438
878.38	115748	115392	114816	114816	114819	114816	114816	114817	114816	114816	114818	114831	115371
878.28	115668	115334	114831	114831	114834	114831	114831	114832	114831	114831	114832	114845	115314
878.18	115824	115286	114846	114846	114849	114846	114846	114846	114846	114846	114847	114860	115268
878.08	115279	115247	114861	114861	114864	114861	114861	114861	114861	114861	114861	114874	115229
877.98	115455	115216	114876	114876	114879	114876	114876	114876	114876	114876	114876	114888	115199
877.88	115306	115191	114891	114891	114894	114891	114891	114891	114891	114891	114891	114903	115175
877.78	115332	115173	114906	114906	114909	114906	114906	114906	114906	114906	114906	114917	115157
877.68	115373	115159	114920	114920	114924	114920	114920	114921	114920	114920	114921	114932	115144
877.58	115224	115150	114935	114935	114938	114935	114935	114936	114935	114935	114936	114946	115136
877.48	115272	115145	114950	114950	114953	114950	114950	114951	114950	114950	114950	114960	115131
877.38	115204	115143	114965	114965	114968	114965	114965	114966	114965	114965	114965	114975	115129
877.28	115283	115143	114980	114980	114983	114980	114980	114981	114980	114980	114980	114990	115130
877.18	115234	115146	114995	114995	114998	114995	114995	114996	114995	114995	114995	115004	115133
877.08	115010	115150	115010	115010	115013	115010	115010	115011	115010	115010	115010	115019	115138

## Sheet: 4CeOx-Ni
XPS Ce 3d spectra of 4CeOx/Ni catalysts
Binding Energy (eV)	Raw Intensity	Peak Sum	Background	Peak u'''	Peak u''	Peak u'	Peak u	Peak u0	Peak v'''	Peak v''	Peak v'	Peak v	Peak v0
920.98	164423	164673	164423	164592	164444	164431	164428	164452	164433	164430	164423	164423	164423
920.88	164454	164694	164436	164611	164457	164444	164440	164465	164446	164442	164436	164436	164436
920.78	164781	164714	164448	164631	164470	164457	164453	164478	164458	164455	164448	164448	164448
920.68	164852	164735	164460	164651	164483	164469	164466	164491	164471	164468	164460	164461	164460
920.58	164919	164757	164473	164672	164496	164482	164478	164504	164484	164480	164473	164473	164473
920.48	165050	164779	164486	164693	164508	164494	164491	164516	164496	164493	164486	164486	164486
920.38	165011	164802	164498	164715	164521	164507	164503	164529	164509	164505	164498	164498	164498
920.28	164713	164825	164510	164737	164534	164520	164516	164542	164521	164518	164510	164511	164510
920.18	164867	164849	164523	164760	164547	164532	164528	164555	164534	164530	164523	164523	164523
920.08	164947	164874	164535	164784	164560	164545	164541	164567	164546	164543	164535	164536	164535
919.98	164635	164900	164548	164808	164573	164557	164553	164580	164559	164555	164548	164548	164548
919.88	164986	164926	164560	164834	164586	164570	164566	164593	164572	164568	164560	164561	164560
919.78	164830	164954	164573	164860	164599	164582	164578	164606	164584	164580	164573	164573	164573
919.68	165010	164982	164585	164888	164612	164595	164591	164619	164597	164593	164585	164586	164585
919.58	164670	165012	164598	164916	164626	164608	164604	164631	164609	164606	164598	164598	164598
919.48	164936	165043	164610	164946	164639	164620	164616	164644	164622	164618	164610	164611	164610
919.38	165319	165076	164623	164977	164652	164633	164629	164657	164635	164631	164623	164623	164623
919.28	165240	165110	164635	165010	164665	164646	164641	164670	164647	164643	164635	164636	164635
919.18	165297	165146	164648	165044	164678	164658	164654	164683	164660	164656	164648	164648	164648
919.08	165552	165183	164660	165080	164692	164671	164666	164696	164672	164668	164660	164661	164660
918.98	165144	165223	164673	165118	164705	164684	164679	164708	164685	164681	164673	164673	164673
918.88	165071	165265	164685	165158	164719	164696	164692	164721	164698	164693	164685	164686	164685
918.78	165419	165309	164698	165200	164732	164709	164704	164734	164710	164706	164698	164698	164698
918.68	164673	165356	164710	165246	164746	164721	164717	164747	164723	164718	164710	164711	164710
918.58	165251	165406	164723	165294	164760	164734	164729	164760	164736	164731	164723	164723	164723
918.48	165430	165460	164735	165345	164774	164747	164742	164773	164748	164744	164735	164736	164735
918.38	165454	165517	164748	165400	164787	164759	164754	164786	164761	164756	164748	164748	164748
918.28	165544	165578	164760	165460	164801	164772	164767	164798	164773	164769	164760	164761	164760
918.18	165713	165644	164773	165523	164816	164784	164780	164811	164786	164781	164773	164773	164773
918.08	165950	165715	164785	165591	164830	164797	164792	164824	164799	164794	164785	164786	164785
917.98	165675	165791	164798	165665	164844	164810	164805	164837	164811	164806	164798	164798	164798
917.88	165624	165873	164810	165744	164859	164822	164817	164850	164824	164819	164810	164810	164810
917.78	166117	165961	164823	165829	164873	164835	164830	164863	164836	164831	164823	164823	164823
917.68	165776	166056	164835	165920	164888	164848	164842	164876	164849	164844	164835	164836	164835
917.58	165926	166157	164848	166018	164903	164860	164855	164889	164862	164856	164848	164848	164848
917.48	166250	166266	164860	166123	164918	164873	164868	164902	164874	164869	164860	164860	164860
917.38	166186	166381	164873	166234	164934	164886	164880	164915	164887	164882	164873	164873	164873
917.28	166460	166502	164885	166352	164949	164898	164893	164928	164900	164894	164885	164886	164885
917.18	166544	166629	164898	166474	164965	164911	164905	164940	164912	164907	164898	164898	164898
917.08	166776	166760	164910	166601	164981	164924	164918	164954	164925	164919	164910	164910	164910
916.98	166777	166892	164923	166728	164997	164936	164930	164966	164938	164932	164923	164923	164923
916.88	167137	167023	164935	166854	165014	164949	164943	164979	164950	164944	164935	164936	164935
916.78	167068	167150	164948	166975	165031	164962	164956	164992	164963	164957	164948	164948	164948
916.68	166912	167266	164960	167086	165048	164974	164968	165005	164976	164970	164960	164960	164960
916.58	167285	167369	164973	167183	165065	164987	164981	165018	164988	164982	164973	164973	164973
916.48	167448	167454	164985	167261	165083	165000	164993	165031	165001	164995	164985	164986	164985
916.38	167839	167516	164998	167316	165102	165013	165006	165044	165014	165007	164998	164998	164998
916.28	167763	167552	165010	167345	165120	165025	165018	165057	165026	165020	165010	165010	165010
916.18	167829	167562	165023	167348	165139	165038	165031	165070	165039	165032	165023	165023	165023
916.08	167742	167547	165035	167324	165159	165051	165044	165084	165052	165045	165035	165035	165035
915.98	167934	167508	165048	167277	165179	165064	165056	165096	165064	165057	165048	165048	165048
915.88	166940	167450	165060	167209	165200	165076	165069	165110	165077	165070	165060	165060	165060
915.78	167105	167377	165073	167126	165221	165089	165082	165123	165090	165082	165073	165073	165073
915.68	167280	167293	165085	167032	165242	165102	165094	165136	165102	165095	165085	165085	165085
915.58	167003	167204	165098	166932	165265	165114	165107	165149	165115	165108	165098	165098	165098
915.48	167004	167113	165110	166830	165288	165127	165119	165162	165128	165120	165110	165110	165110
915.38	166467	167024	165123	166728	165311	165140	165132	165175	165140	165133	165123	165123	165123
915.28	166969	166938	165135	166629	165335	165153	165145	165188	165153	165145	165135	165135	165135
915.18	166792	166858	165148	166535	165360	165166	165157	165201	165166	165158	165148	165148	165148
915.08	166702	166784	165160	166447	165386	165178	165170	165214	165178	165170	165160	165160	165160
914.98	166429	166718	165173	166366	165412	165191	165182	165228	165191	165183	165173	165173	165173
914.88	166329	166660	165185	166291	165440	165204	165195	165241	165204	165196	165185	165185	165185
914.78	166325	166609	165198	166223	165468	165217	165208	165254	165217	165208	165198	165198	165198
914.68	166401	166565	165210	166161	165497	165230	165220	165267	165229	165221	165210	165210	165210
914.58	166240	166529	165222	166106	165527	165242	165233	165280	165242	165233	165222	165223	165222
914.48	166568	166499	165235	166056	165558	165255	165246	165294	165255	165246	165235	165235	165235
914.38	166306	166475	165248	166011	165590	165268	165258	165307	165268	165258	165248	165248	165248
914.28	166968	166458	165260	165972	165623	165281	165271	165320	165280	165271	165260	165260	165260
914.18	166727	166446	165272	165936	165657	165294	165284	165333	165293	165284	165272	165273	165272
914.08	166689	166439	165285	165906	165692	165306	165296	165347	165306	165296	165285	165285	165285
913.98	166971	166437	165298	165878	165728	165319	165309	165360	165319	165309	165298	165298	165298
913.88	166204	166440	165310	165854	165765	165332	165322	165373	165331	165321	165310	165310	165310
913.78	167109	166446	165322	165833	165804	165345	165334	165386	165344	165334	165322	165323	165322
913.68	166258	166457	165335	165815	165844	165358	165347	165400	165357	165347	165335	165335	165335
913.58	166677	166472	165348	165799	165885	165371	165360	165413	165370	165359	165348	165348	165348
913.48	167005	166490	165360	165786	165927	165384	165372	165427	165382	165372	165360	165360	165360
913.38	166632	166512	165372	165774	165970	165397	165385	165440	165395	165384	165372	165373	165372
913.28	166403	166536	165385	165764	166015	165410	165398	165454	165408	165397	165385	165385	165385
913.18	167110	166564	165398	165756	166061	165423	165410	165467	165421	165410	165398	165398	165398
913.08	167266	166594	165410	165750	166109	165436	165423	165480	165434	165422	165410	165410	165410
912.98	166563	166628	165422	165745	166158	165449	165436	165494	165446	165435	165422	165423	165422
912.88	167059	166664	165435	165741	166208	165462	165448	165507	165459	165447	165435	165435	165435
912.78	166545	166703	165447	165738	166260	165475	165461	165521	165472	165460	165447	165448	165447
912.68	166912	166744	165460	165737	166313	165488	165474	165534	165485	165472	165460	165460	165460
912.58	167131	166787	165472	165736	166367	165501	165487	165548	165498	165485	165472	165473	165472
912.48	166955	166833	165485	165736	166423	165514	165499	165562	165511	165498	165485	165485	165485
912.38	167234	166881	165497	165737	166480	165527	165512	165575	165523	165510	165497	165498	165497
912.28	167171	166932	165510	165739	166538	165540	165525	165589	165536	165523	165510	165510	165510
912.18	166825	166984	165522	165742	166598	165554	165538	165602	165549	165536	165522	165523	165522
912.08	167196	167038	165535	165745	166659	165567	165550	165616	165562	165548	165535	165535	165535
911.98	166909	167094	165547	165748	166721	165580	165563	165630	165575	165561	165547	165548	165547
911.88	167121	167153	165560	165752	166785	165594	165576	165644	165588	165573	165560	165560	165560
911.78	167297	167213	165572	165757	166850	165607	165589	165657	165601	165586	165572	165573	165572
911.68	167180	167274	165585	165762	166916	165620	165602	165671	165614	165598	165585	165585	165585
911.58	167486	167338	165597	165768	166983	165634	165614	165685	165626	165611	165597	165598	165597
911.48	167175	167403	165610	165774	167051	165648	165627	165699	165640	165624	165610	165610	165610
911.38	167863	167470	165622	165780	167121	165661	165640	165713	165652	165636	165622	165623	165622
911.28	167247	167538	165635	165787	167191	165675	165653	165726	165665	165649	165635	165635	165635
911.18	167350	167608	165647	165794	167262	165689	165666	165740	165678	165662	165647	165648	165647
911.08	167426	167679	165660	165801	167335	165703	165678	165754	165691	165674	165660	165660	165660
910.98	167919	167751	165672	165808	167408	165718	165691	165768	165704	165687	165672	165673	165672
910.88	167695	167824	165685	165816	167481	165732	165704	165782	165717	165700	165685	165685	165685
910.78	167776	167899	165697	165824	167555	165747	165717	165797	165730	165712	165697	165698	165697
910.68	167735	167975	165710	165832	167630	165762	165730	165811	165743	165725	165710	165710	165710
910.58	167743	168052	165722	165841	167706	165777	165743	165825	165756	165737	165722	165723	165722
910.48	167725	168129	165735	165850	167781	165793	165756	165839	165769	165750	165735	165735	165735
910.38	168158	168208	165747	165858	167857	165809	165768	165853	165782	165763	165747	165748	165747
910.28	168200	168288	165760	165867	167933	165826	165781	165868	165796	165775	165760	165760	165760
910.18	168842	168368	165772	165876	168009	165843	165794	165882	165809	165788	165772	165773	165772
910.08	168175	168449	165785	165886	168085	165861	165807	165896	165822	165800	165785	165785	165785
909.98	168324	168531	165797	165895	168160	165879	165820	165911	165835	165813	165797	165798	165797
909.88	168462	168613	165810	165905	168236	165898	165833	165925	165848	165826	165810	165810	165810
909.78	168278	168696	165822	165914	168311	165918	165846	165940	165861	165838	165822	165823	165822
909.68	168658	168780	165835	165924	168385	165940	165859	165954	165874	165851	165835	165835	165835
909.58	168312	168865	165847	165934	168459	165962	165872	165969	165887	165864	165847	165848	165847
909.48	169204	168950	165860	165944	168532	165985	165885	165984	165901	165876	165860	165860	165860
909.38	168450	169036	165872	165954	168604	166010	165898	165999	165914	165889	165872	165873	165872
909.28	168542	169122	165885	165965	168674	166037	165912	166014	165927	165902	165885	165885	165885
909.18	168760	169209	165897	165975	168744	166065	165925	166028	165940	165914	165897	165898	165897
909.08	168558	169297	165910	165985	168812	166096	165938	166043	165954	165927	165910	165910	165910
908.98	169380	169386	165922	165996	168879	166128	165951	166058	165967	165940	165922	165923	165922
908.88	168969	169476	165935	166006	168944	166163	165964	166074	165980	165952	165935	165935	165935
908.78	169186	169567	165947	166017	169007	166201	165977	166089	165994	165965	165947	165948	165947
908.68	169139	169659	165960	166028	169068	166242	165990	166104	166007	165978	165960	165960	165960
908.58	169527	169753	165972	166039	169128	166286	166004	166119	166020	165990	165972	165973	165972
908.48	169516	169848	165985	166049	169185	166333	166017	166135	166034	166003	165985	165985	165985
908.38	169677	169946	165997	166060	169240	166384	166030	166150	166047	166016	165997	165998	165997
908.28	169835	170044	166010	166071	169292	166440	166044	166166	166061	166028	166010	166010	166010
908.18	169827	170146	166022	166082	169342	166500	166057	166182	166074	166041	166022	166023	166022
908.08	170100	170250	166035	166093	169390	166565	166070	166197	166088	166054	166035	166035	166035
907.98	170168	170356	166047	166104	169434	166635	166084	166213	166101	166066	166047	166048	166047
907.88	170631	170466	166060	166116	169476	166710	166097	166229	166115	166079	166060	166060	166060
907.78	170724	170578	166072	166127	169515	166792	166111	166246	166128	166092	166072	166073	166072
907.68	170391	170695	166085	166138	169551	166880	166124	166262	166142	166105	166085	166085	166085
907.58	171111	170815	166097	166149	169584	166975	166138	166278	166156	166117	166097	166098	166097
907.48	171027	170939	166110	166161	169613	167076	166152	166295	166170	166130	166110	166110	166110
907.38	171397	171068	166122	166172	169640	167186	166165	166311	166183	166143	166122	166122	166122
907.28	170856	171202	166134	166184	169663	167303	166179	166328	166197	166155	166134	166135	166134
907.18	171344	171341	166147	166195	169683	167428	166193	166345	166211	166168	166147	166148	166147
907.08	171289	171485	166160	166206	169700	167561	166206	166362	166225	166181	166160	166160	166160
906.98	171734	171635	166172	166218	169714	167703	166220	166379	166239	166194	166172	166172	166172
906.88	172122	171791	166184	166230	169724	167854	166234	166397	166253	166206	166184	166185	166184
906.78	172350	171953	166197	166241	169731	168014	166248	166414	166267	166219	166197	166198	166197
906.68	172244	172122	166210	166253	169734	168184	166262	166432	166281	166232	166210	166210	166210
906.58	172277	172296	166222	166264	169735	168362	166277	166450	166295	166244	166222	166222	166222
906.48	172288	172477	166234	166276	169732	168551	166291	166468	166309	166257	166234	166235	166234
906.38	172716	172665	166247	166288	169726	168748	166305	166486	166324	166270	166247	166248	166247
906.28	172827	172859	166260	166299	169717	168954	166320	166505	166338	166283	166260	166260	166260
906.18	172799	173060	166272	166311	169704	169170	166334	166524	166352	166296	166272	166272	166272
906.08	173217	173267	166284	166323	169689	169394	166349	166543	166367	166308	166284	166285	166284
905.98	173312	173480	166297	166334	169671	169627	166364	166562	166381	166321	166297	166298	166297
905.88	173991	173699	166310	166346	169651	169868	166378	166582	166396	166334	166310	166310	166310
905.78	174094	173923	166322	166358	169627	170116	166393	166601	166411	166347	166322	166322	166322
905.68	174190	174152	166334	166370	169601	170372	166409	166622	166425	166359	166334	166335	166334
905.58	174301	174385	166347	166382	169573	170633	166424	166642	166440	166372	166347	166348	166347
905.48	174897	174622	166359	166394	169542	170900	166439	166663	166455	166385	166359	166360	166359
905.38	174370	174862	166372	166406	169509	171172	166455	166684	166470	166398	166372	166372	166372
905.28	175054	175105	166384	166417	169474	171447	166470	166706	166486	166410	166384	166385	166384
905.18	175570	175348	166397	166429	169436	171725	166486	166728	166501	166423	166397	166398	166397
905.08	176130	175593	166409	166441	169398	172005	166503	166750	166516	166436	166409	166410	166409
904.98	176046	175836	166422	166453	169357	172285	166519	166773	166532	166449	166422	166422	166422
904.88	176103	176078	166434	166465	169314	172564	166536	166796	166547	166462	166434	166435	166434
904.78	176247	176318	166447	166477	169271	172840	166552	166820	166563	166475	166447	166448	166447
904.68	176771	176554	166459	166489	169226	173114	166569	166845	166579	166488	166459	166460	166459
904.58	177120	176784	166472	166501	169180	173382	166587	166870	166595	166500	166472	166472	166472
904.48	177645	177009	166484	166513	169132	173645	166604	166896	166611	166513	166484	166485	166484
904.38	177227	177226	166497	166525	169084	173899	166623	166922	166628	166526	166497	166498	166497
904.28	177840	177435	166509	166537	169035	174144	166641	166950	166644	166539	166509	166510	166509
904.18	177998	177634	166522	166549	168986	174379	166660	166978	166661	166552	166522	166522	166522
904.08	178202	177822	166534	166561	168935	174602	166679	167007	166678	166565	166534	166535	166534
903.98	178514	177998	166547	166573	168885	174811	166699	167038	166695	166578	166547	166548	166547
903.88	178629	178161	166559	166585	168834	175006	166719	167069	166713	166590	166559	166560	166559
903.78	178636	178311	166572	166597	168783	175184	166740	167102	166730	166603	166572	166572	166572
903.68	179043	178445	166584	166610	168732	175346	166762	167136	166748	166616	166584	166585	166584
903.58	179257	178564	166597	166622	168681	175490	166784	167172	166766	166629	166597	166598	166597
903.48	179407	178666	166609	166634	168630	175614	166806	167210	166785	166642	166609	166610	166609
903.38	179781	178752	166622	166646	168580	175718	166830	167249	166804	166655	166622	166622	166622
903.28	179390	178822	166634	166658	168530	175802	166855	167291	166823	166668	166634	166635	166634
903.18	179068	178873	166647	166670	168480	175865	166880	167335	166842	166681	166647	166648	166647
903.08	179161	178908	166659	166682	168431	175906	166907	167381	166862	166694	166659	166660	166659
902.98	179315	178926	166672	166694	168383	175925	166934	167430	166883	166707	166672	166672	166672
902.88	179427	178928	166684	166707	168335	175922	166963	167482	166903	166720	166684	166685	166684
902.78	178838	178913	166697	166719	168288	175897	166994	167537	166925	166733	166697	166698	166697
902.68	178862	178884	166709	166731	168242	175851	167025	167596	166946	166746	166709	166710	166709
902.58	178262	178840	166722	166743	168197	175784	167059	167659	166969	166759	166722	166722	166722
902.48	178333	178784	166734	166755	168153	175697	167094	167726	166992	166772	166734	166735	166734
902.38	178085	178716	166747	166768	168110	175590	167130	167797	167015	166785	166747	166748	166747
902.28	177657	178637	166759	166780	168069	175464	167169	167873	167039	166798	166759	166760	166759
902.18	177615	178550	166772	166792	168028	175320	167210	167955	167064	166811	166772	166772	166772
902.08	177350	178456	166784	166804	167989	175160	167252	168041	167090	166824	166784	166785	166784
901.98	177421	178357	166797	166816	167950	174984	167297	168134	167117	166837	166797	166798	166797
901.88	177129	178253	166809	166828	167914	174794	167344	168233	167144	166850	166809	166810	166809
901.78	177591	178148	166822	166841	167878	174591	167393	168338	167173	166863	166822	166822	166822
901.68	176893	178042	166834	166853	167844	174377	167443	168450	167203	166876	166834	166835	166834
901.58	177100	177937	166847	166865	167811	174153	167494	168569	167234	166890	166847	166848	166847
901.48	176761	177835	166859	166878	167779	173920	167547	168696	167266	166903	166859	166860	166859
901.38	177467	177736	166872	166890	167749	173680	167599	168830	167300	166916	166872	166872	166872
901.28	176863	177641	166884	166902	167720	173435	167651	168972	167335	166929	166884	166885	166884
901.18	177244	177551	166897	166914	167693	173185	167701	169122	167372	166942	166897	166898	166897
901.08	177094	177466	166909	166926	167667	172932	167748	169280	167411	166956	166909	166910	166909
900.98	177231	177387	166922	166939	167642	172678	167790	169446	167452	166969	166922	166922	166922
900.88	177242	177314	166934	166951	167619	172423	167827	169621	167495	166982	166934	166935	166934
900.78	177174	177247	166947	166963	167597	172169	167858	169803	167541	166995	166947	166948	166947
900.68	177270	177186	166959	166976	167576	171916	167881	169992	167589	167008	166959	166960	166959
900.58	177531	177131	166972	166988	167557	171668	167896	170189	167640	167022	166972	166972	166972
900.48	177405	177084	166984	167000	167539	171422	167902	170393	167695	167035	166984	166985	166984
900.38	177223	177044	166997	167012	167522	171183	167901	170603	167753	167048	166997	166998	166997
900.28	177431	177013	167009	167025	167507	170948	167893	170818	167814	167062	167009	167010	167009
900.18	177589	176992	167022	167037	167492	170721	167879	171036	167880	167075	167022	167022	167022
900.08	177473	176981	167034	167049	167479	170500	167859	171258	167949	167089	167034	167035	167034
899.98	177322	176980	167046	167062	167467	170288	167836	171480	168024	167102	167046	167048	167046
899.88	177319	176990	167059	167074	167457	170083	167810	171701	168103	167116	167059	167060	167059
899.78	177992	177010	167072	167086	167447	169887	167783	171918	168187	167129	167072	167073	167072
899.68	178569	177039	167084	167099	167438	169700	167756	172130	168276	167143	167084	167085	167084
899.58	177364	177074	167096	167111	167431	169522	167728	172332	168371	167156	167096	167098	167096
899.48	177049	177114	167109	167123	167424	169354	167702	172523	168471	167170	167109	167110	167109
899.38	177359	177155	167122	167136	167419	169194	167678	172698	168575	167183	167122	167123	167122
899.28	177396	177193	167134	167148	167414	169044	167655	172854	168684	167197	167134	167135	167134
899.18	177243	177225	167146	167160	167410	168904	167634	172988	168796	167211	167146	167148	167146
899.08	177017	177246	167159	167173	167408	168772	167615	173097	168910	167224	167159	167160	167159
898.98	177021	177251	167172	167185	167406	168650	167598	173178	169024	167238	167172	167173	167172
898.88	176969	177237	167184	167197	167404	168536	167583	173230	169136	167252	167184	167185	167184
898.78	177006	177199	167196	167210	167404	168431	167570	173252	169243	167266	167196	167198	167196
898.68	177220	177134	167209	167222	167404	168334	167559	173243	169343	167280	167209	167210	167209
898.58	176962	177038	167221	167234	167405	168245	167550	173204	169432	167293	167221	167223	167221
898.48	176440	176909	167234	167247	167407	168164	167542	173136	169508	167307	167234	167235	167234
898.38	176157	176747	167246	167259	167409	168090	167536	173042	169566	167321	167246	167248	167246
898.28	175919	176550	167259	167271	167412	168023	167531	172924	169605	167335	167259	167260	167259
898.18	176121	176321	167271	167284	167416	167963	167528	172785	169624	167349	167271	167273	167271
898.08	175647	176062	167284	167296	167420	167909	167526	172628	169622	167364	167284	167285	167284
897.98	175736	175776	167296	167308	167425	167860	167525	172458	169600	167378	167296	167298	167296
897.88	175488	175468	167309	167321	167430	167817	167524	172276	169560	167392	167309	167310	167309
897.78	174797	175143	167321	167333	167435	167780	167525	172087	169503	167406	167321	167323	167321
897.68	174425	174806	167334	167346	167442	167746	167527	171892	169434	167420	167334	167335	167334
897.58	174121	174462	167346	167358	167448	167718	167529	171696	169356	167435	167346	167348	167346
897.48	173942	174118	167359	167370	167455	167693	167532	171499	169271	167449	167359	167360	167359
897.38	174275	173776	167371	167383	167462	167672	167536	171303	169183	167464	167371	167373	167371
897.28	173315	173441	167384	167395	167470	167654	167540	171111	169094	167478	167384	167385	167384
897.18	172882	173115	167396	167407	167478	167640	167546	170923	169005	167493	167396	167398	167396
897.08	172382	172801	167409	167420	167486	167628	167551	170741	168920	167508	167409	167410	167409
896.98	172582	172500	167421	167432	167494	167619	167557	170565	168838	167522	167421	167423	167421
896.88	172057	172214	167434	167444	167503	167613	167563	170396	168760	167537	167434	167435	167434
896.78	171795	171944	167446	167457	167512	167608	167570	170234	168687	167552	167446	167448	167446
896.68	171642	171688	167459	167469	167521	167605	167577	170080	168620	167567	167459	167460	167459
896.58	171297	171449	167471	167482	167531	167604	167584	169934	168557	167582	167471	167473	167471
896.48	170844	171224	167484	167494	167541	167605	167592	169796	168500	167598	167484	167485	167484
896.38	170723	171015	167496	167506	167550	167607	167600	169666	168448	167613	167496	167498	167496
896.28	171168	170820	167509	167519	167561	167610	167608	169544	168401	167628	167509	167510	167509
896.18	170670	170639	167521	167531	167571	167614	167617	169430	168358	167644	167521	167523	167521
896.08	170890	170472	167534	167544	167581	167620	167626	169324	168319	167660	167534	167536	167534
895.98	170513	170317	167546	167556	167592	167626	167634	169226	168284	167676	167546	167548	167546
895.88	170326	170174	167559	167568	167602	167632	167644	169134	168252	167691	167559	167560	167559
895.78	170131	170043	167571	167581	167613	167640	167653	169050	168224	167708	167571	167573	167571
895.68	170364	169922	167584	167593	167624	167648	167662	168972	168199	167724	167584	167586	167584
895.58	170400	169812	167596	167606	167635	167657	167672	168901	168177	167740	167596	167598	167596
895.48	170251	169711	167609	167618	167646	167666	167682	168836	168157	167756	167609	167611	167609
895.38	170110	169619	167621	167630	167658	167675	167692	168776	168140	167773	167621	167623	167621
895.28	170111	169535	167634	167643	167669	167685	167702	168722	168125	167790	167634	167636	167634
895.18	170267	169459	167646	167655	167680	167695	167712	168673	168112	167807	167646	167648	167646
895.08	169708	169390	167659	167668	167692	167705	167722	168628	168100	167824	167659	167661	167659
894.98	169730	169327	167671	167680	167703	167716	167733	168588	168091	167842	167671	167673	167671
894.88	169999	169271	167684	167692	167715	167726	167743	168552	168083	167860	167684	167686	167684
894.78	169909	169220	167696	167705	167726	167737	167754	168519	168076	167877	167696	167698	167696
894.68	169645	169175	167709	167717	167738	167748	167764	168490	168070	167896	167709	167711	167709
894.58	169861	169134	167721	167730	167750	167760	167775	168464	168066	167914	167721	167723	167721
894.48	169795	169098	167734	167742	167762	167771	167786	168442	168063	167933	167734	167736	167734
894.38	169930	169066	167746	167754	167774	167782	167797	168421	168060	167952	167746	167748	167746
894.28	169842	169038	167759	167767	167786	167794	167808	168403	168059	167971	167759	167761	167759
894.18	169817	169013	167771	167779	167797	167805	167819	168388	168059	167991	167771	167773	167771
894.08	170041	168992	167784	167792	167809	167817	167830	168374	168059	168011	167784	167786	167784
893.98	169922	168974	167796	167804	167821	167828	167841	168362	168060	168031	167796	167798	167796
893.88	169814	168959	167809	167817	167833	167840	167852	168352	168062	168052	167809	167811	167809
893.78	169034	168946	167821	167829	167845	167852	167864	168343	168064	168073	167821	167824	167821
893.68	170011	168936	167834	167842	167857	167864	167875	168336	168067	168095	167834	167836	167834
893.58	169580	168928	167846	167854	167869	167876	167886	168330	168070	168117	167846	167849	167846
893.48	169846	168923	167859	167866	167881	167888	167898	168325	168074	168140	167859	167861	167859
893.38	169384	168920	167871	167879	167894	167899	167909	168321	168079	168163	167871	167874	167871
893.28	169386	168919	167884	167891	167906	167911	167921	168318	168084	168187	167884	167886	167884
893.18	169281	168920	167896	167904	167918	167923	167932	168316	168089	168212	167896	167899	167896
893.08	169285	168922	167908	167916	167930	167935	167944	168314	168094	168237	167909	167911	167908
892.98	169797	168927	167921	167928	167942	167947	167956	168314	168100	168263	167921	167924	167921
892.88	169837	168934	167934	167941	167954	167959	167967	168314	168107	168290	167934	167936	167934
892.78	169812	168942	167946	167953	167966	167971	167979	168315	168113	168318	167946	167949	167946
892.68	169581	168953	167958	167966	167979	167983	167990	168316	168120	168346	167959	167962	167958
892.58	169656	168965	167971	167978	167991	167995	168002	168318	168128	168376	167971	167974	167971
892.48	169623	168980	167984	167991	168003	168007	168014	168320	168135	168407	167984	167987	167984
892.38	169742	168996	167996	168003	168015	168019	168026	168323	168143	168439	167997	167999	167996
892.28	169935	169014	168008	168016	168028	168031	168038	168326	168150	168472	168009	168012	168008
892.18	169937	169035	168021	168028	168040	168044	168049	168330	168158	168507	168022	168024	168021
892.08	169535	169057	168034	168040	168052	168056	168061	168334	168167	168544	168035	168037	168034
891.98	169832	169082	168046	168053	168064	168068	168073	168338	168175	168582	168048	168049	168046
891.88	169887	169110	168058	168065	168076	168080	168085	168342	168184	168622	168061	168062	168058
891.78	169838	169140	168071	168078	168089	168092	168097	168348	168193	168664	168074	168075	168071
891.68	169826	169173	168084	168090	168101	168104	168109	168353	168202	168708	168087	168087	168084
891.58	169702	169209	168096	168103	168113	168116	168121	168358	168211	168754	168101	168100	168096
891.48	169923	169249	168108	168115	168126	168128	168133	168364	168220	168804	168115	168112	168108
891.38	169831	169292	168121	168128	168138	168141	168145	168370	168230	168855	168129	168125	168121
891.28	169789	169338	168133	168140	168150	168153	168157	168376	168239	168910	168143	168138	168133
891.18	169803	169390	168146	168152	168162	168165	168169	168383	168249	168969	168158	168150	168146
891.08	170164	169445	168158	168165	168175	168177	168181	168390	168258	169031	168174	168163	168158
890.98	170559	169506	168171	168177	168187	168189	168193	168397	168268	169097	168190	168175	168171
890.88	170134	169572	168183	168190	168199	168202	168205	168404	168278	169167	168206	168188	168183
890.78	170000	169644	168196	168202	168212	168214	168217	168411	168288	169242	168224	168200	168196
890.68	169784	169722	168208	168214	168224	168226	168229	168418	168298	169323	168243	168213	168208
890.58	169909	169807	168221	168227	168236	168238	168241	168426	168309	169409	168263	168226	168221
890.48	169936	169901	168233	168239	168248	168250	168253	168434	168319	169500	168284	168238	168233
890.38	170038	170002	168246	168252	168261	168263	168265	168442	168329	169598	168308	168251	168246
890.28	170280	170113	168258	168264	168273	168275	168278	168450	168340	169703	168333	168264	168258
890.18	170928	170233	168271	168277	168286	168287	168290	168458	168350	169815	168361	168276	168271
890.08	170123	170363	168283	168289	168298	168299	168302	168467	168361	169934	168391	168289	168283
889.98	170271	170504	168296	168302	168310	168312	168314	168475	168372	170060	168425	168301	168296
889.88	170788	170656	168308	168314	168322	168324	168326	168484	168382	170193	168462	168314	168308
889.78	170995	170818	168321	168327	168335	168336	168338	168493	168393	170333	168504	168327	168321
889.68	170577	170992	168333	168339	168347	168348	168350	168502	168404	170478	168550	168339	168333
889.58	171597	171175	168346	168352	168360	168361	168363	168511	168415	170629	168601	168352	168346
889.48	171124	171368	168358	168364	168372	168373	168375	168520	168426	170782	168659	168365	168358
889.38	171281	171567	168371	168376	168384	168385	168387	168529	168437	170935	168723	168377	168371
889.28	170778	171772	168383	168389	168396	168398	168399	168538	168448	171085	168795	168390	168383
889.18	171242	171979	168396	168401	168409	168410	168412	168548	168459	171229	168875	168403	168396
889.08	171285	172184	168408	168414	168421	168422	168424	168557	168470	171363	168964	168415	168408
888.98	171897	172385	168421	168426	168434	168434	168436	168567	168481	171482	169063	168428	168421
888.88	171828	172578	168433	168439	168446	168447	168448	168576	168493	171581	169174	168441	168433
888.78	171544	172759	168446	168451	168458	168459	168460	168586	168504	171657	169296	168454	168446
888.68	172161	172928	168458	168464	168471	168471	168473	168596	168515	171706	169432	168466	168458
888.58	171730	173082	168471	168476	168483	168484	168485	168606	168527	171727	169581	168479	168471
888.48	172288	173222	168483	168488	168495	168496	168497	168616	168538	171720	169746	168492	168483
888.38	172589	173352	168496	168501	168508	168508	168509	168626	168549	171684	169927	168505	168496
888.28	172470	173472	168508	168513	168520	168521	168522	168636	168561	171624	170124	168518	168508
888.18	173056	173590	168521	168526	168532	168533	168534	168646	168572	171541	170340	168530	168521
888.08	173230	173708	168533	168538	168545	168545	168546	168656	168584	171441	170574	168543	168533
887.98	173114	173832	168546	168551	168557	168558	168559	168667	168595	171328	170828	168556	168546
887.88	173067	173968	168558	168563	168570	168570	168571	168677	168607	171206	171102	168569	168558
887.78	173293	174120	168571	168576	168582	168582	168583	168688	168618	171078	171396	168582	168571
887.68	174384	174290	168583	168588	168594	168595	168596	168698	168630	170950	171710	168595	168583
887.58	174754	174483	168596	168601	168607	168607	168608	168708	168642	170823	172046	168608	168596
887.48	174674	174701	168608	168613	168619	168619	168620	168719	168653	170700	172402	168620	168608
887.38	174963	174943	168621	168626	168632	168632	168632	168730	168665	170581	172778	168634	168621
887.28	175510	175212	168633	168638	168644	168644	168645	168740	168677	170469	173174	168647	168633
887.18	175852	175506	168646	168650	168656	168656	168657	168751	168688	170363	173589	168660	168646
887.08	176524	175826	168658	168663	168669	168669	168669	168762	168700	170265	174021	168673	168658
886.98	177109	176168	168671	168675	168681	168681	168682	168772	168712	170174	174470	168686	168671
886.88	177294	176533	168683	168688	168694	168694	168694	168783	168724	170090	174932	168699	168683
886.78	177815	176916	168696	168700	168706	168706	168706	168794	168736	170013	175407	168712	168696
886.68	178828	177317	168708	168713	168718	168718	168719	168805	168747	169943	175893	168726	168708
886.58	179262	177731	168721	168725	168731	168731	168731	168816	168759	169878	176386	168739	168721
886.48	179262	178156	168733	168738	168743	168743	168743	168827	168771	169820	176884	168752	168733
886.38	179490	178588	168746	168750	168756	168755	168756	168838	168783	169766	177383	168766	168746
886.28	180661	179024	168758	168763	168768	168768	168768	168849	168795	169718	177881	168779	168758
886.18	180805	179460	168771	168775	168780	168780	168780	168860	168807	169675	178374	168793	168771
886.08	180953	179891	168783	168788	168793	168792	168793	168871	168819	169635	178858	168807	168783
885.98	181874	180314	168796	168800	168805	168805	168805	168882	168830	169600	179330	168820	168796
885.88	182141	180725	168808	168812	168818	168817	168818	168894	168842	169568	179786	168834	168808
885.78	182274	181120	168820	168825	168830	168830	168830	168905	168854	169539	180223	168849	168821
885.68	183027	181495	168833	168837	168842	168842	168842	168916	168866	169513	180636	168863	168834
885.58	183387	181846	168846	168850	168855	168854	168855	168927	168878	169490	181023	168877	168846
885.48	183971	182170	168858	168862	168867	168867	168867	168939	168890	169470	181379	168892	168859
885.38	183976	182463	168870	168875	168880	168879	168879	168950	168902	169451	181702	168906	168872
885.28	183767	182722	168883	168887	168892	168892	168892	168961	168914	169435	181988	168922	168885
885.18	184522	182945	168896	168900	168904	168904	168904	168973	168926	169421	182236	168937	168899
885.08	184664	183129	168908	168912	168917	168916	168916	168984	168938	169409	182442	168952	168913
884.98	184739	183273	168920	168925	168929	168929	168929	168996	168950	169398	182606	168968	168928
884.88	184678	183375	168933	168937	168942	168941	168941	169007	168962	169388	182724	168985	168944
884.78	184297	183434	168946	168950	168954	168954	168954	169018	168974	169381	182797	169002	168960
884.68	183874	183451	168958	168962	168966	168966	168966	169030	168987	169374	182823	169019	168979
884.58	184022	183425	168970	168974	168979	168978	168978	169041	168999	169368	182803	169037	169000
884.48	183384	183359	168983	168987	168991	168991	168991	169053	169011	169364	182737	169057	169024
884.38	183162	183253	168996	168999	169004	169003	169003	169064	169023	169361	182626	169077	169052
884.28	183519	183112	169008	169012	169016	169016	169016	169076	169035	169358	182470	169100	169084
884.18	183054	182938	169020	169024	169029	169028	169028	169088	169047	169357	182272	169126	169123
884.08	183160	182736	169033	169037	169041	169040	169040	169099	169059	169356	182033	169156	169170
883.98	182518	182513	169045	169049	169053	169053	169053	169111	169071	169356	181757	169192	169226
883.88	181863	182276	169058	169062	169066	169065	169065	169122	169083	169357	181445	169237	169294
883.78	182064	182034	169070	169074	169078	169078	169078	169134	169096	169358	181102	169294	169377
883.68	181648	181797	169083	169087	169091	169090	169090	169146	169108	169360	180729	169366	169476
883.58	181610	181574	169095	169099	169103	169103	169102	169158	169120	169362	180331	169458	169596
883.48	181294	181378	169108	169112	169116	169115	169115	169169	169132	169365	179911	169575	169740
883.38	181320	181218	169120	169124	169128	169128	169127	169181	169144	169369	179473	169718	169910
883.28	181108	181102	169133	169137	169140	169140	169140	169193	169156	169373	179021	169890	170110
883.18	180860	181039	169145	169149	169153	169152	169152	169204	169169	169377	178557	170090	170344
883.08	180919	181028	169158	169162	169165	169165	169165	169216	169181	169382	178087	170313	170614
882.98	181254	181070	169170	169174	169178	169177	169177	169228	169193	169387	177613	170553	170924
882.88	181350	181155	169183	169186	169190	169190	169189	169240	169205	169392	177139	170794	171275
882.78	181101	181270	169195	169199	169203	169202	169202	169251	169217	169398	176668	171020	171668
882.68	181133	181395	169208	169211	169215	169214	169214	169263	169230	169404	176202	171206	172104
882.58	181414	181505	169220	169224	169228	169227	169227	169275	169242	169411	175746	171329	172581
882.48	181695	181582	169233	169236	169240	169239	169239	169287	169254	169417	175300	171368	173097
882.38	181749	181620	169245	169249	169252	169252	169252	169299	169266	169424	174868	171319	173647
882.28	181759	181624	169258	169261	169265	169264	169264	169311	169278	169432	174451	171193	174226
882.18	181870	181613	169270	169274	169277	169277	169276	169322	169291	169439	174050	171013	174826
882.08	182475	181603	169283	169286	169290	169289	169289	169334	169303	169446	173668	170803	175439
881.98	182479	181606	169295	169299	169302	169302	169301	169346	169315	169454	173305	170586	176054
881.88	182656	181628	169308	169311	169314	169314	169314	169358	169328	169462	172962	170376	176659
881.78	182386	181669	169320	169324	169327	169326	169326	169370	169340	169471	172639	170186	177243
881.68	182193	181723	169333	169336	169339	169339	169338	169382	169352	169479	172336	170022	177793
881.58	182070	181779	169345	169349	169352	169351	169351	169394	169364	169488	172055	169887	178296
881.48	182108	181826	169358	169361	169364	169364	169363	169406	169376	169496	171794	169780	178741
881.38	182194	181850	169370	169374	169377	169376	169376	169418	169389	169505	171554	169699	179115
881.28	182204	181836	169383	169386	169389	169388	169388	169430	169401	169514	171333	169640	179411
881.18	181428	181774	169395	169398	169402	169401	169401	169442	169413	169523	171131	169599	179620
881.08	181643	181652	169408	169411	169414	169413	169413	169454	169426	169532	170948	169573	179737
880.98	181361	181463	169420	169423	169426	169426	169426	169466	169438	169542	170782	169557	179759
880.88	181178	181203	169433	169436	169439	169438	169438	169478	169450	169551	170632	169548	179686
880.78	180088	180872	169445	169448	169451	169451	169450	169490	169462	169561	170499	169545	179521
880.68	179932	180471	169458	169461	169464	169463	169463	169502	169475	169570	170380	169546	179267
880.58	179850	180006	169470	169473	169476	169476	169475	169514	169487	169580	170275	169549	178932
880.48	179540	179483	169483	169486	169489	169488	169488	169526	169499	169590	170182	169553	178526
880.38	178393	178913	169495	169498	169501	169500	169500	169538	169512	169600	170102	169560	178059
880.28	178436	178305	169508	169511	169514	169513	169513	169550	169524	169610	170031	169567	177542
880.18	177916	177671	169520	169523	169526	169525	169525	169562	169536	169620	169971	169574	176989
880.08	176658	177023	169533	169536	169538	169538	169538	169574	169549	169631	169919	169583	176412
879.98	175918	176371	169545	169548	169551	169550	169550	169586	169561	169641	169876	169592	175823
879.88	175675	175728	169558	169561	169563	169563	169562	169598	169573	169651	169839	169601	175234
879.78	175042	175101	169570	169573	169576	169575	169575	169610	169586	169662	169809	169610	174656
879.68	174210	174500	169583	169586	169588	169588	169587	169622	169598	169672	169785	169620	174097
879.58	174240	173932	169595	169598	169601	169600	169600	169634	169610	169683	169766	169630	173565
879.48	173901	173401	169608	169611	169613	169613	169612	169646	169623	169693	169751	169640	173067
879.38	173596	172913	169620	169623	169626	169625	169625	169658	169635	169704	169740	169651	172607
879.28	172877	172470	169633	169636	169638	169638	169637	169671	169647	169715	169733	169662	172188
879.18	172450	172072	169645	169648	169651	169650	169650	169683	169660	169726	169729	169672	171811
879.08	171890	171720	169658	169660	169663	169662	169662	169695	169672	169736	169727	169683	171476
878.98	171556	171411	169670	169673	169676	169675	169674	169707	169684	169747	169728	169694	171183
878.88	171330	171144	169683	169686	169688	169687	169687	169719	169697	169758	169730	169706	170930
878.78	170982	170916	169695	169698	169700	169700	169699	169731	169709	169769	169734	169717	170714
878.68	171023	170724	169708	169710	169713	169712	169712	169743	169721	169780	169739	169728	170532
878.58	170615	170564	169720	169723	169725	169725	169724	169756	169734	169791	169746	169740	170381
878.48	170564	170433	169732	169735	169738	169737	169737	169768	169746	169802	169754	169751	170258
878.38	170285	170327	169745	169748	169750	169750	169749	169780	169758	169814	169762	169763	170158
878.28	170376	170243	169758	169760	169763	169762	169762	169792	169771	169825	169771	169775	170080
878.18	170293	170177	169770	169773	169775	169774	169774	169804	169783	169836	169781	169786	170019
878.08	169992	170126	169782	169785	169788	169787	169787	169816	169796	169847	169791	169798	169973
877.98	169795	170088	169795	169798	169800	169799	169799	169828	169808	169859	169802	169810	169940

## Sheet: 85CeOx-Ni
XPS Ce 3d spectra of 85CeOx/Ni catalysts
Binding Energy (eV)	Raw Intensity	Peak Sum	Background	Peak u'''	Peak u''	Peak u'	Peak u	Peak u0	Peak v'''	Peak v''	Peak v'	Peak v	Peak v0
920.98	89017	89299.6	89017	89280.2	89018.3	89017	89026.4	89022	89017.7	89017	89017	89019.9	89017
920.88	89080.9	89311.9	89017	89292.3	89018.4	89017	89026.5	89022.1	89017.7	89017	89017	89019.9	89017
920.78	89170.2	89324.6	89016.6	89304.9	89017.9	89016.6	89026.2	89021.7	89017.3	89016.6	89016.6	89019.5	89016.6
920.68	89253.5	89337.7	89015.5	89317.8	89016.9	89015.5	89025.2	89020.7	89016.2	89015.5	89015.5	89018.5	89015.5
920.58	89154.4	89351.2	89013.9	89331.1	89015.4	89013.9	89023.7	89019.2	89014.6	89013.9	89013.9	89016.9	89013.9
920.48	89163.6	89366.5	89013	89346.1	89014.4	89013	89022.9	89018.3	89013.7	89013	89013	89016	89013
920.38	89338.4	89382.9	89012	89362.4	89013.4	89012	89022	89017.3	89012.7	89012	89012	89015	89012
920.28	89025	89399.6	89009.8	89378.9	89011.3	89009.8	89019.9	89015.2	89010.5	89009.8	89009.8	89012.8	89009.8
920.18	89250.6	89419.9	89009.7	89399	89011.2	89009.7	89019.9	89015.1	89010.4	89009.7	89009.7	89012.7	89009.7
920.08	89006.5	89440.5	89008.1	89419.4	89009.6	89008.1	89018.4	89013.5	89008.8	89008.1	89008.1	89011.1	89008.1
919.98	88858.9	89464.7	89008.1	89443.4	89009.6	89008.1	89018.5	89013.6	89008.8	89008.1	89008.1	89011.2	89008.1
919.88	88973.7	89492.3	89009.1	89470.8	89010.7	89009.1	89019.6	89014.6	89009.8	89009.1	89009.1	89012.2	89009.1
919.78	89628.8	89521.9	89009.3	89500.1	89010.9	89009.3	89020	89014.9	89010.1	89009.3	89009.3	89012.4	89009.3
919.68	89519.1	89550.4	89005.2	89528.4	89006.8	89005.2	89015.9	89010.8	89005.9	89005.2	89005.2	89008.3	89005.2
919.58	89423.7	89583.5	89001.7	89561.3	89003.4	89001.7	89012.6	89007.4	89002.5	89001.7	89001.7	89004.9	89001.7
919.48	90026.6	89622.2	88998.9	89599.8	89000.6	88998.9	89009.9	89004.7	88999.6	88998.9	88998.9	89002	88998.9
919.38	89997.7	89662.7	88992	89640.1	88993.7	88992	89003.1	88997.8	88992.7	88992	88992	88995.1	88992
919.28	89845.5	89710.9	88985.2	89688	88986.9	88985.2	88996.4	88991.1	88986	88985.2	88985.2	88988.4	88985.2
919.18	89770.3	89769.3	88979.4	89746.2	88981.2	88979.4	88990.8	88985.4	88980.2	88979.4	88979.4	88982.6	88979.4
919.08	89303	89839.6	88974.1	89816.3	88975.9	88974.1	88985.6	88980.1	88974.9	88974.1	88974.1	88977.3	88974.1
918.98	90355.5	89927.5	88971.9	89903.9	88973.7	88971.9	88983.5	88978	88972.7	88971.9	88971.9	88975.1	88971.9
918.88	89742.7	90025.9	88962.6	90002.1	88964.4	88962.6	88974.3	88968.7	88963.4	88962.6	88962.6	88965.9	88962.6
918.78	89969.8	90150	88957.4	90125.9	88959.2	88957.4	88969.2	88963.6	88958.2	88957.4	88957.4	88960.6	88957.4
918.68	90485.3	90298.7	88950.6	90274.4	88952.5	88950.6	88962.6	88956.8	88951.4	88950.6	88950.6	88953.9	88950.6
918.58	90368.1	90474.9	88940.2	90450.4	88942.2	88940.2	88952.4	88946.6	88941.1	88940.2	88940.2	88943.6	88940.2
918.48	90634.6	90688.6	88930.6	90663.8	88932.6	88930.6	88942.9	88937	88931.5	88930.6	88930.6	88934	88930.6
918.38	91058.3	90942.5	88919.2	90917.4	88921.2	88919.2	88931.6	88925.6	88920.1	88919.2	88919.2	88922.6	88919.2
918.28	91457.7	91241.2	88904.8	91215.9	88906.9	88904.8	88917.4	88911.3	88905.7	88904.8	88904.8	88908.2	88904.8
918.18	91326.6	91590.4	88887.7	91564.8	88889.7	88887.7	88900.4	88894.2	88888.5	88887.7	88887.7	88891.1	88887.7
918.08	92024.1	91997.6	88871.3	91971.6	88873.4	88871.3	88884.1	88877.9	88872.2	88871.3	88871.3	88874.7	88871.3
917.98	92000	92460.7	88850.1	92434.5	88852.2	88850.1	88863.1	88856.8	88851	88850.1	88850.1	88853.5	88850.1
917.88	92873.8	92985.6	88828.9	92959.1	88831.1	88828.9	88842.1	88835.7	88829.8	88828.9	88828.9	88832.4	88828.9
917.78	93402.8	93565.8	88801.7	93539	88804	88801.7	88815	88808.6	88802.6	88801.7	88801.7	88805.2	88801.7
917.68	93977.5	94200.2	88770.8	94173.1	88773.1	88770.8	88784.3	88777.8	88771.7	88770.8	88770.8	88774.3	88770.8
917.58	94838.4	94880.8	88735.8	94853.4	88738.1	88735.8	88749.4	88742.8	88736.8	88735.8	88735.8	88739.3	88735.8
917.48	95779.7	95595.3	88694.8	95567.6	88697.2	88694.8	88708.6	88701.9	88695.8	88694.8	88694.8	88698.3	88694.8
917.38	96381	96326.2	88647.2	96298.2	88649.6	88647.2	88661.1	88654.4	88648.1	88647.2	88647.2	88650.7	88647.2
917.28	96511.5	97054.2	88595.2	97025.9	88597.7	88595.2	88609.3	88602.5	88596.2	88595.2	88595.2	88598.8	88595.2
917.18	97385.9	97754.6	88542	97725.9	88544.5	88542	88556.3	88549.3	88543	88542	88542	88545.6	88542
917.08	98662.8	98386.5	88482.6	98357.4	88485.1	88482.6	88497.1	88490	88483.6	88482.6	88482.6	88486.2	88482.6
916.98	99027.3	98907.9	88414.2	98878.5	88416.8	88414.2	88428.8	88421.7	88415.2	88414.2	88414.2	88417.8	88414.2
916.88	99254.8	99282.9	88342.8	99253.2	88345.5	88342.8	88357.7	88350.4	88343.9	88342.8	88342.8	88346.5	88342.8
916.78	99476.4	99476.5	88269.5	99446.4	88272.2	88269.5	88284.5	88277.2	88270.5	88269.5	88269.5	88273.2	88269.5
916.68	99898.1	99464.7	88194.2	99434.3	88197	88194.2	88209.4	88201.9	88195.2	88194.2	88194.2	88197.9	88194.2
916.58	99466.2	99240.1	88115.6	99209.3	88118.4	88115.6	88130.9	88123.4	88116.6	88115.6	88115.6	88119.3	88115.6
916.48	98849.1	98821.8	88039.3	98790.7	88042.1	88039.3	88054.9	88047.2	88040.3	88039.3	88039.3	88043	88039.3
916.38	98438.5	98241.5	87966.6	98209.9	87969.6	87966.6	87982.4	87974.6	87967.7	87966.6	87966.6	87970.4	87966.6
916.28	97409.3	97536.7	87896.2	97504.7	87899.2	87896.2	87912.3	87904.3	87897.3	87896.2	87896.2	87900	87896.2
916.18	96384.3	96752.4	87832.3	96720.1	87835.4	87832.3	87848.5	87840.5	87833.4	87832.3	87832.3	87836.1	87832.3
916.08	95518.1	95928	87774.8	95895.2	87778	87774.8	87791.3	87783.1	87775.9	87774.8	87774.8	87778.7	87774.8
915.98	95063.3	95093.8	87722.8	95060.6	87726	87722.8	87739.4	87731.2	87723.9	87722.8	87722.8	87726.7	87722.8
915.88	94443.6	94273.8	87673.5	94240.2	87676.7	87673.5	87690.4	87681.9	87674.6	87673.5	87673.5	87677.4	87673.5
915.78	93646.1	93488.1	87628	93454.1	87631.3	87628	87645.1	87636.6	87629.1	87628	87628	87631.9	87628
915.68	92683.1	92751.6	87587.5	92717.1	87590.9	87587.5	87604.9	87596.2	87588.7	87587.5	87587.5	87591.5	87587.5
915.58	92108.9	92075.6	87553.3	92040.6	87556.8	87553.3	87570.9	87562.1	87554.4	87553.3	87553.3	87557.2	87553.3
915.48	91788.1	91462.3	87522.7	91426.9	87526.2	87522.7	87540.5	87531.6	87523.8	87522.7	87522.7	87526.6	87522.7
915.38	91058.2	90913.1	87494	90877.3	87497.7	87494	87512.1	87503	87495.2	87494	87494	87498	87494
915.28	90365.4	90430.4	87470.1	90394.1	87473.8	87470.1	87488.4	87479.2	87471.3	87470.1	87470.1	87474.1	87470.1
915.18	89709.6	90011.4	87450.6	89974.5	87454.4	87450.6	87469.2	87459.8	87451.8	87450.6	87450.6	87454.6	87450.6
915.08	89653.2	89652.7	87435.4	89615.3	87439.3	87435.4	87454.2	87444.8	87436.6	87435.4	87435.4	87439.5	87435.4
914.98	90189.4	89345	87420.5	89307.1	87424.5	87420.5	87439.6	87430	87421.8	87420.5	87420.5	87424.6	87420.5
914.88	89404.4	89079.4	87401.9	89041	87406	87401.9	87421.3	87411.5	87403.2	87401.9	87401.9	87406	87401.9
914.78	89264.4	88858.9	87388.4	88820	87392.7	87388.4	87408.1	87398.1	87389.7	87388.4	87388.4	87392.6	87388.4
914.68	89036	88673.6	87375.8	88634.1	87380.2	87375.8	87395.8	87385.6	87377.1	87375.8	87375.8	87380	87375.8
914.58	89311.7	88518.8	87364.7	88478.8	87369.1	87364.7	87384.9	87374.6	87366	87364.7	87364.7	87368.9	87364.7
914.48	88676.9	88386.4	87351.6	88345.7	87356.2	87351.6	87372.1	87361.7	87352.9	87351.6	87351.6	87355.8	87351.6
914.38	88683.8	88278.1	87342.7	88236.9	87347.4	87342.7	87363.5	87352.9	87344	87342.7	87342.7	87346.9	87342.7
914.28	88866.6	88186.1	87333.7	88144.2	87338.5	87333.7	87354.8	87344	87335	87333.7	87333.7	87338	87333.7
914.18	88569	88105.8	87323.4	88063.3	87328.4	87323.4	87344.8	87333.8	87324.8	87323.4	87323.4	87327.7	87323.4
914.08	87697.4	88038.2	87315	87994.9	87320.2	87315	87336.8	87325.6	87316.4	87315	87315	87319.3	87315
913.98	88299.6	87984.8	87312.4	87940.8	87317.8	87312.4	87334.5	87323.2	87313.8	87312.4	87312.4	87316.8	87312.4
913.88	87721.4	87934.2	87305.8	87889.5	87311.4	87305.8	87328.2	87316.7	87307.2	87305.8	87305.8	87310.2	87305.8
913.78	87615.6	87893	87303	87847.6	87308.8	87303	87325.8	87314	87304.5	87303	87303	87307.4	87303
913.68	87708.2	87857	87300.9	87810.7	87307	87300.9	87324	87312.1	87302.4	87300.9	87300.9	87305.4	87300.9
913.58	87615.3	87824.1	87298.2	87777	87304.6	87298.2	87321.7	87309.5	87299.7	87298.2	87298.2	87302.6	87298.2
913.48	87854.2	87794.9	87296.1	87746.9	87302.8	87296.1	87319.9	87307.5	87297.6	87296.1	87296.1	87300.6	87296.1
913.38	87616.3	87766.8	87292.3	87717.7	87299.5	87292.3	87316.5	87303.9	87293.8	87292.3	87292.3	87296.8	87292.3
913.28	87526.5	87742.6	87290.1	87692.4	87297.8	87290.1	87314.8	87301.9	87291.7	87290.1	87290.1	87294.7	87290.1
913.18	87021.1	87720.9	87288.5	87669.6	87296.8	87288.5	87313.6	87300.5	87290.1	87288.5	87288.5	87293.1	87288.5
913.08	88063.6	87704.5	87290.3	87651.8	87299.3	87290.3	87315.8	87302.4	87291.9	87290.3	87290.3	87294.9	87290.3
912.98	87649.1	87682.7	87285.1	87628.5	87294.9	87285.1	87311	87297.4	87286.7	87285.1	87285.1	87289.8	87285.1
912.88	87319	87665.1	87282.7	87609.3	87293.5	87282.7	87309	87295.1	87284.3	87282.7	87282.7	87287.4	87282.7
912.78	87436.1	87651.2	87282.4	87593.5	87294.5	87282.4	87309.2	87295.1	87284.1	87282.4	87282.4	87287.1	87282.4
912.68	87326.4	87637.8	87281.4	87577.9	87294.9	87281.4	87308.6	87294.2	87283.1	87281.4	87281.4	87286.1	87281.4
912.58	87091.4	87626.5	87281.1	87564.1	87296.3	87281.1	87308.8	87294.1	87282.8	87281.1	87281.1	87285.9	87281.1
912.48	87219.3	87617.9	87282.4	87552.8	87299.7	87282.4	87310.5	87295.6	87284.1	87282.4	87282.4	87287.2	87282.4
912.38	87659.9	87609.8	87282.8	87541.4	87302.7	87282.8	87311.4	87296.2	87284.6	87282.8	87282.8	87287.6	87282.8
912.28	87202.6	87600	87280.3	87527.8	87303.2	87280.3	87309.4	87293.8	87282	87280.3	87280.3	87285.1	87280.3
912.18	87454.8	87594.6	87280.8	87517.9	87307.3	87280.8	87310.4	87294.6	87282.6	87280.8	87280.8	87285.7	87280.8
912.08	87622.4	87588.8	87279.6	87507	87310.5	87279.6	87309.8	87293.6	87281.4	87279.6	87279.6	87284.6	87279.6
911.98	87522.8	87583.3	87277.3	87495.6	87313.4	87277.3	87308	87291.5	87279.2	87277.3	87277.3	87282.3	87277.3
911.88	87354.8	87580	87275.7	87485.3	87317.9	87275.7	87306.9	87290.1	87277.5	87275.7	87275.7	87280.7	87275.7
911.78	87352	87579.5	87275.1	87476.6	87324.6	87275.1	87307	87289.8	87277	87275.1	87275.1	87280.2	87275.1
911.68	88012.9	87580.7	87274.6	87468.4	87332.7	87274.6	87307	87289.5	87276.6	87274.6	87274.6	87279.7	87274.6
911.58	87601.1	87579.5	87269.7	87456.2	87337.7	87269.7	87302.7	87284.8	87271.6	87269.7	87269.7	87274.8	87269.7
911.48	87387	87583.1	87267.4	87447.1	87347.3	87267.4	87301.1	87282.8	87269.4	87267.4	87267.4	87272.6	87267.4
911.38	87397.4	87590.4	87266.6	87439.9	87360.2	87266.6	87300.9	87282.2	87268.6	87266.6	87266.6	87271.8	87266.6
911.28	87787.4	87600.3	87265.8	87432.8	87375.2	87265.8	87300.7	87281.6	87267.8	87265.8	87265.8	87270.9	87265.8
911.18	87273.7	87610.4	87262.2	87423.5	87390.1	87262.3	87297.8	87278.3	87264.3	87262.2	87262.2	87267.5	87262.2
911.08	87967.3	87627	87262.2	87417.9	87411.3	87262.2	87298.5	87278.5	87264.3	87262.2	87262.2	87267.4	87262.2
910.98	88129.9	87642.4	87257.4	87407.9	87430.8	87257.5	87294.4	87274.1	87259.6	87257.4	87257.4	87262.7	87257.4
910.88	87801.6	87660.4	87251.6	87397	87452.7	87251.6	87289.3	87268.4	87253.7	87251.6	87251.6	87256.9	87251.6
910.78	87350.8	87684.6	87247.9	87388.6	87480.5	87247.9	87286.4	87265	87250.1	87247.9	87247.9	87253.3	87247.9
910.68	87738.4	87716.2	87247.2	87383.4	87515.5	87247.2	87286.5	87264.6	87249.4	87247.2	87247.2	87252.6	87247.2
910.58	87695.3	87749.9	87243.9	87375.8	87552.3	87244	87284	87261.6	87246.2	87243.9	87243.9	87249.3	87243.9
910.48	88166.5	87789.1	87240.8	87368.6	87594.4	87241	87281.8	87258.9	87243.2	87240.8	87240.8	87246.3	87240.8
910.38	88179.1	87830.4	87234.6	87358.5	87638.4	87234.8	87276.4	87253	87237	87234.6	87234.6	87240.2	87234.6
910.28	88315.1	87877.4	87228.3	87348.4	87687.8	87228.5	87270.9	87247	87230.7	87228.3	87228.3	87233.9	87228.3
910.18	88033.6	87929.6	87221	87337.5	87742.2	87221.3	87264.6	87240	87223.4	87221	87221	87226.6	87221
910.08	87706.2	87990	87215.5	87328.6	87804.5	87215.9	87260	87234.9	87218	87215.5	87215.5	87221.2	87215.5
909.98	88323.8	88059.2	87212.2	87322	87875.4	87212.7	87257.7	87231.9	87214.7	87212.2	87212.2	87217.9	87212.2
909.88	88526.9	88131	87204.7	87311.4	87948.8	87205.4	87251.2	87224.8	87207.3	87204.7	87204.7	87210.5	87204.7
909.78	88155.3	88208.4	87195.9	87299.6	88027.5	87196.7	87243.4	87216.3	87198.5	87195.9	87195.9	87201.6	87195.9
909.68	88028.4	88295.3	87189.4	87290.2	88115.5	87190.6	87238	87210.2	87192.1	87189.4	87189.4	87195.2	87189.4
909.58	87915.4	88390	87183.8	87281.8	88211	87185.3	87233.5	87204.9	87186.5	87183.8	87183.8	87189.6	87183.8
909.48	87800.2	88492.5	87178.9	87274.2	88314.1	87180.8	87229.7	87200.4	87181.6	87178.9	87178.9	87184.8	87178.9
909.38	88329.6	88602.5	87174.7	87267.5	88424.4	87177.2	87226.7	87196.6	87177.5	87174.7	87174.7	87180.6	87174.7
909.28	88644.6	88715.5	87166.9	87257.3	88537.4	87170.1	87220.2	87189.3	87169.8	87166.9	87166.9	87172.9	87166.9
909.18	88673.7	88832.5	87157	87245	88654.1	87161.1	87211.6	87179.8	87159.9	87157	87157	87163	87157
909.08	88347.6	88955	87146.8	87232.6	88775.9	87151.9	87202.7	87170.1	87149.7	87146.8	87146.8	87152.9	87146.8
908.98	88905.5	89084.9	87138.7	87222.3	88904.6	87145.3	87196	87162.4	87141.7	87138.7	87138.7	87144.9	87138.7
908.88	89231.8	89215.4	87126.9	87208.4	89033.5	87135.1	87185.5	87151	87129.9	87126.9	87126.9	87133	87126.9
908.78	89343.5	89347.3	87112.7	87192.2	89163.3	87123.1	87172.9	87137.4	87115.8	87112.7	87112.7	87118.9	87112.7
908.68	89436	89481.4	87097.7	87175.3	89294.6	87110.7	87159.4	87122.9	87100.9	87097.7	87097.7	87104	87097.7
908.58	89221.7	89616.6	87082	87157.7	89426.3	87098.2	87145.3	87107.7	87085.2	87082	87082	87088.3	87082
908.48	89659.2	89754.2	87067.6	87141.5	89559.4	87087.7	87132.6	87093.8	87070.9	87067.6	87067.6	87074	87067.6
908.38	90166.7	89888.6	87050.2	87122.3	89688.4	87075.1	87116.9	87076.9	87053.6	87050.2	87050.2	87056.6	87050.2
908.28	89555.7	90018.2	87029.3	87099.7	89811.4	87059.9	87097.7	87056.6	87032.7	87029.3	87029.3	87035.7	87029.3
908.18	90347.7	90149.5	87012.3	87081.1	89934.8	87049.9	87082.6	87040.2	87015.8	87012.3	87012.3	87018.8	87012.3
908.08	90006.2	90271.7	86989.9	87057.1	90047.6	87035.9	87062.1	87018.3	86993.4	86989.9	86989.9	86996.4	86989.9
907.98	90466.8	90391.6	86969.6	87035.3	90156.2	87025.7	87043.8	86998.7	86973.2	86969.6	86969.6	86976.2	86969.6
907.88	90876.3	90502.6	86946.1	87010.4	90253.8	87014.2	87022.4	86975.8	86949.8	86946.1	86946.1	86952.8	86946.1
907.78	90350.8	90604	86919.7	86982.6	90339.4	87001.9	86998.2	86950.1	86923.5	86919.7	86919.7	86926.4	86919.7
907.68	91388.4	90701.2	86896.6	86958.1	90418.2	86995.7	86977.4	86927.7	86900.5	86896.6	86896.6	86903.4	86896.6
907.58	91157	90783	86866.4	86926.6	90478.3	86985.2	86949.6	86898.2	86870.4	86866.4	86866.4	86873.3	86866.4
907.48	91080.8	90857.3	86837.6	86896.5	90527.4	86979.5	86923.3	86870.1	86841.6	86837.6	86837.6	86844.5	86837.6
907.38	91575.5	90922.4	86809.1	86866.7	90563.3	86977.9	86897.4	86842.3	86813.2	86809.1	86809.1	86816	86809.1
907.28	91137.2	90974.3	86777.1	86833.5	90581.6	86977.1	86868.1	86811.1	86781.3	86777.1	86777.1	86784.1	86777.1
907.18	91233.3	91019.2	86747.8	86803	90587.7	86983.9	86841.6	86782.6	86752.1	86747.8	86747.8	86754.8	86747.8
907.08	91213.4	91053.6	86717.6	86771.7	90577.8	86995.2	86814.5	86753.3	86722	86717.6	86717.6	86724.7	86717.6
906.98	91575	91078.7	86687.4	86740.4	90552.2	87012.6	86787.4	86723.9	86691.9	86687.4	86687.4	86694.6	86687.4
906.88	91458.8	91092.4	86654.6	86706.5	90508.5	87033.9	86757.9	86692	86659.2	86654.6	86654.6	86661.8	86654.6
906.78	91023	91098.8	86622.3	86673.2	90449.9	87063.1	86729	86660.6	86627	86622.3	86622.3	86629.5	86622.3
906.68	91002.6	91101	86592.7	86642.6	90378.9	87103	86703.1	86632	86597.5	86592.7	86592.7	86600	86592.7
906.58	91022.7	91097.4	86563.1	86612	90293.2	87151.4	86677.3	86603.4	86568	86563.1	86563.1	86570.4	86563.1
906.48	91208.9	91089.2	86533.1	86581.1	90193.3	87208.9	86651.3	86574.4	86538.1	86533.1	86533.1	86540.5	86533.1
906.38	90423.1	91076.6	86501.7	86548.8	90078.9	87274.7	86624.1	86544.1	86506.8	86501.7	86501.7	86509.2	86501.7
906.28	90261.1	91067.9	86475.3	86521.5	89957.5	87356.2	86602.2	86518.9	86480.6	86475.3	86475.3	86482.9	86475.3
906.18	90675.6	91060.6	86449.9	86495.2	89825.9	87449.8	86581.5	86494.6	86455.3	86449.9	86449.9	86457.5	86449.9
906.08	90777	91052.5	86421.5	86466	89681.7	87551.9	86558.1	86467.4	86427	86421.5	86421.5	86429.2	86421.5
905.98	90077.1	91047.5	86392.2	86435.9	89528	87665.4	86534.1	86439.4	86397.9	86392.2	86392.2	86400	86392.2
905.88	90680.4	91052.5	86367.4	86410.3	89371.7	87795.6	86514.9	86415.9	86373.3	86367.4	86367.4	86375.3	86367.4
905.78	91132.8	91060.4	86338.4	86380.6	89205.4	87934.2	86491.8	86388.3	86344.5	86338.4	86338.4	86346.4	86338.4
905.68	90493.7	91073.8	86306.2	86347.6	89031.2	88082.4	86465.8	86357.5	86312.4	86306.2	86306.2	86314.2	86306.2
905.58	91168.8	91101.2	86278.1	86318.7	88858	88247.2	86444.3	86330.9	86284.4	86278.1	86278.1	86286.1	86278.1
905.48	91017	91134.9	86245.2	86285.1	88678.1	88419.9	86418.6	86299.6	86251.7	86245.2	86245.2	86253.3	86245.2
905.38	91037.4	91181.3	86213.1	86252.4	88498.4	88605.2	86394	86269.1	86219.8	86213.1	86213.1	86221.3	86213.1
905.28	91408.1	91240	86180.7	86219.2	88318.9	88801.6	86369.6	86238.4	86187.6	86180.7	86180.7	86189	86180.7
905.18	91619.7	91308.9	86145.6	86183.4	88138.3	89006.1	86343	86205.1	86152.7	86145.6	86145.6	86153.9	86145.6
905.08	91654.5	91389.2	86108.8	86146	87958.7	89218.5	86315.4	86170.1	86116.1	86108.8	86108.8	86117.2	86108.8
904.98	91553.2	91481.8	86071.5	86108.1	87782.1	89439	86287.9	86134.8	86079	86071.5	86071.5	86080	86071.5
904.88	92098.4	91587	86034.7	86070.7	87610.4	89666.9	86261.6	86100	86042.4	86034.7	86034.7	86043.2	86034.7
904.78	92242.6	91699.7	85993.9	86029.3	87439.8	89896.3	86232.1	86061.4	86001.9	85993.9	85993.9	86002.6	85993.9
904.68	92606.4	91821.5	85952	85986.8	87273.4	90128.4	86202.2	86021.7	85960.1	85952	85952	85960.7	85952
904.58	92377.8	91949.4	85907.2	85941.5	87110.4	90359.3	86170.6	85979.3	85915.7	85907.2	85907.2	85916	85907.2
904.48	92080.6	92085.7	85863.8	85897.4	86955	90591.3	86141.2	85938.3	85872.4	85863.8	85863.8	85872.6	85863.8
904.38	92184.5	92229	85822	85855.1	86807.9	90822.2	86114.7	85899.1	85830.9	85822	85822	85830.9	85822
904.28	92879.1	92374.6	85779.2	85811.8	86666.7	91047.1	86088.4	85859.1	85788.5	85779.2	85779.2	85788.2	85779.2
904.18	92659.3	92516.3	85731.5	85763.6	86527.3	91259.8	86058.6	85814.3	85741.1	85731.5	85731.5	85740.6	85731.5
904.08	92463.1	92657.8	85684.9	85716.5	86395.9	91463.7	86031.6	85770.8	85694.8	85684.9	85684.9	85694.1	85684.9
903.98	92879.9	92796.8	85639.4	85670.5	86272.1	91656.5	86007.3	85728.5	85649.6	85639.4	85639.4	85648.7	85639.4
903.88	93257.9	92926.6	85590.7	85621.3	86151.9	91831.3	85981.9	85683.2	85601.3	85590.7	85590.7	85600.1	85590.7
903.78	93305.3	93045.3	85539.2	85569.4	86035	91986.2	85955.9	85635.3	85550.2	85539.2	85539.2	85548.7	85539.2
903.68	93258.4	93153.1	85487	85516.7	85923.5	92121.3	85931.8	85586.9	85498.4	85487	85487	85496.6	85487
903.58	93131.9	93248.4	85434.8	85464	85817.8	92235	85910.6	85538.7	85446.5	85434.8	85434.8	85444.4	85434.8
903.48	93313.2	93330.2	85383.1	85411.9	85717.9	92326.2	85893.3	85491.3	85395.2	85383.1	85383.1	85392.8	85383.1
903.38	93038.7	93394.9	85329.8	85358.1	85621.6	92390.9	85878.3	85442.5	85342.4	85329.8	85329.8	85339.6	85329.8
903.28	93849.7	93444.8	85278	85305.9	85531.5	92431.1	85869.5	85395.6	85291.1	85278	85278	85287.9	85278
903.18	93378.3	93472.1	85220.4	85247.9	85439.9	92438.3	85860.7	85343.1	85234	85220.4	85220.4	85230.4	85220.4
903.08	93470.1	93485.7	85165.5	85192.7	85355.1	92420.4	85861.6	85293.8	85179.7	85165.5	85165.5	85175.6	85165.5
902.98	93515.3	93482.9	85109.7	85136.5	85273	92373.1	85870.4	85243.9	85124.5	85109.7	85109.7	85119.9	85109.7
902.88	92789.3	93465.9	85053.2	85079.6	85193.5	92296.7	85889.7	85193.7	85068.6	85053.2	85053.2	85063.5	85053.2
902.78	93041.7	93443.5	85001.3	85027.2	85121.5	92196.6	85928.3	85148.5	85017.3	85001.3	85001.3	85011.6	85001.3
902.68	92842.7	93413.7	84947.2	84972.8	85050.1	92066.8	85984.1	85101.7	84963.9	84947.2	84947.2	84957.7	84947.2
902.58	93056.1	93386.2	84894.2	84919.4	84982	91911.2	86065.8	85056.5	84911.6	84894.2	84894.2	84904.8	84894.2
902.48	93518.1	93366.7	84839.3	84864.2	84914.2	91728.1	86178.3	85010.2	84857.6	84839.3	84839.3	84850	84839.3
902.38	93284.8	93364	84781	84805.6	84844.9	91517.5	86328.9	84961.1	84800.1	84781	84781	84791.8	84781
902.28	93245.9	93395.2	84723.8	84748.1	84778.3	91285.7	86533.3	84914.2	84743.9	84723.8	84723.8	84734.7	84723.8
902.18	93612.2	93473.3	84666.6	84690.4	84713	91033.2	86802.6	84868.2	84687.7	84666.6	84666.6	84677.6	84666.6
902.08	93868.7	93610.7	84606.4	84630	84646.1	90759.6	87146.8	84820.7	84628.7	84606.4	84606.4	84617.6	84606.4
901.98	94376.3	93823.7	84544.2	84567.4	84578.1	90467.5	87579.9	84772.7	84567.8	84544.2	84544.2	84555.4	84544.2
901.88	94055.2	94124.4	84478.1	84501.1	84507.2	90158.1	88111.1	84722.9	84503.4	84478.1	84478.1	84489.5	84478.1
901.78	94902	94529.9	84413.8	84436.4	84438.8	89839	88754.8	84677.4	84441	84413.8	84413.8	84425.2	84413.8
901.68	95257	95039.7	84343.3	84365.6	84364.9	89504.9	89507.2	84629	84372.9	84343.3	84343.3	84354.9	84343.3
901.58	95066.7	95656.1	84269.9	84292	84288.8	89161.6	90367.1	84581.9	84302.8	84269.9	84269.9	84281.6	84269.9
901.48	96164	96373.9	84197.4	84219.1	84213.8	88814.9	91325.9	84540.9	84234.4	84197.4	84197.4	84209.2	84197.4
901.38	97053.2	97160.9	84117	84138.4	84131.4	88458.8	92346.8	84498.6	84159.8	84117	84117	84128.9	84117
901.28	97929.9	97978.2	84030	84051.2	84042.9	88096.6	93386.7	84458.2	84080.7	84030	84030	84042.1	84030
901.18	98630.8	98763.5	83936.6	83957.5	83948.1	87730.4	94378.6	84421.7	83998.1	83936.6	83936.6	83948.8	83936.6
901.08	99543	99430.6	83837.9	83858.5	83848.2	87363.4	95230.5	84392.6	83914.4	83837.9	83837.9	83850.2	83837.9
900.98	99714.3	99877.5	83732.3	83752.7	83741.8	86995.7	95834.7	84372.3	83829.6	83732.3	83732.3	83744.8	83732.3
900.88	100402	100015	83624.9	83645.1	83633.6	86633.9	96095.2	84368.7	83750.6	83624.9	83624.9	83637.5	83624.9
900.78	100057	99787.7	83512.2	83532.1	83520.2	86275.7	95949.7	84381.6	83676.6	83512.2	83512.2	83524.9	83512.2
900.68	99282	99215.5	83401	83420.6	83408.4	85929	95410.2	84421.6	83617.7	83401	83401	83413.9	83401
900.58	98378.7	98378.1	83294.3	83313.7	83301.2	85597.9	94548.2	84494.8	83580.5	83294.3	83294.3	83307.3	83294.3
900.48	97099.8	97387.6	83192.9	83212.1	83199.5	85283.8	93467	84605.7	83570.7	83192.9	83192.9	83206	83192.9
900.38	95750.3	96362.3	83099.4	83118.4	83105.7	84989.9	92276.6	84759.5	83596.1	83099.4	83099.4	83112.7	83099.4
900.28	95578.2	95398.9	83014.4	83033.1	83020.4	84717	91064.9	84958.9	83663.2	83014.4	83014.4	83027.9	83014.4
900.18	94295.9	94560.8	82930	82948.4	82935.7	84457.2	89887.3	85197.7	83770.7	82930	82930	82943.6	82930
900.08	93595.6	93905	82853.6	82871.8	82859.1	84218.3	88794.4	85483	83932.6	82853.6	82853.6	82867.3	82853.6
899.98	93436.8	93456.5	82781.4	82799.4	82786.7	83996	87805.6	85809.9	84152	82781.4	82781.4	82795.3	82781.4
899.88	93758.1	93226.4	82709.8	82727.6	82714.9	83786.6	86929.9	86171.2	84431.1	82709.8	82709.8	82723.9	82709.8
899.78	93922.4	93213.1	82635.6	82653.2	82640.5	83586.5	86165.7	86558.8	84772	82635.6	82635.6	82649.8	82635.6
899.68	93750.2	93409.2	82559.7	82577.1	82564.5	83396.2	85509.2	86966.7	85179.6	82559.7	82559.7	82574.1	82559.7
899.58	93813.2	93798.8	82484.5	82501.7	82489.1	83217.4	84954.4	87387.2	85656.9	82484.5	82484.5	82499	82484.5
899.48	94207.4	94355.1	82408.4	82425.4	82412.9	83048	84487.1	87807.2	86201.6	82408.4	82408.4	82423.1	82408.4
899.38	94749.6	95042.5	82329.1	82345.9	82333.5	82885.2	84092.7	88209.8	86806	82329.1	82329.1	82343.9	82329.1
899.28	95532.8	95821.7	82245.6	82262.2	82249.9	82727.2	83756.9	88577.7	87460.9	82245.6	82245.6	82260.7	82245.6
899.18	96177.1	96648.2	82156.3	82172.7	82160.5	82571.6	83465.9	88890.9	88152.8	82156.3	82156.3	82171.5	82156.3
899.08	96828.9	97475.2	82062.1	82078.3	82066.1	82418.9	83210.1	89130.9	88865.7	82062.1	82062.1	82077.5	82062.1
898.98	97594.7	98256	81962.8	81978.9	81966.8	82268.2	82980.5	89279.4	89580.7	81962.8	81962.8	81978.4	81962.8
898.88	98492.3	98943.2	81857.8	81873.7	81861.7	82118.1	82769.2	89320.2	90273.6	81857.8	81857.8	81873.6	81857.8
898.78	99393.8	99496	81746	81761.7	81749.8	81967.1	82569.5	89242.7	90919.3	81746	81746	81762	81746
898.68	99586.7	99881.9	81627.4	81642.9	81631.1	81814.4	82377	89044.4	91492.9	81627.4	81627.4	81643.6	81627.4
898.58	100523	100082	81506.7	81522.1	81510.3	81664.2	82193.3	88735.7	91973.2	81506.7	81506.7	81523.1	81506.7
898.48	100720	100077	81378.9	81394.1	81382.4	81511.1	82010.9	88323.5	92332.9	81378.9	81378.9	81395.5	81378.9
898.38	100317	99867.4	81248.9	81264	81252.4	81359.4	81833.3	87829.8	92556.5	81248.9	81248.9	81265.7	81248.9
898.28	100302	99459.6	81120.8	81135.7	81124.2	81212.8	81662.9	87277.5	92633.6	81120.8	81120.8	81137.8	81120.8
898.18	99657.1	98859.4	80991.9	81006.6	80995.2	81068.2	81496.3	86682.6	92552.6	80991.9	80991.9	81009.1	80991.9
898.08	98760.8	98086	80866.4	80881	80869.7	80929.5	81337.1	86067.9	92315.7	80866.4	80866.4	80883.9	80866.4
897.98	97382.9	97160.1	80746.2	80760.6	80749.4	80798.1	81186.3	85449.9	91929.2	80746.2	80746.2	80763.8	80746.2
897.88	96468.1	96110.1	80634.4	80648.6	80637.5	80676.9	81046.9	84846	91408.2	80634.4	80634.4	80652.2	80634.4
897.78	94942.6	94959.6	80528	80542.1	80531	80562.7	80915.3	84263.8	90766.6	80528	80528	80546.1	80528
897.68	93307.4	93741.5	80431.1	80445.1	80434.1	80459.4	80795.5	83715.6	90029.1	80431.1	80431.1	80449.4	80431.1
897.58	92016.6	92487.7	80344.6	80358.4	80347.5	80367.5	80688	83209.3	89221.4	80344.6	80344.6	80363.1	80344.6
897.48	90324.6	91223.9	80266.1	80279.8	80269	80284.6	80590.3	82746.3	88365.8	80266.1	80266.1	80284.9	80266.1
897.38	89720.8	89981.7	80198.6	80212.1	80201.3	80213.4	80505	82332.4	87491.1	80198.6	80198.6	80217.6	80198.6
897.28	88336.4	88777.3	80134.6	80147.9	80137.3	80146.4	80424.7	81960.9	86613.5	80134.6	80134.6	80153.9	80134.6
897.18	87081.7	87636	80079.4	80092.7	80082.1	80088.9	80354.5	81636.3	85759.1	80079.4	80079.4	80099	80079.4
897.08	85929.4	86574.7	80032.4	80045.5	80035	80039.9	80293.6	81356.3	84946.5	80032.4	80032.4	80052.2	80032.4
896.98	85754.9	85603.5	79992.8	80005.7	79995.3	79998.7	80241	81117.7	84188.7	79992.8	79992.8	80012.8	79992.8
896.88	84936.3	84724.5	79954	79966.9	79956.6	79958.7	80190.3	80911	83490.8	79954	79954	79974.4	79954
896.78	84479.1	83944.8	79920.6	79933.3	79923	79924.2	80145.7	80737	82863.7	79920.6	79920.6	79941.2	79920.6
896.68	83783.1	83261.4	79889.9	79902.5	79892.3	79892.8	80104.7	80589.7	82308	79889.9	79889.9	79910.8	79889.9
896.58	83036	82673.4	79863.8	79876.2	79866.1	79866	80068.8	80467.6	81826.2	79863.8	79863.8	79885	79863.8
896.48	83234.2	82174.9	79842.4	79854.8	79844.8	79844.2	80038.4	80367.6	81415.8	79842.4	79842.4	79863.9	79842.4
896.38	82643.3	81752.9	79819.6	79831.9	79821.9	79821	80007.2	80280.6	81066.7	79819.6	79819.6	79841.4	79819.6
896.28	81948.2	81403.9	79800.7	79812.8	79802.9	79801.7	79980.3	80209.1	80778.3	79800.7	79800.7	79822.8	79800.7
896.18	81880.7	81120	79786.2	79798.2	79788.4	79787	79958.4	80151.7	80544.9	79786.2	79786.2	79808.7	79786.2
896.08	81642.7	80888.5	79772.1	79784	79774.3	79772.8	79937.3	80102.3	80355.7	79772.2	79772.1	79794.9	79772.1
895.98	80869.8	80702	79759.6	79771.3	79761.7	79760	79918.2	80060.5	80205	79759.6	79759.6	79782.7	79759.6
895.88	81084.2	80556.8	79752.1	79763.8	79754.2	79752.5	79904.5	80028.6	80090.3	79752.2	79752.1	79775.6	79752.1
895.78	81069.3	80439.2	79743.2	79754.7	79745.2	79743.4	79889.7	79998.9	79999.2	79743.2	79743.2	79766.9	79743.2
895.68	80932.6	80345	79734.3	79745.7	79736.3	79734.4	79875.3	79972.2	79928.2	79734.3	79734.3	79758.4	79734.3
895.58	80131.7	80270.2	79726.2	79737.5	79728.2	79726.4	79862	79948.8	79873.7	79726.3	79726.2	79750.7	79726.2
895.48	80609.8	80214.9	79723.5	79734.7	79725.4	79723.6	79854.4	79932.5	79836.7	79723.6	79723.5	79748.3	79723.5
895.38	79879.3	80167.4	79717.5	79728.6	79719.5	79717.6	79843.7	79914.5	79805.6	79717.7	79717.5	79742.8	79717.5
895.28	79456.6	80133.1	79716.4	79727.4	79718.3	79716.5	79838.2	79902.6	79786.3	79716.7	79716.4	79742.1	79716.4
895.18	80458.6	80108	79718.2	79729.1	79720.1	79718.2	79835.8	79894.5	79774.9	79718.5	79718.2	79744.2	79718.2
895.08	79920.8	80080.9	79713.2	79724	79715.1	79713.2	79826.8	79880.6	79760.4	79713.6	79713.2	79739.6	79713.2
894.98	79843.7	80061	79711.8	79722.5	79713.6	79711.8	79821.6	79870.9	79752.1	79712.4	79711.8	79738.6	79711.8
894.88	79867.4	80044.3	79710.9	79721.5	79712.7	79710.9	79817.1	79862.4	79746.1	79711.7	79710.9	79738.2	79710.9
894.78	79183.6	80029.5	79709.9	79720.4	79711.6	79709.9	79812.6	79854.3	79741.3	79710.9	79709.9	79737.6	79709.9
894.68	79847.5	80021	79713.4	79723.8	79715.1	79713.4	79812.9	79851.3	79742	79714.7	79713.4	79741.6	79713.4
894.58	79813.3	80009.4	79712.5	79722.8	79714.2	79712.5	79808.9	79844.3	79738.9	79714.2	79712.5	79741.1	79712.5
894.48	79807.1	79999.1	79711.8	79722.1	79713.5	79711.8	79805.3	79837.9	79736.4	79714.1	79711.8	79740.9	79711.8
894.38	79885.6	79989.8	79711.2	79721.3	79712.8	79711.2	79801.8	79831.9	79734.2	79714.1	79711.2	79740.7	79711.2
894.28	79680.7	79980.8	79710	79720.1	79711.6	79710	79797.9	79825.7	79731.8	79713.8	79710	79740	79710
894.18	79196.9	79974	79710.2	79720.2	79711.8	79710.2	79795.5	79821.1	79730.9	79715.1	79710.2	79740.7	79710.2
894.08	79312.6	79971.3	79713.7	79723.5	79715.2	79713.7	79796.5	79820.1	79733.3	79719.9	79713.7	79744.7	79713.7
893.98	79425.6	79968.7	79716.4	79726.1	79717.9	79716.4	79796.8	79818.6	79735.1	79724.3	79716.4	79747.9	79716.4
893.88	79161.9	79966.2	79718.3	79728	79719.8	79718.3	79796.5	79816.6	79736.2	79728.4	79718.3	79750.4	79718.3
893.78	79250.8	79966.4	79722.1	79731.7	79723.6	79722.1	79798.1	79816.7	79739.2	79734.8	79722.1	79754.7	79722.1
893.68	79136.5	79967	79725.2	79734.8	79726.7	79725.2	79799.1	79816.3	79741.6	79741.3	79725.2	79758.4	79725.2
893.58	79542.1	79969.5	79729.2	79738.6	79730.6	79729.2	79801.1	79816.9	79744.9	79749.3	79729.2	79763	79729.2
893.48	79268.2	79970.5	79730.4	79739.8	79731.9	79730.4	79800.4	79815	79745.5	79755.6	79730.4	79764.8	79730.4
893.38	79673.1	79974.8	79733.5	79742.8	79735	79733.5	79801.7	79815.2	79748.1	79764.8	79733.6	79768.6	79733.5
893.28	79623.5	79977.9	79733.9	79743.2	79735.3	79733.9	79800.3	79812.7	79747.9	79772.6	79734	79769.6	79733.9
893.18	79820.8	79983.2	79734.7	79743.8	79736.1	79734.7	79799.4	79810.8	79748.1	79782.2	79734.7	79771	79734.7
893.08	79365.6	79989.2	79734.1	79743.2	79735.5	79734.1	79797.1	79807.6	79747	79792.3	79734.2	79771.1	79734.1
892.98	79145.3	80000.6	79736.6	79745.6	79737.9	79736.6	79798	79807.7	79749	79807.6	79736.6	79774.2	79736.6
892.88	79553.6	80016.1	79740.6	79749.4	79741.9	79740.6	79800.5	79809.3	79752.6	79826.7	79740.6	79778.9	79740.6
892.78	79635.5	80031.9	79741.8	79750.6	79743.1	79741.8	79800.3	79808.4	79753.4	79846	79741.9	79780.9	79741.8
892.68	79897.7	80050.6	79742.5	79751.3	79743.8	79742.5	79799.6	79807	79753.7	79867.9	79742.7	79782.4	79742.5
892.58	79154.2	80071.3	79741.5	79750.2	79742.8	79741.5	79797.2	79804	79752.3	79891.6	79741.7	79782.1	79741.5
892.48	79814.3	80101.3	79745.4	79754	79746.7	79745.4	79799.8	79806	79755.9	79924.5	79745.7	79786.8	79745.4
892.38	80031.4	80131.7	79745	79753.5	79746.2	79745	79798.1	79803.7	79755.1	79957.5	79745.3	79787.2	79745
892.28	79588.7	80166	79743.1	79751.5	79744.3	79743.1	79794.9	79800.1	79752.8	79994.2	79743.5	79786.1	79743.1
892.18	79448.5	80209.2	79744.1	79752.5	79745.3	79744.1	79794.8	79799.4	79753.5	80039.6	79744.7	79788	79744.1
892.08	79845.5	80259.8	79746.1	79754.4	79747.3	79746.1	79795.6	79799.8	79755.2	80092.3	79746.9	79790.8	79746.1
891.98	80088.9	80314.8	79745.4	79753.7	79746.6	79745.4	79793.8	79797.6	79754.3	80149.1	79746.4	79791.1	79745.4
891.88	79951.4	80375.8	79743.1	79751.3	79744.2	79743.1	79790.5	79793.8	79751.7	80211.8	79744.4	79789.7	79743.1
891.78	80058.4	80445.9	79741.7	79749.8	79742.8	79741.7	79788	79791	79750	80283.3	79743.4	79789.3	79741.7
891.68	80219.8	80524.1	79739.6	79747.6	79740.7	79739.6	79784.9	79787.6	79747.6	80362.7	79741.8	79788.2	79739.6
891.58	80493.2	80610.6	79736.3	79744.3	79737.4	79736.3	79780.7	79783	79744.2	80450.1	79739.1	79786	79736.3
891.48	80397.8	80705	79731.2	79739.2	79732.3	79731.2	79774.7	79776.7	79738.9	80545.2	79734.8	79781.9	79731.2
891.38	80952.9	80810.2	79726.8	79734.7	79727.9	79726.8	79769.3	79771	79734.2	80650.7	79731.4	79778.6	79726.8
891.28	79979.4	80922.2	79718.5	79726.4	79719.6	79718.5	79760.2	79761.6	79725.7	80762.6	79724.3	79771.5	79718.5
891.18	80677.9	81051.5	79716.8	79724.5	79717.8	79716.8	79757.6	79758.8	79723.8	80891.5	79724.1	79770.9	79716.8
891.08	81132.8	81187	79710.3	79718	79711.4	79710.3	79750.3	79751.3	79717.1	81025.9	79719.6	79765.6	79710.3
890.98	81542.7	81330.3	79700.8	79708.4	79701.8	79700.8	79739.9	79740.7	79707.4	81167.8	79712.4	79757.3	79700.8
890.88	81100.2	81481.5	79688.4	79696	79689.4	79688.4	79726.8	79727.3	79694.8	81316.8	79702.9	79746.3	79688.4
890.78	81471.3	81646	79678.9	79686.4	79679.9	79678.9	79716.5	79716.9	79685.2	81478.3	79697	79738.1	79678.9
890.68	81882.1	81818.1	79666.8	79674.3	79667.8	79666.8	79703.7	79703.9	79672.9	81646.5	79689.3	79727.4	79666.8
890.58	82257.5	81996.6	79652	79659.4	79652.9	79652	79688.1	79688.1	79657.9	81820.1	79679.7	79714	79652
890.48	82281.8	82181.1	79634.4	79641.8	79635.4	79634.4	79669.9	79669.8	79640.3	81998.4	79668.7	79698	79634.4
890.38	82466	82372.9	79616.7	79623.9	79617.6	79616.7	79651.5	79651.2	79622.3	82182.6	79658.7	79681.7	79616.7
890.28	82766	82569.8	79597.5	79604.7	79598.4	79597.5	79631.7	79631.2	79603	82370.1	79648.9	79664.2	79597.5
890.18	82917.2	82769.9	79576.2	79583.4	79577.2	79576.2	79609.8	79609.2	79581.6	82559	79638.9	79644.6	79576.2
890.08	82969.5	82972.6	79553.8	79560.9	79554.7	79553.8	79586.7	79586	79559	82748.1	79629.8	79623.8	79553.8
889.98	83600.2	83177.4	79530.8	79537.9	79531.7	79530.8	79563.1	79562.3	79535.9	82936.6	79622.8	79602.7	79530.8
889.88	84210	83378.4	79503.5	79510.5	79504.4	79503.5	79535.2	79534.3	79508.5	83118.2	79614.4	79577.2	79503.5
889.78	83954.1	83574.3	79471.8	79478.8	79472.7	79471.8	79503	79501.9	79476.7	83291.4	79605.1	79547.5	79471.8
889.68	83767.6	83769.4	79441.7	79448.6	79442.6	79441.7	79472.3	79471.2	79446.5	83459.7	79601.2	79519.4	79441.7
889.58	84435	83961.5	79412.6	79419.5	79413.5	79412.6	79442.7	79441.5	79417.3	83620.3	79602.8	79492.4	79412.6
889.48	84051.5	84143.4	79378.9	79385.7	79379.7	79378.9	79408.4	79407.1	79383.4	83765.6	79604.8	79460.8	79378.9
889.38	84397.5	84320.7	79347.5	79354.2	79348.3	79347.5	79376.5	79375.1	79351.9	83900.4	79614.8	79431.7	79347.5
889.28	84000.6	84487.1	79313.6	79320.3	79314.4	79313.6	79342.1	79340.6	79317.9	84017.8	79628.8	79400.1	79313.6
889.18	84593	84646.8	79282.1	79288.7	79282.9	79282.1	79310.1	79308.6	79286.3	84121	79652.5	79371.1	79282.1
889.08	85054.5	84791.9	79246.4	79253	79247.2	79246.4	79273.9	79272.3	79250.5	84201.5	79680	79337.9	79246.4
888.98	84811.3	84923.1	79207.3	79213.9	79208.1	79207.3	79234.4	79232.8	79211.4	84258.9	79713.2	79301.6	79207.3
888.88	84872	85044.3	79169.7	79176.2	79170.5	79169.7	79196.3	79194.6	79173.7	84296.5	79757.5	79266.7	79169.7
888.78	85391.7	85153.7	79131.3	79137.8	79132.1	79131.3	79157.6	79155.8	79135.3	84311.3	79811.9	79231.3	79131.3
888.68	84981.5	85248.6	79089.3	79095.7	79090.1	79089.3	79115.1	79113.3	79093.1	84299.5	79874.5	79192.3	79089.3
888.58	85356.5	85335.5	79049.7	79056.1	79050.4	79049.7	79075.1	79073.2	79053.4	84266.9	79952.2	79155.9	79049.7
888.48	84951.9	85410.2	79007.3	79013.6	79008.1	79007.3	79032.3	79030.4	79011	84208.2	80040.9	79116.9	79007.3
888.38	85306.1	85479.1	78967.3	78973.6	78968.1	78967.3	78991.9	78990	78970.9	84128.8	80146.7	79080.4	78967.3
888.28	85190.6	85538.6	78924.7	78931	78925.5	78924.7	78948.9	78947	78928.3	84024.1	80265.4	79041.5	78924.7
888.18	85417.7	85593.5	78882.6	78888.8	78883.4	78882.6	78906.4	78904.4	78886.1	83898.2	80401.3	79003.2	78882.6
888.08	85469.2	85643.4	78838.7	78844.9	78839.5	78838.7	78862.1	78860.1	78842.1	83749.8	80552.6	78963.4	78838.7
887.98	85172.5	85691.7	78794.2	78800.3	78794.9	78794.2	78817.2	78815.2	78797.5	83581.4	80721.3	78923.1	78794.2
887.88	85649.9	85742.8	78751.3	78757.4	78752	78751.3	78774	78771.9	78754.6	83397	80910.2	78884.7	78751.3
887.78	85531.3	85793.6	78704.9	78711	78705.6	78704.9	78727.3	78725.2	78708.1	83193.1	81114.7	78843	78704.9
887.68	85285.3	85850.6	78659.1	78665.1	78659.8	78659.1	78681.1	78679	78662.2	82975.6	81339.1	78802.1	78659.1
887.58	86181.4	85916.5	78614.5	78620.5	78615.2	78614.5	78636.2	78634.1	78617.6	82747.6	81584.1	78762.8	78614.5
887.48	85908.4	85985.8	78563.7	78569.6	78564.4	78563.7	78585.1	78582.9	78566.7	82503.2	81842.2	78717.5	78563.7
887.38	86016.1	86068.1	78514.3	78520.2	78515	78514.3	78535.4	78533.2	78517.3	82252.8	82120.5	78673.9	78514.3
887.28	86365.2	86162.2	78463.9	78469.7	78464.6	78463.9	78484.7	78482.4	78466.8	81995.6	82416	78629.7	78463.9
887.18	85837.4	86268.1	78410.8	78416.6	78411.5	78410.8	78431.3	78429.1	78413.7	81732.2	82726.3	78583.1	78410.8
887.08	86684.3	86392.1	78360.9	78366.6	78361.6	78360.9	78381.1	78378.8	78363.7	81470.7	83055.8	78540.1	78360.9
886.98	86583.5	86525.9	78304.9	78310.7	78305.6	78304.9	78324.8	78322.6	78307.7	81203.4	83394.1	78491.5	78304.9
886.88	87172.4	86675.4	78249.3	78255	78250	78249.3	78268.9	78266.7	78252.1	80938.9	83745.5	78443.7	78249.3
886.78	87172.8	86835.9	78189.4	78195	78190	78189.4	78208.7	78206.4	78192	80674	84103.3	78392	78189.4
886.68	87691.8	87010.5	78129	78134.6	78129.6	78129	78148	78145.8	78131.6	80413.9	84469.5	78340.4	78129
886.58	87649.7	87194.2	78064.7	78070.3	78065.4	78064.7	78083.5	78081.2	78067.3	80156.6	84837.4	78285.6	78064.7
886.48	88059.1	87389.3	78000.3	78005.8	78000.9	78000.3	78018.8	78016.6	78002.8	79906.9	85208.4	78231.2	78000.3
886.38	88322.4	87590.3	77932.7	77938.2	77933.3	77932.7	77951	77948.7	77935.2	79662.7	85575.9	78174.3	77932.7
886.28	88454.9	87795.8	77862.9	77868.3	77863.5	77862.9	77880.9	77878.6	77865.3	79425.6	85937.7	78115.9	77862.9
886.18	88781.9	88004.1	77791.7	77797.1	77792.3	77791.7	77809.5	77807.2	77794.1	79197	86291.7	78057.1	77791.7
886.08	88720.5	88210.2	77717.8	77723.2	77718.4	77717.8	77735.4	77733.1	77720.2	78975.9	86632.3	77996.4	77717.9
885.98	88601.7	88413.8	77643.9	77649.3	77644.5	77643.9	77661.2	77658.9	77646.2	78765.1	86959.2	77936.7	77644
885.88	88707.2	88611.5	77570.3	77575.6	77570.9	77570.3	77587.3	77585.1	77572.6	78565.1	87268.4	77878.3	77570.4
885.78	89196.8	88798.4	77495.4	77500.7	77496	77495.4	77512.3	77510	77497.7	78374.2	87555.4	77820	77495.6
885.68	88705.6	88968.4	77416.8	77422	77417.4	77416.8	77433.4	77431.1	77419	78189.5	87814	77759.2	77417
885.58	88958.1	89124.4	77340.9	77346.1	77341.5	77340.9	77357.3	77355	77343.1	78017.4	88047.2	77702.8	77341.2
885.48	89435.5	89258.4	77262.8	77268	77263.4	77262.8	77279	77276.8	77265	77852.4	88247.2	77646	77263.3
885.38	89148.3	89365.4	77181.1	77186.2	77181.6	77181.1	77197	77194.8	77183.2	77692.5	88409.3	77587.4	77181.8
885.28	89071.2	89448.2	77100.6	77105.7	77101.2	77100.6	77116.4	77114.1	77102.7	77542.4	88536.3	77532.7	77101.6
885.18	89494.8	89503.1	77020.2	77025.3	77020.7	77020.2	77035.7	77033.5	77022.2	77400.1	88624.5	77480.8	77021.7
885.08	89680	89525	76936.3	76941.4	76936.9	76936.3	76951.7	76949.5	76938.4	77261.5	88668.7	77429.1	76938.5
884.98	89010	89514.5	76850.7	76855.7	76851.2	76850.7	76865.9	76863.6	76852.7	77127.8	88669.1	77380.2	76853.8
884.88	88782.8	89477.2	76769	76774	76769.5	76769	76784	76781.7	76770.9	77004.1	88630.5	77340.9	76773.4
884.78	88726.2	89411.1	76688.2	76693.2	76688.8	76688.2	76703.1	76700.8	76690.2	76886.8	88549.5	77310.2	76694.4
884.68	88792.6	89316.8	76607.4	76612.3	76607.9	76607.4	76622	76619.7	76609.3	76774.3	88425	77289.3	76615.9
884.58	88810.4	89197.1	76525.5	76530.4	76526	76525.5	76539.9	76537.7	76527.3	76665.2	88256.5	77280.4	76537.3
884.48	89218.2	89057	76442.9	76447.8	76443.4	76442.9	76457.2	76454.9	76444.8	76559.4	88045.4	77288.4	76459.1
884.38	88566.1	88900.9	76357.1	76361.9	76357.6	76357.1	76371.1	76368.9	76358.9	76453.7	87790.4	77315.8	76378.9
884.28	88422	88744.3	76275	76279.8	76275.5	76275	76288.9	76286.7	76276.8	76354.8	87500.5	77376.7	76304.4
884.18	88086.5	88594.5	76193.4	76198.1	76193.9	76193.4	76207.1	76204.9	76195.1	76259	87174.4	77476.3	76232.5
884.08	88694.9	88465.8	76113.4	76118.2	76113.9	76113.4	76127.1	76124.8	76115.2	76167.1	86816.1	77625.8	76165.1
883.98	88570.6	88366.5	76028.9	76033.6	76029.4	76028.9	76042.3	76040.1	76030.6	76072.6	86421.9	77830.5	76096.5
883.88	89008	88317.9	75944.6	75949.3	75945.1	75944.6	75957.9	75955.7	75946.3	75980.1	86000.3	78107.9	76032.2
883.78	88352.4	88333.5	75856.8	75861.5	75857.3	75856.8	75869.9	75867.8	75858.5	75885.5	85550.4	78467.7	75969.3
883.68	88636.6	88438.2	75772.8	75777.5	75773.3	75772.8	75785.8	75783.6	75774.5	75795.9	85083.1	78931.1	75916.2
883.58	89359.3	88642.1	75686.4	75691	75686.9	75686.4	75699.2	75697.1	75688	75704.8	84595.9	79503.1	75867.3
883.48	89432.7	88957	75594.5	75599.1	75595	75594.5	75607.2	75605	75596.1	75609.2	84089.1	80191.5	75820.8
883.38	89580.3	89396.9	75501.5	75506.1	75502	75501.5	75514	75511.9	75503.1	75513.2	83571.1	81005.5	75782.2
883.28	89912.3	89966.9	75406.9	75411.4	75407.4	75406.9	75419.3	75417.2	75408.5	75416.1	83044.8	81945.6	75751.8
883.18	91052.8	90664.2	75309.4	75313.9	75309.9	75309.4	75321.7	75319.6	75311	75316.7	82511.9	83005.3	75729.7
883.08	91423.8	91472.4	75203.6	75208.1	75204.1	75203.6	75215.7	75213.6	75205.1	75209.3	81971	84163.3	75711.1
882.98	92118.7	92378.3	75094.6	75099.1	75095.1	75094.6	75106.6	75104.5	75096.1	75099	81429.6	85403.1	75702.1
882.88	93743.3	93348.4	74980.2	74984.6	74980.7	74980.2	74992.1	74989.9	74981.7	74983.6	80889	86687.6	75700.9
882.78	94689.1	94336.2	74854.1	74858.5	74854.6	74854.1	74865.8	74863.7	74855.6	74856.8	80345.2	87967.3	75701.5
882.68	96192.7	95294.1	74720.8	74725.2	74721.3	74720.8	74732.4	74730.3	74722.3	74722.8	79804.9	89192.9	75708.6
882.58	96408.8	96154	74576.5	74580.9	74577	74576.5	74588	74585.9	74577.9	74578.1	79266.7	90294.1	75717.6
882.48	97289.5	96853.9	74429.8	74434.1	74430.2	74429.8	74441.1	74439.1	74431.2	74431	78740.6	91208.5	75736.5
882.38	97179.4	97315	74276.2	74280.5	74276.6	74276.2	74287.4	74285.3	74277.6	74277.1	78223.9	91856.8	75759.2
882.28	95765.9	97479.2	74122.2	74126.5	74122.7	74122.2	74133.3	74131.3	74123.6	74122.9	77724.3	92181.9	75790.6
882.18	95972.3	97311.2	73976.8	73981	73977.2	73976.8	73987.8	73985.8	73978.2	73977.3	77251.3	92149.9	75837.2
882.08	95205.3	96787.4	73829	73833.2	73829.4	73829	73839.8	73837.8	73830.3	73829.4	76794.9	91739.2	75885.1
881.98	94060	95935.1	73685.3	73689.5	73685.8	73685.3	73696.1	73694.1	73686.7	73685.6	76361.8	90980.3	75937.9
881.88	92525.9	94807.2	73548.4	73552.6	73548.8	73548.4	73559	73557.1	73549.7	73548.6	75955	89929.4	75994.3
881.78	91065.3	93471.9	73420.9	73425	73421.3	73420.9	73431.4	73429.4	73422.2	73421	75576.9	88658.4	76053.2
881.68	89235.8	91997.5	73302.3	73306.4	73302.7	73302.3	73312.7	73310.7	73303.6	73302.4	75226.6	87240.2	76110.5
881.58	88037.5	90453.9	73195.2	73199.3	73195.6	73195.2	73205.5	73203.6	73196.5	73195.3	74906.6	85748.7	76164.5
881.48	86576.1	88891.6	73095.5	73099.6	73095.9	73095.5	73105.7	73103.7	73096.7	73095.5	74611.8	84239.1	76207.5
881.38	85236	87360.7	73004.9	73008.9	73005.3	73004.9	73015	73013	73006.1	73004.9	74343.5	82765.3	76237.6
881.28	84634.8	85895.2	72922.7	72926.7	72923.1	72922.7	72932.7	72930.7	72923.9	72922.7	74100.2	81365.4	76251.3
881.18	84021.9	84515.3	72844	72848	72844.4	72844	72853.9	72851.9	72845.2	72844	73875.8	80062.8	76241.1
881.08	82925.8	83239.4	72768.9	72772.8	72769.2	72768.9	72778.6	72776.7	72770.1	72768.9	73669.9	78878.7	76205.3
880.98	82420.4	82078.3	72700.6	72704.6	72701	72700.6	72710.3	72708.4	72701.8	72700.6	73484.4	77825.9	76146.2
880.88	82085.1	81031.4	72635.3	72639.2	72635.7	72635.3	72644.9	72643	72636.4	72635.3	73314.7	76904.9	76059.6
880.78	81686.7	80093.6	72571.8	72575.7	72572.2	72571.8	72581.3	72579.4	72572.9	72571.8	73158.5	76111.1	75944.9
880.68	81500.4	79257.6	72510.5	72514.4	72510.9	72510.5	72519.9	72518.1	72511.7	72510.5	73015.4	75436.9	75803.9
880.58	80072	78513.1	72450.1	72454	72450.5	72450.1	72459.4	72457.6	72451.2	72450.1	72882.9	74870.8	75637.4
880.48	79654.6	77856.7	72398.9	72402.7	72399.3	72398.9	72408.1	72406.2	72400	72398.9	72768.6	74407.7	75456.2
880.38	79174.4	77271.2	72350.1	72353.9	72350.5	72350.1	72359.2	72357.4	72351.2	72350.1	72664.7	74027.9	75257
880.28	78346.2	76746.2	72304.2	72308.1	72304.6	72304.2	72313.3	72311.5	72305.3	72304.2	72571	73718.4	75043.7
880.18	77494.4	76274.4	72263.6	72267.4	72264	72263.6	72272.6	72270.8	72264.7	72263.6	72489	73468.9	74822.5
880.08	77488.8	75849	72228.5	72232.3	72228.9	72228.5	72237.4	72235.6	72229.6	72228.5	72418.2	73269	74597.7
879.98	77471.1	75457.5	72193.1	72196.9	72193.5	72193.1	72201.9	72200.1	72194.2	72193.1	72352.2	73103.4	74367.2
879.88	76176	75095.8	72157.7	72161.4	72158	72157.7	72166.4	72164.6	72158.7	72157.7	72290.6	72964.5	74135.3
879.78	75938	74768.9	72130.7	72134.4	72131	72130.7	72139.3	72137.5	72131.7	72130.7	72241.4	72854.6	73913.7
879.68	75115.2	74467.1	72105.1	72108.8	72105.4	72105.1	72113.6	72111.9	72106.1	72105.1	72196.9	72761.6	73698.4
879.58	74666.6	74193.2	72084.9	72088.5	72085.2	72084.9	72093.3	72091.6	72085.9	72084.9	72160.7	72685.8	73496.2
879.48	74537.7	73943.2	72067.5	72071.2	72067.9	72067.5	72075.9	72074.1	72068.5	72067.5	72130	72621.7	73306.5
879.38	74069.8	73714.4	72050.9	72054.5	72051.3	72050.9	72059.2	72057.5	72051.9	72050.9	72102.2	72565.1	73129.1
879.28	73931	73508.4	72037.3	72040.9	72037.7	72037.3	72045.6	72043.8	72038.3	72037.3	72079.2	72516.8	72967.4
879.18	73996.3	73322.1	72024.6	72028.2	72024.9	72024.6	72032.8	72031	72025.6	72024.6	72058.7	72473.4	72819.7
879.08	73144.6	73153.6	72011.4	72014.9	72011.7	72011.4	72019.4	72017.7	72012.3	72011.4	72039.1	72432.8	72685.1
878.98	72798.1	73008	72003.8	72007.3	72004.1	72003.8	72011.8	72010.1	72004.7	72003.8	72026.1	72400.6	72569.6
878.88	72550	72880.9	71998.4	72001.9	71998.7	71998.4	72006.3	72004.6	71999.3	71998.4	72016.4	72372.8	72469.5
878.78	72623.2	72770.7	71994.7	71998.2	71995	71994.7	72002.6	72000.9	71995.6	71994.7	72009.2	72348.6	72383.5
878.68	72613.6	72673.8	71990.5	71994	71990.8	71990.5	71998.3	71996.6	71991.4	71990.5	72002.1	72325.6	72308.4
878.58	71842.8	72589.6	71986.3	71989.8	71986.6	71986.3	71994	71992.3	71987.2	71986.3	71995.5	72304.1	72244.1
878.48	72249.7	72521.8	71987.3	71990.7	71987.6	71987.3	71994.9	71993.3	71988.2	71987.3	71994.6	72289.1	72194.4
878.38	72059.4	72461.4	71985.5	71988.9	71985.8	71985.5	71993.1	71991.4	71986.4	71985.5	71991.3	72272.4	72150.5
878.28	71876.3	72411	71985	71988.4	71985.3	71985	71992.5	71990.9	71985.9	71985	71989.6	72258.2	72115.2
878.18	72085.1	72369.4	71985.7	71989.1	71986.1	71985.7	71993.2	71991.6	71986.6	71985.7	71989.3	72246.1	72087.6
878.08	71916.2	72333	71985.1	71988.4	71985.4	71985.1	71992.4	71990.8	71985.9	71985.1	71987.9	72233.4	72064.1
877.98	72043.5	72303.3	71985.5	71988.9	71985.8	71985.5	71992.8	71991.2	71986.4	71985.5	71987.7	72222.8	72046.3
877.88	72472.7	72277.3	71985.1	71988.5	71985.4	71985.1	71992.4	71990.8	71986	71985.1	71986.8	72211.9	72031.4
877.78	71742.5	72252.4	71981.9	71985.2	71982.2	71981.9	71989	71987.4	71982.7	71981.9	71983.2	72198.9	72016.8
877.68	71750.4	72235.7	71983.5	71986.8	71983.8	71983.5	71990.6	71989	71984.3	71983.5	71984.5	72191.3	72009.6
877.58	71762.7	72221.5	71985	71988.3	71985.3	71985	71992.1	71990.5	71985.9	71985	71985.8	72184.3	72004.4
877.48	71871.8	72209.4	71986.5	71989.8	71986.8	71986.5	71993.5	71992	71987.3	71986.5	71987.1	72177.7	72000.8
877.38	71379.9	72198.5	71987.3	71990.6	71987.6	71987.3	71994.2	71992.7	71988.1	71987.3	71987.8	72170.9	71997.7
877.28	71890	72192.3	71991.4	71994.6	71991.7	71991.4	71998.3	71996.7	71992.2	71991.4	71991.7	72167.8	71998.9
877.18	71983.7	72183.8	71992.1	71995.3	71992.4	71992.1	71998.9	71997.4	71992.9	71992.1	71992.3	72161.7	71997.4
877.08	72083.3	72175.8	71992.1	71995.3	71992.4	71992.1	71998.9	71997.4	71992.9	71992.1	71992.3	72155.4	71995.9
876.98	71991.5	72167.8	71991.5	71994.7	71991.8	71991.5	71998.2	71996.7	71992.3	71991.5	71991.6	72148.8	71994.2

## Sheet: 96CeOx-Ni
XPS Ce 3d spectra of 96CeOx/Ni catalysts
Binding Energy (eV)	Raw Intensity	Peak Sum	Background	Peak u'''	Peak u''	Peak u'	Peak u	Peak u0	Peak v'''	Peak v''	Peak v'	Peak v	Peak v0
920.98	86326	86683.6	86326	86650.2	86338	86326	86333	86331.4	86335	86326	86326	86326	86326
920.88	86710.2	86698.8	86326	86665	86338.2	86326	86333.1	86331.4	86335.1	86326	86326	86326	86326
920.78	86906.2	86712.1	86323.1	86678	86335.4	86323.1	86330.2	86328.5	86332.3	86323.1	86323.1	86323.1	86323.1
920.68	86705.6	86725.1	86318.6	86690.6	86331.2	86318.6	86325.8	86324.1	86327.9	86318.6	86318.6	86318.6	86318.6
920.58	86464.8	86740.9	86315.7	86706	86328.4	86315.7	86322.9	86321.3	86325.1	86315.7	86315.7	86315.7	86315.7
920.48	86394	86759.9	86314.6	86724.6	86327.4	86314.6	86321.9	86320.2	86324	86314.6	86314.6	86314.6	86314.6
920.38	86119.2	86781.2	86313.9	86745.4	86327	86313.9	86321.4	86319.6	86323.5	86313.9	86313.9	86313.9	86313.9
920.28	86401.3	86806.3	86315.4	86770.2	86328.7	86315.4	86322.9	86321.1	86325.1	86315.4	86315.4	86315.4	86315.4
920.18	86251.4	86831.5	86314.8	86795	86328.3	86314.8	86322.3	86320.6	86324.5	86314.8	86314.8	86314.8	86314.8
920.08	86621.7	86860.4	86315.3	86823.5	86328.9	86315.3	86322.9	86321.1	86325.1	86315.3	86315.3	86315.3	86315.3
919.98	86350.7	86889.6	86312.9	86852.2	86326.8	86312.9	86320.6	86318.8	86322.8	86312.9	86312.9	86312.9	86312.9
919.88	86318.5	86924.6	86312.6	86886.7	86326.8	86312.6	86320.4	86318.6	86322.6	86312.6	86312.6	86312.6	86312.6
919.78	86614.2	86964.3	86312.6	86926.1	86326.9	86312.6	86320.5	86318.6	86322.7	86312.6	86312.6	86312.6	86312.6
919.68	86878.6	87007.6	86310.3	86968.9	86324.8	86310.3	86318.3	86316.3	86320.4	86310.3	86310.3	86310.3	86310.3
919.58	86729.2	87056	86306	87016.8	86320.8	86306	86314	86312.1	86316.2	86306	86306	86306	86306
919.48	87105.4	87114.5	86302.7	87074.8	86317.8	86302.7	86310.9	86308.9	86313.1	86302.7	86302.7	86302.7	86302.7
919.38	86933.4	87181.5	86296.6	87141.3	86311.9	86296.6	86304.8	86302.8	86307.1	86296.6	86296.6	86296.6	86296.6
919.28	87044.7	87263.9	86291.8	87223.3	86307.3	86291.8	86300.1	86298.1	86302.3	86291.8	86291.8	86291.8	86291.8
919.18	87105.6	87363.4	86286	87322.2	86301.8	86286	86294.4	86292.4	86296.7	86286	86286	86286	86286
919.08	87349.8	87484.3	86279.8	87442.6	86295.8	86279.8	86288.3	86286.2	86290.6	86279.8	86279.8	86279.8	86279.8
918.98	86932.1	87630.6	86271.6	87588.3	86287.9	86271.6	86280.2	86278.1	86282.5	86271.6	86271.6	86271.6	86271.6
918.88	87571.8	87812.7	86266.6	87770	86283.2	86266.6	86275.3	86273.1	86277.6	86266.6	86266.6	86266.6	86266.6
918.78	87377.4	88029.3	86256.7	87986.1	86273.5	86256.7	86265.4	86263.3	86267.7	86256.7	86256.7	86256.7	86256.7
918.68	87898.6	88294	86248.1	88250.2	86265.2	86248.1	86257	86254.8	86259.3	86248.1	86248.1	86248.1	86248.1
918.58	87725.5	88608.4	86235.6	88564	86253	86235.6	86244.5	86242.3	86246.8	86235.6	86235.6	86235.6	86235.6
918.48	88068.7	88985.8	86224.2	88940.8	86241.9	86224.2	86233.3	86231	86235.6	86224.2	86224.2	86224.2	86224.2
918.38	88455.7	89428.9	86210.2	89383.4	86228.2	86210.2	86219.3	86217	86221.7	86210.2	86210.2	86210.2	86210.2
918.28	89010.2	89944.2	86193.1	89898	86211.4	86193.1	86202.3	86200	86204.7	86193.1	86193.1	86193.1	86193.1
918.18	89193.7	90535.8	86171.6	90489	86190.2	86171.6	86181	86178.6	86183.3	86171.6	86171.6	86171.6	86171.6
918.08	89950.7	91209.2	86148.6	91161.8	86167.6	86148.6	86158.1	86155.6	86160.4	86148.6	86148.6	86148.6	86148.6
917.98	90286.7	91961.6	86119.6	91913.6	86138.9	86119.6	86129.2	86126.8	86131.6	86119.6	86119.6	86119.6	86119.6
917.88	91114.7	92793	86087.9	92744.3	86107.5	86087.9	86097.6	86095.1	86100	86087.9	86087.9	86087.9	86087.9
917.78	91360.6	93694.1	86049.6	93644.7	86069.6	86049.6	86059.4	86056.9	86061.8	86049.6	86049.6	86049.6	86049.6
917.68	92431.5	94659.9	86009.1	94609.8	86029.5	86009.1	86019	86016.5	86021.4	86009.1	86009.1	86009.1	86009.1
917.58	92886	95668	85960.2	95617.2	85981	85960.2	85970.2	85967.6	85972.7	85960.2	85960.2	85960.2	85960.2
917.48	93866.8	96704.5	85907.4	96653	85928.6	85907.4	85917.6	85914.9	85920	85907.4	85907.4	85907.4	85907.4
917.38	95071.7	97738.6	85846.8	97686.4	85868.4	85846.8	85857.1	85854.4	85859.5	85846.8	85846.8	85846.8	85846.8
917.28	96705	98737.9	85776.5	98684.9	85798.5	85776.5	85786.9	85784.2	85789.4	85776.5	85776.5	85776.5	85776.5
917.18	97527.9	99662.4	85693.2	99608.6	85715.7	85693.2	85703.8	85701	85706.3	85693.2	85693.2	85693.2	85693.2
917.08	98572.6	100475	85603.1	100420	85625.9	85603.1	85613.8	85611	85616.2	85603.1	85603.1	85603.1	85603.1
916.98	99771.2	101130	85504.3	101075	85527.6	85504.3	85515.1	85512.2	85517.6	85504.3	85504.3	85504.3	85504.3
916.88	101025	101582	85395.6	101526	85419.4	85395.6	85406.6	85403.6	85409	85395.6	85395.6	85395.6	85395.6
916.78	101423	101795	85276.6	101738	85300.8	85276.6	85287.6	85284.7	85290.1	85276.6	85276.6	85276.6	85276.6
916.68	102073	101750	85153.6	101692	85178.3	85153.6	85164.8	85161.8	85167.3	85153.6	85153.6	85153.6	85153.6
916.58	102070	101442	85024.6	101383	85049.9	85024.6	85036	85033	85038.5	85024.6	85024.6	85024.6	85024.6
916.48	102087	100886	84894.8	100827	84920.6	84894.8	84906.3	84903.2	84908.8	84894.8	84894.8	84894.8	84894.8
916.38	101809	100114	84763.8	100054	84790.1	84763.8	84775.5	84772.3	84778	84763.8	84763.8	84763.8	84763.8
916.28	101588	99167.6	84634	99106	84660.8	84634	84645.8	84642.6	84648.3	84634	84634	84634	84634
916.18	100480	98089.8	84504.8	98027.2	84532.3	84504.8	84516.8	84513.5	84519.3	84504.8	84504.8	84504.8	84504.8
916.08	99702.5	96932.9	84383.1	96869.4	84411.1	84383.1	84395.2	84391.9	84397.8	84383.1	84383.1	84383.1	84383.1
915.98	98130.3	95733.6	84266.4	95669	84295.1	84266.4	84278.7	84275.3	84281.2	84266.4	84266.4	84266.4	84266.4
915.88	96529.8	94534.1	84160.8	94468.4	84190.1	84160.8	84173.2	84169.8	84175.8	84160.8	84160.8	84160.8	84160.8
915.78	95356.6	93362.9	84066.6	93296.2	84096.5	84066.6	84079.2	84075.7	84081.8	84066.6	84066.6	84066.6	84066.6
915.68	94127	92239.5	83980.6	92171.7	84011.2	83980.6	83993.3	83989.8	83995.9	83980.6	83980.6	83980.6	83980.6
915.58	92565.6	91183.5	83903.3	91114.4	83934.6	83903.3	83916.2	83912.6	83918.8	83903.3	83903.3	83903.3	83903.3
915.48	91729.1	90208.9	83837.3	90138.7	83869.3	83837.3	83850.4	83846.7	83853	83837.3	83837.3	83837.3	83837.3
915.38	90695.7	89320	83777.2	89248.6	83809.9	83777.2	83790.4	83786.7	83793.1	83777.2	83777.2	83777.2	83777.2
915.28	90317	88522	83724.5	88449.3	83758	83724.5	83737.9	83734.1	83740.5	83724.5	83724.5	83724.5	83724.5
915.18	89078.9	87810.6	83674.2	87736.6	83708.6	83674.2	83687.9	83684	83690.5	83674.2	83674.2	83674.2	83674.2
915.08	88573.4	87191.3	83633.1	87116	83668.2	83633.1	83646.9	83643	83649.5	83633.1	83633.1	83633.1	83633.1
914.98	88031.2	86653.7	83595.4	86577.1	83631.4	83595.4	83609.4	83605.4	83612.1	83595.4	83595.4	83595.4	83595.4
914.88	87673	86193.1	83561.6	86115.1	83598.5	83561.6	83575.9	83571.8	83578.5	83561.6	83561.6	83561.6	83561.6
914.78	87371.4	85800.8	83530.3	85721.3	83568.1	83530.3	83544.7	83540.6	83547.4	83530.3	83530.3	83530.3	83530.3
914.68	86730.7	85468.9	83501.1	85387.9	83539.8	83501.1	83515.7	83511.4	83518.3	83501.1	83501.1	83501.1	83501.1
914.58	86019.2	85192.8	83476.5	85110.3	83516.2	83476.5	83491.3	83487	83493.9	83476.5	83476.5	83476.5	83476.5
914.48	85617	84965.5	83457.1	84881.4	83497.9	83457.1	83472.1	83467.7	83474.8	83457.1	83457.1	83457.1	83457.1
914.38	85906.8	84777.9	83440.6	84692.1	83482.5	83440.6	83455.9	83451.4	83458.5	83440.6	83440.6	83440.6	83440.6
914.28	85676	84618.5	83421.9	84531.1	83464.8	83421.9	83437.3	83432.8	83440	83421.9	83421.9	83421.9	83421.9
914.18	85133.3	84485.8	83404.7	84396.6	83448.8	83404.7	83420.4	83415.7	83423	83404.7	83404.7	83404.7	83404.7
914.08	85194.3	84377.4	83391.5	84286.4	83436.8	83391.5	83407.4	83402.7	83410.1	83391.5	83391.5	83391.5	83391.5
913.98	84599.4	84284.8	83377.8	84191.9	83424.4	83377.8	83393.9	83389.1	83396.6	83377.8	83377.8	83377.8	83377.8
913.88	84164.1	84209.6	83368.5	84114.8	83416.3	83368.5	83384.9	83379.9	83387.5	83368.5	83368.5	83368.5	83368.5
913.78	84055	84148.2	83362.4	84051.4	83411.6	83362.4	83379.1	83374	83381.7	83362.4	83362.4	83362.4	83362.4
913.68	83871	84095.8	83357.1	83996.9	83407.8	83357.1	83374.1	83368.9	83376.7	83357.1	83357.1	83357.1	83357.1
913.58	83670.9	84051.4	83353.2	83950.3	83405.3	83353.2	83370.4	83365.2	83373	83353.2	83353.2	83353.2	83353.2
913.48	84337.4	84013.7	83350.8	83910.4	83404.5	83350.8	83368.2	83362.9	83370.9	83350.8	83350.8	83350.8	83350.8
913.38	84101.1	83975.3	83343.3	83869.7	83398.6	83343.3	83361	83355.6	83363.6	83343.3	83343.3	83343.3	83343.3
913.28	83812.7	83942.2	83337.5	83834.2	83394.5	83337.5	83355.5	83349.9	83358.1	83337.5	83337.5	83337.5	83337.5
913.18	83641.8	83914.1	83333.9	83803.6	83392.6	83333.9	83352.2	83346.5	83354.8	83333.9	83333.9	83333.9	83333.9
913.08	83727.6	83889.8	83331.6	83776.8	83392.1	83331.6	83350.1	83344.3	83352.7	83331.6	83331.6	83331.6	83331.6
912.98	83274.8	83867	83328.5	83751.2	83391.1	83328.5	83347.4	83341.5	83349.9	83328.5	83328.5	83328.5	83328.5
912.88	83181.2	83849.5	83328.9	83730.9	83393.5	83328.9	83348.1	83342.1	83350.7	83328.9	83328.9	83328.9	83328.9
912.78	83370.2	83834.4	83330.1	83712.9	83396.8	83330.1	83349.6	83343.4	83352.1	83330.1	83330.1	83330.1	83330.1
912.68	83499.1	83819.4	83329.8	83694.8	83398.8	83329.8	83349.6	83343.3	83352.1	83329.8	83329.8	83329.8	83329.8
912.58	83296.9	83804.8	83328.5	83676.9	83399.9	83328.5	83348.6	83342.2	83351.1	83328.5	83328.5	83328.5	83328.5
912.48	83605.7	83793	83328.7	83661.7	83402.7	83328.7	83349.2	83342.6	83351.6	83328.7	83328.7	83328.7	83328.7
912.38	83570	83780	83326.6	83645.1	83403.3	83326.6	83347.4	83340.7	83349.9	83326.6	83326.6	83326.6	83326.6
912.28	83343.4	83768.4	83324.7	83629.7	83404.4	83324.7	83345.9	83339	83348.3	83324.7	83324.7	83324.7	83324.7
912.18	83351	83759.6	83324.6	83616.8	83407.4	83324.6	83346.2	83339.1	83348.5	83324.6	83324.6	83324.6	83324.6
912.08	83680.9	83751.8	83324.4	83604.7	83410.6	83324.4	83346.3	83339.1	83348.7	83324.4	83324.4	83324.4	83324.4
911.98	83492.9	83742.5	83321.7	83590.7	83411.6	83321.7	83344	83336.6	83346.3	83321.7	83321.7	83321.7	83321.7
911.88	83587.7	83735.7	83320.4	83578.9	83414.3	83320.4	83343.1	83335.5	83345.4	83320.4	83320.4	83320.4	83320.4
911.78	83514.7	83729.2	83318.3	83566.8	83416.8	83318.3	83341.5	83333.7	83343.7	83318.3	83318.3	83318.3	83318.3
911.68	83282.9	83724.3	83316.9	83555.9	83420.3	83316.9	83340.4	83332.5	83342.6	83316.9	83316.9	83316.9	83316.9
911.58	83513.6	83722.3	83317.1	83547.3	83426.2	83317.1	83341.1	83333	83343.2	83317.1	83317.1	83317.1	83317.1
911.48	83402.5	83719.9	83315.6	83537.4	83431.1	83315.6	83340	83331.7	83342.1	83315.6	83315.6	83315.6	83315.6
911.38	83934.6	83719.6	83314.9	83528.7	83437.7	83315	83339.8	83331.3	83341.9	83314.9	83314.9	83314.9	83314.9
911.28	83729.6	83716.8	83310.2	83516.5	83441.3	83310.2	83335.6	83326.8	83337.6	83310.2	83310.2	83310.2	83310.2
911.18	83342.2	83717.3	83307	83506.1	83447.8	83307.1	83332.8	83323.9	83334.8	83307	83307	83307	83307
911.08	83675	83722.6	83306.8	83499	83458.7	83306.8	83333.1	83323.9	83334.9	83306.8	83306.8	83306.8	83306.8
910.98	83971.8	83727.6	83304	83489.8	83468.9	83304	83330.8	83321.4	83332.6	83304	83304	83304	83304
910.88	83796.7	83732.9	83298.9	83478.5	83479.1	83298.9	83326.2	83316.6	83327.9	83298.9	83298.9	83298.9	83298.9
910.78	84013	83742.4	83295.1	83468.9	83493.1	83295.1	83322.9	83313.1	83324.6	83295.1	83295.1	83295.1	83295.1
910.68	83726.1	83753.6	83289.6	83457.9	83508.6	83289.7	83318	83307.9	83319.6	83289.6	83289.6	83289.6	83289.6
910.58	83354.2	83770.8	83286.3	83449.2	83529.8	83286.4	83315.3	83304.9	83316.8	83286.3	83286.3	83286.3	83286.3
910.48	84211.5	83795.4	83285.8	83443.6	83557.9	83285.9	83315.3	83304.6	83316.7	83285.8	83285.8	83285.8	83285.8
910.38	84282.8	83818.5	83278.7	83431.8	83584.4	83278.9	83308.9	83297.9	83310.2	83278.7	83278.7	83278.7	83278.7
910.28	84050.4	83846.8	83271.1	83419.5	83615.9	83271.3	83301.9	83290.6	83303.1	83271.1	83271.1	83271.1	83271.1
910.18	84098.5	83883.4	83265.1	83409.1	83655.3	83265.4	83296.6	83285	83297.7	83265.1	83265.1	83265.1	83265.1
910.08	84271.9	83927.1	83258.8	83398.6	83701.5	83259.2	83290.9	83279	83291.9	83258.8	83258.8	83258.8	83258.8
909.98	84182.3	83977.6	83251.1	83386.8	83754.4	83251.6	83283.9	83271.6	83284.7	83251.1	83251.1	83251.1	83251.1
909.88	84179.2	84037.8	83244	83375.9	83816.7	83244.6	83277.5	83264.9	83278.2	83244	83244	83244	83244
909.78	84531.7	84108.1	83236.8	83365	83888.8	83237.7	83271.1	83258.1	83271.7	83236.8	83236.8	83236.8	83236.8
909.68	84424.9	84186.6	83227	83351.6	83968.8	83228.1	83262	83248.6	83262.4	83227	83227	83227	83227
909.58	84644.4	84277.6	83217.9	83339.1	84061.1	83219.4	83253.6	83239.9	83253.9	83217.9	83217.9	83217.9	83217.9
909.48	84306.6	84379.5	83207	83324.9	84163.9	83209	83243.6	83229.4	83243.7	83207	83207	83207	83207
909.38	84138.8	84497.1	83198.6	83313.4	84282.1	83201.2	83236	83221.4	83235.9	83198.6	83198.6	83198.6	83198.6
909.28	84407.1	84629.7	83191.4	83303.2	84415.1	83194.8	83229.7	83214.7	83229.4	83191.4	83191.4	83191.4	83191.4
909.18	84981.1	84774.6	83182.2	83291.1	84560	83186.4	83221.3	83205.9	83220.9	83182.2	83182.2	83182.2	83182.2
909.08	85095.1	84929.5	83168.5	83274.6	84714.4	83173.9	83208.6	83192.6	83207.9	83168.5	83168.5	83168.5	83168.5
908.98	85660.9	85098.1	83153.8	83257.2	84882	83160.8	83194.8	83178.4	83193.9	83153.8	83153.8	83153.8	83153.8
908.88	85392	85276.3	83134.7	83235.6	85058.7	83143.6	83176.7	83159.7	83175.6	83134.7	83134.7	83134.7	83134.7
908.78	85184.5	85470.2	83117.5	83215.9	85250.5	83128.7	83160.5	83143	83159.2	83117.5	83117.5	83117.5	83117.5
908.68	85039.4	85678.7	83101.8	83197.7	85456.1	83115.9	83145.9	83127.8	83144.2	83101.8	83101.8	83101.8	83101.8
908.58	86219.1	85899.8	83087	83180.6	85673.4	83104.8	83132.2	83113.5	83130.3	83087	83087	83087	83087
908.48	86025.6	86122.2	83063.1	83154.6	85891.1	83085.4	83109.5	83090.2	83107.2	83063.1	83063.1	83063.1	83063.1
908.38	86481.4	86354.3	83040.6	83129.8	86117.3	83068.3	83088.1	83068.2	83085.5	83040.6	83040.6	83040.6	83040.6
908.28	86861	86589.1	83014.4	83101.5	86344.8	83048.8	83063.1	83042.5	83060.2	83014.4	83014.4	83014.4	83014.4
908.18	86736.2	86825	82985.1	83070.2	86571.8	83027.6	83035.1	83013.8	83031.8	82985.1	82985.1	82985.1	82985.1
908.08	87183.1	87062.7	82956.5	83039.7	86798.7	83008.9	83007.8	82985.8	83004.2	82956.5	82956.5	82956.5	82956.5
907.98	87189.6	87295.2	82924.3	83005.6	87018.2	82988.5	82977	82954.2	82973	82924.3	82924.3	82924.3	82924.3
907.88	87789.8	87522.2	82891.8	82971.3	87229.8	82970.2	82946	82922.3	82941.5	82891.8	82891.8	82891.8	82891.8
907.78	87851.5	87736	82854.5	82932.3	87425.2	82949.9	82910.2	82885.7	82905.2	82854.5	82854.5	82854.5	82854.5
907.68	88311.8	87937.3	82816.4	82892.5	87604.7	82932	82873.7	82848.3	82868.2	82816.4	82816.4	82816.4	82816.4
907.58	88333.8	88119.2	82774.6	82849	87760.9	82914	82833.4	82807.1	82827.4	82774.6	82774.6	82774.6	82774.6
907.48	88688.5	88281.9	82732.2	82805.1	87893.5	82899.8	82792.8	82765.5	82786.2	82732.2	82732.2	82732.2	82732.2
907.38	88361.6	88419.3	82686.8	82758.2	87995.9	82887.4	82749.2	82720.9	82742	82686.8	82686.8	82686.8	82686.8
907.28	88514.6	88534.1	82643.6	82713.4	88069.8	82882.6	82707.8	82678.4	82700	82643.6	82643.6	82643.6	82643.6
907.18	88890.6	88620.4	82598.9	82667.3	88108.9	82882.6	82665	82634.5	82656.5	82598.9	82598.9	82598.9	82598.9
907.08	89290.1	88675.1	82550.9	82617.9	88109	82886.4	82619.1	82587.4	82609.9	82550.9	82550.9	82550.9	82550.9
906.98	88678.1	88697.4	82499.6	82565.3	88068.9	82894.6	82569.9	82537	82559.9	82499.6	82499.6	82499.6	82499.6
906.88	88807.6	88695.7	82452.5	82516.9	87995.8	82915.7	82525.1	82490.8	82514.2	82452.5	82452.5	82452.5	82452.5
906.78	88912.2	88666	82404.1	82467.2	87884.8	82945	82479	82443.4	82467.2	82404.1	82404.1	82404.1	82404.1
906.68	88544.9	88611	82354.6	82416.4	87737.8	82983.8	82431.9	82394.8	82419.1	82354.6	82354.6	82354.6	82354.6
906.58	88529.7	88537.7	82307.4	82368	87560.9	83036.4	82387.3	82348.8	82373.5	82307.4	82307.4	82307.4	82307.4
906.48	88265.2	88447.7	82260	82319.4	87354.3	83101.1	82342.6	82302.5	82327.6	82260	82260	82260	82260
906.38	88331.2	88347.3	82214.2	82272.5	87124	83180.8	82299.6	82258	82283.5	82214.2	82214.2	82214.2	82214.2
906.28	87850.7	88238.9	82167.6	82224.8	86871	83273.9	82256	82212.7	82238.6	82167.6	82167.6	82167.6	82167.6
906.18	88234.1	88131.4	82124.3	82180.5	86603.6	83385.4	82215.9	82170.7	82197.1	82124.3	82124.3	82124.3	82124.3
906.08	87508.7	88023.3	82077.8	82132.9	86319.3	83509.4	82172.6	82125.7	82152.4	82077.8	82077.8	82077.8	82077.8
905.98	87383.2	87927.4	82036.4	82090.5	86030.3	83655.2	82134.7	82085.9	82112.9	82036.4	82036.4	82036.4	82036.4
905.88	87444	87843.6	81995.7	82048.8	85736	83818.6	82097.7	82046.9	82074.2	81995.7	81995.7	81995.7	81995.7
905.78	87484.4	87774.4	81954.2	82006.3	85438.4	83998.6	82060.1	82007.2	82034.7	81954.2	81954.2	81954.2	81954.2
905.68	88095.2	87723.2	81912.1	81963.3	85140.6	84195.8	82022	81967.1	81994.7	81912.1	81912.1	81912.1	81912.1
905.58	87306.4	87688.8	81865	81915.2	84841.4	84405.6	81979.3	81922.2	81949.8	81865	81865	81865	81865
905.48	87649.9	87684.1	81823.5	81872.9	84553.8	84638.6	81942.4	81883.2	81910.7	81823.5	81823.5	81823.5	81823.5
905.38	87832.7	87702.2	81779.1	81827.7	84271.5	84885.6	81903	81841.5	81868.7	81779.1	81779.1	81779.1	81779.1
905.28	88191.8	87745.6	81733	81780.7	83997.5	85147.1	81862.1	81798.3	81825.1	81733	81733	81733	81733
905.18	87405.7	87813.6	81683.8	81730.7	83731.7	85421	81818.4	81752.4	81778.5	81683.8	81683.8	81683.8	81683.8
905.08	88271.4	87914.6	81640.2	81686.3	83484.3	85714.4	81780.7	81712.4	81737.6	81640.2	81640.2	81640.2	81640.2
904.98	88636.6	88035.4	81589.7	81635	83243.2	86013.4	81736.5	81665.9	81690	81589.7	81589.7	81589.7	81589.7
904.88	87960.9	88178.4	81536	81580.6	83013	86319.6	81689.5	81616.6	81639.2	81536	81536	81536	81536
904.78	88083.9	88349.8	81487.1	81530.9	82801.6	86638.9	81647.7	81572.6	81593.4	81487.1	81487.1	81487.1	81487.1
904.68	88857.5	88541.2	81436.8	81479.9	82602.8	86963.1	81605.2	81527.9	81546.4	81436.8	81436.8	81436.8	81436.8
904.58	88953.1	88744.4	81380.3	81422.7	82411.6	87283.9	81556.9	81477.6	81493.2	81380.3	81380.3	81380.3	81380.3
904.48	89204.9	88961.8	81322.6	81364.3	82232.5	87604.1	81508.1	81426.8	81439.1	81322.6	81322.6	81322.6	81322.6
904.38	89430	89188.2	81262.6	81303.6	82063.8	87918.9	81457.5	81374.4	81382.7	81262.6	81262.6	81262.6	81262.6
904.28	89440.4	89420.1	81200.3	81240.7	81904.9	88225.3	81405.6	81320.8	81324.4	81200.3	81200.3	81200.3	81200.3
904.18	89450.7	89655.2	81137.6	81177.3	81756.6	88521.8	81353.9	81267.7	81265.7	81137.6	81137.6	81137.6	81137.6
904.08	89987.5	89889.1	81074.2	81113.3	81618.1	88804.5	81302.6	81215	81206.7	81074.2	81074.2	81074.2	81074.2
903.98	90551	90114	81006.3	81044.8	81484.4	89066.3	81247.7	81159.1	81143.3	81006.3	81006.3	81006.3	81006.3
903.88	90973.8	90325.2	80933.6	80971.5	81354.4	89303.2	81189.2	81099.6	81075.3	80933.6	80933.6	80933.6	80933.6
903.78	90127.5	90520	80857.1	80894.5	81228.4	89513	81128.2	81037.9	81003.8	80857.1	80857.1	80857.1	80857.1
903.68	91012.2	90704.6	80786.5	80823.3	81114.9	89702.5	81074.5	80983.6	80938.4	80786.5	80786.5	80786.5	80786.5
903.58	90955.6	90862.2	80708.6	80744.8	81000.3	89855.2	81015.2	80923.8	80866	80708.6	80708.6	80708.6	80708.6
903.48	91071	90997.3	80630.6	80666.2	80890.7	89975.8	80957.8	80865.7	80793.8	80630.6	80630.6	80630.6	80630.6
903.38	90575.1	91105.8	80551	80586.1	80784.2	90060.6	80901.3	80808.2	80720.4	80551	80551	80551	80551
903.28	90737	91190.8	80474.7	80509.3	80684.9	90112.2	80850.9	80756.1	80650.6	80474.7	80474.7	80474.7	80474.7
903.18	90961.1	91246.2	80396.5	80430.6	80587.1	90124.4	80802.6	80704.6	80579.3	80396.5	80396.5	80396.5	80396.5
903.08	90860.3	91271.2	80316	80349.6	80489.8	90095.3	80757.1	80653.3	80506.1	80316	80316	80316	80316
902.98	90919.1	91269.3	80235.7	80268.8	80395.2	90026.8	80718.4	80604.9	80433.5	80235.7	80235.7	80235.7	80235.7
902.88	90718.4	91241.2	80154.3	80186.9	80301.5	89917.7	80687.9	80558.2	80360.3	80154.3	80154.3	80154.3	80154.3
902.78	90603.3	91192.9	80073.8	80106	80210.5	89770.2	80671.1	80515.5	80288.5	80073.8	80073.8	80073.8	80073.8
902.68	90459.5	91129.1	79993.6	80025.3	80121.2	89584.4	80672.3	80476.2	80217.6	79993.6	79993.6	79993.6	79993.6
902.58	90727	91057.9	79913.9	79945.1	80033.6	89361.9	80698.1	80440.7	80147.8	79913.9	79913.9	79913.9	79913.9
902.48	90386	90986.5	79831.5	79862.3	79944.3	89101.2	80754.1	80406	80075.9	79831.5	79831.5	79831.5	79831.5
902.38	90746.1	90932.3	79751.1	79781.5	79857.9	88809.1	80855.7	80376.8	80006.8	79751.1	79751.1	79751.1	79751.1
902.28	90877.2	90905.9	79667.3	79697.3	79768.7	88482.7	81010.8	80347.9	79935.1	79667.3	79667.3	79667.3	79667.3
902.18	91373.9	90927.3	79581.9	79611.5	79678.5	88126.3	81236.9	80321	79862.6	79581.9	79581.9	79581.9	79581.9
902.08	91227.8	91013.7	79492.1	79521.3	79584.4	87740.5	81547.9	80293.5	79786.7	79492.1	79492.1	79492.1	79492.1
901.98	91192.6	91191.6	79402.7	79431.5	79491.1	87332.9	81967.1	80270.2	79712.3	79402.7	79402.7	79402.7	79402.7
901.88	91759.2	91480.3	79312.9	79341.3	79397.6	86906.6	82510.1	80250.3	79638.8	79312.9	79312.9	79312.9	79312.9
901.78	92104.6	91893.3	79218.1	79246.1	79299.5	86460.1	83187.1	80229.2	79561.6	79218.1	79218.1	79218.1	79218.1
901.68	92835.3	92446	79119.9	79147.6	79198.3	85998.4	84009.9	80208.4	79482.9	79119.9	79119.9	79119.9	79119.9
901.58	93981.5	93140.2	79015.4	79042.7	79091	85522.4	84976.4	80184.9	79399.9	79015.4	79015.4	79015.4	79015.4
901.48	94711.5	93969.9	78901.4	78928.3	78974.3	85031.9	86077.2	80155.3	79309.9	78901.4	78901.4	78901.4	78901.4
901.38	95754.6	94921.2	78781	78807.6	78851.4	84533.5	87294.3	80122.6	79216.7	78781	78781	78781	78781
901.28	96941.7	95962.9	78651.7	78677.9	78719.7	84027.8	88593.1	80084	79118.7	78651.7	78651.7	78651.7	78651.7
901.18	97437.4	97051.4	78512.3	78538.2	78578.2	83516.1	89926.1	80038.2	79016.2	78512.3	78512.3	78512.3	78512.3
901.08	99520.7	98132.2	78368.1	78393.7	78431.9	83006.7	91234.6	79990.1	78915.9	78368.1	78368.1	78368.1	78368.1
900.98	100403	99122.7	78207	78232.3	78268.7	82489.4	92431.8	79927.2	78808.3	78207	78207	78207	78207
900.88	101026	99947.8	78037.9	78062.9	78097.8	81975.7	93437.6	79858.1	78705.5	78037.9	78037.9	78037.9	78037.9
900.78	101952	100524	77862.8	77887.4	77920.8	81469.1	94162.8	79784.2	78613.5	77862.8	77862.8	77862.8	77862.8
900.68	101408	100772	77679.3	77703.6	77735.6	80968.4	94522.6	79702.9	78535.5	77679.3	77679.3	77679.3	77679.3
900.58	100410	100654	77498.5	77522.6	77553.1	80486.5	94471	79624.7	78489.2	77498.5	77498.5	77498.5	77498.5
900.48	99359.2	100169	77324	77347.7	77377	80027.1	93997.5	79552.5	78486.9	77324	77324	77324	77324
900.38	98798.6	99358.8	77156.1	77179.6	77207.6	79591.9	93135.3	79486.1	78538.9	77156.1	77156.1	77156.1	77156.1
900.28	97166.7	98301.1	76991.2	77014.4	77041.3	79177.2	91949.6	79421.4	78653.4	76991.2	76991.2	76991.2	76991.2
900.18	95384.3	97104.9	76837.6	76860.4	76886.2	78791.3	90536.3	79365.8	78852.6	76837.6	76837.6	76837.6	76837.6
900.08	94385.3	95878.1	76696.3	76718.9	76743.6	78435.5	88989.5	79319.9	79152	76696.3	76696.3	76696.3	76696.3
899.98	92993.8	94712	76561.5	76583.9	76607.6	78103.4	87385.4	79277.3	79562.2	76561.5	76561.5	76561.5	76561.5
899.88	92056.5	93696.4	76436.3	76458.4	76481.2	77797.8	85799.4	79240	80101.2	76436.3	76436.3	76436.3	76436.3
899.78	91941.3	92896.9	76317.3	76339.2	76361	77514.7	84283.6	79204.2	80780.9	76317.3	76317.3	76317.3	76317.3
899.68	91760.5	92359.8	76198.3	76219.9	76240.8	77246.9	82872.5	79162.9	81608.3	76198.3	76198.3	76198.3	76198.3
899.58	91905.5	92121	76079.8	76101.1	76121.2	76994.5	81595.4	79115.8	82591.8	76079.8	76079.8	76079.8	76079.8
899.48	91997.8	92194.8	75959.2	75980.3	75999.6	76753.9	80463	79060	83734.1	75959.2	75959.2	75959.2	75959.2
899.38	92826.1	92580.6	75837	75857.8	75876.4	76524.7	79480.5	78995.1	85031.3	75837	75837	75837	75837
899.28	93771.3	93255.4	75707.6	75728.2	75746	76300.2	78636.2	78914.8	86468	75707.6	75707.6	75707.6	75707.6
899.18	94681	94185.9	75570	75590.3	75607.4	76078.6	77917.1	78817.9	88024.6	75570	75570	75570	75570
899.08	95754.3	95324.7	75424.4	75444.5	75460.9	75859.2	77308.3	78703.9	89669.9	75424.4	75424.4	75424.4	75424.4
898.98	96391.8	96613.7	75269.5	75289.4	75305.2	75639.7	76790.2	78571.3	91365.6	75269.5	75269.5	75269.5	75269.5
898.88	97999.4	97986.6	75108.6	75128.3	75143.4	75422.5	76348.9	78423.1	93063.4	75108.6	75108.6	75108.6	75108.6
898.78	99313.5	99361.1	74934.2	74953.7	74968.2	75199.3	75960.1	78251.7	94699.2	74934.2	74934.2	74934.2	74934.2
898.68	101058	100659	74748.5	74767.8	74781.7	74971.4	75611.2	78059.1	96210.3	74748.5	74748.5	74748.5	74748.5
898.58	102068	101791	74548.1	74567.1	74580.5	74734.8	75286.8	77842.1	97520.2	74548.1	74548.1	74548.1	74548.1
898.48	102588	102682	74338.4	74357.3	74370.2	74494.2	74982.1	77606.4	98563.8	74338.4	74338.4	74338.4	74338.4
898.38	103170	103257	74123.2	74141.9	74154.2	74252.7	74693.3	77355.9	99275.1	74123.2	74123.2	74123.2	74123.2
898.28	103185	103455	73902	73920.4	73932.3	74009.1	74414	77090.5	99598.8	73902	73902	73902	73902
898.18	102933	103241	73678.9	73697.1	73708.6	73767.2	74144	76815	99503.8	73678.9	73678.9	73678.9	73678.9
898.08	102923	102605	73456	73474.1	73485	73528.5	73882.5	76531.8	98983.5	73456	73456	73456	73456
897.98	102068	101563	73231.6	73249.4	73259.9	73290.8	73625.3	76239.8	98055.4	73231.6	73231.6	73231.6	73231.6
897.88	100148	100164	73011.9	73029.5	73039.7	73060.1	73377.4	75946.1	96771.1	73011.9	73011.9	73011.9	73011.9
897.78	98107.8	98479	72805.2	72822.6	72832.4	72844.3	73145.9	75659.4	95200.2	72805.2	72805.2	72805.2	72805.2
897.68	96372	96576.6	72612.4	72629.7	72639	72644	72931.1	75381.5	93413.3	72612.4	72612.4	72612.4	72612.4
897.58	94230.5	94529.4	72431.4	72448.5	72457.5	72456.8	72730.3	75110.8	91482.4	72431.4	72431.4	72431.4	72431.4
897.48	91488.3	92407.9	72265.3	72282.3	72290.9	72285.7	72546.4	74851.2	89478.1	72265.3	72265.3	72265.3	72265.3
897.38	89772.1	90282.3	72118.9	72135.6	72143.9	72135.1	72383.6	74608.2	87470.2	72118.9	72118.9	72118.9	72118.9
897.28	87622.7	88198.5	71984.4	72001	72008.9	71997.3	72234.2	74374.8	85504.4	71984.4	71984.4	71984.4	71984.4
897.18	85883.7	86204.5	71865.3	71881.7	71889.3	71875.5	72101.4	74154.8	83628.2	71865.3	71865.3	71865.3	71865.3
897.08	84307.2	84335.1	71758.5	71774.7	71782.1	71766.6	71982	73946.1	81876.1	71758.5	71758.5	71758.5	71758.5
896.98	82934.3	82612.8	71662.9	71679	71686	71669.2	71874.7	73748	80270.3	71662.9	71662.9	71662.9	71662.9
896.88	81304.9	81054.6	71577	71592.9	71599.7	71582	71778.1	73559.8	78827.2	71577	71577	71577	71577
896.78	80013.1	79669	71502.9	71518.7	71525.2	71506.8	71694	73383.8	77555.1	71502.9	71502.9	71502.9	71502.9
896.68	78849.6	78453.2	71438.1	71453.7	71459.9	71441.1	71619.9	73218.1	76450.9	71438.1	71438.1	71438.1	71438.1
896.58	78216	77401.9	71381.6	71397.1	71403.1	71383.9	71554.9	73062.4	75508.8	71381.6	71381.6	71381.6	71381.6
896.48	77102.3	76499.7	71329.6	71344.9	71350.6	71331.3	71494.8	72912.9	74713.1	71329.6	71329.6	71329.6	71329.6
896.38	76506.6	75737.7	71285.6	71300.7	71306.2	71286.9	71443.3	72773.8	74054.7	71285.6	71285.6	71285.6	71285.6
896.28	75973.6	75096.6	71245.8	71260.8	71266.1	71246.9	71396.6	72641.6	73513.8	71245.8	71245.8	71245.8	71245.8
896.18	75763.7	74559.8	71209.8	71224.7	71229.7	71210.6	71354	72515.9	73073.9	71209.8	71209.8	71209.8	71209.8
896.08	75181.8	74110.2	71175.1	71189.8	71194.6	71175.7	71313.2	72394.9	72717.6	71175.1	71175.1	71175.1	71175.1
895.98	74314.5	73736	71144.6	71159.2	71163.8	71145	71276.9	72281.2	72432.9	71144.6	71144.6	71144.6	71144.6
895.88	73589	73427	71120.4	71134.9	71139.3	71120.8	71247.4	72177.6	72209.3	71120.4	71120.4	71120.4	71120.4
895.78	73695.9	73170.7	71101.6	71115.9	71120.2	71101.9	71223.5	72082.9	72034.6	71101.6	71101.6	71101.6	71101.6
895.68	73619.6	72951.4	71081.9	71096	71100.1	71082.1	71198.9	71990.9	71892.7	71081.9	71081.9	71081.9	71081.9
895.58	73035.3	72762.9	71062.5	71076.6	71080.4	71062.7	71175.1	71903.2	71777.6	71062.5	71062.5	71062.5	71062.5
895.48	72669.7	72602.7	71047.5	71061.4	71065.1	71047.6	71155.8	71823.6	71686.8	71047.5	71047.5	71047.5	71047.5
895.38	72518.4	72464.4	71035.1	71048.9	71052.4	71035.2	71139.4	71750.4	71613.7	71035.1	71035.1	71035.1	71035.1
895.28	72573.8	72342.4	71023.9	71037.5	71040.9	71023.9	71124.3	71682.1	71553.1	71023.9	71023.9	71023.9	71023.9
895.18	71983	72232.4	71012.1	71025.6	71028.8	71012.1	71108.9	71616.9	71500.4	71012.1	71012.1	71012.1	71012.1
895.08	71646.7	72137	71004.6	71018	71021.1	71004.7	71098.1	71559.7	71458.6	71004.6	71004.6	71004.6	71004.6
894.98	71711.5	72052.6	70999.8	71013	71015.9	70999.8	71090	71508.5	71424.1	70999.8	70999.8	70999.8	70999.8
894.88	71653.8	71975	70994.3	71007.5	71010.2	70994.4	71081.5	71460.2	71392.9	70994.3	70994.3	70994.3	70994.3
894.78	71800.6	71904.1	70989.3	71002.3	71005	70989.3	71073.6	71415.6	71364.9	70989.3	70989.3	70989.3	70989.3
894.68	71083.8	71837.6	70983.1	70996	70998.5	70983.1	71064.6	71372.8	71338.1	70983.1	70983.1	70983.1	70983.1
894.58	70914.9	71781.6	70982.4	70995.2	70997.5	70982.4	71061.2	71338.5	71318.7	70982.4	70982.4	70982.4	70982.4
894.48	70693.2	71731.3	70982.9	70995.6	70997.8	70982.9	71059.2	71308.2	71302.1	70982.9	70982.9	70982.9	70982.9
894.38	70744.1	71686.9	70985.1	70997.6	70999.8	70985.1	71059	71282.3	71288.6	70985.1	70985.1	70985.1	70985.1
894.28	70866.9	71645.9	70986.9	70999.4	71001.4	70986.9	71058.6	71258.4	71275.8	70986.9	70986.9	70986.9	70986.9
894.18	70721.6	71607.4	70987.8	71000.2	71002.1	70987.8	71057.3	71236	71263.2	70987.8	70987.8	70987.8	70987.8
894.08	70440.4	71573.3	70989.9	71002.1	71003.9	70989.9	71057.2	71216.8	71252.7	70989.9	70989.9	70989.9	70989.9
893.98	70779.5	71544.2	70994.1	71006.2	71007.9	70994.1	71059.4	71201.8	71245.1	70994.1	70994.1	70994.1	70994.1
893.88	71011.3	71515.2	70995.7	71007.7	71009.3	70995.7	71059.2	71186	71235.8	70995.7	70995.7	70995.7	70995.7
893.78	70350.7	71487.1	70995.6	71007.5	71009	70995.6	71057.2	71170.2	71225.4	70995.6	70995.6	70995.6	70995.6
893.68	70892	71466.1	71000.5	71012.3	71013.7	71000.5	71060.4	71161	71220.7	71000.5	71000.5	71000.5	71000.5
893.58	70358.9	71443.2	71001.3	71013	71014.3	71001.3	71059.5	71149.1	71212.5	71001.3	71001.3	71001.3	71001.3
893.48	70426	71426.3	71006.2	71017.8	71019	71006.2	71062.8	71142.6	71208.9	71006.2	71006.2	71006.2	71006.2
893.38	70669.2	71410.6	71010.6	71022.1	71023.3	71010.6	71065.7	71136.8	71205.3	71010.6	71010.6	71010.6	71010.6
893.28	71093.5	71394.8	71013.2	71024.6	71025.7	71013.2	71066.8	71130.2	71200.3	71013.2	71013.2	71013.2	71013.2
893.18	70633.2	71377.1	71012.6	71023.9	71024.9	71012.6	71064.8	71121.3	71192.6	71012.6	71012.6	71012.6	71012.6
893.08	70660.2	71364.3	71015.5	71026.7	71027.6	71015.5	71066.3	71116.8	71188.8	71015.5	71015.5	71015.5	71015.5
892.98	71018.2	71352.4	71018.2	71029.3	71030.1	71018.2	71067.7	71112.9	71185.1	71018.2	71018.2	71018.2	71018.2
892.88	70601.2	71294.2	71018.2	71018.2	71018.2	71018.2	71018.2	71018.2	71018.2	71249.5	71018.3	71062.8	71018.2
892.78	70891.3	71335.6	71018.2	71018.2	71018.2	71018.2	71018.2	71018.2	71018.2	71290	71018.3	71063.7	71018.2
892.68	70862.2	71385.4	71020.6	71020.6	71020.6	71020.6	71020.6	71020.6	71020.6	71338.9	71020.8	71067	71020.6
892.58	71491.2	71440.1	71021.4	71021.4	71021.4	71021.4	71021.4	71021.4	71021.4	71392.6	71021.6	71068.7	71021.4
892.48	71560.9	71502.2	71022.3	71022.3	71022.3	71022.3	71022.3	71022.3	71022.3	71453.7	71022.6	71070.6	71022.3
892.38	71322.5	71568.6	71019.6	71019.6	71019.6	71019.6	71019.6	71019.6	71019.6	71519.1	71019.9	71068.8	71019.6
892.28	71597.9	71643.1	71016.4	71016.4	71016.4	71016.4	71016.4	71016.4	71016.4	71592.5	71016.8	71066.6	71016.4
892.18	71204.6	71728.4	71014.6	71014.6	71014.6	71014.6	71014.6	71014.6	71014.6	71676.6	71015.2	71065.8	71014.6
892.08	71147.4	71822.1	71011.2	71011.2	71011.2	71011.2	71011.2	71011.2	71011.2	71769.2	71011.9	71063.5	71011.2
891.98	71402.5	71928.9	71010.1	71010.1	71010.1	71010.1	71010.1	71010.1	71010.1	71874.6	71011	71063.4	71010.1
891.88	71863.8	72047.4	71009.3	71009.3	71009.3	71009.3	71009.3	71009.3	71009.3	71991.8	71010.5	71063.8	71009.3
891.78	72061.6	72176.4	71007	71007	71007	71007	71007	71007	71007	72119.2	71008.5	71062.6	71007
891.68	71829.3	72315.3	71002	71002	71002	71002	71002	71002	71002	72256.5	71003.9	71058.8	71002
891.58	72500.2	72466.2	70995.8	70995.8	70995.8	70995.8	70995.8	70995.8	70995.8	72405.6	70998.3	71053.8	70995.8
891.48	72616.2	72631.9	70990.9	70990.9	70990.9	70990.9	70990.9	70990.9	70990.9	72569.3	70994.2	71050.2	70990.9
891.38	72270.4	72807.5	70982.1	70982.1	70982.1	70982.1	70982.1	70982.1	70982.1	72742.6	70986.2	71042.7	70982.1
891.28	72837.2	72996.3	70972.5	70972.5	70972.5	70972.5	70972.5	70972.5	70972.5	72928.9	70977.8	71034.5	70972.5
891.18	73080.4	73201	70964.9	70964.9	70964.9	70964.9	70964.9	70964.9	70964.9	73130.8	70971.6	71028.3	70964.9
891.08	73421.2	73416.5	70953.9	70953.9	70953.9	70953.9	70953.9	70953.9	70953.9	73343	70962.5	71018.8	70953.9
890.98	73741.6	73644	70941.5	70941.5	70941.5	70941.5	70941.5	70941.5	70941.5	73566.8	70952.3	71007.9	70941.5
890.88	73893.7	73882.7	70927	70927	70927	70927	70927	70927	70927	73801.2	70940.5	70994.9	70927
890.78	74053.4	74132	70910.5	70910.5	70910.5	70910.5	70910.5	70910.5	70910.5	74045.5	70927.4	70980.1	70910.5
890.68	74133.7	74392	70893	70893	70893	70893	70893	70893	70893	74299.7	70914.1	70964.3	70893
890.58	73978.4	74662	70874.5	70874.5	70874.5	70874.5	70874.5	70874.5	70874.5	74562.8	70900.7	70947.5	70874.5
890.48	74924.2	74940.7	70855.4	70855.4	70855.4	70855.4	70855.4	70855.4	70855.4	74833.6	70887.8	70930.2	70855.4
890.38	74996.7	75228.7	70837.2	70837.2	70837.2	70837.2	70837.2	70837.2	70837.2	75112.1	70877.1	70913.8	70837.2
890.28	75680.2	75517.6	70813.2	70813.2	70813.2	70813.2	70813.2	70813.2	70813.2	75389.9	70862.3	70891.8	70813.2
890.18	75577.7	75810.8	70788.8	70788.8	70788.8	70788.8	70788.8	70788.8	70788.8	75670.2	70848.8	70869.4	70788.8
890.08	75856.9	76103.4	70760.1	70760.1	70760.1	70760.1	70760.1	70760.1	70760.1	75947.4	70833.4	70842.8	70760.1
889.98	76345.4	76397.5	70731.9	70731.9	70731.9	70731.9	70731.9	70731.9	70731.9	76223.6	70820.9	70816.8	70731.9
889.88	76969.2	76689.3	70701.9	70701.9	70701.9	70701.9	70701.9	70701.9	70701.9	76494.4	70809.7	70789.1	70701.9
889.78	76972.4	76975.2	70668.9	70668.9	70668.9	70668.9	70668.9	70668.9	70668.9	76755.6	70798.9	70758.4	70668.9
889.68	77952.5	77252.5	70632	70632	70632	70632	70632	70632	70632	77004.2	70788.4	70723.9	70632
889.58	78137	77523.2	70594.9	70594.9	70594.9	70594.9	70594.9	70594.9	70594.9	77241.4	70782.2	70689.4	70594.9
889.48	78385.9	77779.1	70551.8	70551.8	70551.8	70551.8	70551.8	70551.8	70551.8	77458.4	70775.4	70648.9	70551.8
889.38	78535.4	78023.5	70507.4	70507.4	70507.4	70507.4	70507.4	70507.4	70507.4	77657.7	70773.4	70607.3	70507.4
889.28	78219.4	78254.1	70461.3	70461.3	70461.3	70461.3	70461.3	70461.3	70461.3	77836.2	70776.5	70564.1	70461.3
889.18	78572.7	78470.2	70414.1	70414.1	70414.1	70414.1	70414.1	70414.1	70414.1	77992.3	70786.2	70519.8	70414.1
889.08	79245.5	78673.6	70368.4	70368.4	70368.4	70368.4	70368.4	70368.4	70368.4	78126.8	70806.2	70477.3	70368.4
888.98	79185.3	78859.1	70320.3	70320.3	70320.3	70320.3	70320.3	70320.3	70320.3	78233.5	70833.7	70432.5	70320.3
888.88	79490.2	79024.6	70268.1	70268.1	70268.1	70268.1	70268.1	70268.1	70268.1	78309.2	70867.8	70383.7	70268.1
888.78	79595.4	79173.8	70215.9	70215.9	70215.9	70215.9	70215.9	70215.9	70215.9	78356.5	70914	70335.1	70215.9
888.68	79640.2	79304.9	70161.6	70161.6	70161.6	70161.6	70161.6	70161.6	70161.6	78372.3	70971.3	70284.6	70161.6
888.58	79334.2	79419.7	70106.4	70106.4	70106.4	70106.4	70106.4	70106.4	70106.4	78356.9	71042.1	70233.3	70106.4
888.48	79735.2	79519	70050.6	70050.6	70050.6	70050.6	70050.6	70050.6	70050.6	78310.4	71128.1	70181.7	70050.6
888.38	79461.6	79606.4	69996.2	69996.2	69996.2	69996.2	69996.2	69996.2	69996.2	78234.5	71232.7	70131.7	69996.2
888.28	79465.5	79679.1	69939.2	69939.2	69939.2	69939.2	69939.2	69939.2	69939.2	78125.5	71352.8	70079.2	69939.2
888.18	79989.7	79742.9	69883.5	69883.5	69883.5	69883.5	69883.5	69883.5	69883.5	77987.8	71493.8	70028.3	69883.5
888.08	79841.5	79798.5	69827.4	69827.4	69827.4	69827.4	69827.4	69827.4	69827.4	77820.7	71655.4	69977.2	69827.4
887.98	79393.5	79845.1	69767.9	69767.9	69767.9	69767.9	69767.9	69767.9	69767.9	77622.4	71835.4	69923	69767.9
887.88	79700.1	79889.2	69708.9	69708.9	69708.9	69708.9	69708.9	69708.9	69708.9	77398.3	72039.1	69869.7	69708.9
887.78	79813.6	79935.2	69652.2	69652.2	69652.2	69652.2	69652.2	69652.2	69652.2	77152	72268.9	69818.9	69652.2
887.68	80042.6	79981.7	69593.4	69593.4	69593.4	69593.4	69593.4	69593.4	69593.4	76881.1	72521.2	69766.3	69593.4
887.58	79710.8	80032.4	69533.6	69533.6	69533.6	69533.6	69533.6	69533.6	69533.6	76588.6	72798	69713	69533.6
887.48	79810.2	80089.4	69472.1	69472.1	69472.1	69472.1	69472.1	69472.1	69472.1	76276.7	73098.5	69658.5	69472.1
887.38	79987.7	80158.7	69412.2	69412.2	69412.2	69412.2	69412.2	69412.2	69412.2	75950.6	73426.6	69605.9	69412.2
887.28	80750.4	80240.1	69351.3	69351.3	69351.3	69351.3	69351.3	69351.3	69351.3	75610.8	73779	69552.9	69351.3
887.18	80261	80335.1	69289	69289	69289	69289	69289	69289	69289	75259.2	74155.1	69498.9	69289
887.08	80875.5	80442.4	69221.9	69221.9	69221.9	69221.9	69221.9	69221.9	69221.9	74894.8	74550.9	69440.6	69221.9
886.98	81152.8	80570.4	69157.3	69157.3	69157.3	69157.3	69157.3	69157.3	69157.3	74527.8	74972	69385.3	69157.3
886.88	81071.4	80714	69088.7	69088.7	69088.7	69088.7	69088.7	69088.7	69088.7	74153.8	75411	69326.7	69088.7
886.78	81392.6	80875.3	69018.1	69018.1	69018.1	69018.1	69018.1	69018.1	69018.1	73777.6	75867.2	69266.7	69018.1
886.68	81146.6	81056.5	68947.6	68947.6	68947.6	68947.6	68947.6	68947.6	68947.6	73403.3	76340.9	69207.5	68947.6
886.58	82107.5	81254.9	68874.7	68874.7	68874.7	68874.7	68874.7	68874.7	68874.7	73030.3	76827.2	69146.8	68874.7
886.48	82183.6	81472.4	68802.9	68802.9	68802.9	68802.9	68802.9	68802.9	68802.9	72664.3	77325.9	69087.9	68802.9
886.38	82594.5	81700.6	68725	68725	68725	68725	68725	68725	68725	72299.6	77827	69024	68725
886.28	82546.6	81942.3	68646.2	68646.2	68646.2	68646.2	68646.2	68646.2	68646.2	71943.2	78331.4	68960.2	68646.2
886.18	82854.9	82192.9	68564.6	68564.6	68564.6	68564.6	68564.6	68564.6	68564.6	71594.1	78833.3	68894.6	68564.6
886.08	83215.3	82452.3	68482.7	68482.7	68482.7	68482.7	68482.7	68482.7	68482.7	71256	79331.6	68830.1	68482.7
885.98	83748.5	82714.4	68398.6	68398.6	68398.6	68398.6	68398.6	68398.6	68398.6	70928	79818.9	68764.7	68398.6
885.88	83888	82975.6	68311.9	68311.9	68311.9	68311.9	68311.9	68311.9	68311.9	70610.2	80290.9	68698.2	68311.9
885.78	84295.6	83230.3	68221.5	68221.5	68221.5	68221.5	68221.5	68221.5	68221.5	70302.1	80741.3	68629.9	68221.6
885.68	84294.6	83476.8	68129.8	68129.8	68129.8	68129.8	68129.8	68129.8	68129.8	70006.4	81167.9	68562.1	68129.9
885.58	84990.1	83709.3	68035.2	68035.2	68035.2	68035.2	68035.2	68035.2	68035.2	69721.3	81564.6	68493.5	68035.3
885.48	85223.4	83925.4	67940	67940	67940	67940	67940	67940	67940	69449.5	81928.7	68426.9	67940.3
885.38	84996.5	84117.2	67840.2	67840.2	67840.2	67840.2	67840.2	67840.2	67840.2	69186.4	82252.2	68358.6	67840.6
885.28	85134.2	84283.2	67738.4	67738.4	67738.4	67738.4	67738.4	67738.4	67738.4	68934.6	82533.1	68291.7	67739.1
885.18	84795.8	84422.7	67637.4	67637.4	67637.4	67637.4	67637.4	67637.4	67637.4	68696.4	82770.4	68229.6	67638.5
885.08	85039.8	84530.8	67535	67535	67535	67535	67535	67535	67535	68468.9	82958.9	68171.3	67536.7
884.98	84988.6	84607.7	67434	67434	67434	67434	67434	67434	67434	68254.6	83097.7	68120.8	67436.5
884.88	84764.1	84649.3	67330.9	67330.9	67330.9	67330.9	67330.9	67330.9	67330.9	68049.3	83181.4	68076.6	67334.8
884.78	85097.2	84657.3	67227.5	67227.5	67227.5	67227.5	67227.5	67227.5	67227.5	67854.1	83209.5	68043	67233.3
884.68	84896	84634.5	67124.9	67124.9	67124.9	67124.9	67124.9	67124.9	67124.9	67669.3	83181.6	68024.8	67133.5
884.58	85156.1	84581.6	67019.7	67019.7	67019.7	67019.7	67019.7	67019.7	67019.7	67491	83093.7	68023.7	67032.3
884.48	84453.5	84507.8	66915.1	66915.1	66915.1	66915.1	66915.1	66915.1	66915.1	67321.5	82948.7	68049.4	66933.4
884.38	84569.8	84419.5	66808.3	66808.3	66808.3	66808.3	66808.3	66808.3	66808.3	67157.5	82744.3	68107.9	66834.6
884.28	84604	84334.3	66705	66705	66705	66705	66705	66705	66705	67003.9	82487.3	68215.5	66742.5
884.18	84412.8	84262.9	66600.4	66600.4	66600.4	66600.4	66600.4	66600.4	66600.4	66855.4	82174.5	68381	66653.2
884.08	84800	84224.3	66495	66495	66495	66495	66495	66495	66495	66711.7	81808.4	68620.7	66568.6
883.98	84899.3	84241.5	66390.1	66390.1	66390.1	66390.1	66390.1	66390.1	66390.1	66573.6	81393.4	68953.4	66491.7
883.88	84125.5	84335	66282.4	66282.4	66282.4	66282.4	66282.4	66282.4	66282.4	66437.1	80928.9	69395.2	66421
883.78	84454.9	84531.1	66173.4	66173.4	66173.4	66173.4	66173.4	66173.4	66173.4	66303.4	80420.6	69966.4	66360.8
883.68	85182.4	84858.9	66068.3	66068.3	66068.3	66068.3	66068.3	66068.3	66068.3	66177.1	79877.5	70690.3	66319
883.58	85487.6	85334.1	65960.7	65960.7	65960.7	65960.7	65960.7	65960.7	65960.7	66051.4	79297	71575	66292.7
883.48	85338.5	85969.9	65848.2	65848.2	65848.2	65848.2	65848.2	65848.2	65848.2	65923.6	78682	72625.6	66283.3
883.38	86584.2	86778.6	65733.2	65733.2	65733.2	65733.2	65733.2	65733.2	65733.2	65795.6	78038.9	73846	66297.7
883.28	86560.2	87760.2	65618.4	65618.4	65618.4	65618.4	65618.4	65618.4	65618.4	65669.9	77375.7	75226.7	66343.2
883.18	87385.5	88893.5	65495.7	65495.7	65495.7	65495.7	65495.7	65495.7	65495.7	65538	76688.8	76737.2	66416.6
883.08	88220.3	90158.7	65372.4	65372.4	65372.4	65372.4	65372.4	65372.4	65372.4	65407	75989.8	78348.2	66530.8
882.98	89284.5	91504.4	65243.6	65243.6	65243.6	65243.6	65243.6	65243.6	65243.6	65271.8	75279.2	79998.5	66685.6
882.88	90775.1	92869.9	65109.1	65109.1	65109.1	65109.1	65109.1	65109.1	65109.1	65132	74560.4	81618.6	66886.1
882.78	92760.2	94170.7	64967.6	64967.6	64967.6	64967.6	64967.6	64967.6	64967.6	64986.1	73837.1	83115.5	67134.7
882.68	93902.6	95308	64816.5	64816.5	64816.5	64816.5	64816.5	64816.5	64816.5	64831.5	73110.2	84383.5	67432.3
882.58	95072.5	96173.7	64652.9	64652.9	64652.9	64652.9	64652.9	64652.9	64652.9	64665	72380.1	85309.1	67778.3
882.48	95669.2	96673.9	64481.7	64481.7	64481.7	64481.7	64481.7	64481.7	64481.7	64491.3	71655.5	85794.7	68177.4
882.38	97070.6	96741.3	64302.6	64302.6	64302.6	64302.6	64302.6	64302.6	64302.6	64310.3	70938.5	85772	68628.4
882.28	97723.9	96360.3	64119	64119	64119	64119	64119	64119	64119	64125.1	70235.6	85226.6	69130
882.18	97091.6	95561.7	63926.2	63926.2	63926.2	63926.2	63926.2	63926.2	63926.2	63931	69543.9	84193.7	69671.5
882.08	96801.2	94426.4	63728.3	63728.3	63728.3	63728.3	63728.3	63728.3	63728.3	63732.1	68869.2	82761.3	70248.7
881.98	95293.5	93060.6	63533	63533	63533	63533	63533	63533	63533	63536	68220.8	81046	70856.9
881.88	93874.3	91558	63338.3	63338.3	63338.3	63338.3	63338.3	63338.3	63338.3	63340.6	67597.4	79153.9	71480.9
881.78	92091.8	90010.9	63151.2	63151.2	63151.2	63151.2	63151.2	63151.2	63151.2	63153.1	67007.2	77193.4	72110.9
881.68	89912.6	88483.1	62971.4	62971.4	62971.4	62971.4	62971.4	62971.4	62971.4	62972.8	66449.9	75245.2	72729.3
881.58	87762.8	87021.7	62800.9	62800.9	62800.9	62800.9	62800.9	62800.9	62800.9	62802	65927.5	73374.9	73320
881.48	85766.8	85658.6	62642.2	62642.2	62642.2	62642.2	62642.2	62642.2	62642.2	62643.1	65442.6	71634.3	73865.3
881.38	83607.5	84405	62495.2	62495.2	62495.2	62495.2	62495.2	62495.2	62495.2	62495.8	64994.2	70053.3	74347.3
881.28	81972.1	83261.1	62359	62359	62359	62359	62359	62359	62359	62359.5	64581.2	68650.5	74746.8
881.18	80220.1	82216.9	62234.6	62234.6	62234.6	62234.6	62234.6	62234.6	62234.6	62235	64203.6	67432.1	75050
881.08	79316.8	81251.6	62119	62119	62119	62119	62119	62119	62119	62119.3	63857.3	66390.7	75241.4
880.98	78228	80345.6	62013.1	62013.1	62013.1	62013.1	62013.1	62013.1	62013.1	62013.3	63542.3	65517.2	75312.1
880.88	77248.4	79470.6	61911.8	61911.8	61911.8	61911.8	61911.8	61911.8	61911.8	61912	63252.2	64790	75251.9
880.78	76287.8	78607.4	61816.3	61816.3	61816.3	61816.3	61816.3	61816.3	61816.3	61816.4	62987	64192.2	75060.7
880.68	75635.8	77737.5	61725.9	61725.9	61725.9	61725.9	61725.9	61725.9	61725.9	61726.1	62744.8	63703.6	74740.9
880.58	74480.5	76847.1	61640.7	61640.7	61640.7	61640.7	61640.7	61640.7	61640.7	61640.8	62524.2	63305.3	74299.1
880.48	73942	75927.9	61558.8	61558.8	61558.8	61558.8	61558.8	61558.8	61558.8	61558.8	62322.2	62978.7	73744.6
880.38	72902.2	74979.6	61483.2	61483.2	61483.2	61483.2	61483.2	61483.2	61483.2	61483.2	62140.3	62711.8	73093.7
880.28	72129.1	74002.2	61410.2	61410.2	61410.2	61410.2	61410.2	61410.2	61410.2	61410.2	61974	62488.8	72359.8
880.18	71580.2	73005.3	61343	61343	61343	61343	61343	61343	61343	61343	61824.9	62302.7	71563.6
880.08	70751.4	71996.6	61279.8	61279.8	61279.8	61279.8	61279.8	61279.8	61279.8	61279.8	61690.3	62143.9	70722
879.98	69970.7	70988.1	61219.5	61219.5	61219.5	61219.5	61219.5	61219.5	61219.5	61219.5	61567.9	62005.6	69853.7
879.88	68845	69993.4	61163.7	61163.7	61163.7	61163.7	61163.7	61163.7	61163.7	61163.7	61458.3	61884.7	68977.8
879.78	67996.8	69026.1	61112.2	61112.2	61112.2	61112.2	61112.2	61112.2	61112.2	61112.2	61360.4	61777.9	68112.1
879.68	67581.8	68099.8	61066.9	61066.9	61066.9	61066.9	61066.9	61066.9	61066.9	61066.9	61275.3	61684.9	67273.4
879.58	66557.1	67223	61026.3	61026.3	61026.3	61026.3	61026.3	61026.3	61026.3	61026.3	61200.7	61602.4	66472.6
879.48	65523.1	66402.8	60988	60988	60988	60988	60988	60988	60988	60988	61133.3	61526.8	65718.6
879.38	65147.4	65648.1	60955.4	60955.4	60955.4	60955.4	60955.4	60955.4	60955.4	60955.4	61076.1	61460.8	65022
879.28	64305	64964.1	60928.6	60928.6	60928.6	60928.6	60928.6	60928.6	60928.6	60928.6	61028.5	61403.8	64389
879.18	63909.9	64348.4	60903.9	60903.9	60903.9	60903.9	60903.9	60903.9	60903.9	60903.9	60986.3	61351.6	63818.3
879.08	64037.9	63803.3	60884	60884	60884	60884	60884	60884	60884	60884	60951.7	61306.5	63313.2
878.98	63344.6	63325.3	60866.3	60866.3	60866.3	60866.3	60866.3	60866.3	60866.3	60866.3	60921.8	61265.7	62870.6
878.88	63102.1	62907.6	60847.8	60847.8	60847.8	60847.8	60847.8	60847.8	60847.8	60847.8	60893	61225.8	62484.3
878.78	62860.2	62551.1	60833.1	60833.1	60833.1	60833.1	60833.1	60833.1	60833.1	60833.1	60869.9	61191.6	62155.9
878.68	62399.9	62248.2	60819.9	60819.9	60819.9	60819.9	60819.9	60819.9	60819.9	60819.9	60849.6	61160.2	61878.1
878.58	61965.5	61993.2	60807.9	60807.9	60807.9	60807.9	60807.9	60807.9	60807.9	60807.9	60831.9	61131.4	61645.7
878.48	61454.4	61782.4	60798.6	60798.6	60798.6	60798.6	60798.6	60798.6	60798.6	60798.6	60817.9	61106.4	61455.2
878.38	61358.9	61609.8	60791.8	60791.8	60791.8	60791.8	60791.8	60791.8	60791.8	60791.8	60807.2	61085.1	61301
878.28	61455.7	61471	60787.9	60787.9	60787.9	60787.9	60787.9	60787.9	60787.9	60787.9	60800.2	61067.6	61178.9
878.18	61011.9	61358.6	60784.6	60784.6	60784.6	60784.6	60784.6	60784.6	60784.6	60784.6	60794.4	61051.7	61081.7
878.08	61080.9	61267.2	60780.6	60780.6	60780.6	60780.6	60780.6	60780.6	60780.6	60780.6	60788.4	61035.9	61004.1
877.98	60777.5	61196	60779.3	60779.3	60779.3	60779.3	60779.3	60779.3	60779.3	60779.3	60785.4	61023.5	60945.6
877.88	60725.8	61138.8	60777.5	60777.5	60777.5	60777.5	60777.5	60777.5	60777.5	60777.5	60782.3	61011.4	60900
