# Supplementary material for: Inverse ceria-nickel catalyst for enhanced C–O bond hydrogenolysis of biomass and polyether
Source: Nat Commun. 2024 Sep 30;15:8444. doi: 10.1038/s41467-024-52704-9 (PMC11443077; doi:10.1038/s41467-024-52704-9)
Supplement: Supplementary file 3 — Source Data [file 41467_2024_52704_MOESM3_ESM.zip › Supplementary Figure 8b.xlsx]

## Sheet: 1CeOx-Ni
XPS Ni 2p spectra of 1CeOx/Ni catalysts
Binding Energy (eV)	Intensity
889.78	112401
889.68	112219
889.58	112424
889.48	112234
889.38	111647
889.28	112439
889.18	112202
889.08	112591
888.98	112486
888.88	112555
888.78	112585
888.68	112231
888.58	112485
888.48	112595
888.38	112180
888.28	112470
888.18	112612
888.08	112472
887.98	112892
887.88	112670
887.78	113079
887.68	112621
887.58	113613
887.48	113329
887.38	113348
887.28	113566
887.18	113872
887.08	113520
886.98	113857
886.88	114256
886.78	113830
886.68	114560
886.58	114595
886.48	114445
886.38	114828
886.28	114777
886.18	114691
886.08	115248
885.98	114914
885.88	115441
885.78	115915
885.68	116058
885.58	116337
885.48	116110
885.38	115720
885.28	116351
885.18	116176
885.08	115280
884.98	115704
884.88	116039
884.78	115986
884.68	116045
884.58	116394
884.48	116476
884.38	116045
884.28	116771
884.18	116046
884.08	115764
883.98	115743
883.88	116090
883.78	116147
883.68	116102
883.58	115749
883.48	116002
883.38	116223
883.28	116215
883.18	116067
883.08	116355
882.98	117120
882.88	116246
882.78	116198
882.68	116602
882.58	116503
882.48	117336
882.38	117196
882.28	117745
882.18	117485
882.08	118190
881.98	117512
881.88	117541
881.78	118163
881.68	117581
881.58	117895
881.48	118399
881.38	117742
881.28	117086
881.18	117888
881.08	118179
880.98	117758
880.88	117851
880.78	117887
880.68	117960
880.58	117083
880.48	117289
880.38	117223
880.28	116823
880.18	116613
880.08	115908
879.98	115785
879.88	116665
879.78	116437
879.68	115449
879.58	115231
879.48	115580
879.38	115072
879.28	115074
879.18	115181
879.08	115282
878.98	115005
878.88	114869
878.78	114667
878.68	115047
878.58	114691
878.48	115325
878.38	114550
878.28	113746
878.18	114734
878.08	114315
877.98	114123
877.88	113838
877.78	114604
877.68	113828
877.58	114115
877.48	114394
877.38	113697
877.28	114475
877.18	114228
877.08	114325
876.98	113931
876.88	114217
876.78	114290
876.68	114480
876.58	114555
876.48	115061
876.38	114973
876.28	114431
876.18	114585
876.08	115114
875.98	115454
875.88	115512
875.78	116224
875.68	116075
875.58	116479
875.48	117386
875.38	117440
875.28	117919
875.18	118107
875.08	118601
874.98	118537
874.88	119065
874.78	119141
874.68	118555
874.58	119399
874.48	119963
874.38	119950
874.28	120835
874.18	120564
874.08	120752
873.98	121213
873.88	120859
873.78	120738
873.68	121122
873.58	120952
873.48	121740
873.38	121362
873.28	121238
873.18	121571
873.08	121465
872.98	121601
872.88	121134
872.78	120517
872.68	120908
872.58	120622
872.48	120868
872.38	120548
872.28	119578
872.18	119909
872.08	119541
871.98	120044
871.88	120341
871.78	120373
871.68	120337
871.58	120041
871.48	120335
871.38	119743
871.28	120647
871.18	121087
871.08	121187
870.98	121773
870.88	122158
870.78	123117
870.68	124227
870.58	124148
870.48	125883
870.38	127470
870.28	128260
870.18	129867
870.08	131304
869.98	132403
869.88	134088
869.78	135271
869.68	135565
869.58	134986
869.48	134944
869.38	133724
869.28	132169
869.18	129694
869.08	126540
868.98	123456
868.88	120431
868.78	117708
868.68	115046
868.58	112697
868.48	110683
868.38	108536
868.28	107158
868.18	105717
868.08	104285
867.98	103433
867.88	102981
867.78	102198
867.68	101091
867.58	100584
867.48	100766
867.38	99902.7
867.28	99645.4
867.18	98971.6
867.08	98692.4
866.98	98502
866.88	98147
866.78	97761.2
866.68	98080.4
866.58	98004.9
866.48	96940.2
866.38	97469.5
866.28	97637.9
866.18	97023.7
866.08	97324.4
865.98	96596.8
865.88	97134.5
865.78	96864.4
865.68	96740
865.58	97053.3
865.48	96873.5
865.38	97044.5
865.28	97222.2
865.18	97113.4
865.08	96354.6
864.98	96502.7
864.88	97437.8
864.78	97376.3
864.68	96505.4
864.58	96936
864.48	97642.6
864.38	97295.3
864.28	97184.1
864.18	97421.9
864.08	97620.8
863.98	97258.8
863.88	97377.4
863.78	97666.2
863.68	97283.1
863.58	97669.9
863.48	97553.2
863.38	97807.3
863.28	98041.5
863.18	97787.9
863.08	98299
862.98	97951.5
862.88	98287.4
862.78	98725.5
862.68	98474.2
862.58	98738
862.48	98879.6
862.38	98760
862.28	99039.5
862.18	99555.8
862.08	99895.1
861.98	99928.4
861.88	100237
861.78	100504
861.68	100958
861.58	100566
861.48	100967
861.38	101265
861.28	101808
861.18	102162
861.08	102811
860.98	102908
860.88	103196
860.78	102882
860.68	103184
860.58	103006
860.48	103343
860.38	103484
860.28	103361
860.18	102908
860.08	103243
859.98	103280
859.88	102889
859.78	103614
859.68	103877
859.58	104370
859.48	104227
859.38	103773
859.28	105168
859.18	105087
859.08	106033
858.98	106647
858.88	106661
858.78	107633
858.68	108447
858.58	108013
858.48	109215
858.38	109243
858.28	109074
858.18	109134
858.08	109505
857.98	109341
857.88	109340
857.78	108557
857.68	109141
857.58	108773
857.48	108668
857.38	107899
857.28	108340
857.18	108330
857.08	108487
856.98	109484
856.88	108985
856.78	108907
856.68	109746
856.58	109968
856.48	111140
856.38	111992
856.28	112651
856.18	112782
856.08	113573
855.98	114122
855.88	115084
855.78	115032
855.68	115388
855.58	116846
855.48	116507
855.38	116595
855.28	116145
855.18	116703
855.08	116886
854.98	116339
854.88	116445
854.78	116129
854.68	116359
854.58	116220
854.48	117018
854.38	116421
854.28	117223
854.18	117314
854.08	117954
853.98	119775
853.88	120482
853.78	122048
853.68	122854
853.58	124874
853.48	127754
853.38	129887
853.28	133846
853.18	137640
853.08	142975
852.98	149211
852.88	155939
852.78	164466
852.68	173141
852.58	182384
852.48	191196
852.38	197275
852.28	198422
852.18	192907
852.08	182954
851.98	168459
851.88	150933
851.78	134780
851.68	120765
851.58	109289
851.48	100095
851.38	94634.1
851.28	89706.7
851.18	86015.6
851.08	83440.2
850.98	80973.5
850.88	79126.3
850.78	78031
850.68	76735.4
850.58	75384.1
850.48	74425.9
850.38	74036
850.28	73318.2
850.18	72741.1
850.08	72430.6
849.98	72356
849.88	71920.4
849.78	71057.8
849.68	71137.8
849.58	71557.3
849.48	70552.5
849.38	70367.6
849.28	70630.8
849.18	69968.1
849.08	70066.5
848.98	70476
848.88	70299
848.78	69749.1
848.68	69654.6
848.58	69494.9
848.48	69410.7
848.38	69719
848.28	69683.8
848.18	69616.4
848.08	69982.1
847.98	69864.1
847.88	69485.2
847.78	69036.9
847.68	69458
847.58	69301.8
847.48	69041.8
847.38	68849.4
847.28	69424
847.18	68425.1
847.08	69197.2
846.98	69454.3
846.88	68867.9
846.78	68618.7
846.68	68993.4
846.58	69103.1
846.48	69385.5
846.38	69183.8
846.28	68936.7
846.18	69058.1
846.08	69123.1
845.98	69081.8
845.88	69221.8
845.78	68885.8
845.68	69206.8
845.58	68897.7
845.48	69137.8
845.38	69159.6
845.28	69255.8
845.18	68872.2
845.08	68265.6
844.98	68773.8
844.88	68923.8
844.78	68856.4

## Sheet: 4CeOx-Ni
XPS Ni 2p spectra of 4CeOx/Ni catalysts
Binding Energy (eV)	Intensity
890.98	85057
890.88	84875.5
890.78	85249
890.68	84885
890.58	85193
890.48	84827.5
890.38	85053.5
890.28	85081.5
890.18	84816
890.08	84935
889.98	84889.5
889.88	85225.5
889.78	85039
889.68	85067
889.58	85088
889.48	85483.5
889.38	85791.5
889.28	85576
889.18	85146.5
889.08	85458
888.98	85623.5
888.88	85315.5
888.78	85846
888.68	85855.5
888.58	86153.5
888.48	85752
888.38	86009.5
888.28	86318
888.18	86156.5
888.08	86044.5
887.98	86200.5
887.88	86578.5
887.78	86451.5
887.68	86880
887.58	86929
887.48	87409.5
887.38	87263
887.28	87618.5
887.18	87626.5
887.08	87632
886.98	88073
886.88	88549
886.78	89059.5
886.68	89122
886.58	88829
886.48	89220.5
886.38	89886
886.28	89715.5
886.18	90350.5
886.08	90200
885.98	90468.5
885.88	90742.5
885.78	90873
885.68	91375
885.58	91067
885.48	91175
885.38	91527.5
885.28	91375
885.18	91726.5
885.08	91932.5
884.98	91697
884.88	91805
884.78	91837.5
884.68	91816.5
884.58	91623.5
884.48	91530.5
884.38	91291.5
884.28	91054
884.18	90922.5
884.08	90844
883.98	90657
883.88	91089.5
883.78	90717.5
883.68	90451
883.58	90501
883.48	90240.5
883.38	90204
883.28	90000.5
883.18	90151.5
883.08	90221
882.98	89890
882.88	90211.5
882.78	90267
882.68	90578.5
882.58	90362
882.48	90615.5
882.38	90613.5
882.28	90788.5
882.18	90955.5
882.08	90937
881.98	90661
881.88	90798.5
881.78	90581.5
881.68	90747
881.58	90982
881.48	90879.5
881.38	90567
881.28	90782
881.18	90226
881.08	90454
880.98	90177
880.88	89895.5
880.78	89829
880.68	89744
880.58	88984.5
880.48	89171.5
880.38	89055
880.28	88277.5
880.18	88123.5
880.08	88127.5
879.98	87709
879.88	87288.5
879.78	86699.5
879.68	87122.5
879.58	86890
879.48	86467.5
879.38	86527
879.28	85777
879.18	85700
879.08	85907
878.98	85614.5
878.88	85114
878.78	84881
878.68	85285.5
878.58	85168.5
878.48	84938.5
878.38	84808
878.28	84814
878.18	85075
878.08	84852
877.98	84594
877.88	84591
877.78	84557
877.68	84876.5
877.58	84596.5
877.48	84443
877.38	84609.5
877.28	84623
877.18	84842.5
877.08	84940
876.98	84965.5
876.88	84604.5
876.78	84704
876.68	84774.5
876.58	85099.5
876.48	85118.5
876.38	85511.5
876.28	85341.5
876.18	86016.5
876.08	85363.5
875.98	85762.5
875.88	85871.5
875.78	85759
875.68	86254
875.58	86744.5
875.48	86917
875.38	87210.5
875.28	87150
875.18	87579.5
875.08	87815
874.98	87836
874.88	88016
874.78	88663
874.68	88885
874.58	88907
874.48	89120.5
874.38	88886.5
874.28	89375.5
874.18	89353
874.08	89308
873.98	89393
873.88	89026.5
873.78	89672.5
873.68	89657.5
873.58	89432.5
873.48	89259.5
873.38	89656
873.28	89533.5
873.18	89381
873.08	89311
872.98	89410
872.88	89226
872.78	88794.5
872.68	89024.5
872.58	89095
872.48	89158
872.38	89050.5
872.28	88732.5
872.18	89024.5
872.08	89155
871.98	89090
871.88	89227
871.78	89283
871.68	89322
871.58	89578
871.48	89566
871.38	90476.5
871.28	90651
871.18	91256.5
871.08	91747.5
870.98	92010
870.88	92524.5
870.78	93159.5
870.68	94142
870.58	95021
870.48	95866.5
870.38	96933
870.28	98542
870.18	99706.5
870.08	100509
869.98	102406
869.88	102690
869.78	103527
869.68	104146
869.58	104060
869.48	103381
869.38	101918
869.28	100705
869.18	98151.5
869.08	95850
868.98	93349.5
868.88	90792.5
868.78	88965
868.68	86530.5
868.58	84640.5
868.48	83205
868.38	81553
868.28	80309.5
868.18	79295
868.08	78579
867.98	77461.5
867.88	76621
867.78	76378.5
867.68	75986.5
867.58	75480.5
867.48	75174.5
867.38	74742
867.28	74261
867.18	74133
867.08	73920
866.98	73243
866.88	73162
866.78	72922
866.68	72810.5
866.58	72671.5
866.48	72642
866.38	72678
866.28	72158.5
866.18	72476
866.08	72441
865.98	72173.5
865.88	72168.5
865.78	72267.5
865.68	72389.5
865.58	71902.5
865.48	71753.5
865.38	72112.5
865.28	71816.5
865.18	71928.5
865.08	71736
864.98	71716
864.88	71911.5
864.78	71837
864.68	71918
864.58	71917
864.48	71945
864.38	71876.5
864.28	71823
864.18	71871.5
864.08	72114
863.98	72114.5
863.88	71725
863.78	72060.5
863.68	71971
863.58	71820.5
863.48	71680.5
863.38	71687.5
863.28	71961
863.18	71760
863.08	71970.5
862.98	72336
862.88	71932
862.78	72162.5
862.68	72274.5
862.58	72625.5
862.48	72366
862.38	72324
862.28	72518
862.18	72733.5
862.08	72860
861.98	72942.5
861.88	72900.5
861.78	73121.5
861.68	73511.5
861.58	73816
861.48	73594
861.38	74009.5
861.28	74003.5
861.18	74239
861.08	74319
860.98	74615.5
860.88	74721
860.78	74975.5
860.68	74975
860.58	75037
860.48	75364.5
860.38	75292
860.28	75661
860.18	75381
860.08	75895
859.98	75987
859.88	76097
859.78	76173.5
859.68	76982.5
859.58	76991
859.48	77397.5
859.38	77701
859.28	78154
859.18	78447
859.08	78935.5
858.98	79382.5
858.88	79669
858.78	80159.5
858.68	80615
858.58	80625.5
858.48	81125.5
858.38	81331
858.28	81439.5
858.18	81503
858.08	81225.5
857.98	81519
857.88	81474.5
857.78	80926
857.68	80359.5
857.58	80224.5
857.48	80174.5
857.38	80010.5
857.28	79866.5
857.18	80081.5
857.08	80206.5
856.98	79924.5
856.88	80390
856.78	80503.5
856.68	80992.5
856.58	80917
856.48	81035
856.38	81196.5
856.28	81702.5
856.18	81933.5
856.08	82711.5
855.98	82815
855.88	83257.5
855.78	83500.5
855.68	83397
855.58	83633
855.48	83565.5
855.38	84116
855.28	83943
855.18	84196.5
855.08	83984
854.98	84394
854.88	84441.5
854.78	84722.5
854.68	85146
854.58	85663
854.48	86136
854.38	86419.5
854.28	87244
854.18	88373
854.08	89212
853.98	90411.5
853.88	91570.5
853.78	92913.5
853.68	94382
853.58	96126.5
853.48	98154.5
853.38	100726
853.28	104230
853.18	107805
853.08	112722
852.98	118408
852.88	125260
852.78	132414
852.68	140485
852.58	148602
852.48	154854
852.38	157888
852.28	156532
852.18	149955
852.08	138808
851.98	125600
851.88	111919
851.78	99010
851.68	88913
851.58	81143
851.48	74984
851.38	70591.5
851.28	67066
851.18	64541.5
851.08	62319.5
850.98	60952.5
850.88	59621.5
850.78	58949.5
850.68	57788
850.58	57061
850.48	56137.5
850.38	56035
850.28	55362
850.18	55155
850.08	54532.5
849.98	54314
849.88	54317
849.78	54097.5
849.68	53787
849.58	53660
849.48	53571.5
849.38	53659
849.28	53143.5
849.18	53321
849.08	53321
848.98	53124
848.88	53088
848.78	53061.5
848.68	52871
848.58	52849.5
848.48	52884
848.38	52556
848.28	52676.5
848.18	52542.5
848.08	52684
847.98	52652
847.88	52387
847.78	52439.5
847.68	52303
847.58	52417
847.48	52492.5
847.38	52301
847.28	52499.5
847.18	52455.5
847.08	52312
846.98	52453
846.88	52470
846.78	52382.5
846.68	52484
846.58	52646
846.48	52327.5
846.38	52246
846.28	52387
846.18	52343
846.08	52575.5
845.98	52459.5

## Sheet: 85CeOx-Ni
XPS Ni 2p spectra of 85CeOx/Ni catalysts
Binding Energy (eV)	Intensity
890.88	81488.4
890.78	81635.6
890.68	81331.2
890.58	81487.6
890.48	82004.2
890.38	82084.4
890.28	82257.5
890.18	83064.1
890.08	82725.6
889.98	82862.6
889.88	83483.7
889.78	83656.3
889.68	83867
889.58	83325.8
889.48	84313.7
889.38	84182.7
889.28	84079.8
889.18	84086.4
889.08	84208.7
888.98	84058.7
888.88	84390.9
888.78	84612.2
888.68	84046
888.58	84374.7
888.48	84300.8
888.38	84326.9
888.28	84257.5
888.18	84351
888.08	84231.9
887.98	84365.1
887.88	84459.9
887.78	84984.1
887.68	84529.6
887.58	85060.4
887.48	84400.2
887.38	85088.8
887.28	85379.8
887.18	85473.6
887.08	85516.5
886.98	85700
886.88	85873.3
886.78	86099.8
886.68	85836.4
886.58	86647.7
886.48	86495.7
886.38	87098.3
886.28	86517.5
886.18	86757
886.08	87356.1
885.98	87251.9
885.88	87437.4
885.78	87326.6
885.68	87759.4
885.58	87399.7
885.48	88218.9
885.38	88097.2
885.28	87855.1
885.18	87652
885.08	88348.6
884.98	87845.1
884.88	88386.3
884.78	88339.5
884.68	87861.9
884.58	88167.5
884.48	87915.3
884.38	87377.7
884.28	87532.4
884.18	87461.8
884.08	87461.6
883.98	87637.9
883.88	87964.7
883.78	87491.1
883.68	87933.5
883.58	88037.3
883.48	88728.1
883.38	88648
883.28	89064
883.18	90106.1
883.08	91251
882.98	91936
882.88	92552.6
882.78	93736.8
882.68	95012.1
882.58	95506.6
882.48	95580
882.38	95654.1
882.28	95295.4
882.18	94371
882.08	92863.9
881.98	92006
881.88	90524.3
881.78	89185.7
881.68	87928
881.58	86922.3
881.48	85122.8
881.38	84190.6
881.28	83150.5
881.18	82663.8
881.08	81734.8
880.98	81754
880.88	80759.7
880.78	80349
880.68	79710.3
880.58	79268.7
880.48	78299.5
880.38	78460.7
880.28	77401.6
880.18	77220.8
880.08	76636.3
879.98	76220
879.88	75481.8
879.78	75375.2
879.68	74485.9
879.58	73972.9
879.48	73821.1
879.38	73468
879.28	73547.5
879.18	73013.1
879.08	72649.7
878.98	72530.8
878.88	72833.6
878.78	71805.6
878.68	72285.1
878.58	72487.2
878.48	71764.5
878.38	71759.3
878.28	71812.4
878.18	71929.9
878.08	71867.8
877.98	71717.1
877.88	71478.6
877.78	71956.7
877.68	71324.7
877.58	71570.9
877.48	71879.6
877.38	71773.3
877.28	71513.3
877.18	71460.4
877.08	71631.1
876.98	71603.3
876.88	71409.2
876.78	71966.2
876.68	71671.2
876.58	72144
876.48	71805.9
876.38	72060
876.28	72361.2
876.18	71852
876.08	72444.1
875.98	72194.9
875.88	72828.5
875.78	72352.7
875.68	73109.4
875.58	72744.9
875.48	72849.4
875.38	72693.2
875.28	72630.2
875.18	73351.6
875.08	73010.9
874.98	73103.6
874.88	73426.1
874.78	73528.4
874.68	73673.6
874.58	73212.3
874.48	73663.8
874.38	73972
874.28	73568.5
874.18	73443.6
874.08	73668.1
873.98	74179.3
873.88	73358
873.78	73573.2
873.68	73678.6
873.58	73475.1
873.48	73266.6
873.38	73646.8
873.28	73679.4
873.18	73222.7
873.08	73379.6
872.98	73199.9
872.88	73129.1
872.78	73347.9
872.68	72804.6
872.58	73324.4
872.48	73245.9
872.38	72864.8
872.28	72594.6
872.18	73449.5
872.08	73089.3
871.98	72929.5
871.88	73345.1
871.78	72721.4
871.68	73353
871.58	73458.6
871.48	73303
871.38	73529
871.28	73896.5
871.18	74250.7
871.08	74215.5
870.98	74427.1
870.88	75327.5
870.78	75076.3
870.68	76258.6
870.58	76121.3
870.48	76937.8
870.38	77156.5
870.28	77691.4
870.18	78626.7
870.08	79481.8
869.98	79879.3
869.88	80669.9
869.78	80455.5
869.68	80726.1
869.58	80403.5
869.48	79877.8
869.38	79411.4
869.28	78452.3
869.18	77014.8
869.08	75816.7
868.98	74917.8
868.88	73988.4
868.78	72779.5
868.68	71656.1
868.58	70883.2
868.48	70284.7
868.38	69522
868.28	69222.2
868.18	68558.2
868.08	68165.4
867.98	67807.2
867.88	67804.7
867.78	67292.9
867.68	66974.4
867.58	66728.6
867.48	66501.6
867.38	66444
867.28	66309.9
867.18	66280.5
867.08	66160.1
866.98	66180.7
866.88	65734.8
866.78	65989
866.68	65514.9
866.58	66004.5
866.48	65512.2
866.38	65721.8
866.28	65772.2
866.18	65489.2
866.08	65427.1
865.98	65722.5
865.88	65363.1
865.78	65321.5
865.68	65340.7
865.58	65735.1
865.48	65460
865.38	65442.4
865.28	65170
865.18	65389.9
865.08	64963.4
864.98	65415.7
864.88	65142.2
864.78	65212.8
864.68	65173.9
864.58	65174.3
864.48	65376.7
864.38	65401.4
864.28	65171.3
864.18	65315.2
864.08	65154.3
863.98	64876.5
863.88	65238
863.78	65232
863.68	65516.5
863.58	65093.9
863.48	65113.7
863.38	65130.4
863.28	65532.4
863.18	64720.3
863.08	64528.5
862.98	65122.1
862.88	65339
862.78	65167
862.68	65133.9
862.58	64637.7
862.48	65581.2
862.38	65303.6
862.28	65256.3
862.18	65043.4
862.08	65456.3
861.98	65515.7
861.88	65601.6
861.78	65842.6
861.68	65820.4
861.58	65693.9
861.48	66357.6
861.38	66305.2
861.28	65735.1
861.18	65881.8
861.08	66489.6
860.98	66701.4
860.88	66523.6
860.78	66752.1
860.68	66958.2
860.58	66845
860.48	66197.8
860.38	67084.7
860.28	66958
860.18	66803.7
860.08	67440.8
859.98	67063.6
859.88	67218.2
859.78	67308.4
859.68	67560.5
859.58	67834.7
859.48	67966.9
859.38	68224.3
859.28	68338.8
859.18	68460.1
859.08	68943.4
858.98	69070.2
858.88	69674.1
858.78	69504.4
858.68	69501
858.58	69905.1
858.48	69785.4
858.38	69978.9
858.28	69681.2
858.18	69837.3
858.08	69830.3
857.98	69596.1
857.88	69963.2
857.78	69466.8
857.68	69416
857.58	69327.1
857.48	69274
857.38	69402.3
857.28	69343.7
857.18	68769.4
857.08	69231.2
856.98	69083.4
856.88	69392.8
856.78	69189.2
856.68	69326.6
856.58	69269.5
856.48	69583.4
856.38	69897
856.28	70002.3
856.18	70041
856.08	69852.6
855.98	70025.9
855.88	69872.8
855.78	70128.3
855.68	70795.5
855.58	70486.9
855.48	70774
855.38	70863.4
855.28	70555.7
855.18	70264.5
855.08	70711.5
854.98	70576.4
854.88	70849.2
854.78	71120.1
854.68	71019.6
854.58	71456.9
854.48	71553
854.38	71676.2
854.28	72096.6
854.18	71889
854.08	72782.6
853.98	72906.6
853.88	73487.3
853.78	74832.9
853.68	75314.1
853.58	76240.3
853.48	77181.9
853.38	78599.8
853.28	80949.1
853.18	83270.9
853.08	86474.6
852.98	88612
852.88	92768.6
852.78	96139.3
852.68	100422
852.58	103879
852.48	105663
852.38	105777
852.28	103330
852.18	99412.2
852.08	92950
851.98	87126.4
851.88	80930.7
851.78	75506.9
851.68	71833
851.58	68254.9
851.48	66031
851.38	64291.6
851.28	62990.5
851.18	62075.8
851.08	61553.4
850.98	60756.3
850.88	60381.4
850.78	59502.8
850.68	59401.4
850.58	58995.9
850.48	58785.8
850.38	58640.9
850.28	58006.4
850.18	57798.5
850.08	57889.6
849.98	57771.7
849.88	57884.5
849.78	57530.6
849.68	57719.9
849.58	57464.8
849.48	57617.6
849.38	57244.8
849.28	57497
849.18	57770.6
849.08	57254.1
848.98	57118.6
848.88	57368.7
848.78	57237.8
848.68	57314.5
848.58	57187.4
848.48	57336.1
848.38	57317.5
848.28	57033.8
848.18	57121.2
848.08	57047.2
847.98	57296.9
847.88	57038.9
847.78	57211.3
847.68	57259.7
847.58	57146.6
847.48	57252.2
847.38	57127.4
847.28	57445.8
847.18	57612.1
847.08	57266.1
846.98	57107.2
846.88	57396.7
846.78	57478
846.68	57519.2
846.58	57675.2
846.48	57325.7
846.38	57400.7
846.28	57009.2
846.18	57237.3
846.08	57124.9
845.98	57499.7
845.88	57656.8

## Sheet: 96CeOx-Ni
XPS Ni 2p spectra of 96CeOx/Ni catalysts
Binding Energy (eV)	Intensity
890.68	75352.1
890.58	75471.3
890.48	75784.6
890.38	75691.7
890.28	76391
890.18	76585
890.08	76675.5
889.98	77060
889.88	77339.9
889.78	77836.8
889.68	78478.8
889.58	78610.2
889.48	78382.8
889.38	79112.4
889.28	79150.4
889.18	79350.1
889.08	79674.5
888.98	79888
888.88	80089
888.78	79977.1
888.68	79924.5
888.58	80047.9
888.48	79952.1
888.38	79864.3
888.28	79862.7
888.18	79819
888.08	79784.1
887.98	79689.1
887.88	79709.1
887.78	79569.6
887.68	79640.4
887.58	79489.1
887.48	80010.6
887.38	79925.1
887.28	80284.5
887.18	80530.3
887.08	80339.7
886.98	80447
886.88	80845.5
886.78	81004.2
886.68	80917.8
886.58	81133.6
886.48	81345.9
886.38	81887.1
886.28	82004.5
886.18	82108
886.08	82229.7
885.98	82514
885.88	82899.3
885.78	83259
885.68	82976.7
885.58	83474
885.48	83579.7
885.38	83611.4
885.28	83953.1
885.18	83937.9
885.08	83987.7
884.98	83943.3
884.88	84297.3
884.78	84379.7
884.68	84009.5
884.58	83589.8
884.48	83809.7
884.38	83780.8
884.28	83635.5
884.18	83850.7
884.08	84090.8
883.98	83864.7
883.88	84158.5
883.78	83947.3
883.68	84557.3
883.58	84914.7
883.48	85478.7
883.38	85818
883.28	86689.9
883.18	87602
883.08	88442.1
882.98	89704.4
882.88	90964.3
882.78	92267.6
882.68	93833
882.58	94812
882.48	96218.2
882.38	96848.4
882.28	97042.5
882.18	97128.1
882.08	95804.5
881.98	94659.1
881.88	92604.5
881.78	90808.3
881.68	88563.8
881.58	86118
881.48	84082.2
881.38	82063.9
881.28	80470.5
881.18	79005.4
881.08	77751.4
880.98	76726.2
880.88	75695.6
880.78	74781.7
880.68	73667.2
880.58	73215.6
880.48	72722.3
880.38	71890.3
880.28	71089.3
880.18	70325.1
880.08	69522.4
879.98	69015
879.88	67804.9
879.78	67611.2
879.68	66806.4
879.58	66200.8
879.48	65428.3
879.38	64989.8
879.28	64446.4
879.18	64044.5
879.08	63790.1
878.98	63258.9
878.88	63091.9
878.78	62651.4
878.68	62356
878.58	62213.2
878.48	62128.2
878.38	61763.1
878.28	61758.5
878.18	61469.2
878.08	61279.1
877.98	61607.8
877.88	61365.1
877.78	61218
877.68	60980.6
877.58	60979.5
877.48	60912.7
877.38	60919.2
877.28	61029.8
877.18	60921.7
877.08	60913
876.98	60845.5
876.88	60967.7
876.78	60882.3
876.68	60942
876.58	61033.1
876.48	61204.4
876.38	60903
876.28	60934.4
876.18	60995.5
876.08	61021.7
875.98	61087.8
875.88	61133.9
875.78	60955.6
875.68	61094.2
875.58	61007.1
875.48	61023.7
875.38	61279.1
875.28	61023.7
875.18	61270.9
875.08	61346.6
874.98	61324.8
874.88	61259.3
874.78	61245.2
874.68	61531
874.58	61517.3
874.48	61602.2
874.38	61349.2
874.28	61938
874.18	61636
874.08	61788.1
873.98	61523.5
873.88	61753.8
873.78	61685.8
873.68	61843.9
873.58	62093
873.48	61849.5
873.38	61704.6
873.28	61825.7
873.18	61894.8
873.08	61791.5
872.98	61693.5
872.88	61541.4
872.78	61477.8
872.68	61852.3
872.58	61807.2
872.48	61816.9
872.38	61523.5
872.28	61583.5
872.18	61237.3
872.08	61363.4
871.98	61337.9
871.88	61328.2
871.78	61251.9
871.68	61280.5
871.58	61303
871.48	61374.6
871.38	61391.1
871.28	61245.9
871.18	61529
871.08	61201.1
870.98	60956
870.88	61552.1
870.78	61584
870.68	61795.3
870.58	61902.5
870.48	61773.6
870.38	61933
870.28	62384.7
870.18	62276.9
870.08	62473.3
869.98	62718.1
869.88	63252.6
869.78	63415.5
869.68	63499.6
869.58	63441.9
869.48	63410.6
869.38	63309.7
869.28	62722
869.18	62533.7
869.08	62065.2
868.98	61703.9
868.88	61594.6
868.78	60847.1
868.68	60189.7
868.58	60214.7
868.48	59324.9
868.38	59345.6
868.28	59136
868.18	58925.3
868.08	58806.1
867.98	58477.8
867.88	58569.3
867.78	58328.2
867.68	58228.6
867.58	57947
867.48	58115.8
867.38	57806.5
867.28	57715.8
867.18	57828.7
867.08	57819
866.98	57547.9
866.88	57804.2
866.78	57731.5
866.68	57574.9
866.58	57909.8
866.48	57611.6
866.38	57634.7
866.28	57577.8
866.18	57624.4
866.08	57489
865.98	57509.2
865.88	57431.3
865.78	57600.8
865.68	57535.2
865.58	57470.8
865.48	57409.8
865.38	57720.6
865.28	57691.2
865.18	57466.9
865.08	57557.9
864.98	57473.9
864.88	57583.6
864.78	57595.5
864.68	57958.1
864.58	58035.6
864.48	57685
864.38	57745.7
864.28	57862.1
864.18	57880.8
864.08	57968.4
863.98	57915.4
863.88	58009
863.78	57767.5
863.68	57953.3
863.58	57680
863.48	58171.4
863.38	57868.5
863.28	57922.5
863.18	58087.4
863.08	58111.5
862.98	57964.9
862.88	58071.9
862.78	58239.1
862.68	58218.4
862.58	58312.5
862.48	58169.4
862.38	58153.7
862.28	58677.8
862.18	58528.1
862.08	58635.5
861.98	58778.7
861.88	59026.1
861.78	58796.1
861.68	58951.5
861.58	58817.2
861.48	59031.1
861.38	59068.1
861.28	59302.9
861.18	59281
861.08	59251.9
860.98	58962.5
860.88	59380.3
860.78	59158.8
860.68	59121.8
860.58	59217.1
860.48	59257.6
860.38	59225.5
860.28	59356.5
860.18	59187.3
860.08	59311.5
859.98	59370.8
859.88	59262.2
859.78	59219.2
859.68	59214.3
859.58	59139.5
859.48	59366.8
859.38	59498.7
859.28	59625.1
859.18	59418.2
859.08	59458.5
858.98	59384.1
858.88	59441.6
858.78	59894
858.68	59974
858.58	59725.8
858.48	59979.9
858.38	60254.8
858.28	60170.9
858.18	60133.3
858.08	59880.2
857.98	60113.8
857.88	60109.2
857.78	60035.8
857.68	60008.7
857.58	59972.3
857.48	60241.5
857.38	60419.7
857.28	60274.8
857.18	60215.7
857.08	60022
856.98	60408.2
856.88	60417.4
856.78	60724.8
856.68	60528.5
856.58	61101.5
856.48	60868.8
856.38	61229.4
856.28	61719.5
856.18	61622.8
856.08	61770.6
855.98	61727.8
855.88	61839.5
855.78	62059.3
855.68	61898.5
855.58	61729.2
855.48	62113.2
855.38	62238
855.28	62184.5
855.18	62567.2
855.08	62423
854.98	62235.3
854.88	62169.4
854.78	62378.4
854.68	62441.9
854.58	62112.3
854.48	62505
854.38	62223.8
854.28	62058.9
854.18	62340.8
854.08	61955.3
853.98	62128.6
853.88	62320.6
853.78	62501.6
853.68	62316.9
853.58	62369.4
853.48	62725.9
853.38	62907
853.28	63711.4
853.18	63952.3
853.08	64994.1
852.98	66005.8
852.88	67434.4
852.78	68897.7
852.68	70028
852.58	71399.2
852.48	72868
852.38	73634
852.28	73509.4
852.18	72820.9
852.08	71294.8
851.98	69654.5
851.88	67161.9
851.78	64851
851.68	62657.1
851.58	60554.6
851.48	58747.1
851.38	57832.1
851.28	56859.7
851.18	56422.3
851.08	55808.8
850.98	55378
850.88	55202.5
850.78	55008.8
850.68	54466.9
850.58	54444.1
850.48	54514.5
850.38	53855.6
850.28	54157.3
850.18	53895.4
850.08	53825.9
849.98	53938.3
849.88	53745.8
849.78	54078.6
849.68	53702.3
849.58	53443.9
849.48	53646.9
849.38	53559.9
849.28	53598.7
849.18	53690.2
849.08	53352.5
848.98	53774.1
848.88	53669
848.78	53495.6
848.68	53751.6
848.58	53554.3
848.48	53706.4
848.38	53701.3
848.28	53571.6
848.18	53637.6
848.08	53922.4
847.98	53530.6
847.88	53545
847.78	53868.8
847.68	53697
847.58	53792.9
847.48	53720.6
847.38	53624
847.28	53848.3
847.18	54154.5
847.08	53891.5
846.98	53818.1
846.88	53928.7
846.78	53956.1
846.68	54015.4
846.58	53980.5
846.48	54300.2
846.38	53886.2
846.28	54043.4
846.18	53847.8
846.08	54447.8
845.98	54219.2
845.88	54113.7
845.78	53855.8
845.68	54159
