# Supplementary material for: Inverse ceria-nickel catalyst for enhanced C–O bond hydrogenolysis of biomass and polyether
Source: Nat Commun. 2024 Sep 30;15:8444. doi: 10.1038/s41467-024-52704-9 (PMC11443077; doi:10.1038/s41467-024-52704-9)
Supplement: Supplementary file 3 — Source Data [file 41467_2024_52704_MOESM3_ESM.zip › Supplementary Figure 8c.xlsx]

## Sheet: 1CeOx-Ni-1
H2-TPR profile of 0.01g 1CeOx/Ni
Temperature	Intensity
31	-0.02237
31	-0.02245
31	-0.02237
31	-0.02229
31	-0.02217
31	-0.02207
31	-0.022
31	-0.02197
31	-0.02187
31	-0.02162
31	-0.02161
31	-0.02146
31	-0.02136
31	-0.02126
31	-0.02113
31	-0.02096
31	-0.02073
31	-0.02073
31	-0.02064
31	-0.0205
31	-0.02024
31	-0.01987
31	-0.01926
31	-0.01887
31	-0.01843
31	-0.01796
31	-0.01754
31	-0.01716
31	-0.01707
31	-0.01701
31	-0.01692
31	-0.01687
31	-0.01701
31	-0.01708
31	-0.01708
31	-0.01701
31	-0.01692
31	-0.01701
31	-0.01694
31	-0.01688
31	-0.0168
31	-0.01679
31	-0.01662
31	-0.01652
31	-0.01639
31	-0.0162
31	-0.0161
31	-0.0161
31	-0.016
31	-0.01599
31	-0.01609
31	-0.01614
31	-0.01604
31	-0.01592
31	-0.01578
31	-0.01553
31	-0.01529
31	-0.015
31	-0.01476
31	-0.01452
31	-0.0144
31	-0.0143
30	-0.01427
31	-0.01425
31	-0.01424
31	-0.01424
31	-0.01424
30	-0.01414
30	-0.01398
30	-0.01385
30	-0.01378
30	-0.01383
30	-0.01404
30	-0.01425
30	-0.01424
30	-0.01422
30	-0.01415
30	-0.01412
30	-0.01402
30	-0.01402
30	-0.01408
30	-0.01406
30	-0.01414
30	-0.01438
30	-0.01487
30	-0.01543
30	-0.0162
30	-0.01718
31	-0.01839
31	-0.01937
31	-0.02041
31	-0.02126
31	-0.02219
31	-0.02323
31	-0.02386
31	-0.02463
31	-0.02549
31	-0.02631
31	-0.02723
31	-0.02805
31	-0.02946
31	-0.03071
31	-0.03187
31	-0.03331
31	-0.03464
31	-0.03627
31	-0.0382
32	-0.04007
32	-0.04204
32	-0.04385
32	-0.04578
32	-0.04775
32	-0.04983
32	-0.05203
32	-0.05403
33	-0.05605
33	-0.05779
33	-0.05961
33	-0.06135
33	-0.06322
34	-0.0646
34	-0.0663
34	-0.06779
34	-0.0696
34	-0.07129
35	-0.073
35	-0.0745
35	-0.07604
35	-0.07739
35	-0.07888
36	-0.08028
36	-0.08175
36	-0.08302
36	-0.08442
37	-0.08555
37	-0.08673
38	-0.08792
38	-0.08927
38	-0.09071
38	-0.09206
38	-0.0934
39	-0.09451
39	-0.09551
39	-0.09646
40	-0.09722
40	-0.09793
40	-0.09879
40	-0.09958
40	-0.10038
41	-0.10108
41	-0.10178
42	-0.1025
42	-0.10319
42	-0.1037
42	-0.10442
43	-0.10519
43	-0.10591
43	-0.10658
43	-0.10745
44	-0.10812
44	-0.1088
44	-0.10945
45	-0.10999
45	-0.11043
45	-0.11082
46	-0.1112
46	-0.11159
46	-0.11206
46	-0.11258
46	-0.1132
47	-0.1139
47	-0.11455
47	-0.11516
48	-0.11591
48	-0.11645
48	-0.11721
48	-0.11785
48	-0.11836
49	-0.11895
49	-0.11947
49	-0.11999
49	-0.12057
49	-0.12115
49	-0.12177
50	-0.12236
50	-0.1229
50	-0.12346
50	-0.12395
51	-0.1246
51	-0.12528
51	-0.12617
51	-0.12703
51	-0.12782
52	-0.12855
52	-0.12933
52	-0.12994
52	-0.13063
52	-0.13129
52	-0.1317
53	-0.13207
53	-0.13257
53	-0.13311
53	-0.13376
53	-0.13421
53	-0.13473
54	-0.13518
54	-0.13571
54	-0.13615
54	-0.13653
54	-0.13687
54	-0.13733
54	-0.13807
55	-0.13882
55	-0.1396
55	-0.14021
55	-0.14099
55	-0.14158
56	-0.14191
56	-0.14217
56	-0.14266
56	-0.14304
56	-0.14363
56	-0.14399
57	-0.14431
57	-0.14443
57	-0.14492
57	-0.14519
57	-0.14565
57	-0.14616
57	-0.14651
58	-0.1471
58	-0.14778
58	-0.14841
58	-0.14913
58	-0.14974
58	-0.15018
59	-0.1508
59	-0.15144
59	-0.15223
59	-0.15292
59	-0.15355
59	-0.15413
59	-0.15493
60	-0.15577
60	-0.1566
60	-0.15738
60	-0.15811
60	-0.15888
60	-0.15947
61	-0.16008
61	-0.16088
61	-0.16162
61	-0.16234
61	-0.16293
62	-0.16348
62	-0.16404
62	-0.16476
62	-0.16545
62	-0.16614
63	-0.16676
63	-0.16746
63	-0.16801
63	-0.16849
63	-0.16896
63	-0.16939
64	-0.16985
64	-0.17023
64	-0.17064
64	-0.17106
64	-0.1715
65	-0.17196
65	-0.17247
65	-0.17288
65	-0.17343
65	-0.17397
66	-0.17453
66	-0.17491
66	-0.17526
66	-0.17553
66	-0.17619
67	-0.17673
67	-0.17735
67	-0.17791
67	-0.17849
67	-0.17903
67	-0.17976
68	-0.18047
68	-0.18108
68	-0.18156
68	-0.18188
68	-0.1823
69	-0.18258
69	-0.18292
69	-0.18326
69	-0.18369
69	-0.18376
70	-0.18386
70	-0.18399
70	-0.18415
70	-0.18387
71	-0.18382
71	-0.1833
71	-0.18259
71	-0.18175
71	-0.18092
71	-0.18013
71	-0.17935
72	-0.17845
72	-0.17758
72	-0.17664
72	-0.17569
72	-0.1747
73	-0.17363
73	-0.17255
73	-0.17148
73	-0.17036
73	-0.16906
74	-0.16771
74	-0.1661
74	-0.16466
74	-0.16288
74	-0.16112
75	-0.15903
75	-0.1569
75	-0.15468
75	-0.15251
75	-0.15003
75	-0.14766
76	-0.14504
76	-0.14261
76	-0.14026
76	-0.13804
76	-0.13582
76	-0.13395
77	-0.13192
77	-0.12994
77	-0.12787
77	-0.1257
77	-0.12352
77	-0.12146
77	-0.11924
78	-0.11707
78	-0.1153
78	-0.11339
78	-0.11186
78	-0.11021
78	-0.1086
79	-0.10672
79	-0.10499
79	-0.10329
79	-0.10164
79	-0.10003
79	-0.09866
79	-0.09714
80	-0.0957
80	-0.09405
80	-0.09255
80	-0.09099
80	-0.0896
81	-0.08816
81	-0.08663
81	-0.08501
81	-0.08352
81	-0.0819
81	-0.08051
82	-0.07908
82	-0.07759
82	-0.07614
82	-0.07465
82	-0.07347
82	-0.07223
83	-0.07087
83	-0.06939
83	-0.06807
83	-0.0667
83	-0.06561
84	-0.06456
84	-0.06347
84	-0.0622
84	-0.06127
84	-0.06006
85	-0.05903
85	-0.05805
85	-0.05713
85	-0.05607
85	-0.05499
86	-0.05385
86	-0.05272
86	-0.05169
86	-0.05065
86	-0.04953
87	-0.04841
87	-0.04742
87	-0.04661
87	-0.04576
87	-0.04484
88	-0.04399
88	-0.04296
88	-0.04198
88	-0.04115
88	-0.04016
89	-0.03921
89	-0.0382
89	-0.03714
89	-0.03638
89	-0.0355
89	-0.03455
90	-0.03325
90	-0.03198
90	-0.03084
90	-0.02954
90	-0.02833
91	-0.02738
91	-0.02625
91	-0.02528
91	-0.0243
91	-0.02334
91	-0.02225
91	-0.02118
91	-0.02022
92	-0.01924
92	-0.01813
92	-0.017
93	-0.01594
93	-0.01503
93	-0.0141
93	-0.01305
93	-0.01199
93	-0.01081
93	-0.0098
94	-0.00858
94	-0.00739
94	-0.00624
94	-0.00497
94	-0.00386
94	-0.00275
95	-0.00149
95	-0.000143215
95	0.00117
95	0.00213
95	0.00283
95	0.00375
95	0.00473
96	0.00582
96	0.00704
96	0.00806
96	0.00911
96	0.01029
96	0.01137
96	0.01257
96	0.01378
97	0.01488
97	0.01582
97	0.01702
97	0.01808
97	0.01921
97	0.02037
98	0.02157
98	0.02266
98	0.02382
98	0.02516
98	0.02653
98	0.02772
98	0.02899
98	0.03012
99	0.03131
99	0.03256
99	0.0338
99	0.03517
99	0.03625
99	0.03735
99	0.03826
100	0.03943
100	0.04073
100	0.04181
100	0.04279
100	0.04364
100	0.04448
101	0.04523
101	0.04597
101	0.04679
101	0.04767
101	0.04837
101	0.04906
101	0.04985
101	0.05054
102	0.05125
102	0.05221
102	0.05302
102	0.05373
102	0.05451
103	0.05534
103	0.0561
103	0.05664
103	0.05713
103	0.05783
103	0.05857
104	0.05943
104	0.06043
104	0.06135
104	0.06226
104	0.06326
105	0.06413
105	0.06517
105	0.06614
105	0.06692
105	0.06764
106	0.06839
106	0.06887
106	0.06949
106	0.07023
106	0.07086
106	0.07149
107	0.072
107	0.07269
107	0.07319
107	0.07374
108	0.07452
108	0.07513
108	0.07576
108	0.0764
108	0.07704
109	0.07804
109	0.07886
109	0.07974
109	0.08041
109	0.08098
109	0.08154
110	0.08196
110	0.08227
110	0.08274
110	0.08316
110	0.08357
110	0.08387
111	0.08424
111	0.0846
111	0.08497
111	0.08534
112	0.08571
112	0.08598
112	0.08636
112	0.08673
112	0.08703
112	0.08733
113	0.08753
113	0.08781
113	0.08823
113	0.08877
113	0.0891
114	0.08961
114	0.09002
114	0.09041
114	0.09063
114	0.09088
115	0.09121
115	0.09166
115	0.09211
115	0.09265
115	0.09323
116	0.09379
116	0.09445
116	0.09499
116	0.09555
116	0.09601
116	0.09639
117	0.09678
117	0.09746
117	0.09805
117	0.09881
117	0.09956
117	0.1004
118	0.10125
118	0.10219
118	0.10289
118	0.1036
118	0.1042
118	0.10488
118	0.10547
119	0.10621
119	0.10682
119	0.10768
119	0.10836
119	0.109
119	0.10953
120	0.11015
120	0.11082
120	0.11165
120	0.11236
120	0.1129
121	0.11334
121	0.11384
121	0.11454
121	0.11516
121	0.11581
121	0.11629
121	0.1169
122	0.11726
122	0.11774
122	0.11824
122	0.11866
122	0.11895
122	0.11929
123	0.11966
123	0.11997
123	0.12022
123	0.12051
123	0.12076
124	0.12104
124	0.12129
124	0.12169
124	0.12205
124	0.12238
124	0.12267
124	0.12305
124	0.1234
125	0.12373
125	0.12415
125	0.12435
125	0.1246
125	0.12481
126	0.12522
126	0.12557
126	0.12587
126	0.12591
126	0.12598
127	0.12608
127	0.12634
127	0.12654
127	0.12688
127	0.12725
128	0.12766
128	0.12792
128	0.1282
128	0.12846
128	0.1289
128	0.12927
129	0.12974
129	0.13012
129	0.13015
129	0.13019
129	0.13026
130	0.13051
130	0.13079
130	0.13127
130	0.13163
130	0.13204
130	0.13219
131	0.13226
131	0.13238
131	0.1325
131	0.13252
131	0.13266
132	0.13261
132	0.13258
132	0.13237
132	0.13246
132	0.13251
133	0.13279
133	0.133
133	0.13319
133	0.13335
133	0.13349
133	0.13361
134	0.13395
134	0.1343
134	0.13468
134	0.13505
134	0.13538
134	0.13582
134	0.13611
135	0.13654
135	0.13689
135	0.13735
136	0.13769
136	0.13813
136	0.13852
136	0.13903
136	0.13935
137	0.13986
137	0.14039
137	0.14091
137	0.14136
137	0.14199
137	0.14249
138	0.14289
138	0.14317
138	0.14376
138	0.14441
138	0.14513
138	0.14567
138	0.14616
139	0.14678
139	0.14741
139	0.14815
139	0.14864
139	0.14929
140	0.14995
140	0.15053
140	0.15114
140	0.15191
140	0.15269
140	0.15337
141	0.154
141	0.15459
141	0.15496
141	0.15572
141	0.1564
141	0.15714
141	0.15787
142	0.15871
142	0.15939
142	0.16024
142	0.16098
142	0.16176
142	0.16234
143	0.16308
143	0.16375
143	0.16456
143	0.16543
143	0.16633
144	0.16727
144	0.16812
144	0.16904
144	0.16974
144	0.17058
144	0.17143
145	0.17229
145	0.17302
145	0.17387
145	0.1746
145	0.17554
146	0.17626
146	0.17718
146	0.17799
146	0.17865
146	0.17926
146	0.17985
146	0.18049
147	0.18108
147	0.18151
147	0.182
147	0.18241
147	0.18306
148	0.18358
148	0.18415
148	0.18494
148	0.18565
148	0.18645
148	0.18725
149	0.18812
149	0.18902
149	0.18991
149	0.19077
149	0.19163
149	0.19231
150	0.19317
150	0.19397
150	0.19484
150	0.19562
150	0.19665
150	0.19761
150	0.19868
151	0.19965
151	0.20057
151	0.20131
151	0.20199
151	0.20274
151	0.20361
151	0.20455
151	0.20551
152	0.2064
152	0.20713
152	0.20783
152	0.20853
152	0.20925
153	0.20994
153	0.21076
153	0.21142
153	0.21226
153	0.21285
154	0.21359
154	0.21432
154	0.21508
154	0.21568
154	0.21627
154	0.21674
155	0.21732
155	0.21779
155	0.21831
155	0.21885
155	0.21944
155	0.22011
156	0.22082
156	0.2215
156	0.22206
156	0.22265
156	0.22323
156	0.22389
156	0.22458
157	0.22528
157	0.22606
157	0.22681
157	0.22739
157	0.22806
158	0.22863
158	0.22953
158	0.23039
158	0.23118
158	0.23193
159	0.23278
159	0.23347
159	0.23435
159	0.2352
159	0.23616
159	0.23692
160	0.23784
160	0.2388
160	0.23981
160	0.24075
160	0.24162
161	0.24277
161	0.24389
161	0.24505
161	0.24618
161	0.24739
162	0.24847
162	0.24949
162	0.25051
162	0.25169
162	0.25274
163	0.25388
163	0.25499
163	0.25622
163	0.2573
163	0.25854
163	0.25977
164	0.26093
164	0.26211
164	0.26354
164	0.26486
164	0.26656
165	0.26816
165	0.26969
165	0.27111
165	0.27224
165	0.27356
165	0.27441
166	0.27552
166	0.27657
166	0.27769
166	0.27869
166	0.27983
166	0.28088
166	0.28207
167	0.28332
167	0.28486
167	0.28642
167	0.28799
167	0.28938
168	0.2907
168	0.2919
168	0.29322
168	0.29458
168	0.29614
168	0.29773
169	0.29937
169	0.30107
169	0.30273
169	0.30452
169	0.3063
169	0.30819
169	0.31005
170	0.31199
170	0.31387
170	0.31575
170	0.3175
170	0.31936
170	0.32113
171	0.32302
171	0.32476
171	0.32653
171	0.32828
171	0.33016
171	0.332
172	0.33353
172	0.33543
172	0.33723
172	0.33903
172	0.34075
172	0.34234
172	0.34401
173	0.3457
173	0.34745
173	0.34925
173	0.35091
173	0.35274
174	0.35449
174	0.3563
174	0.35811
174	0.35971
174	0.36155
175	0.36356
175	0.36545
175	0.36733
175	0.36902
175	0.37083
175	0.37278
176	0.37475
176	0.37684
176	0.37887
176	0.38114
176	0.38365
177	0.38596
177	0.38828
177	0.39074
177	0.39301
177	0.39532
177	0.3977
177	0.40004
177	0.40231
178	0.40475
178	0.40701
178	0.40944
179	0.41181
179	0.41416
179	0.41659
179	0.41911
179	0.42153
180	0.42412
180	0.42673
180	0.42962
180	0.43232
180	0.43514
180	0.4378
181	0.44041
181	0.44306
181	0.44562
181	0.44832
181	0.45104
181	0.45367
181	0.4564
182	0.45927
182	0.462
182	0.465
182	0.46758
182	0.47049
183	0.47311
183	0.47577
183	0.47849
183	0.48112
183	0.48398
183	0.48678
184	0.4896
184	0.49239
184	0.4949
184	0.49773
184	0.50051
184	0.50332
184	0.50627
185	0.50908
185	0.51198
185	0.51508
185	0.51808
185	0.52112
185	0.52385
186	0.52675
186	0.52961
186	0.53235
186	0.53529
186	0.53799
187	0.54095
187	0.54379
187	0.54684
187	0.54981
187	0.55282
187	0.55575
188	0.5588
188	0.56184
188	0.5649
188	0.56774
188	0.57075
189	0.57392
189	0.57726
189	0.5805
189	0.58358
189	0.58662
190	0.58969
190	0.59292
190	0.59629
190	0.59937
190	0.60287
190	0.60647
190	0.61005
191	0.61369
191	0.61723
191	0.62106
191	0.62484
191	0.62868
191	0.63239
192	0.63586
192	0.63969
192	0.64344
192	0.6471
192	0.65094
193	0.65433
193	0.65792
193	0.66149
193	0.66507
193	0.66859
194	0.67205
194	0.67574
194	0.67955
194	0.68325
194	0.687
194	0.69057
195	0.69436
195	0.69815
195	0.70207
195	0.70575
195	0.70965
195	0.71361
195	0.71756
196	0.72165
196	0.72576
196	0.72979
196	0.73406
196	0.7384
196	0.74266
197	0.7469
197	0.75108
197	0.7556
197	0.76012
197	0.76473
197	0.76918
198	0.7735
198	0.77794
198	0.78229
198	0.78665
198	0.79119
199	0.79534
199	0.79983
199	0.80433
199	0.809
199	0.81353
200	0.81786
200	0.8225
200	0.82699
200	0.8315
200	0.83608
200	0.84063
200	0.84548
201	0.85016
201	0.85486
201	0.85988
201	0.86424
201	0.86902
201	0.87357
202	0.87813
202	0.8829
202	0.88732
202	0.89194
202	0.89716
202	0.90234
203	0.90747
203	0.91303
203	0.91858
203	0.92399
203	0.92938
203	0.9348
203	0.93979
204	0.94503
204	0.95068
204	0.9562
205	0.9616
205	0.96688
205	0.97239
205	0.9781
205	0.98372
206	0.98951
206	0.99479
206	1.00053
206	1.00617
206	1.01206
206	1.01773
207	1.0235
207	1.02931
207	1.03515
207	1.0412
207	1.047
208	1.05263
208	1.05864
208	1.06469
208	1.07113
208	1.07762
208	1.08361
208	1.09026
209	1.09667
209	1.10316
209	1.10975
209	1.11595
210	1.12275
210	1.12951
210	1.13639
210	1.1433
210	1.14975
210	1.15709
210	1.16446
211	1.17187
211	1.17918
211	1.18605
211	1.19393
211	1.20153
212	1.20901
212	1.21712
212	1.22414
212	1.23179
212	1.23952
213	1.24718
213	1.25478
213	1.26194
213	1.26986
213	1.27787
213	1.2861
214	1.29374
214	1.30195
214	1.31013
214	1.31844
214	1.32656
214	1.33479
214	1.3426
215	1.3509
215	1.35895
215	1.36739
215	1.37574
215	1.38371
215	1.39193
216	1.40019
216	1.40859
216	1.41702
216	1.42505
216	1.43376
216	1.44248
216	1.45144
217	1.46029
217	1.46887
217	1.4781
217	1.48696
217	1.49613
217	1.50507
218	1.51365
218	1.52311
218	1.53242
218	1.5417
218	1.55187
219	1.56079
219	1.57064
219	1.58043
219	1.59023
219	1.59995
219	1.60934
220	1.61959
220	1.62989
220	1.64046
220	1.65102
220	1.66103
220	1.67181
220	1.68267
221	1.69338
221	1.70451
221	1.71442
221	1.72547
221	1.73694
221	1.7482
222	1.75905
222	1.77015
222	1.78096
222	1.79222
222	1.80328
222	1.81424
223	1.82576
223	1.83717
223	1.84873
223	1.86045
223	1.87167
223	1.88352
223	1.89559
224	1.90785
224	1.92055
224	1.9329
224	1.94522
224	1.95802
225	1.9709
225	1.98383
225	1.99701
225	2.00922
225	2.0223
226	2.0356
226	2.04917
226	2.06276
226	2.07581
226	2.08983
227	2.10386
227	2.11823
227	2.13231
227	2.14572
227	2.16051
227	2.17517
228	2.19026
228	2.20567
228	2.21967
228	2.23525
228	2.25042
229	2.26548
229	2.28098
229	2.29527
229	2.31074
229	2.32611
230	2.34207
230	2.35857
230	2.37407
230	2.39076
230	2.40797
230	2.42456
231	2.44049
231	2.45747
231	2.47481
231	2.4928
231	2.51032
231	2.52778
232	2.54582
232	2.56383
232	2.5825
232	2.60075
232	2.61918
233	2.63625
233	2.6548
233	2.67363
233	2.69297
233	2.71219
233	2.73086
233	2.75027
234	2.76993
234	2.79037
234	2.81033
234	2.83007
234	2.85035
235	2.87111
235	2.89263
235	2.91343
235	2.9339
235	2.95512
236	2.97651
236	2.99797
236	3.0197
236	3.0398
236	3.06195
236	3.08425
237	3.10746
237	3.13043
237	3.15259
237	3.1765
237	3.19994
237	3.22395
237	3.24868
237	3.2715
238	3.29713
238	3.32171
238	3.34708
238	3.3739
238	3.39748
239	3.42435
239	3.44998
239	3.47549
239	3.50217
239	3.52691
239	3.55341
240	3.58065
240	3.60837
240	3.63645
240	3.66312
240	3.69117
240	3.72019
240	3.74962
240	3.77797
241	3.80695
241	3.83677
241	3.86828
241	3.89861
241	3.9289
242	3.95806
242	3.98929
242	4.02007
242	4.05164
242	4.0841
242	4.11434
242	4.14673
243	4.1805
243	4.21504
243	4.2489
243	4.28238
243	4.3175
244	4.35301
244	4.38964
244	4.42624
244	4.46073
244	4.49996
244	4.53815
245	4.57783
245	4.61721
245	4.65273
245	4.69237
245	4.7314
245	4.77161
245	4.81288
245	4.85136
246	4.89307
246	4.93608
246	4.97973
246	5.024
246	5.0664
247	5.11252
247	5.15844
247	5.20501
247	5.25356
247	5.29864
248	5.34681
248	5.39718
248	5.44718
248	5.49932
248	5.54719
249	5.59788
249	5.65095
249	5.70298
249	5.7537
249	5.80739
249	5.86334
250	5.92009
250	5.97767
250	6.03513
250	6.09155
250	6.15136
250	6.21279
250	6.27411
251	6.33528
251	6.39713
251	6.46099
251	6.52563
251	6.59316
251	6.65989
252	6.72376
252	6.78998
252	6.85735
252	6.92548
252	6.99572
253	7.06266
253	7.13541
253	7.20914
253	7.28471
253	7.35921
254	7.43258
254	7.51083
254	7.58927
254	7.67074
254	7.74999
254	7.82589
255	7.91062
255	7.99441
255	8.07686
255	8.16632
255	8.24507
256	8.33167
256	8.41941
256	8.50714
256	8.596
256	8.68117
257	8.77715
257	8.87414
257	8.9722
257	9.07274
257	9.16903
258	9.27071
258	9.37504
258	9.47947
258	9.58065
258	9.68626
258	9.79416
259	9.90655
259	10.0172
259	10.1244
259	10.2343
259	10.344
259	10.458
260	10.5715
260	10.6878
260	10.8022
260	10.9226
260	11.0442
260	11.1705
260	11.2929
261	11.415
261	11.5415
261	11.6695
261	11.8019
261	11.9305
262	12.0566
262	12.1892
262	12.3213
262	12.4583
262	12.595
263	12.7197
263	12.8567
263	12.9931
263	13.1327
263	13.2717
263	13.4099
264	13.5572
264	13.704
264	13.8501
264	13.9997
264	14.1423
264	14.2989
265	14.4542
265	14.609
265	14.7711
265	14.9178
265	15.0809
266	15.239
266	15.3986
266	15.5621
266	15.7135
266	15.8734
266	16.0392
266	16.2045
266	16.3662
267	16.5382
267	16.7118
267	16.8916
267	17.0686
268	17.2495
268	17.4175
268	17.5966
268	17.7845
268	17.9662
268	18.1467
269	18.3359
269	18.5216
269	18.7115
269	18.9031
269	19.0962
270	19.277
270	19.4726
270	19.667
270	19.8683
270	20.0683
270	20.2641
271	20.4696
271	20.6795
271	20.8906
271	21.0975
271	21.2999
272	21.5123
272	21.7259
272	21.9466
272	22.1628
272	22.3656
272	22.5875
272	22.802
273	23.018
273	23.2414
273	23.4477
273	23.6705
273	23.8916
274	24.1203
274	24.3499
274	24.5685
274	24.8037
274	25.0371
274	25.2715
274	25.5107
274	25.7315
275	25.9761
275	26.2151
275	26.4489
275	26.7032
275	26.9291
275	27.1694
276	27.4138
276	27.6531
276	27.8834
276	28.1252
276	28.3719
276	28.6202
277	28.877
277	29.1183
277	29.3749
277	29.6335
277	29.8974
277	30.1595
277	30.4199
278	30.6748
278	30.9455
278	31.2141
278	31.4913
278	31.7592
279	32.0173
279	32.2886
279	32.5576
279	32.8319
279	33.1039
280	33.3621
280	33.6367
280	33.9203
280	34.2129
280	34.4955
280	34.768
281	35.0652
281	35.3525
281	35.649
281	35.9429
281	36.2181
282	36.5269
282	36.8248
282	37.1218
282	37.437
282	37.7122
282	38.0135
283	38.3123
283	38.6124
283	38.9139
283	39.2039
284	39.5165
284	39.8306
284	40.1506
284	40.4676
284	40.7689
284	41.0891
285	41.4194
285	41.7424
285	42.0496
285	42.371
285	42.6941
285	43.032
285	43.3618
285	43.6798
286	44.0035
286	44.3241
286	44.6547
286	44.9818
286	45.3148
287	45.6352
287	45.9702
287	46.3114
287	46.6583
287	46.9971
288	47.3276
288	47.6691
288	48.0166
288	48.3748
288	48.7201
289	49.0577
289	49.4108
289	49.7656
289	50.1356
289	50.4927
289	50.8217
290	51.1713
290	51.5225
290	51.8796
290	52.2381
290	52.578
290	52.9488
291	53.316
291	53.6839
291	54.0528
291	54.3976
291	54.7727
291	55.1436
291	55.5146
292	55.886
292	56.2327
292	56.6098
292	56.9775
292	57.3405
292	57.7238
293	58.0675
293	58.4314
293	58.8008
293	59.1706
293	59.5455
293	59.8899
293	60.265
294	60.6453
294	61.021
294	61.3766
294	61.7525
294	62.1287
294	62.5101
295	62.8815
295	63.248
295	63.6249
295	63.997
295	64.3797
295	64.7475
295	65.131
296	65.4791
296	65.8484
296	66.2235
296	66.5941
296	66.9708
296	67.3328
297	67.7159
297	68.1051
297	68.4951
297	68.8807
297	69.2513
298	69.6383
298	70.0211
298	70.4257
298	70.8101
298	71.174
298	71.5813
299	71.9684
299	72.3562
299	72.7504
299	73.1082
299	73.4987
299	73.8851
299	74.2777
300	74.6766
300	75.0601
300	75.461
300	75.8572
300	76.2599
300	76.6632
301	77.0454
301	77.4554
301	77.8663
301	78.2723
302	78.7011
302	79.0811
302	79.4834
302	79.8972
302	80.2949
303	80.7094
303	81.0851
303	81.4831
303	81.887
303	82.2854
303	82.6726
304	83.0818
304	83.4965
304	83.9113
305	84.3201
305	84.7231
305	85.1148
305	85.5225
305	85.9462
305	86.3528
305	86.755
306	87.1515
306	87.5577
306	87.9518
306	88.3501
306	88.7575
306	89.1252
307	89.5119
307	89.9064
307	90.2935
307	90.6784
307	91.0508
308	91.4365
308	91.8244
308	92.2044
308	92.5769
308	92.9313
308	93.3079
308	93.6809
308	94.0457
309	94.4271
309	94.7614
309	95.1171
309	95.4601
309	95.7999
309	96.1457
310	96.4604
310	96.7952
310	97.122
310	97.4501
310	97.7791
310	98.087
310	98.4134
311	98.7313
311	99.0452
311	99.3596
311	99.6452
311	99.9434
312	100.245
312	100.543
312	100.84
312	101.107
312	101.38
312	101.657
313	101.921
313	102.17
313	102.426
313	102.68
313	102.932
313	103.179
313	103.417
314	103.643
314	103.872
314	104.092
314	104.311
314	104.517
314	104.714
315	104.91
315	105.098
315	105.287
315	105.461
315	105.619
315	105.774
316	105.919
316	106.06
316	106.194
316	106.311
316	106.428
316	106.538
316	106.641
317	106.734
317	106.814
317	106.892
317	106.96
317	107.019
317	107.069
318	107.107
318	107.139
318	107.162
318	107.175
319	107.179
319	107.172
319	107.155
319	107.13
319	107.096
320	107.052
320	107.002
320	106.938
320	106.864
320	106.778
320	106.683
321	106.584
321	106.467
321	106.341
321	106.205
321	106.056
321	105.911
322	105.746
322	105.565
322	105.379
322	105.183
322	104.989
323	104.78
323	104.562
323	104.334
323	104.094
323	103.857
324	103.6
324	103.328
324	103.047
324	102.766
324	102.485
324	102.181
325	101.873
325	101.548
325	101.229
325	100.908
325	100.571
326	100.228
326	99.8731
326	99.5172
326	99.1898
326	98.8179
327	98.4556
327	98.0831
327	97.7108
327	97.3495
327	96.9573
327	96.5604
327	96.1646
328	95.7593
328	95.367
328	94.9488
328	94.5326
328	94.1133
329	93.6737
329	93.2827
329	92.8431
329	92.4121
329	91.984
329	91.5473
330	91.1437
330	90.7138
330	90.2755
330	89.8346
330	89.3915
331	88.9766
331	88.5232
331	88.0615
331	87.6031
331	87.166
332	86.7018
332	86.2418
332	85.7673
332	85.2904
332	84.8117
332	84.3567
333	83.8801
333	83.4015
333	82.9143
333	82.4315
333	81.9856
334	81.5118
334	81.0355
334	80.5372
334	80.0498
334	79.5867
334	79.0878
335	78.5797
335	78.069
335	77.5557
335	77.0676
335	76.5497
336	76.0364
336	75.4998
336	74.9815
336	74.4961
336	73.952
336	73.4409
336	72.9273
337	72.3899
337	71.9075
337	71.3798
337	70.8567
337	70.3088
338	69.7806
338	69.2718
338	68.7165
338	68.1587
338	67.606
338	67.0431
339	66.5157
339	65.948
339	65.3856
339	64.8283
339	64.2386
340	63.7078
340	63.1365
340	62.563
340	62.0029
340	61.4643
340	60.9002
341	60.3421
341	59.7665
341	59.189
341	58.6097
341	58.0523
341	57.4613
341	56.8529
342	56.2588
342	55.6714
342	55.0907
342	54.4924
342	53.9009
343	53.2839
343	52.69
343	52.1111
343	51.5131
343	50.923
343	50.3242
344	49.7335
344	49.1752
344	48.584
344	47.9763
344	47.3606
344	46.7616
345	46.1875
345	45.5809
345	44.9668
345	44.362
345	43.75
346	43.1716
346	42.5537
346	41.9535
346	41.3631
346	40.734
347	40.1869
347	39.5931
347	39.0167
347	38.442
347	37.8687
347	37.3131
347	36.7429
348	36.1509
348	35.5764
348	34.9959
348	34.4483
348	33.8715
348	33.2966
349	32.7242
349	32.1774
349	31.6098
349	31.0446
349	30.4668
349	29.9072
349	29.3803
349	28.841
350	28.3042
350	27.7629
350	27.2321
350	26.6898
350	26.1872
351	25.6583
351	25.1328
351	24.5966
351	24.0782
351	23.5775
352	23.0382
352	22.552
352	22.0421
352	21.5434
352	21.0561
352	20.5665
352	20.0685
352	19.5692
352	19.0884
353	18.6515
353	18.1809
353	17.7287
353	17.276
354	16.8294
354	16.413
354	15.9722
354	15.5263
354	15.0989
355	14.6782
355	14.2919
355	13.873
355	13.4719
355	13.0776
355	12.6902
356	12.3355
356	11.9568
356	11.5955
356	11.2412
356	10.8802
356	10.5638
357	10.2352
357	9.90935
357	9.5909
357	9.30103
357	9.00147
357	8.70133
357	8.40536
358	8.12159
358	7.84586
358	7.59234
358	7.3319
358	7.07946
359	6.83165
359	6.59524
359	6.37301
359	6.14934
359	5.93105
360	5.72936
360	5.53018
360	5.35426
360	5.17755
360	5.0084
360	4.84443
360	4.68805
360	4.54488
361	4.39826
361	4.2604
361	4.12755
361	4.00461
361	3.88931
361	3.77645
362	3.66949
362	3.56533
362	3.4707
362	3.38593
362	3.29627
363	3.21587
363	3.14077
363	3.0658
363	3.00304
363	2.93822
364	2.87769
364	2.81961
[truncated: 2,498 more rows]

## Sheet: 1CeOx-Ni-2
H2-TPR profile of 0.1g 1CeOx/Ni
Temperature	Intensity
31	-0.07721
31	-0.07758
31	-0.07797
31	-0.07835
31	-0.07879
31	-0.07934
31	-0.07982
31	-0.0803
31	-0.08092
31	-0.08157
31	-0.08214
31	-0.08269
32	-0.0835
32	-0.08443
32	-0.08548
32	-0.08656
32	-0.08762
32	-0.08854
32	-0.08943
32	-0.09006
33	-0.09091
33	-0.09154
33	-0.09227
33	-0.09291
33	-0.0936
34	-0.09423
34	-0.09497
34	-0.09544
34	-0.096
34	-0.09645
35	-0.09707
35	-0.09762
35	-0.09806
35	-0.09842
36	-0.09886
36	-0.0993
36	-0.09967
36	-0.10005
37	-0.10047
37	-0.10075
37	-0.10095
37	-0.10103
37	-0.10115
37	-0.10125
38	-0.10135
38	-0.10151
38	-0.10158
38	-0.10169
38	-0.10176
39	-0.10191
39	-0.10202
39	-0.10207
40	-0.10214
40	-0.10214
40	-0.10219
40	-0.10222
40	-0.10227
40	-0.10233
41	-0.10236
41	-0.10238
41	-0.10235
41	-0.10236
42	-0.10248
42	-0.10247
42	-0.10238
42	-0.10228
42	-0.10201
43	-0.10189
43	-0.10175
43	-0.10169
43	-0.10157
43	-0.10141
43	-0.10123
44	-0.10096
44	-0.10073
44	-0.1005
45	-0.10031
45	-0.1002
45	-0.09984
45	-0.09952
45	-0.09909
46	-0.09868
46	-0.09834
46	-0.09803
46	-0.09771
46	-0.09736
46	-0.09696
47	-0.09669
47	-0.09639
47	-0.09605
47	-0.09566
47	-0.0953
48	-0.09489
48	-0.09462
48	-0.09435
48	-0.09412
48	-0.09378
49	-0.09356
49	-0.09308
49	-0.0926
49	-0.09213
49	-0.09156
50	-0.09094
50	-0.09036
50	-0.08966
50	-0.08903
50	-0.08828
51	-0.08762
51	-0.08691
51	-0.08622
51	-0.08536
51	-0.08427
52	-0.08324
52	-0.08203
52	-0.0809
52	-0.07981
52	-0.07877
53	-0.07782
53	-0.07682
53	-0.07577
53	-0.07479
53	-0.07384
53	-0.07293
54	-0.07195
54	-0.07098
54	-0.07015
54	-0.06924
54	-0.06851
55	-0.06763
55	-0.06671
55	-0.0658
55	-0.06482
55	-0.06398
56	-0.06299
56	-0.06199
56	-0.06108
56	-0.06018
56	-0.05919
57	-0.05823
57	-0.05726
57	-0.05628
57	-0.05541
57	-0.05452
57	-0.05365
58	-0.05271
58	-0.05182
58	-0.05091
58	-0.05015
58	-0.0492
58	-0.04829
58	-0.04734
59	-0.04631
59	-0.04536
59	-0.04442
59	-0.04345
59	-0.04252
59	-0.04141
60	-0.04029
60	-0.03926
60	-0.0381
60	-0.03704
60	-0.03591
61	-0.03504
61	-0.03392
61	-0.03274
61	-0.0317
61	-0.03044
62	-0.02924
62	-0.02794
62	-0.02663
62	-0.02525
62	-0.02402
62	-0.02293
63	-0.02163
63	-0.02027
63	-0.01902
63	-0.01772
63	-0.01645
64	-0.01504
64	-0.01349
64	-0.01195
64	-0.01048
64	-0.00914
64	-0.0077
65	-0.00613
65	-0.00453
65	-0.0031
65	-0.0017
65	-0.000274548
65	0.00112
65	0.00261
66	0.00376
66	0.00496
66	0.0063
66	0.00767
66	0.00916
67	0.01076
67	0.01206
67	0.01358
67	0.01513
67	0.01688
68	0.01854
68	0.02006
68	0.02169
68	0.02342
68	0.02522
68	0.02703
69	0.02872
69	0.03054
69	0.03238
69	0.03439
69	0.03642
70	0.03835
70	0.04027
70	0.04221
70	0.0445
70	0.04662
71	0.04878
71	0.0509
71	0.053
71	0.05519
71	0.05752
71	0.05968
72	0.06214
72	0.06446
72	0.06688
72	0.06932
72	0.07177
73	0.07457
73	0.07769
73	0.08083
73	0.08409
73	0.08711
74	0.09045
74	0.09362
74	0.0966
74	0.09993
74	0.10274
75	0.10593
75	0.10913
75	0.11217
75	0.11522
75	0.11821
75	0.12114
76	0.12404
76	0.12684
76	0.12979
76	0.13246
76	0.13539
76	0.13817
77	0.14096
77	0.14357
77	0.14653
77	0.14937
77	0.15237
78	0.15528
78	0.15786
78	0.16035
78	0.16287
78	0.1656
79	0.16846
79	0.1713
79	0.17393
79	0.17678
79	0.17954
79	0.18241
79	0.18537
80	0.18822
80	0.19121
80	0.19431
80	0.19735
80	0.20036
80	0.20311
81	0.20602
81	0.20885
81	0.21175
81	0.21472
81	0.21755
82	0.22063
82	0.22365
82	0.22672
82	0.23
82	0.23266
83	0.23568
83	0.2387
83	0.24166
83	0.24479
83	0.24775
83	0.25091
83	0.25403
83	0.25714
84	0.26014
84	0.26301
84	0.26619
84	0.26934
84	0.27239
85	0.27566
85	0.27859
85	0.28203
85	0.28535
85	0.28876
86	0.29225
86	0.2954
86	0.29881
86	0.30228
86	0.30572
86	0.30903
87	0.31253
87	0.31595
87	0.31964
87	0.32326
87	0.32689
87	0.33047
87	0.33423
87	0.33778
88	0.34142
88	0.34495
88	0.34837
89	0.3519
89	0.3556
89	0.35921
89	0.36287
89	0.3663
89	0.36988
89	0.37355
90	0.37738
90	0.38112
90	0.38452
90	0.38813
90	0.3917
91	0.39526
91	0.39883
91	0.40216
91	0.40577
91	0.40936
91	0.41302
91	0.41671
91	0.42007
92	0.4238
92	0.42737
92	0.43088
92	0.43466
92	0.43814
92	0.44173
93	0.44528
93	0.44891
93	0.45251
93	0.45598
93	0.4598
93	0.46382
94	0.46792
94	0.47153
94	0.4753
94	0.47902
94	0.48302
95	0.487
95	0.49109
95	0.4946
95	0.49847
95	0.50242
96	0.50635
96	0.51058
96	0.51459
96	0.51874
96	0.52276
97	0.52705
97	0.53117
97	0.53516
97	0.53952
97	0.54411
98	0.5487
98	0.55324
98	0.55746
98	0.56185
98	0.56637
98	0.57116
99	0.57593
99	0.5805
99	0.58534
99	0.59
99	0.59462
99	0.59937
99	0.60371
100	0.60822
100	0.61273
100	0.61733
100	0.62183
100	0.62609
101	0.63091
101	0.6353
101	0.63974
101	0.64417
101	0.64851
101	0.65299
102	0.65732
102	0.66176
102	0.6664
102	0.67054
102	0.67511
102	0.67954
103	0.68399
103	0.68832
103	0.69253
103	0.69691
103	0.70154
104	0.70602
104	0.71014
104	0.71468
104	0.71937
105	0.72408
105	0.72876
105	0.73335
105	0.7379
105	0.74261
105	0.74751
106	0.75222
106	0.75688
106	0.76129
106	0.76596
106	0.77059
107	0.77525
107	0.77988
107	0.78425
107	0.78879
107	0.79325
108	0.79786
108	0.80218
108	0.80648
108	0.81093
108	0.81549
109	0.82032
109	0.82473
109	0.82903
109	0.83349
109	0.83794
109	0.84262
110	0.84721
110	0.85119
110	0.85566
110	0.85973
110	0.86405
110	0.86858
110	0.87258
110	0.87665
111	0.88072
111	0.88479
111	0.8891
111	0.89302
111	0.89741
112	0.90155
112	0.90562
112	0.90951
112	0.91312
112	0.9169
113	0.9208
113	0.92466
113	0.9287
113	0.93214
113	0.93571
113	0.93942
114	0.94299
114	0.94631
114	0.94994
114	0.95376
114	0.95753
114	0.96131
114	0.96472
115	0.96817
115	0.97172
115	0.97531
115	0.97871
115	0.98222
115	0.98547
116	0.98905
116	0.99275
116	0.99664
116	1.00013
116	1.00332
116	1.00644
116	1.00939
117	1.01234
117	1.01527
117	1.01792
117	1.02072
117	1.02347
117	1.02612
117	1.02894
117	1.03159
118	1.03439
118	1.03725
118	1.04023
118	1.04305
118	1.04567
118	1.04839
119	1.05116
119	1.05398
119	1.05663
119	1.05888
119	1.06142
120	1.06381
120	1.06609
120	1.06841
120	1.07048
120	1.07262
121	1.07495
121	1.0771
121	1.07936
121	1.08148
121	1.08374
121	1.08592
122	1.08794
122	1.09002
122	1.09202
122	1.09384
122	1.09572
123	1.09761
123	1.09948
123	1.10139
123	1.10318
123	1.10501
124	1.10671
124	1.10845
124	1.10999
124	1.1117
124	1.11349
125	1.11525
125	1.11715
125	1.11894
125	1.12076
125	1.12253
126	1.12427
126	1.12605
126	1.12781
126	1.12951
126	1.13111
126	1.13261
127	1.13406
127	1.13535
127	1.13666
127	1.1379
127	1.13925
127	1.14039
127	1.14158
127	1.14278
128	1.14394
128	1.14508
128	1.14623
128	1.14731
128	1.14845
129	1.14953
129	1.15065
129	1.15175
129	1.15277
129	1.15388
130	1.15494
130	1.15598
130	1.15705
130	1.15796
130	1.15883
131	1.15978
131	1.16082
131	1.16188
131	1.16286
131	1.16393
131	1.16476
132	1.16557
132	1.16609
132	1.16686
132	1.16766
132	1.16862
133	1.16911
133	1.16971
133	1.17018
133	1.1709
133	1.17159
134	1.17224
134	1.17275
134	1.1731
134	1.17329
134	1.17351
135	1.17375
135	1.17382
135	1.17395
135	1.17403
135	1.17387
135	1.17368
136	1.1736
136	1.17353
136	1.17344
136	1.17338
136	1.17328
136	1.17301
137	1.17273
137	1.17239
137	1.17206
137	1.17176
137	1.1715
137	1.171
137	1.17064
138	1.17013
138	1.16983
138	1.16933
138	1.16899
138	1.16847
139	1.16803
139	1.16749
139	1.16712
139	1.16678
139	1.16639
139	1.16594
140	1.16561
140	1.16533
140	1.16488
140	1.16446
140	1.16394
140	1.16349
140	1.16291
141	1.16239
141	1.1618
141	1.16126
141	1.1606
141	1.16019
141	1.15969
141	1.15921
141	1.15869
142	1.15815
142	1.15757
142	1.15697
142	1.15625
142	1.15572
142	1.1551
143	1.15455
143	1.15384
143	1.15298
143	1.15207
143	1.1511
143	1.15008
143	1.14913
144	1.14805
144	1.14694
144	1.14589
144	1.1448
144	1.144
144	1.14295
144	1.14198
144	1.14094
145	1.14
145	1.13874
145	1.13763
145	1.1366
145	1.13558
146	1.13466
146	1.1338
146	1.13304
146	1.13229
146	1.13139
146	1.13042
147	1.12943
147	1.12851
147	1.12773
148	1.127
148	1.12635
148	1.12554
148	1.12453
148	1.12359
149	1.12266
149	1.12189
149	1.12128
149	1.12048
149	1.11994
150	1.11938
150	1.11892
150	1.11833
150	1.11801
150	1.11784
151	1.11768
151	1.11744
151	1.11738
151	1.11743
152	1.11737
152	1.1173
152	1.11726
152	1.11733
152	1.11763
152	1.11776
152	1.11788
153	1.11805
153	1.11807
153	1.11826
153	1.11827
153	1.11827
154	1.11808
154	1.11803
154	1.11803
154	1.1181
154	1.11826
154	1.11855
154	1.11882
154	1.11922
155	1.1194
155	1.11984
155	1.12017
155	1.12052
155	1.12083
155	1.12124
156	1.12168
156	1.12222
156	1.12269
156	1.12323
156	1.12364
156	1.12404
156	1.12434
157	1.12475
157	1.12524
157	1.12576
157	1.12634
157	1.12689
157	1.12742
158	1.12798
158	1.12856
158	1.12907
158	1.12971
158	1.13035
158	1.13115
158	1.13192
159	1.13275
159	1.1335
159	1.1342
159	1.13496
159	1.13582
159	1.13648
160	1.13722
160	1.13791
160	1.13848
160	1.13905
160	1.13954
160	1.14016
160	1.1407
161	1.14134
161	1.14199
161	1.14264
161	1.14323
161	1.14378
161	1.1442
162	1.14478
162	1.14536
162	1.146
162	1.14654
162	1.14714
163	1.14765
163	1.14828
163	1.14884
163	1.14941
163	1.14995
164	1.15049
164	1.15106
164	1.15155
164	1.15201
164	1.15259
165	1.15321
165	1.15382
165	1.15462
165	1.15548
165	1.15651
165	1.15758
166	1.1587
166	1.15979
166	1.16086
166	1.16192
166	1.16306
167	1.16407
167	1.16517
167	1.16597
167	1.16691
167	1.16786
168	1.16883
168	1.16982
168	1.17085
168	1.17206
168	1.17326
169	1.17449
169	1.17578
169	1.17702
169	1.17831
169	1.17962
169	1.1809
169	1.1821
170	1.18339
170	1.18472
170	1.18613
170	1.18758
171	1.18897
171	1.19036
171	1.19168
171	1.1931
171	1.19445
171	1.1958
171	1.19701
171	1.19843
172	1.19975
172	1.20119
172	1.20264
172	1.20405
172	1.20541
173	1.20678
173	1.20817
173	1.20965
173	1.21095
173	1.21242
174	1.21392
174	1.21543
174	1.2169
174	1.21824
174	1.21971
174	1.22116
175	1.22267
175	1.22423
175	1.22569
175	1.2272
175	1.22874
176	1.23031
176	1.23214
176	1.23383
176	1.23572
176	1.23734
177	1.23903
177	1.24074
177	1.24242
177	1.24401
177	1.24579
177	1.24744
178	1.24914
178	1.25088
178	1.25273
178	1.25471
178	1.2567
178	1.25862
179	1.2606
179	1.26265
179	1.26479
179	1.26686
179	1.26899
180	1.27095
180	1.27287
180	1.27496
180	1.27683
180	1.2789
180	1.28071
180	1.28271
181	1.28473
181	1.28692
181	1.28902
181	1.29105
181	1.29311
181	1.29517
181	1.29746
181	1.29986
182	1.30211
182	1.30464
182	1.30704
183	1.30945
183	1.31181
183	1.31395
183	1.31644
183	1.31878
184	1.32128
184	1.32392
184	1.32635
184	1.32881
184	1.3313
184	1.3338
184	1.33637
184	1.33891
185	1.34164
185	1.34433
185	1.347
185	1.3495
185	1.35179
186	1.35435
186	1.35692
186	1.35941
186	1.36197
186	1.36432
187	1.36671
187	1.36921
187	1.37162
187	1.37409
187	1.37635
188	1.37886
188	1.38124
188	1.3836
188	1.38597
188	1.38851
188	1.391
189	1.3935
189	1.39574
189	1.39805
189	1.40026
189	1.40269
190	1.40503
190	1.40745
190	1.40992
190	1.41229
190	1.4148
190	1.41728
191	1.41976
191	1.42226
191	1.42465
191	1.4272
191	1.42979
191	1.43232
191	1.43495
192	1.43735
192	1.43999
192	1.4426
192	1.44534
192	1.44801
193	1.45057
193	1.45334
193	1.45607
193	1.45871
193	1.46152
193	1.46393
194	1.46656
194	1.46912
194	1.47174
194	1.4744
194	1.47695
194	1.47961
194	1.48239
195	1.48513
195	1.48784
195	1.4904
195	1.49317
195	1.49605
195	1.49877
195	1.50163
195	1.50421
196	1.50696
196	1.50972
196	1.51246
196	1.51518
196	1.51764
196	1.52027
197	1.52291
197	1.5255
197	1.52819
197	1.5306
197	1.53326
197	1.53604
197	1.53882
198	1.54151
198	1.54416
198	1.54682
198	1.54956
198	1.55227
198	1.55492
199	1.55746
199	1.5601
199	1.56274
199	1.56546
199	1.56813
200	1.57066
200	1.57327
200	1.57579
200	1.57842
200	1.58113
201	1.58354
201	1.58622
201	1.58896
201	1.59184
201	1.59477
201	1.59749
202	1.60044
202	1.60331
202	1.60624
202	1.60922
202	1.61189
202	1.61453
203	1.61713
203	1.61958
203	1.62223
203	1.62454
203	1.62705
203	1.62961
203	1.63215
204	1.6348
204	1.63748
204	1.64029
204	1.64315
204	1.64616
205	1.64896
205	1.65158
205	1.65436
205	1.65706
205	1.65962
206	1.66219
206	1.66471
206	1.66733
206	1.67008
206	1.67268
207	1.67541
207	1.67792
207	1.68047
207	1.68305
208	1.68557
208	1.68797
208	1.69025
208	1.69271
208	1.69547
208	1.69817
208	1.70115
209	1.70399
209	1.70702
209	1.71012
209	1.71331
209	1.71654
210	1.71968
210	1.72279
210	1.72589
210	1.72904
210	1.73227
210	1.73505
211	1.73799
211	1.7409
211	1.74378
211	1.74666
211	1.7495
212	1.75253
212	1.75556
212	1.75856
212	1.76157
212	1.76437
212	1.76728
213	1.77018
213	1.7731
213	1.77619
213	1.77897
213	1.78182
214	1.78451
214	1.78735
214	1.7902
214	1.79305
214	1.79592
215	1.79881
215	1.80183
215	1.80467
215	1.80759
215	1.81063
215	1.81354
215	1.8164
215	1.81908
216	1.82198
216	1.82483
216	1.8278
216	1.83069
216	1.83357
217	1.83628
217	1.83905
217	1.84198
217	1.84489
217	1.84782
218	1.85053
218	1.85345
218	1.8564
218	1.85948
218	1.86243
218	1.86542
219	1.86854
219	1.87182
219	1.87502
219	1.87813
219	1.88077
219	1.88393
219	1.88706
220	1.89009
220	1.89309
220	1.89599
220	1.89903
220	1.90213
221	1.90527
221	1.90846
221	1.91137
221	1.91441
221	1.91747
221	1.9207
222	1.92389
222	1.92697
222	1.93039
222	1.93391
222	1.93743
223	1.94104
223	1.94446
223	1.94836
223	1.95237
223	1.95631
224	1.96049
224	1.96424
224	1.96837
224	1.97254
224	1.97688
224	1.98106
225	1.98544
225	1.98977
225	1.99417
225	1.99886
225	2.00374
225	2.00829
226	2.01324
226	2.0185
226	2.02382
226	2.02931
226	2.03486
227	2.0407
227	2.0465
227	2.05282
227	2.05935
227	2.06553
228	2.07193
228	2.07841
228	2.08522
228	2.09238
228	2.09906
228	2.10643
228	2.11378
229	2.12174
229	2.12973
229	2.13771
229	2.14638
229	2.15511
230	2.16411
230	2.17337
230	2.18226
230	2.19215
230	2.20217
230	2.21245
231	2.22346
231	2.23354
231	2.24524
231	2.25683
231	2.26845
231	2.2809
232	2.29261
232	2.3055
232	2.31887
232	2.33303
233	2.34771
233	2.36175
233	2.37687
233	2.39312
233	2.40936
233	2.42542
233	2.44258
233	2.46051
234	2.47944
234	2.49795
234	2.5182
234	2.53686
234	2.5567
235	2.57797
235	2.59896
235	2.62103
235	2.64164
235	2.66459
235	2.68806
235	2.71269
235	2.73732
236	2.76253
236	2.7888
236	2.81622
236	2.8443
236	2.87241
236	2.90042
237	2.93065
237	2.96145
237	2.99349
237	3.02589
237	3.05772
238	3.09098
238	3.1248
238	3.15992
238	3.1958
238	3.22965
238	3.26788
239	3.30646
239	3.34756
239	3.3873
239	3.42679
239	3.47079
239	3.51376
239	3.55843
240	3.60455
240	3.64859
240	3.69739
240	3.74553
240	3.79542
241	3.84787
241	3.8957
241	3.94942
241	4.00218
241	4.05602
241	4.11163
241	4.16449
241	4.2216
242	4.28041
242	4.34062
242	4.40277
242	4.46283
242	4.52762
243	4.59464
243	4.66199
243	4.72765
243	4.79654
243	4.86666
243	4.94119
244	5.01513
244	5.0913
244	5.1638
244	5.24078
244	5.31824
244	5.39817
244	5.47855
244	5.55812
245	5.64136
245	5.72844
245	5.81848
245	5.90737
245	5.99542
246	6.08844
246	6.1834
246	6.281
246	6.37898
246	6.47053
246	6.57456
247	6.67758
247	6.78531
247	6.8918
247	6.99125
247	7.10124
247	7.21012
247	7.32096
248	7.43513
248	7.54497
248	7.66299
248	7.78478
248	7.90871
249	8.03634
249	8.15736
249	8.29114
249	8.42528
249	8.56166
250	8.70003
250	8.83103
250	8.97355
250	9.12258
251	9.26582
251	9.41749
251	9.55927
251	9.70969
251	9.86445
251	10.0195
251	10.1704
252	10.3302
252	10.4971
252	10.669
252	10.8412
252	11.0136
253	11.1839
253	11.3662
253	11.5517
253	11.7348
253	11.9231
253	12.1088
254	12.3025
254	12.499
254	12.6985
254	12.9035
254	13.0946
254	13.2966
255	13.5015
255	13.712
255	13.9285
255	14.133
255	14.3583
256	14.5836
256	14.8151
256	15.0434
256	15.2652
256	15.5092
256	15.7501
256	16.005
257	16.2547
257	16.4905
257	16.7537
257	17.0132
257	17.2725
258	17.5425
258	17.7937
258	18.0594
258	18.3285
258	18.6085
259	18.8882
259	19.1597
259	19.4541
259	19.7441
259	20.0418
259	20.3429
260	20.6306
260	20.9385
260	21.254
260	21.5734
260	21.8748
260	22.197
261	22.5231
261	22.8577
261	23.1874
261	23.5025
261	23.8349
262	24.1713
262	24.5165
262	24.8611
262	25.2096
262	25.5521
263	25.9257
263	26.2987
263	26.6811
263	27.0521
263	27.4222
263	27.8121
264	28.2066
264	28.6221
264	29.0257
264	29.4172
264	29.8296
265	30.2354
265	30.6572
265	31.0834
265	31.4789
265	31.9021
266	32.3359
266	32.7744
266	33.2113
266	33.6345
266	34.0993
267	34.5626
267	35.0309
267	35.5104
267	35.9621
267	36.4509
267	36.9393
267	37.4336
268	37.9462
268	38.4159
268	38.9381
268	39.4377
268	39.9352
268	40.4655
269	40.9505
269	41.4689
269	41.9991
269	42.5268
269	43.0737
269	43.5877
270	44.1436
270	44.7195
270	45.2848
270	45.8624
270	46.398
270	46.9687
270	47.5597
271	48.1391
271	48.7148
271	49.3187
271	49.9131
271	50.5201
271	51.115
272	51.7222
272	52.2916
272	52.8986
272	53.5188
272	54.1519
273	54.7809
273	55.4056
273	56.0519
273	56.6939
273	57.3584
273	58.0096
273	58.6468
274	59.3155
274	59.9976
274	60.7028
274	61.3758
274	62.016
274	62.7258
275	63.4121
275	64.1033
275	64.7985
275	65.443
275	66.1501
276	66.8515
276	67.5772
276	68.3073
276	69.002
276	69.7505
276	70.5137
277	71.2612
277	72.0234
277	72.7285
277	73.5201
277	74.2855
278	75.045
278	75.8504
278	76.5657
278	77.3482
278	78.1355
279	78.9058
279	79.691
279	80.4373
279	81.2202
279	82.0294
279	82.8425
279	83.6155
279	84.4386
280	85.2666
280	86.1094
280	86.9449
280	87.7611
280	88.5695
281	89.4266
281	90.2989
281	91.1516
281	92.0193
281	92.8324
281	93.6839
282	94.5272
282	95.3856
282	96.2474
282	97.0652
282	97.9216
282	98.8055
282	99.7048
283	100.583
283	101.44
283	102.349
283	103.248
283	104.15
284	105.055
284	105.901
284	106.824
284	107.727
284	108.671
284	109.605
284	110.455
284	111.383
285	112.288
285	113.208
285	114.143
285	115.004
285	115.93
286	116.859
286	117.803
286	118.748
286	119.644
286	120.604
286	121.554
287	122.506
287	123.474
287	124.366
287	125.324
287	126.324
288	127.287
288	128.225
288	129.179
288	130.121
288	131.091
288	132.023
289	132.997
289	133.893
289	134.87
289	135.862
289	136.843
290	137.811
290	138.754
290	139.738
290	140.737
290	141.727
290	142.705
290	143.657
291	144.651
291	145.646
291	146.656
291	147.68
291	148.624
291	149.596
292	150.583
292	151.557
292	152.546
292	153.48
292	154.457
293	155.461
293	156.479
293	157.47
293	158.448
293	159.467
293	160.473
294	161.48
294	162.5
294	163.436
294	164.468
294	165.473
294	166.477
294	167.522
295	168.445
295	169.435
295	170.399
295	171.375
295	172.365
296	173.301
296	174.317
296	175.32
296	176.336
296	177.325
296	178.272
297	179.273
297	180.287
297	181.277
297	182.24
297	183.23
298	184.232
298	185.248
298	186.277
298	187.264
298	188.236
299	189.221
299	190.205
299	191.175
299	192.144
299	193.072
300	194.052
300	195.056
300	196.045
300	197.032
300	197.991
300	198.987
301	199.969
301	200.962
301	201.94
301	202.875
301	203.849
302	204.807
302	205.79
302	206.744
302	207.644
302	208.582
303	209.517
303	210.449
303	211.392
303	212.268
303	213.218
303	214.179
304	215.136
304	216.066
304	216.954
304	217.904
304	218.838
304	219.769
304	220.72
305	221.58
305	222.525
305	223.443
305	224.331
305	225.253
305	226.085
306	226.976
306	227.851
306	228.736
306	229.617
306	230.435
306	231.309
307	232.204
307	233.084
307	233.96
307	234.797
307	235.665
307	236.542
307	237.404
308	238.275
308	239.072
308	239.914
308	240.784
308	241.606
309	242.435
309	243.216
309	244.029
309	244.838
309	245.655
309	246.468
310	247.244
310	248.049
310	248.862
310	249.682
310	250.466
311	251.236
311	252.035
311	252.82
311	253.637
311	254.429
311	255.195
312	255.979
312	256.748
312	257.513
312	258.285
312	258.979
312	259.732
312	260.468
313	261.211
313	261.949
313	262.654
313	263.415
313	264.153
314	264.876
314	265.606
314	266.292
314	267.023
314	267.731
315	268.444
315	269.172
315	269.811
315	270.502
315	271.208
316	271.892
316	272.589
316	273.217
316	273.878
316	274.544
316	275.196
317	275.853
317	276.479
317	277.145
317	277.804
317	278.449
318	279.082
318	279.694
318	280.319
318	280.966
318	281.591
318	282.222
319	282.815
319	283.421
319	284.022
319	284.628
319	285.213
319	285.761
319	286.346
320	286.919
320	287.504
320	288.083
320	288.635
320	289.207
320	289.775
321	290.353
321	290.905
321	291.431
321	291.991
321	292.539
321	293.104
321	293.641
322	294.137
322	294.673
322	295.191
322	295.697
322	296.22
322	296.691
323	297.2
323	297.692
323	298.194
323	298.698
323	299.159
324	299.656
324	300.143
324	300.632
324	301.111
324	301.554
324	302.026
324	302.506
324	302.963
325	303.441
325	303.866
325	304.312
325	304.759
325	305.191
326	305.6
326	306.023
326	306.448
326	306.87
326	307.299
327	307.712
327	308.112
327	308.53
327	308.938
327	309.354
328	309.748
328	310.126
328	310.516
328	310.903
328	311.295
328	311.679
329	312.038
329	312.405
329	312.764
329	313.123
329	313.48
329	313.813
329	314.158
329	314.505
330	314.857
330	315.196
330	315.519
330	315.857
330	316.192
331	316.528
331	316.851
331	317.163
331	317.494
331	317.812
332	318.123
332	318.444
332	318.728
332	319.034
332	319.329
333	319.62
333	319.913
333	320.191
333	320.474
333	320.761
333	321.041
334	321.322
334	321.586
334	321.861
334	322.137
334	322.41
334	322.658
334	322.914
334	323.17
335	323.434
335	323.684
335	323.925
335	324.165
335	324.406
336	324.641
336	324.87
336	325.098
336	325.308
336	325.531
337	325.757
337	325.98
337	326.194
337	326.399
337	326.608
338	326.82
338	327.033
338	327.238
338	327.437
338	327.637
338	327.837
339	328.04
339	328.238
339	328.417
339	328.609
339	328.792
340	328.972
340	329.152
340	329.318
340	329.499
340	329.675
340	329.849
340	330.022
340	330.185
341	330.355
341	330.521
341	330.684
341	330.847
341	330.996
342	331.157
342	331.311
342	331.462
342	331.618
342	331.756
343	331.9
343	332.044
343	332.184
343	332.325
343	332.453
343	332.592
344	332.73
344	332.867
344	332.994
344	333.126
344	333.257
345	333.387
345	333.515
345	333.637
345	333.762
345	333.887
345	334.013
346	334.132
346	334.252
346	334.361
346	334.474
346	334.584
346	334.695
346	334.802
347	334.904
347	335.011
347	335.118
347	335.226
347	335.33
348	335.429
348	335.53
348	335.628
348	335.728
348	335.821
348	335.905
348	335.997
348	336.084
349	336.172
349	336.258
349	336.335
349	336.419
349	336.499
350	336.578
350	336.656
350	336.731
350	336.809
350	336.884
350	336.958
351	337.03
351	337.098
351	337.169
351	337.237
351	337.304
352	337.37
352	337.429
352	337.492
352	337.555
352	337.615
352	337.676
353	337.729
353	337.784
353	337.839
353	337.893
353	337.943
354	337.996
354	338.048
354	338.1
354	338.151
354	338.2
354	338.247
355	338.295
355	338.343
355	338.389
355	338.435
355	338.479
356	338.522
356	338.565
356	338.607
356	338.648
356	338.686
356	338.726
356	338.764
357	338.803
357	338.841
357	338.878
357	338.915
357	338.953
357	338.989
358	339.024
358	339.057
358	339.092
358	339.125
358	339.159
358	339.192
358	339.223
359	339.256
359	339.287
359	339.318
359	339.349
359	339.377
360	339.406
360	339.435
360	339.463
360	339.491
360	339.517
360	339.545
361	339.573
361	339.6
361	339.627
361	339.652
361	339.677
361	339.703
362	339.727
362	339.751
362	339.775
362	339.799
362	339.823
363	339.845
363	339.867
363	339.89
363	339.913
363	339.935
363	339.958
363	339.98
364	340.001
364	340.022
364	340.044
364	340.065
364	340.085
365	340.104
365	340.124
365	340.144
365	340.165
365	340.185
365	340.204
365	340.223
365	340.241
366	340.26
366	340.277
366	340.293
366	340.31
366	340.327
367	340.344
367	340.36
367	340.376
367	340.392
367	340.408
367	340.424
368	340.44
368	340.454
368	340.47
369	340.485
369	340.499
369	340.514
369	340.528
369	340.543
370	340.557
370	340.571
370	340.585
370	340.597
370	340.61
370	340.623
370	340.637
371	340.649
371	340.661
371	340.674
371	340.686
371	340.698
371	340.71
371	340.721
371	340.733
372	340.745
372	340.756
372	340.767
372	340.778
372	340.789
372	340.799
373	340.809
373	340.82
373	340.829
373	340.839
373	340.849
373	340.858
373	340.868
373	340.877
374	340.886
374	340.896
374	340.903
375	340.909
375	340.914
375	340.918
375	340.923
375	340.928
376	340.932
376	340.936
376	340.94
376	340.945
376	340.949
376	340.952
376	340.956
377	340.959
377	340.963
377	340.966
377	340.969
377	340.972
377	340.975
378	340.978
378	340.981
378	340.984
379	340.986
[truncated: 2,498 more rows]

## Sheet: 4CeOx-Ni-1
H2-TPR profile of 0.01g 4CeOx/Ni
Temperature	Intensity
31	0.03143
31	0.03108
31	0.03069
31	0.03027
31	0.02984
31	0.02941
31	0.02905
31	0.02869
31	0.0283
31	0.0278
31	0.02725
32	0.02661
32	0.02594
32	0.02505
32	0.02441
32	0.0236
33	0.02288
33	0.02214
33	0.02143
33	0.02064
33	0.0198
33	0.0189
34	0.01795
34	0.01691
34	0.01601
34	0.01496
35	0.01409
35	0.01329
35	0.01268
35	0.01194
35	0.01109
35	0.01035
36	0.00937
36	0.00845
36	0.00762
36	0.00661
36	0.00555
37	0.00466
37	0.00372
37	0.00279
37	0.00189
37	0.001
38	1.47934e-05
38	-0.00080506
38	-0.00168
38	-0.00253
38	-0.00346
39	-0.00431
39	-0.00535
39	-0.00635
39	-0.0075
40	-0.00852
40	-0.00948
40	-0.01052
40	-0.01145
41	-0.01238
41	-0.01341
41	-0.01439
41	-0.01531
41	-0.01623
41	-0.01717
42	-0.01816
42	-0.01917
42	-0.02019
42	-0.02107
42	-0.02202
43	-0.02297
43	-0.02396
43	-0.0249
44	-0.02571
44	-0.02662
44	-0.02758
44	-0.02848
44	-0.02937
45	-0.03022
45	-0.03116
45	-0.032
45	-0.03287
45	-0.03384
46	-0.03468
46	-0.03562
46	-0.03656
46	-0.03744
46	-0.03837
47	-0.03933
47	-0.04026
47	-0.04118
47	-0.04212
47	-0.04303
47	-0.04395
48	-0.04489
48	-0.04584
48	-0.04679
48	-0.04761
48	-0.04825
49	-0.04884
49	-0.04947
49	-0.0501
49	-0.05082
49	-0.0512
50	-0.05168
50	-0.05227
50	-0.05284
50	-0.05345
50	-0.05419
51	-0.055
51	-0.05564
51	-0.05624
51	-0.05704
51	-0.05776
51	-0.0585
52	-0.05911
52	-0.05963
52	-0.06035
52	-0.0609
52	-0.0615
53	-0.06178
53	-0.06229
53	-0.06272
53	-0.06334
53	-0.06382
53	-0.06423
54	-0.0647
54	-0.06526
54	-0.06577
54	-0.06636
54	-0.06684
54	-0.06742
54	-0.06797
55	-0.06857
55	-0.06936
55	-0.07003
55	-0.07082
55	-0.07176
56	-0.07267
56	-0.07362
56	-0.07466
56	-0.07567
56	-0.07671
56	-0.07764
57	-0.07855
57	-0.07951
57	-0.08046
57	-0.08126
57	-0.08219
58	-0.08312
58	-0.08402
58	-0.0849
58	-0.08566
58	-0.08643
59	-0.0875
59	-0.08858
59	-0.08959
59	-0.09064
59	-0.09163
60	-0.09273
60	-0.09376
60	-0.09483
60	-0.09596
60	-0.09696
60	-0.09805
61	-0.0991
61	-0.10009
61	-0.10095
61	-0.10173
61	-0.10264
62	-0.10348
62	-0.10427
62	-0.10492
62	-0.10543
62	-0.10612
63	-0.10681
63	-0.10742
63	-0.10814
63	-0.10877
63	-0.10949
64	-0.11009
64	-0.11062
64	-0.11106
64	-0.11154
64	-0.11202
64	-0.11255
65	-0.11301
65	-0.1135
65	-0.11399
65	-0.11454
65	-0.11512
66	-0.11559
66	-0.11609
66	-0.11657
66	-0.11711
66	-0.1177
67	-0.1182
67	-0.11859
67	-0.11898
67	-0.11939
67	-0.11979
68	-0.12022
68	-0.12071
68	-0.12114
68	-0.12161
68	-0.12197
68	-0.1223
68	-0.12239
68	-0.12238
69	-0.12235
69	-0.12232
69	-0.12227
69	-0.12215
69	-0.122
69	-0.1218
70	-0.12153
70	-0.12114
70	-0.1207
70	-0.12029
70	-0.11991
71	-0.1195
71	-0.11928
71	-0.11901
71	-0.11869
71	-0.11816
72	-0.11776
72	-0.11736
72	-0.11704
72	-0.11688
72	-0.11667
73	-0.1161
73	-0.11557
73	-0.11489
73	-0.11423
74	-0.11342
74	-0.11276
74	-0.11212
74	-0.11157
75	-0.11103
75	-0.11044
75	-0.10983
75	-0.10912
75	-0.10827
75	-0.10736
76	-0.10641
76	-0.10533
76	-0.10445
76	-0.1036
76	-0.10284
77	-0.10208
77	-0.10125
77	-0.10036
77	-0.09953
77	-0.09839
78	-0.09744
78	-0.09645
78	-0.09555
78	-0.09449
78	-0.09363
79	-0.09271
79	-0.09207
79	-0.0913
79	-0.09068
79	-0.09011
79	-0.0894
80	-0.08868
80	-0.08777
80	-0.08684
80	-0.0858
80	-0.0847
80	-0.08349
80	-0.0824
81	-0.08133
81	-0.0805
81	-0.07952
81	-0.07867
81	-0.07773
81	-0.07675
82	-0.0758
82	-0.07477
82	-0.07375
82	-0.07287
82	-0.07192
82	-0.0713
83	-0.07059
83	-0.06966
83	-0.06894
83	-0.06822
83	-0.06743
83	-0.06673
83	-0.06617
84	-0.06544
84	-0.06489
84	-0.06433
84	-0.06361
84	-0.06285
85	-0.06213
85	-0.06132
85	-0.06062
85	-0.05984
85	-0.05905
86	-0.05809
86	-0.05722
86	-0.05629
86	-0.05546
86	-0.05454
86	-0.05373
87	-0.0529
87	-0.05196
87	-0.05104
87	-0.05006
87	-0.0491
88	-0.04809
88	-0.04713
88	-0.04641
88	-0.04566
88	-0.04488
88	-0.04402
89	-0.04318
89	-0.04248
89	-0.04185
89	-0.04098
89	-0.04006
90	-0.03914
90	-0.03822
90	-0.03733
90	-0.03644
90	-0.03582
90	-0.03501
90	-0.03409
91	-0.03315
91	-0.03228
91	-0.03153
91	-0.03074
91	-0.0297
91	-0.02871
92	-0.02783
92	-0.02698
92	-0.02618
92	-0.0253
92	-0.02435
93	-0.02354
93	-0.02282
93	-0.02197
93	-0.02128
93	-0.0205
93	-0.01969
94	-0.01877
94	-0.01802
94	-0.01715
94	-0.01624
94	-0.01538
94	-0.0145
94	-0.01342
95	-0.01234
95	-0.01129
95	-0.01037
95	-0.00938
95	-0.00846
96	-0.00737
96	-0.00629
96	-0.00524
96	-0.00415
96	-0.0031
96	-0.002
97	-0.00076806
97	0.000437581
97	0.00153
97	0.00261
97	0.00361
97	0.00502
98	0.00633
98	0.00772
98	0.00892
98	0.01016
98	0.01144
98	0.01267
98	0.01409
99	0.01541
99	0.0166
99	0.01802
99	0.01929
99	0.02056
100	0.02171
100	0.02306
100	0.02429
100	0.02541
100	0.02644
100	0.02724
101	0.02813
101	0.02898
101	0.02995
101	0.03095
101	0.03188
101	0.03282
101	0.03378
102	0.03467
102	0.03567
102	0.03642
102	0.03728
102	0.03813
103	0.03909
103	0.03986
103	0.04076
103	0.04171
103	0.04273
103	0.04378
104	0.04483
104	0.0458
104	0.047
104	0.0482
104	0.04939
105	0.05047
105	0.0515
105	0.05251
105	0.05343
105	0.05446
105	0.05541
105	0.05642
105	0.05735
106	0.05832
106	0.05938
106	0.06046
107	0.06142
107	0.06246
107	0.06345
107	0.06452
107	0.0657
107	0.06683
107	0.06803
108	0.06943
108	0.07071
108	0.07199
108	0.07293
108	0.07391
108	0.07496
109	0.07609
109	0.07725
109	0.07844
109	0.07953
109	0.0806
110	0.08177
110	0.08279
110	0.08401
110	0.08538
110	0.08683
111	0.08811
111	0.08934
111	0.09043
111	0.09165
111	0.09287
112	0.09401
112	0.09525
112	0.09646
112	0.09755
112	0.09859
112	0.09959
113	0.10063
113	0.10165
113	0.10277
113	0.10382
113	0.10483
114	0.10584
114	0.10669
114	0.10759
114	0.10852
114	0.10942
114	0.11024
115	0.11109
115	0.11178
115	0.11262
115	0.11332
116	0.11412
116	0.11479
116	0.11561
116	0.11635
116	0.11749
116	0.1186
117	0.11984
117	0.12108
117	0.12236
117	0.12348
117	0.12462
117	0.12551
117	0.12651
117	0.12738
118	0.12827
118	0.12916
118	0.12999
118	0.13084
118	0.13178
119	0.13281
119	0.13385
119	0.13478
119	0.13552
119	0.13642
119	0.13714
120	0.1381
120	0.13897
120	0.1401
120	0.1411
120	0.14201
120	0.14292
120	0.14398
121	0.14491
121	0.14586
121	0.14688
121	0.14785
121	0.14871
122	0.14983
122	0.15075
122	0.15155
122	0.15237
122	0.15316
122	0.15389
123	0.15485
123	0.15578
123	0.15662
123	0.15747
123	0.1583
124	0.15924
124	0.16018
124	0.1611
124	0.162
124	0.16289
124	0.16386
125	0.1647
125	0.16557
125	0.1664
125	0.1672
125	0.16806
126	0.16878
126	0.16958
126	0.17019
126	0.17111
126	0.17211
126	0.1732
126	0.1743
127	0.17533
127	0.17626
127	0.17725
127	0.17823
127	0.17928
127	0.18034
128	0.18133
128	0.18238
128	0.18339
128	0.18448
128	0.1854
128	0.18624
128	0.18701
129	0.188
129	0.1889
129	0.18982
129	0.19081
129	0.19176
129	0.19266
130	0.1936
130	0.1945
130	0.1955
130	0.19649
130	0.19751
130	0.19846
130	0.19926
130	0.20009
131	0.20102
131	0.20205
131	0.20309
131	0.204
131	0.20477
131	0.20561
131	0.2064
131	0.20736
132	0.20835
132	0.20942
132	0.21033
132	0.21121
132	0.21206
133	0.21306
133	0.21393
133	0.21483
133	0.21557
133	0.21639
134	0.21726
134	0.21817
134	0.21898
134	0.21974
134	0.22057
135	0.22138
135	0.22211
135	0.22297
135	0.22378
135	0.22461
135	0.22533
136	0.226
136	0.22682
136	0.22759
136	0.22835
136	0.229
137	0.22983
137	0.23044
137	0.23113
137	0.2319
137	0.2328
138	0.23364
138	0.23454
138	0.23534
138	0.23614
138	0.23683
139	0.23748
139	0.23818
139	0.23891
139	0.2398
139	0.2406
139	0.24144
140	0.24234
140	0.24331
140	0.24423
140	0.24513
140	0.24599
141	0.24695
141	0.24783
141	0.24886
141	0.24969
141	0.25068
142	0.25158
142	0.25246
142	0.25328
142	0.25421
142	0.25502
143	0.25604
143	0.257
143	0.25806
143	0.25902
143	0.26007
143	0.26109
144	0.26223
144	0.26337
144	0.26453
144	0.26564
144	0.26693
144	0.26837
144	0.26976
144	0.27111
145	0.27232
145	0.27367
145	0.27481
145	0.27612
145	0.27711
146	0.27828
146	0.27949
146	0.28077
146	0.28204
146	0.28329
146	0.28447
146	0.28574
146	0.28697
147	0.28818
147	0.28929
147	0.29022
147	0.291
147	0.29189
148	0.29284
148	0.29375
148	0.29485
148	0.29594
148	0.29704
148	0.29796
149	0.29896
149	0.29989
149	0.30082
149	0.30169
149	0.30269
150	0.30365
150	0.30457
150	0.30547
150	0.30641
150	0.30724
150	0.30814
151	0.30911
151	0.31014
151	0.31108
151	0.31204
151	0.31294
152	0.31381
152	0.31469
152	0.31553
152	0.3164
152	0.31728
153	0.31818
153	0.31905
153	0.31994
153	0.32073
153	0.32134
154	0.32199
154	0.32285
154	0.32355
154	0.3243
154	0.32503
155	0.32594
155	0.32677
155	0.32761
155	0.32836
155	0.32913
156	0.3301
156	0.33117
156	0.33205
156	0.33308
156	0.33396
157	0.33493
157	0.33591
157	0.33715
157	0.33826
157	0.33931
157	0.34051
158	0.34182
158	0.34333
158	0.34468
158	0.34594
158	0.3471
158	0.34842
158	0.34957
159	0.35087
159	0.35189
159	0.35304
159	0.35434
159	0.35564
159	0.35684
160	0.35822
160	0.35949
160	0.36085
160	0.36209
160	0.36332
161	0.36455
161	0.36587
161	0.36717
161	0.36839
161	0.36958
161	0.3707
162	0.37177
162	0.37286
162	0.37385
162	0.37497
162	0.37609
162	0.37717
162	0.37831
163	0.3795
163	0.38069
163	0.38177
163	0.383
163	0.38386
164	0.38486
164	0.3858
164	0.38672
164	0.38768
164	0.38867
164	0.3896
165	0.3906
165	0.39147
165	0.39249
165	0.39348
165	0.39458
165	0.39562
166	0.39642
166	0.39724
166	0.39799
166	0.39882
166	0.39971
167	0.4005
167	0.40145
167	0.40244
167	0.40332
167	0.4043
168	0.4052
168	0.40621
168	0.40723
168	0.40824
168	0.40931
168	0.41035
169	0.41147
169	0.41271
169	0.41386
169	0.41499
169	0.41613
170	0.41727
170	0.41844
170	0.41972
170	0.42097
170	0.4222
170	0.42349
170	0.4249
171	0.42636
171	0.42783
171	0.42925
171	0.43049
171	0.4318
171	0.43307
172	0.43437
172	0.43556
172	0.43692
172	0.4382
172	0.43965
172	0.44106
172	0.44239
173	0.44381
173	0.44517
173	0.44658
173	0.44797
173	0.44927
173	0.45067
174	0.45207
174	0.45347
174	0.45486
174	0.45617
174	0.45761
174	0.459
174	0.46039
174	0.46185
175	0.46316
175	0.46456
175	0.46594
175	0.46732
176	0.46881
176	0.47011
176	0.47149
176	0.47291
176	0.47432
176	0.47574
176	0.47706
177	0.47835
177	0.47986
177	0.4812
177	0.48269
177	0.4839
178	0.48521
178	0.4865
178	0.48774
178	0.48897
178	0.49022
178	0.49138
178	0.49264
179	0.49394
179	0.49525
179	0.4966
179	0.49791
179	0.49932
180	0.50076
180	0.50223
180	0.50363
180	0.50522
180	0.50662
181	0.50806
181	0.50943
181	0.51086
181	0.51227
181	0.51371
181	0.51516
182	0.51644
182	0.51759
182	0.51878
182	0.51986
182	0.52096
183	0.52216
183	0.52333
183	0.52462
183	0.52591
183	0.52722
183	0.52843
184	0.52958
184	0.53075
184	0.53206
184	0.53345
184	0.53494
185	0.53634
185	0.53793
185	0.5394
185	0.54124
185	0.54298
185	0.54453
185	0.54598
186	0.54763
186	0.54902
186	0.55059
186	0.55207
186	0.5537
186	0.55524
187	0.55688
187	0.55852
187	0.56028
187	0.5619
187	0.56361
187	0.56529
188	0.56687
188	0.56854
188	0.57017
188	0.57197
188	0.57358
189	0.5752
189	0.57677
189	0.57843
189	0.58009
189	0.5819
189	0.58364
189	0.5853
190	0.58691
190	0.58856
190	0.59032
190	0.59208
190	0.59373
191	0.59556
191	0.59738
191	0.5992
191	0.60087
191	0.60254
191	0.60421
192	0.60596
192	0.6077
192	0.60936
192	0.61103
192	0.61284
193	0.61448
193	0.61609
193	0.6178
193	0.61926
193	0.62091
193	0.62242
194	0.6241
194	0.62561
194	0.6271
194	0.62857
195	0.6302
195	0.6316
195	0.63298
195	0.63413
195	0.63567
195	0.63712
196	0.63879
196	0.64046
196	0.64208
196	0.64382
196	0.64564
196	0.64728
196	0.6489
196	0.65054
197	0.6521
197	0.65384
197	0.65546
197	0.65732
197	0.65889
198	0.66069
198	0.66243
198	0.66434
198	0.66614
198	0.66799
199	0.66978
199	0.67181
199	0.67373
199	0.67601
199	0.67809
200	0.68025
200	0.68226
200	0.68442
200	0.68644
200	0.68834
200	0.69046
200	0.69256
200	0.69481
200	0.69716
201	0.69921
201	0.70151
201	0.70374
201	0.70589
202	0.70809
202	0.7101
202	0.7125
202	0.71481
202	0.71726
202	0.71968
203	0.72189
203	0.72433
203	0.7268
203	0.72934
203	0.73212
203	0.73446
204	0.73703
204	0.73944
204	0.74191
204	0.74449
204	0.74699
204	0.74957
204	0.7522
205	0.75473
205	0.7573
205	0.75972
205	0.76221
205	0.76486
206	0.7674
206	0.76991
206	0.77252
206	0.77517
206	0.77786
207	0.78066
207	0.78339
207	0.78599
207	0.78873
207	0.79152
207	0.79423
208	0.79706
208	0.79988
208	0.80286
208	0.80587
208	0.80907
208	0.81228
208	0.81548
208	0.81873
209	0.82195
209	0.82523
209	0.82848
209	0.83156
209	0.83467
210	0.83772
210	0.84074
210	0.8438
210	0.84666
210	0.8498
210	0.85289
210	0.85608
210	0.85932
211	0.86239
211	0.86572
211	0.86906
211	0.87236
211	0.87586
212	0.87901
212	0.88247
212	0.8859
212	0.88937
212	0.89296
213	0.89623
213	0.89986
213	0.90335
213	0.90697
213	0.91067
213	0.9142
214	0.91786
214	0.92174
214	0.92551
214	0.9294
214	0.9331
215	0.93698
215	0.94112
215	0.94521
215	0.94914
215	0.95339
216	0.95754
216	0.96207
216	0.96638
216	0.9707
216	0.97464
217	0.97884
217	0.98288
217	0.98707
217	0.99134
217	0.99531
217	0.99957
218	1.004
218	1.0085
218	1.01302
218	1.01756
218	1.02245
219	1.0273
219	1.03228
219	1.03719
219	1.04194
219	1.04685
220	1.05172
220	1.05687
220	1.06188
220	1.06661
220	1.07173
221	1.07678
221	1.08172
221	1.08724
221	1.09225
221	1.09794
221	1.10357
222	1.10935
222	1.11507
222	1.12061
222	1.12645
222	1.13221
222	1.138
222	1.14385
222	1.14935
223	1.15517
223	1.1615
223	1.1675
223	1.17391
223	1.17941
224	1.18544
224	1.1916
224	1.19782
224	1.20414
224	1.21018
224	1.21677
225	1.22358
225	1.23044
225	1.23698
225	1.2438
225	1.25078
226	1.2579
226	1.26523
226	1.27257
226	1.27957
226	1.28694
227	1.29447
227	1.30254
227	1.31041
227	1.31765
227	1.32537
227	1.33326
227	1.34128
228	1.34931
228	1.35704
228	1.36554
228	1.37422
228	1.38318
228	1.39194
229	1.40054
229	1.40943
229	1.41885
229	1.42858
229	1.43824
230	1.44728
230	1.45738
230	1.46727
230	1.4774
230	1.48769
230	1.49662
231	1.5065
231	1.51605
231	1.52599
231	1.53633
231	1.54627
231	1.55709
231	1.56805
232	1.57908
232	1.59018
232	1.6007
232	1.61199
232	1.62347
233	1.63516
233	1.64717
233	1.65826
233	1.67024
233	1.68259
233	1.69447
234	1.70704
234	1.71843
234	1.73069
234	1.74341
234	1.7562
235	1.76864
235	1.78165
235	1.79474
235	1.80842
235	1.82192
235	1.83539
236	1.84875
236	1.8627
236	1.87705
236	1.89149
236	1.90622
237	1.92031
237	1.93517
237	1.94987
237	1.96499
237	1.98018
237	1.99452
237	2.0095
238	2.02479
238	2.04025
238	2.05607
238	2.071
238	2.08736
238	2.10414
239	2.12115
239	2.13795
239	2.15453
239	2.17239
239	2.19021
239	2.20815
239	2.22691
239	2.24401
240	2.26288
240	2.28141
240	2.29967
240	2.31887
240	2.33695
241	2.35611
241	2.37545
241	2.39537
241	2.4153
241	2.43487
241	2.45587
242	2.4771
242	2.49843
242	2.51899
242	2.54127
242	2.56383
243	2.58736
243	2.61098
243	2.63518
243	2.65757
243	2.68154
243	2.7066
243	2.73082
243	2.75571
244	2.77974
244	2.805
244	2.83106
244	2.85695
245	2.88387
245	2.90991
245	2.93815
245	2.96688
245	2.99593
245	3.02478
246	3.05285
246	3.08298
246	3.11354
246	3.14586
246	3.17805
247	3.20885
247	3.24193
247	3.27453
247	3.3083
247	3.34223
248	3.37374
248	3.4085
248	3.44397
248	3.47944
248	3.51568
248	3.55063
249	3.58945
249	3.62781
249	3.66679
249	3.70631
249	3.74416
249	3.7852
250	3.82676
250	3.86835
250	3.9117
250	3.95173
250	3.99559
250	4.03849
250	4.08211
251	4.12797
251	4.17005
251	4.21511
251	4.26152
251	4.30874
252	4.35458
252	4.40365
252	4.45321
252	4.50431
252	4.55599
252	4.60482
253	4.6571
253	4.70935
253	4.76454
253	4.81895
253	4.87502
254	4.92867
254	4.98502
254	5.04116
254	5.09974
254	5.15832
254	5.21373
255	5.27364
255	5.33452
255	5.39685
255	5.45925
255	5.52168
255	5.58661
255	5.65126
256	5.71838
256	5.78479
256	5.8502
256	5.91833
256	5.9884
257	6.06241
257	6.13549
257	6.20273
257	6.27778
257	6.34985
258	6.42353
258	6.50065
258	6.572
258	6.65088
258	6.72835
259	6.8103
259	6.89196
259	6.97006
259	7.05467
259	7.138
259	7.22354
260	7.31138
260	7.39196
260	7.48079
260	7.57422
260	7.6627
260	7.7573
260	7.84401
260	7.937
261	8.03244
261	8.12644
261	8.2176
261	8.31385
261	8.41238
262	8.51221
262	8.61581
262	8.71821
262	8.81863
262	8.9246
262	9.03316
263	9.14147
263	9.24931
263	9.35506
263	9.46621
263	9.57868
263	9.69378
263	9.81172
264	9.92113
264	10.0348
264	10.1481
264	10.2657
264	10.3828
265	10.4963
265	10.6192
265	10.7415
265	10.8701
265	10.9948
265	11.1139
266	11.2445
266	11.3748
266	11.5062
266	11.6425
266	11.767
266	11.9074
266	12.0437
267	12.1815
267	12.3244
267	12.4536
267	12.5939
267	12.734
267	12.8757
268	13.0212
268	13.1601
268	13.313
269	13.4657
269	13.6184
269	13.7731
269	13.9234
269	14.0864
270	14.2515
270	14.4161
270	14.5795
270	14.7473
270	14.919
270	15.0972
271	15.2723
271	15.4421
271	15.6158
271	15.7912
271	15.968
272	16.1465
272	16.3264
272	16.5032
272	16.6918
272	16.8824
272	17.0774
272	17.2693
273	17.4575
273	17.6556
273	17.8529
273	18.063
273	18.2666
274	18.4636
274	18.6708
274	18.874
274	19.0931
274	19.3023
274	19.4961
275	19.7114
275	19.9226
275	20.1379
275	20.3551
275	20.5616
275	20.7876
276	21.0119
276	21.241
276	21.4685
276	21.685
276	21.9219
276	22.1544
276	22.3885
277	22.631
277	22.8498
277	23.0965
277	23.3323
277	23.5739
278	23.8242
278	24.0497
278	24.2971
278	24.5464
278	24.7977
278	25.054
279	25.2948
279	25.5544
279	25.8228
279	26.0855
279	26.3537
279	26.6017
279	26.8688
280	27.1407
280	27.407
280	27.6793
280	27.9432
280	28.2198
281	28.5017
281	28.774
281	29.0556
281	29.3152
281	29.5914
281	29.869
281	30.1558
281	30.4357
282	30.709
282	30.9987
282	31.2934
282	31.5892
282	31.8781
282	32.1639
283	32.4583
283	32.7617
283	33.0664
283	33.3686
283	33.6474
284	33.9523
284	34.2504
284	34.5504
284	34.86
284	35.138
285	35.4467
285	35.7488
285	36.0611
285	36.3747
285	36.6728
285	36.9986
286	37.3129
286	37.6331
286	37.9547
286	38.26
286	38.5882
286	38.9131
286	39.2392
286	39.575
287	39.8808
287	40.2051
287	40.5397
288	40.8577
288	41.1765
288	41.501
288	41.8268
288	42.1627
288	42.4905
288	42.8283
289	43.1484
289	43.4869
289	43.8356
289	44.1751
289	44.5104
289	44.8366
290	45.1768
290	45.5308
290	45.8712
290	46.2167
290	46.544
291	46.8854
291	47.2181
291	47.5559
291	47.8944
291	48.2101
292	48.5447
292	48.8846
292	49.2345
292	49.5755
292	49.9028
292	50.2443
292	50.5905
293	50.9414
293	51.283
293	51.6102
293	51.9617
293	52.3135
293	52.6606
294	53.0212
294	53.3485
294	53.6944
294	54.0304
294	54.3614
295	54.7063
295	55.0225
295	55.3612
295	55.7033
295	56.0448
295	56.3806
296	56.7019
296	57.0458
296	57.3844
296	57.7223
296	58.0643
297	58.3782
297	58.7188
297	59.0587
297	59.3936
297	59.7185
297	60.0517
298	60.3749
298	60.7062
298	61.0273
298	61.3341
298	61.6527
299	61.9746
299	62.2951
299	62.6188
299	62.9364
299	63.2479
299	63.5661
299	63.8785
300	64.1932
300	64.5017
300	64.7997
300	65.1087
300	65.4159
301	65.7289
301	66.0359
301	66.3204
301	66.6108
301	66.8953
301	67.1855
301	67.4693
301	67.7357
302	68.0192
302	68.3004
302	68.5869
303	68.8636
303	69.1306
303	69.4104
303	69.6844
303	69.956
303	70.229
304	70.4784
304	70.7477
304	71.0114
304	71.2731
304	71.5393
305	71.7758
305	72.0279
305	72.2742
305	72.5181
305	72.7627
306	72.9916
306	73.2307
306	73.4699
306	73.706
306	73.9387
306	74.1558
306	74.3851
307	74.6107
307	74.8297
307	75.0478
307	75.2423
307	75.4492
307	75.6579
308	75.863
308	76.0593
308	76.2419
308	76.4265
308	76.6106
308	76.7894
308	76.9675
308	77.1328
309	77.3068
309	77.4775
309	77.6468
309	77.8088
309	77.963
309	78.1206
310	78.2747
310	78.4276
310	78.5733
310	78.7126
310	78.8525
310	78.9898
310	79.1281
311	79.2621
311	79.3827
311	79.5119
311	79.6349
311	79.7571
312	79.8772
312	79.9885
312	80.1056
312	80.2221
312	80.3352
312	80.4463
313	80.5525
313	80.6613
313	80.7662
314	80.8673
314	80.9715
314	81.0624
314	81.1596
314	81.2501
314	81.3373
314	81.4244
315	81.4991
315	81.5738
315	81.6471
315	81.7157
315	81.7784
316	81.8411
316	81.9012
316	81.9592
316	82.0122
316	82.0623
317	82.107
317	82.1493
317	82.1901
317	82.2257
317	82.2585
317	82.2877
318	82.3118
318	82.3333
318	82.351
318	82.3643
318	82.3731
319	82.3788
319	82.3803
319	82.3777
319	82.3707
319	82.3607
320	82.3461
320	82.3274
320	82.304
320	82.2772
320	82.2466
320	82.2111
321	82.1704
321	82.1244
321	82.0749
321	82.0243
321	81.9635
322	81.899
322	81.8308
322	81.7531
322	81.6785
322	81.5927
322	81.5025
322	81.4038
323	81.2989
323	81.1953
323	81.0771
323	80.9541
323	80.8248
323	80.6874
324	80.5554
324	80.4079
324	80.2504
324	80.0931
324	79.9235
325	79.7664
325	79.5897
325	79.4049
325	79.2215
325	79.0349
325	78.8402
326	78.6393
326	78.4298
326	78.2113
326	77.9898
326	77.772
326	77.5363
326	77.2921
327	77.0456
327	76.794
327	76.548
327	76.2832
327	76.0167
328	75.7381
328	75.4583
328	75.1888
328	74.9031
328	74.6204
328	74.3248
329	74.0281
329	73.7472
329	73.4451
329	73.1337
329	72.8087
329	72.4877
330	72.1752
330	71.8358
330	71.4962
330	71.1522
330	70.8039
331	70.4756
331	70.1146
331	69.7593
331	69.3934
331	69.014
331	68.6664
331	68.2905
332	67.9215
332	67.5496
332	67.1594
332	66.8087
332	66.424
333	66.032
333	65.6437
333	65.2485
333	64.8731
333	64.4642
333	64.0591
334	63.6578
334	63.2717
334	62.8677
334	62.4625
334	62.0449
335	61.6371
335	61.2391
335	60.8346
335	60.4289
335	60.0167
336	59.6204
336	59.2181
336	58.8373
336	58.4226
336	58.0073
336	57.5917
336	57.1813
336	56.7822
337	56.3719
337	55.9561
337	55.5234
337	55.1137
337	54.7098
338	54.2952
338	53.8812
338	53.4562
338	53.0429
338	52.6581
338	52.257
339	51.8568
339	51.4572
339	51.0582
339	50.6823
339	50.2684
339	49.8662
340	49.4592
340	49.053
340	48.6693
340	48.2646
340	47.8607
340	47.4519
340	47.0383
341	46.6636
341	46.2512
341	45.85
341	45.4548
341	45.049
342	44.6816
342	44.2932
342	43.8997
342	43.5069
342	43.1146
342	42.75
343	42.3591
343	41.9587
343	41.5647
343	41.193
343	40.8064
343	40.4154
343	40.0255
344	39.6369
344	39.255
344	38.8798
344	38.4905
344	38.0972
345	37.7263
345	37.3462
345	36.9933
345	36.6262
345	36.2606
345	35.8862
346	35.523
346	35.1762
346	34.8055
346	34.4361
346	34.0632
346	33.7063
347	33.3507
347	32.9864
347	32.6232
347	32.2565
347	31.8908
347	31.5604
347	31.1918
348	30.839
348	30.4822
348	30.1165
348	29.7944
348	29.4445
348	29.0952
349	28.7466
349	28.3985
349	28.0653
349	27.7089
349	27.3581
349	27.0078
349	26.6577
350	26.3219
350	25.972
350	25.6175
350	25.268
350	24.9095
351	24.5892
351	24.2409
351	23.8887
351	23.5463
351	23.2001
351	22.8829
352	22.5477
352	22.214
352	21.8813
352	21.5593
352	21.2157
353	20.8782
353	20.5375
353	20.1987
353	19.8836
353	19.5523
354	19.2179
354	18.8851
354	18.5494
354	18.2154
354	17.9047
354	17.5821
355	17.2653
355	16.9457
355	16.6321
355	16.3417
355	16.0316
355	15.7236
355	15.4136
355	15.1061
356	14.8176
356	14.5147
356	14.2144
356	13.9088
357	13.6182
357	13.3418
357	13.0484
357	12.7616
357	12.4819
357	12.19
358	11.9314
358	11.6496
358	11.3785
358	11.1179
358	10.8533
358	10.6134
358	10.3625
358	10.1149
359	9.86105
359	9.61424
359	9.38119
359	9.1421
359	8.90379
360	8.67258
360	8.44226
360	8.2343
360	8.01214
360	7.79446
360	7.58664
361	7.37473
361	7.18627
361	6.99328
361	6.79681
361	6.61227
361	6.43905
361	6.26244
362	6.08968
362	5.91877
362	5.74976
362	5.58513
362	5.43119
363	5.27493
363	5.12284
363	4.97499
363	4.83305
363	4.69895
363	4.56115
364	4.42936
364	4.29834
364	4.17317
364	4.05848
364	3.94554
365	3.83475
365	3.72752
365	3.62553
365	3.53231
365	3.43718
366	3.34421
366	3.25507
366	3.16826
366	3.08949
366	3.00844
366	2.93106
367	2.85812
367	2.78686
367	2.72523
367	2.66156
367	2.60203
368	2.54638
368	2.4919
368	2.44587
368	2.39848
368	2.35498
368	2.31395
368	2.2748
368	2.23976
369	2.20512
369	2.17194
369	2.14008
369	2.10993
369	2.08286
370	2.05598
370	2.02962
370	2.00483
370	1.98202
370	1.95938
371	1.93751
371	1.91576
371	1.89573
371	1.87663
371	1.85907
372	1.84185
372	1.8249
372	1.80897
372	1.79351
372	1.77964
372	1.76543
373	1.75126
373	1.73769
373	1.72502
373	1.71309
373	1.70095
373	1.68928
374	1.67786
374	1.66712
374	1.65683
374	1.64659
374	1.63698
375	1.62718
375	1.6178
375	1.60956
375	1.60099
375	1.59291
375	1.58523
375	1.57756
376	1.57062
376	1.56343
376	1.55635
376	1.54945
376	1.54295
377	1.537
377	1.53093
377	1.52503
377	1.5193
377	1.51354
377	1.50839
378	1.50282
378	1.49767
378	1.49272
378	1.48776
378	1.48346
379	1.47913
379	1.47499
379	1.47091
[truncated: 2,507 more rows]

## Sheet: 4CeOx-Ni-2
H2-TPR profile of 0.1g 4CeOx/Ni
Temperature	Intensity
31	0.05494
31	0.05497
31	0.05502
31	0.05508
31	0.05512
31	0.05519
31	0.05517
31	0.05517
31	0.0552
31	0.05524
31	0.05522
31	0.05519
32	0.05518
32	0.05517
32	0.05521
32	0.05522
32	0.05523
32	0.05534
32	0.05539
33	0.05551
33	0.05581
33	0.0561
33	0.05683
33	0.05715
33	0.0576
33	0.05824
34	0.05882
34	0.05919
34	0.05948
34	0.05969
34	0.05985
34	0.06006
34	0.06042
34	0.06062
35	0.06065
35	0.06086
35	0.061
35	0.06114
35	0.06117
35	0.06113
35	0.06116
36	0.06122
36	0.06136
36	0.06123
36	0.0613
36	0.06126
36	0.0613
37	0.0614
37	0.06137
37	0.06126
37	0.06122
37	0.06107
38	0.06094
38	0.06089
38	0.06086
38	0.06079
38	0.0608
38	0.06081
39	0.06076
39	0.06078
39	0.0609
40	0.06093
40	0.06116
40	0.06137
40	0.06155
41	0.06169
41	0.06177
41	0.06194
41	0.06209
41	0.06213
42	0.06229
42	0.06236
42	0.06266
42	0.06285
43	0.063
43	0.06336
43	0.06386
43	0.0645
43	0.06496
44	0.06519
44	0.06558
44	0.06605
44	0.06634
44	0.06667
45	0.067
45	0.06735
45	0.06772
45	0.06794
45	0.06819
46	0.06839
46	0.06877
46	0.06897
46	0.06932
46	0.06958
47	0.06987
47	0.07057
47	0.07128
48	0.07191
48	0.07269
48	0.07343
48	0.07399
48	0.07478
48	0.0756
49	0.0765
49	0.07738
49	0.0782
49	0.07905
49	0.08003
50	0.08085
50	0.08156
50	0.08246
50	0.08336
51	0.08431
51	0.0852
51	0.08617
51	0.08704
51	0.08787
51	0.08927
52	0.09044
52	0.09154
52	0.09275
52	0.09398
52	0.09542
52	0.09662
53	0.09803
53	0.09949
53	0.10079
53	0.10218
53	0.10334
54	0.10469
54	0.10598
54	0.10722
54	0.10823
54	0.1093
54	0.11044
54	0.11179
55	0.11299
55	0.11408
55	0.11538
55	0.11661
55	0.11793
56	0.11924
56	0.12058
56	0.12211
56	0.12342
56	0.12485
56	0.12606
57	0.12748
57	0.1288
57	0.13025
57	0.13141
57	0.13268
58	0.13402
58	0.13552
58	0.1368
58	0.13791
58	0.13904
58	0.14041
59	0.14185
59	0.14306
59	0.14438
59	0.14573
59	0.14684
60	0.14796
60	0.14947
60	0.15085
60	0.15219
60	0.15328
61	0.15406
61	0.15533
61	0.15661
61	0.15791
61	0.15934
62	0.16072
62	0.16204
62	0.16321
62	0.1648
62	0.16592
63	0.16738
63	0.16898
63	0.1709
63	0.17281
63	0.17438
63	0.17591
64	0.17722
64	0.17859
64	0.17999
64	0.18187
64	0.1835
65	0.18518
65	0.18721
65	0.18912
65	0.19105
65	0.19341
66	0.1956
66	0.19784
66	0.20006
66	0.20234
66	0.20458
66	0.20697
67	0.20949
67	0.21194
67	0.2144
67	0.21685
67	0.2192
67	0.22151
67	0.22376
67	0.22605
68	0.22847
68	0.23094
68	0.23347
68	0.23631
69	0.23926
69	0.24205
69	0.2451
69	0.24812
69	0.25123
69	0.25424
70	0.25736
70	0.26048
70	0.26373
70	0.26705
70	0.27064
71	0.27391
71	0.27742
71	0.28084
71	0.28428
71	0.28791
72	0.29124
72	0.29492
72	0.29871
72	0.30257
72	0.3064
72	0.30994
73	0.31385
73	0.31766
73	0.32116
73	0.32482
73	0.32794
74	0.33152
74	0.33532
74	0.33875
74	0.34237
74	0.34582
75	0.34958
75	0.35353
75	0.35743
75	0.36142
75	0.36526
75	0.36932
75	0.37363
75	0.37788
76	0.3821
76	0.38627
76	0.39058
76	0.39477
76	0.39891
76	0.40351
77	0.40798
77	0.4125
77	0.41716
77	0.42177
77	0.42632
78	0.43077
78	0.43535
78	0.43997
78	0.44474
78	0.44939
78	0.45402
79	0.45849
79	0.46306
79	0.46781
79	0.47265
79	0.47767
79	0.4826
79	0.48765
80	0.49287
80	0.49817
80	0.50319
80	0.50849
80	0.51392
81	0.51943
81	0.52495
81	0.52992
81	0.53547
81	0.54073
81	0.54637
82	0.55187
82	0.55724
82	0.56288
82	0.56857
82	0.5741
82	0.57944
83	0.58438
83	0.5898
83	0.59543
83	0.601
83	0.60661
84	0.61184
84	0.61765
84	0.62334
84	0.62913
84	0.63501
85	0.64051
85	0.64616
85	0.6523
85	0.65862
85	0.66468
85	0.6708
85	0.67699
86	0.68331
86	0.68964
86	0.69565
86	0.70189
86	0.70804
86	0.71436
87	0.72054
87	0.72674
87	0.73269
87	0.7387
87	0.74459
88	0.75068
88	0.75687
88	0.76262
88	0.76871
88	0.77485
88	0.78129
89	0.78766
89	0.79393
89	0.80051
89	0.80713
89	0.81375
89	0.82049
89	0.8269
90	0.83349
90	0.84046
90	0.84761
91	0.85465
91	0.86104
91	0.86801
91	0.87475
91	0.88153
91	0.88872
91	0.89528
91	0.90228
92	0.90906
92	0.91592
92	0.92293
93	0.92984
93	0.93754
93	0.94522
93	0.953
93	0.96058
94	0.96788
94	0.97554
94	0.98362
94	0.99145
94	0.99923
94	1.00732
95	1.01489
95	1.02271
95	1.03062
95	1.0383
95	1.04625
95	1.05432
95	1.06254
96	1.07083
96	1.07909
96	1.08705
96	1.09547
96	1.10401
96	1.1127
97	1.12158
97	1.13009
97	1.13897
97	1.14766
97	1.15684
98	1.16606
98	1.17503
98	1.1839
98	1.19282
98	1.20174
98	1.21074
98	1.21945
99	1.22888
99	1.23844
99	1.24809
100	1.25763
100	1.26664
100	1.27645
100	1.2862
100	1.29606
100	1.30624
100	1.31553
100	1.32588
101	1.33584
101	1.34558
101	1.35565
101	1.36481
101	1.37457
102	1.38439
102	1.39411
102	1.40394
102	1.41318
102	1.42305
102	1.43306
103	1.44321
103	1.45351
103	1.46313
103	1.47323
103	1.48348
103	1.49371
103	1.50411
104	1.51339
104	1.52326
104	1.53335
104	1.5429
104	1.55257
105	1.56179
105	1.57135
105	1.58111
105	1.59077
105	1.60027
105	1.6095
106	1.6193
106	1.6293
106	1.63985
106	1.64952
106	1.66037
107	1.67061
107	1.68105
107	1.69127
107	1.70133
107	1.71218
108	1.72252
108	1.73327
108	1.74374
108	1.7542
108	1.76452
109	1.77498
109	1.78563
109	1.79642
109	1.80687
109	1.81677
109	1.82679
110	1.8368
110	1.84704
110	1.85732
110	1.867
110	1.87748
111	1.88764
111	1.89826
111	1.90845
111	1.91962
111	1.92936
112	1.93907
112	1.94952
112	1.95964
112	1.96901
112	1.97929
112	1.98902
113	1.99858
113	2.00877
113	2.01783
113	2.02736
113	2.037
113	2.04671
113	2.05649
114	2.06574
114	2.07548
114	2.08521
114	2.0948
114	2.10439
114	2.1131
115	2.12248
115	2.13205
115	2.14128
115	2.15014
115	2.15936
115	2.16841
116	2.17767
116	2.18647
116	2.1951
116	2.20387
116	2.21263
117	2.22156
117	2.23033
117	2.23919
117	2.24776
117	2.25664
117	2.26566
117	2.27428
118	2.28263
118	2.29077
118	2.2988
118	2.30678
118	2.31479
118	2.32256
119	2.32976
119	2.33719
119	2.34413
119	2.35143
119	2.35827
119	2.36468
119	2.37127
120	2.37798
120	2.38463
120	2.39137
120	2.39776
120	2.40455
121	2.41118
121	2.41782
121	2.42467
121	2.43091
122	2.43741
122	2.4439
122	2.45037
122	2.45697
122	2.46295
122	2.46915
122	2.47513
123	2.48096
123	2.4868
123	2.49184
123	2.49773
123	2.50376
124	2.50989
124	2.51554
124	2.52084
124	2.52622
124	2.53183
124	2.53736
124	2.54287
124	2.54793
125	2.55333
125	2.55891
125	2.56437
125	2.56965
126	2.57497
126	2.58009
126	2.58503
126	2.58998
126	2.59497
126	2.59957
126	2.60426
127	2.6089
127	2.61345
127	2.61797
127	2.62203
127	2.62626
128	2.63048
128	2.63453
128	2.63869
128	2.64278
128	2.64652
129	2.65055
129	2.65458
129	2.6584
129	2.66169
129	2.66504
129	2.6683
129	2.67166
129	2.67513
130	2.67821
130	2.68147
130	2.68446
130	2.6873
130	2.69008
131	2.69293
131	2.69552
131	2.69808
131	2.70016
131	2.70238
131	2.70433
132	2.70635
132	2.70824
132	2.71009
132	2.71178
132	2.71319
133	2.7147
133	2.71607
133	2.71729
133	2.7185
133	2.71961
134	2.72089
134	2.72185
134	2.7227
134	2.72332
134	2.72391
135	2.72457
135	2.72517
135	2.72557
135	2.72587
135	2.726
135	2.72581
136	2.72578
136	2.72583
136	2.7257
136	2.72545
136	2.72512
136	2.72473
137	2.72421
137	2.7236
137	2.7232
137	2.72261
137	2.72205
138	2.72106
138	2.71994
138	2.71876
138	2.71735
138	2.71586
138	2.7143
138	2.71283
139	2.71135
139	2.70996
139	2.70853
139	2.707
139	2.70535
139	2.7038
140	2.70175
140	2.69989
140	2.69801
140	2.69567
140	2.69335
140	2.69093
140	2.68782
140	2.68529
141	2.68277
141	2.6802
141	2.67747
141	2.67479
141	2.67209
141	2.66937
142	2.66667
142	2.66382
142	2.66083
142	2.65776
143	2.65471
143	2.65166
143	2.64854
143	2.64527
143	2.64184
143	2.63821
144	2.63464
144	2.63063
144	2.62686
144	2.62292
144	2.61909
144	2.61534
144	2.61119
145	2.60698
145	2.60253
145	2.59816
145	2.59387
146	2.58907
146	2.58439
146	2.57979
146	2.57505
147	2.57058
147	2.5658
147	2.56112
147	2.5564
147	2.55121
147	2.54669
148	2.54188
148	2.537
148	2.53229
148	2.52735
148	2.52276
149	2.51772
149	2.51278
149	2.50768
149	2.50267
149	2.49792
149	2.49292
150	2.48781
150	2.48292
150	2.47808
150	2.47311
150	2.46808
150	2.46291
150	2.4576
150	2.45253
151	2.44733
151	2.44231
151	2.43733
151	2.43234
152	2.42743
152	2.42259
152	2.41754
152	2.41248
152	2.4072
152	2.40216
153	2.39736
153	2.3924
153	2.38746
153	2.38241
153	2.37742
153	2.37258
153	2.36761
154	2.36262
154	2.35736
154	2.35205
154	2.34726
154	2.34191
154	2.33703
155	2.3321
155	2.32696
155	2.32219
155	2.31702
155	2.31201
155	2.307
155	2.30217
155	2.29752
156	2.29264
156	2.28771
156	2.28305
156	2.27792
156	2.27351
156	2.26864
157	2.26398
157	2.25938
157	2.25453
157	2.25009
158	2.2454
158	2.24079
158	2.23618
158	2.2315
158	2.2271
159	2.22239
159	2.21753
159	2.21273
159	2.20792
159	2.20329
159	2.19851
160	2.1939
160	2.18939
160	2.18486
160	2.18042
160	2.17573
160	2.17096
161	2.16624
161	2.16134
161	2.15714
161	2.15271
161	2.14839
161	2.14362
161	2.13909
162	2.13462
162	2.13
162	2.12532
162	2.12053
162	2.11592
163	2.11152
163	2.10682
163	2.10217
163	2.09751
163	2.09298
164	2.08873
164	2.08409
164	2.07968
164	2.07526
164	2.07105
164	2.06699
165	2.06301
165	2.05885
165	2.0543
165	2.05013
165	2.04597
166	2.04141
166	2.03744
166	2.03301
166	2.02866
166	2.02459
167	2.02036
167	2.01627
167	2.01244
167	2.00851
167	2.00481
168	2.00101
168	1.99703
168	1.99324
168	1.98959
168	1.98614
168	1.98249
169	1.97887
169	1.97486
169	1.97155
169	1.96777
169	1.96416
169	1.96033
169	1.95676
170	1.95312
170	1.94955
170	1.94589
170	1.94238
170	1.93869
170	1.93549
171	1.93219
171	1.92889
171	1.92559
171	1.92243
171	1.91925
172	1.91639
172	1.91315
172	1.90995
172	1.90676
172	1.90397
173	1.90119
173	1.8982
173	1.89553
173	1.89276
173	1.89015
173	1.88773
174	1.88494
174	1.88231
174	1.87971
174	1.87717
174	1.87495
175	1.8723
175	1.86974
175	1.86709
175	1.86478
175	1.86252
175	1.8602
175	1.85777
175	1.85534
176	1.85291
176	1.85061
176	1.84816
176	1.84567
176	1.84322
176	1.8408
177	1.83847
177	1.83602
177	1.83355
177	1.8311
178	1.82893
178	1.82671
178	1.82469
178	1.8226
178	1.8208
178	1.81899
179	1.81738
179	1.81554
179	1.81384
179	1.81217
179	1.81054
179	1.80897
179	1.80745
180	1.8058
180	1.80422
180	1.8027
180	1.80136
180	1.8
180	1.79869
181	1.79735
181	1.79606
181	1.79483
181	1.79368
181	1.79268
182	1.79168
182	1.79072
182	1.7899
182	1.78881
182	1.78774
183	1.78685
183	1.78605
183	1.78536
183	1.78459
183	1.78395
183	1.7833
184	1.78264
184	1.78204
184	1.78144
184	1.7808
184	1.78018
184	1.77957
184	1.77897
184	1.77827
185	1.77762
185	1.77703
185	1.77645
185	1.7759
185	1.77536
185	1.77477
185	1.77419
186	1.77363
186	1.77307
186	1.77253
186	1.772
186	1.77154
187	1.77118
187	1.77083
187	1.77063
187	1.77048
187	1.77029
187	1.77023
188	1.77007
188	1.76994
188	1.76977
188	1.76968
188	1.76962
189	1.76957
189	1.7694
189	1.76943
189	1.7694
189	1.76938
190	1.7694
190	1.76951
190	1.7697
190	1.76988
190	1.77002
190	1.77039
191	1.7707
191	1.77091
191	1.7712
191	1.77149
191	1.77191
191	1.77234
192	1.77294
192	1.77336
192	1.77414
192	1.77487
193	1.77578
193	1.77666
193	1.77773
193	1.7786
193	1.77947
193	1.78052
193	1.78168
193	1.78276
193	1.78412
194	1.78536
194	1.78688
194	1.78838
194	1.79002
195	1.79141
195	1.79304
195	1.79487
195	1.79664
195	1.79849
195	1.80028
196	1.80217
196	1.80397
196	1.80576
196	1.80761
196	1.80954
197	1.81139
197	1.81338
197	1.81524
197	1.81713
197	1.81903
198	1.82088
198	1.82262
198	1.82444
198	1.82647
198	1.8284
199	1.83019
199	1.83214
199	1.83406
199	1.83612
199	1.83826
199	1.84048
200	1.84265
200	1.84499
200	1.8476
200	1.85025
200	1.85278
201	1.85535
201	1.85807
201	1.86073
201	1.86358
201	1.86601
201	1.86876
202	1.87137
202	1.8742
202	1.87694
202	1.87942
202	1.88222
203	1.88503
203	1.88786
203	1.89082
203	1.89358
203	1.89637
204	1.89936
204	1.9024
204	1.90543
204	1.90847
204	1.91165
204	1.915
204	1.91842
204	1.92164
205	1.92484
205	1.92803
205	1.93133
205	1.93461
205	1.93797
206	1.94122
206	1.94466
206	1.94798
206	1.95143
206	1.95483
207	1.95811
207	1.96155
207	1.96503
207	1.96868
207	1.97232
207	1.97587
207	1.97964
207	1.98334
208	1.98703
208	1.99071
208	1.99397
208	1.99741
208	2.00087
209	2.00447
209	2.00808
209	2.01134
209	2.01482
209	2.01859
209	2.0222
210	2.02604
210	2.02939
210	2.03302
210	2.03648
210	2.04001
210	2.0438
210	2.04695
211	2.0503
211	2.0537
211	2.05728
211	2.061
211	2.06411
211	2.06762
212	2.07116
212	2.07488
212	2.07826
212	2.082
212	2.0855
213	2.08923
213	2.0931
213	2.09702
213	2.10056
213	2.10449
214	2.1083
214	2.11224
214	2.11607
214	2.12011
214	2.12407
215	2.12804
215	2.13204
215	2.13608
215	2.13978
215	2.14366
215	2.14763
216	2.1515
216	2.15535
216	2.15906
216	2.16298
216	2.16701
216	2.17108
216	2.17499
216	2.17881
217	2.18267
217	2.18667
217	2.19067
217	2.1947
217	2.19829
218	2.20209
218	2.20593
218	2.20984
218	2.21377
218	2.21734
218	2.22127
219	2.22513
219	2.22909
219	2.233
219	2.23674
219	2.24071
219	2.24461
219	2.24855
219	2.25247
220	2.25603
220	2.25964
220	2.26343
220	2.26696
221	2.27048
221	2.27383
221	2.27733
221	2.28099
221	2.28481
222	2.28844
222	2.29193
222	2.29567
222	2.29955
222	2.30333
222	2.30684
222	2.31051
223	2.3143
223	2.31804
223	2.32186
223	2.32556
223	2.3293
223	2.33301
223	2.33676
224	2.34058
224	2.34429
224	2.34772
224	2.35128
224	2.35484
224	2.35834
225	2.36183
225	2.36502
225	2.36848
225	2.37213
225	2.37571
225	2.37913
225	2.38237
226	2.38582
226	2.38946
226	2.39303
226	2.39653
226	2.39982
227	2.40341
227	2.40677
227	2.41013
227	2.41361
227	2.41672
228	2.41994
228	2.42316
228	2.42637
228	2.42968
228	2.43269
228	2.43607
229	2.43935
229	2.44261
229	2.44594
229	2.44908
229	2.45239
229	2.45574
229	2.45905
230	2.46242
230	2.46544
230	2.46868
230	2.47194
230	2.47496
230	2.47809
231	2.48107
231	2.48414
231	2.48718
231	2.49019
231	2.49327
232	2.49627
232	2.49952
232	2.50272
232	2.50593
232	2.50914
233	2.51232
233	2.51557
233	2.5189
233	2.52244
233	2.52582
233	2.52904
234	2.53239
234	2.53587
234	2.53943
234	2.54296
234	2.54628
234	2.54992
235	2.55382
235	2.55789
235	2.5618
235	2.56568
235	2.57003
236	2.57421
236	2.57866
236	2.58298
236	2.58709
236	2.59142
236	2.59591
236	2.60031
236	2.60495
237	2.60897
237	2.61335
237	2.61767
237	2.62225
238	2.62702
238	2.63157
238	2.63653
238	2.64173
238	2.64703
239	2.65229
239	2.65736
239	2.66301
239	2.66892
239	2.67482
239	2.6805
240	2.68646
240	2.69281
240	2.6995
240	2.70633
240	2.71297
241	2.71986
241	2.72705
241	2.73448
241	2.74182
241	2.74949
242	2.75666
242	2.76466
242	2.77301
242	2.78196
242	2.79081
242	2.79964
243	2.80903
243	2.81881
243	2.82895
243	2.83915
243	2.84942
243	2.86033
243	2.87132
244	2.88307
244	2.89486
244	2.90572
244	2.91832
244	2.93083
244	2.94398
245	2.95715
245	2.97
245	2.98422
245	2.99908
245	3.01442
245	3.03031
246	3.04551
246	3.06258
246	3.08027
246	3.09782
247	3.11613
247	3.13345
247	3.15321
247	3.17301
247	3.19356
247	3.21553
248	3.23558
248	3.25735
248	3.28012
248	3.30337
248	3.32593
248	3.3499
249	3.37554
249	3.40206
249	3.4291
249	3.45535
249	3.48462
249	3.5138
249	3.54448
250	3.5754
250	3.60708
250	3.63858
250	3.67155
250	3.70659
251	3.7414
251	3.77858
251	3.81306
251	3.84978
251	3.88743
251	3.92657
251	3.96657
251	4.00541
252	4.04794
252	4.09145
252	4.13654
252	4.18229
252	4.22777
253	4.27565
253	4.32448
253	4.3765
253	4.42692
253	4.47572
254	4.53059
254	4.58494
254	4.64091
254	4.69985
254	4.75304
254	4.81213
254	4.87079
254	4.93184
255	4.99379
255	5.05427
255	5.12235
255	5.18998
255	5.259
256	5.32955
256	5.39646
256	5.46963
256	5.54606
256	5.62205
256	5.7038
256	5.77737
257	5.85654
257	5.93955
257	6.0222
257	6.10626
257	6.18607
258	6.27183
258	6.36055
258	6.45089
258	6.54291
258	6.63147
258	6.72823
258	6.82826
259	6.92882
259	7.0297
259	7.12962
260	7.23589
260	7.34537
260	7.45846
260	7.56901
260	7.67885
260	7.79518
261	7.91043
261	8.02959
261	8.15078
261	8.26579
262	8.38961
262	8.5175
262	8.64962
262	8.78219
262	8.91138
262	9.05215
263	9.19351
263	9.33732
263	9.48365
263	9.62427
263	9.77917
263	9.93235
263	10.0882
264	10.255
264	10.4048
264	10.5701
264	10.7314
265	10.893
265	11.064
265	11.2237
265	11.3976
265	11.5768
266	11.7565
266	11.9418
266	12.1196
266	12.3105
266	12.5045
267	12.7017
267	12.9054
267	13.0968
267	13.3076
267	13.5245
267	13.7387
267	13.9473
268	14.1645
268	14.3817
268	14.6082
268	14.8313
268	15.0607
268	15.2769
269	15.5123
269	15.754
269	15.9988
269	16.2433
269	16.484
269	16.738
270	16.995
270	17.2588
270	17.5187
270	17.778
270	18.0438
270	18.3165
270	18.6002
271	18.8872
271	19.1507
271	19.4365
271	19.7181
271	20.0111
271	20.3035
272	20.579
272	20.8864
272	21.1891
272	21.4996
272	21.8136
273	22.1138
273	22.4493
273	22.7762
273	23.1069
273	23.4414
273	23.7566
273	24.1078
274	24.4535
274	24.8032
274	25.1619
274	25.4909
274	25.8434
275	26.2049
275	26.566
275	26.9358
275	27.2843
275	27.6777
275	28.0705
276	28.4624
276	28.8372
276	29.2266
276	29.6312
276	30.046
277	30.4595
277	30.8772
277	31.2878
277	31.7142
277	32.1564
277	32.5812
277	33.0349
277	33.4505
278	33.8883
278	34.3305
278	34.7769
278	35.2338
278	35.6694
279	36.1409
279	36.6166
279	37.1032
279	37.5808
279	38.0492
280	38.5417
280	39.0386
280	39.5602
280	40.0591
280	40.5343
280	41.062
281	41.5732
281	42.089
281	42.6377
281	43.119
281	43.6481
281	44.1746
282	44.7131
282	45.2509
282	45.7709
282	46.3486
283	46.9161
283	47.4883
283	48.0656
283	48.6162
283	49.2034
284	49.8039
284	50.4099
284	51.0455
284	51.6129
284	52.2264
284	52.8534
285	53.46
285	54.0887
285	54.6705
285	55.2914
285	55.9251
286	56.5546
286	57.1712
286	57.83
286	58.4931
286	59.1703
287	59.8434
287	60.5119
287	61.1664
287	61.8627
287	62.5548
287	63.2708
288	63.963
288	64.6311
288	65.3518
288	66.0479
288	66.7585
288	67.4732
288	68.1426
289	68.8553
289	69.5922
289	70.333
289	71.0679
289	71.7862
289	72.539
290	73.2956
290	74.0668
290	74.8214
290	75.5503
290	76.3466
290	77.1262
290	77.9096
291	78.7393
291	79.4764
291	80.2813
291	81.0572
291	81.8256
291	82.6296
291	83.371
292	84.1701
292	84.9722
292	85.7776
292	86.5967
292	87.3741
292	88.1987
292	89.0488
293	89.8906
293	90.7357
293	91.5158
293	92.3555
293	93.2212
294	94.0677
294	94.8827
294	95.7468
294	96.5912
294	97.439
295	98.2788
295	99.1452
295	99.9446
295	100.809
295	101.7
296	102.583
296	103.457
296	104.297
296	105.2
296	106.106
296	107.004
297	107.904
297	108.782
297	109.688
297	110.597
297	111.534
297	112.474
298	113.354
298	114.25
298	115.148
298	116.061
298	116.977
298	117.832
298	118.765
299	119.687
299	120.623
299	121.561
299	122.449
299	123.403
299	124.361
300	125.308
300	126.271
300	127.17
300	128.135
300	129.089
300	130.046
300	131.042
301	131.937
301	132.872
301	133.835
301	134.773
301	135.712
302	136.6
302	137.567
302	138.549
302	139.519
302	140.437
302	141.408
303	142.38
303	143.366
303	144.353
303	145.301
303	146.276
303	147.25
304	148.252
304	149.228
304	150.231
304	151.13
304	152.082
304	153.034
304	153.988
305	154.955
305	155.882
305	156.863
305	157.844
305	158.839
305	159.822
306	160.768
306	161.753
306	162.738
306	163.751
307	164.724
307	165.643
307	166.67
307	167.656
307	168.63
308	169.63
308	170.523
308	171.497
308	172.458
308	173.432
308	174.393
309	175.327
309	176.315
309	177.302
309	178.303
309	179.29
309	180.224
310	181.237
310	182.222
310	183.219
310	184.255
310	185.171
310	186.165
310	187.158
311	188.111
311	189.023
311	189.974
311	190.923
311	191.884
312	192.843
312	193.761
312	194.73
312	195.697
312	196.676
313	197.665
313	198.601
313	199.522
313	200.48
313	201.425
313	202.421
314	203.363
314	204.291
314	205.242
314	206.165
314	207.099
314	208.03
315	208.893
315	209.806
315	210.742
315	211.676
315	212.594
316	213.485
316	214.412
316	215.323
316	216.245
316	217.152
317	218.02
317	218.96
317	219.872
317	220.783
317	221.739
317	222.558
318	223.473
318	224.349
318	225.211
318	226.106
318	226.926
318	227.804
318	228.679
319	229.563
319	230.443
319	231.283
319	232.166
319	233.045
320	233.909
320	234.781
320	235.58
320	236.433
320	237.305
321	238.15
321	239.014
321	239.794
321	240.604
321	241.433
322	242.235
322	243.045
322	243.796
322	244.609
323	245.428
323	246.234
323	247.024
323	247.8
323	248.602
323	249.389
323	250.183
323	250.955
324	251.713
324	252.477
324	253.248
324	254.034
325	254.806
325	255.521
325	256.254
325	256.982
325	257.705
326	258.434
326	259.11
326	259.851
326	260.578
326	261.3
326	262.019
326	262.686
326	263.397
327	264.105
327	264.817
327	265.517
327	266.164
327	266.882
327	267.566
328	268.227
328	268.92
328	269.537
328	270.187
328	270.841
328	271.483
329	272.121
329	272.721
329	273.369
329	274.023
329	274.664
329	275.267
329	275.9
330	276.539
330	277.174
330	277.797
330	278.417
330	279.016
331	279.628
331	280.244
331	280.832
331	281.431
331	281.995
331	282.571
332	283.143
332	283.727
332	284.299
332	284.843
332	285.414
332	285.977
332	286.544
333	287.091
333	287.619
333	288.166
333	288.716
333	289.262
334	289.789
334	290.283
334	290.822
334	291.337
334	291.84
334	292.353
335	292.813
335	293.304
335	293.791
335	294.294
335	294.785
336	295.246
336	295.742
336	296.221
336	296.697
336	297.175
337	297.611
337	298.088
337	298.549
337	299
337	299.475
337	299.892
338	300.33
338	300.77
338	301.194
338	301.621
338	302.016
338	302.43
338	302.846
339	303.27
339	303.662
339	304.073
339	304.48
339	304.884
339	305.285
340	305.681
340	306.059
340	306.454
340	306.841
340	307.234
340	307.608
341	307.964
341	308.331
341	308.69
341	309.051
341	309.407
341	309.736
341	310.081
342	310.423
342	310.78
342	311.119
342	311.442
342	311.788
343	312.122
343	312.458
343	312.786
343	313.084
343	313.416
343	313.731
344	314.039
344	314.364
344	314.641
344	314.948
344	315.24
344	315.528
344	315.814
345	316.084
345	316.368
345	316.651
345	316.932
345	317.209
345	317.468
346	317.742
346	318.012
346	318.272
346	318.518
346	318.775
347	319.029
347	319.289
347	319.539
347	319.771
347	320.005
347	320.238
348	320.47
348	320.698
348	320.925
348	321.138
348	321.36
349	321.586
349	321.806
349	322.02
349	322.226
349	322.439
349	322.649
349	322.862
350	323.067
350	323.261
350	323.461
350	323.654
350	323.854
351	324.047
351	324.222
351	324.402
351	324.58
351	324.761
351	324.936
352	325.099
352	325.274
352	325.45
352	325.62
352	325.789
353	325.946
353	326.113
353	326.275
353	326.437
353	326.597
354	326.745
354	326.903
354	327.056
354	327.202
354	327.35
354	327.484
355	327.623
355	327.763
355	327.901
355	328.039
355	328.163
356	328.298
356	328.435
356	328.566
356	328.687
356	328.816
357	328.941
357	329.066
357	329.188
357	329.305
357	329.423
358	329.541
358	329.658
358	329.769
358	329.88
358	329.982
358	330.089
358	330.195
358	330.302
359	330.406
359	330.502
359	330.605
359	330.706
359	330.807
360	330.904
360	330.998
360	331.093
360	331.187
360	331.283
360	331.373
361	331.454
361	331.541
361	331.625
361	331.707
361	331.787
362	331.859
362	331.937
362	332.013
362	332.09
362	332.166
363	332.237
363	332.312
363	332.388
363	332.46
363	332.532
363	332.598
364	332.67
364	332.739
364	332.805
364	332.875
364	332.936
364	333.001
364	333.065
365	333.127
365	333.185
365	333.245
365	333.305
365	333.364
365	333.424
366	333.481
366	333.54
366	333.599
366	333.657
366	333.714
366	333.769
367	333.822
367	333.878
367	333.933
367	333.988
368	334.042
368	334.092
368	334.143
368	334.193
368	334.244
369	334.294
369	334.341
369	334.39
369	334.44
369	334.49
369	334.537
369	334.583
369	334.63
370	334.677
370	334.724
370	334.769
370	334.81
370	334.856
370	334.9
371	334.942
371	334.987
371	335.025
371	335.066
371	335.106
371	335.146
372	335.185
372	335.222
372	335.261
372	335.301
372	335.339
372	335.377
372	335.412
373	335.449
373	335.486
373	335.522
374	335.556
374	335.591
374	335.626
374	335.661
374	335.696
374	335.729
374	335.761
375	335.792
375	335.824
375	335.856
375	335.887
375	335.917
375	335.948
376	335.978
376	336.009
376	336.039
376	336.067
376	336.096
376	336.126
377	336.156
377	336.185
377	336.212
377	336.24
377	336.267
377	336.295
377	336.322
[truncated: 2,507 more rows]

## Sheet: 85CeOx-Ni-1
H2-TPR profile of 0.03g 85CeOx/Ni
Temperature	Intensity
31	-0.06993
31	-0.0704
31	-0.071
31	-0.07177
31	-0.07239
31	-0.07311
31	-0.07412
31	-0.07508
31	-0.07598
31	-0.07688
31	-0.07775
31	-0.07871
31	-0.0797
31	-0.08067
31	-0.08168
32	-0.08255
32	-0.08359
32	-0.0846
32	-0.08567
32	-0.0867
32	-0.08779
32	-0.08892
32	-0.09004
32	-0.09125
33	-0.09255
33	-0.0937
33	-0.0949
33	-0.096
33	-0.0971
33	-0.0982
33	-0.09928
34	-0.10048
34	-0.10163
34	-0.10274
34	-0.10375
34	-0.10477
35	-0.10587
35	-0.10697
35	-0.10807
35	-0.10915
36	-0.11023
36	-0.1113
36	-0.11242
36	-0.11357
36	-0.11468
37	-0.11575
37	-0.11686
37	-0.11791
37	-0.11903
38	-0.12015
38	-0.12133
38	-0.12255
38	-0.12375
38	-0.12488
38	-0.12601
39	-0.12712
39	-0.12841
40	-0.12963
40	-0.13075
40	-0.13193
40	-0.13297
40	-0.13416
40	-0.13535
41	-0.1365
41	-0.13775
41	-0.13884
42	-0.14001
42	-0.14112
42	-0.14226
42	-0.14337
42	-0.14441
43	-0.14557
43	-0.14676
43	-0.14799
43	-0.14924
43	-0.15036
44	-0.15157
44	-0.15274
44	-0.15391
44	-0.15505
44	-0.15625
45	-0.15738
45	-0.15851
45	-0.15958
46	-0.16066
46	-0.16166
46	-0.16269
46	-0.16377
46	-0.16482
47	-0.1658
47	-0.16667
47	-0.16772
47	-0.1687
47	-0.16965
47	-0.17054
48	-0.17142
48	-0.17227
48	-0.17309
48	-0.17392
49	-0.17485
49	-0.17579
49	-0.17677
49	-0.17774
49	-0.17866
49	-0.17967
50	-0.18059
50	-0.18155
50	-0.18241
50	-0.18323
50	-0.18414
51	-0.18499
51	-0.18597
51	-0.18695
51	-0.18789
51	-0.18889
52	-0.18979
52	-0.19079
52	-0.19172
52	-0.19268
52	-0.19362
52	-0.19442
53	-0.19538
53	-0.19629
53	-0.19713
53	-0.19794
53	-0.19868
53	-0.1995
54	-0.20031
54	-0.20113
54	-0.2018
54	-0.20244
54	-0.20325
55	-0.20403
55	-0.20465
55	-0.20545
55	-0.20621
55	-0.20699
55	-0.20784
55	-0.20867
56	-0.20949
56	-0.21027
56	-0.21123
56	-0.21216
56	-0.2131
56	-0.21417
57	-0.21517
57	-0.21623
57	-0.21724
57	-0.21822
58	-0.21916
58	-0.22006
58	-0.22103
58	-0.22201
58	-0.22305
58	-0.22401
59	-0.22486
59	-0.22588
59	-0.22684
59	-0.22779
59	-0.22865
60	-0.22944
60	-0.23029
60	-0.23118
60	-0.232
60	-0.23285
61	-0.23348
61	-0.2342
61	-0.23486
61	-0.23559
61	-0.23629
61	-0.23701
62	-0.23779
62	-0.23863
62	-0.23936
62	-0.24011
62	-0.24099
63	-0.24186
63	-0.2427
63	-0.24343
63	-0.24404
63	-0.24465
64	-0.24534
64	-0.24591
64	-0.24643
64	-0.24692
64	-0.24728
65	-0.24774
65	-0.24822
65	-0.24861
65	-0.24889
65	-0.24926
65	-0.24976
66	-0.25007
66	-0.2505
66	-0.25096
66	-0.2516
66	-0.25222
66	-0.25289
67	-0.2534
67	-0.25392
67	-0.25433
67	-0.25485
67	-0.25552
67	-0.25633
67	-0.25713
68	-0.25784
68	-0.25859
68	-0.25931
68	-0.26007
68	-0.26061
69	-0.26115
69	-0.26173
69	-0.26233
69	-0.26281
69	-0.26315
70	-0.26332
70	-0.26362
70	-0.26383
70	-0.26408
70	-0.26408
70	-0.26404
71	-0.26397
71	-0.26374
71	-0.26319
71	-0.26267
71	-0.26225
72	-0.26191
72	-0.26152
72	-0.26112
72	-0.26064
72	-0.26016
72	-0.25966
73	-0.25913
73	-0.25854
73	-0.25792
73	-0.25734
74	-0.25667
74	-0.25589
74	-0.25496
74	-0.25416
74	-0.25339
74	-0.25254
75	-0.25161
75	-0.25066
75	-0.24963
75	-0.24872
75	-0.24791
75	-0.24727
75	-0.24663
76	-0.24622
76	-0.2458
76	-0.24537
76	-0.24497
76	-0.24462
76	-0.24411
77	-0.24369
77	-0.24321
77	-0.24264
77	-0.24204
77	-0.24131
78	-0.24065
78	-0.23989
78	-0.23931
78	-0.23875
78	-0.23807
79	-0.23744
79	-0.23673
79	-0.23602
79	-0.23537
79	-0.2347
79	-0.23396
80	-0.23299
80	-0.23198
80	-0.23095
80	-0.22998
80	-0.22903
81	-0.22816
81	-0.22736
81	-0.22648
81	-0.22557
81	-0.22464
81	-0.22388
82	-0.22327
82	-0.22253
82	-0.22169
82	-0.22095
82	-0.2202
83	-0.2195
83	-0.21862
83	-0.21777
83	-0.21691
83	-0.21586
83	-0.21485
83	-0.21406
83	-0.21311
84	-0.21233
84	-0.21146
84	-0.21052
84	-0.20965
85	-0.20879
85	-0.20797
85	-0.20709
85	-0.20621
85	-0.20536
85	-0.20453
86	-0.20386
86	-0.2032
86	-0.20239
86	-0.20157
86	-0.20081
86	-0.20015
86	-0.19945
86	-0.19878
87	-0.19822
87	-0.19771
87	-0.19715
87	-0.19677
87	-0.19627
87	-0.19573
88	-0.19513
88	-0.19448
88	-0.19375
88	-0.19315
88	-0.19271
89	-0.19218
89	-0.1916
89	-0.19098
89	-0.19034
89	-0.1897
89	-0.18909
89	-0.18851
90	-0.18786
90	-0.18721
90	-0.18656
90	-0.18596
90	-0.18538
91	-0.18481
91	-0.18418
91	-0.18351
91	-0.18291
91	-0.18235
91	-0.18185
92	-0.18134
92	-0.18073
92	-0.18005
92	-0.1796
92	-0.17921
92	-0.17877
93	-0.17824
93	-0.17786
93	-0.17741
93	-0.17688
93	-0.17634
93	-0.17583
93	-0.17523
94	-0.17467
94	-0.17409
94	-0.17342
94	-0.17279
94	-0.17218
95	-0.17155
95	-0.17085
95	-0.17015
95	-0.16946
95	-0.1688
96	-0.16809
96	-0.16747
96	-0.16682
96	-0.16618
96	-0.16546
96	-0.16489
97	-0.16428
97	-0.16367
97	-0.16294
97	-0.16219
97	-0.16141
98	-0.16073
98	-0.16005
98	-0.15933
98	-0.15853
98	-0.15777
99	-0.15707
99	-0.15649
99	-0.15603
99	-0.15552
99	-0.15505
100	-0.15452
100	-0.15397
100	-0.15336
100	-0.15276
100	-0.15214
100	-0.15144
101	-0.15077
101	-0.15015
101	-0.14947
101	-0.14894
101	-0.14852
102	-0.14809
102	-0.1477
102	-0.14731
103	-0.1469
103	-0.14671
103	-0.14639
103	-0.14603
103	-0.14569
103	-0.1454
104	-0.1451
104	-0.14465
104	-0.14429
104	-0.14381
104	-0.14346
105	-0.14267
105	-0.14179
105	-0.141
105	-0.14032
105	-0.13966
105	-0.13913
105	-0.13837
106	-0.13781
106	-0.13693
106	-0.13601
106	-0.13503
106	-0.1341
107	-0.13301
107	-0.132
107	-0.13101
107	-0.13001
107	-0.12895
107	-0.12791
107	-0.12692
107	-0.12602
108	-0.12505
108	-0.12397
108	-0.12294
109	-0.12199
109	-0.12113
109	-0.12027
109	-0.11938
109	-0.11843
109	-0.11764
110	-0.11687
110	-0.11613
110	-0.11524
110	-0.11435
110	-0.11341
110	-0.11252
110	-0.11162
111	-0.11077
111	-0.10976
111	-0.1089
111	-0.10799
111	-0.10695
112	-0.10585
112	-0.10495
112	-0.10407
112	-0.10325
112	-0.10217
113	-0.10109
113	-0.10021
113	-0.09925
113	-0.09844
113	-0.09773
113	-0.09684
113	-0.09578
113	-0.09474
114	-0.09358
114	-0.09243
114	-0.09114
114	-0.08987
114	-0.08852
114	-0.08728
115	-0.08595
115	-0.08469
115	-0.08339
115	-0.0823
115	-0.0813
115	-0.08037
116	-0.07947
116	-0.0784
116	-0.07727
116	-0.07629
116	-0.07538
116	-0.07447
116	-0.07357
117	-0.07253
117	-0.07167
117	-0.07064
117	-0.06991
117	-0.06922
118	-0.06851
118	-0.06788
118	-0.06731
118	-0.06662
118	-0.06592
118	-0.06518
119	-0.06455
119	-0.06386
119	-0.06299
119	-0.06196
119	-0.06086
120	-0.06003
120	-0.05926
120	-0.05837
120	-0.05749
120	-0.05669
120	-0.05594
121	-0.05525
121	-0.05458
121	-0.054
121	-0.05327
121	-0.05252
122	-0.05172
122	-0.05098
122	-0.05029
122	-0.04966
122	-0.04904
122	-0.04848
122	-0.04788
123	-0.04738
123	-0.0468
123	-0.0464
123	-0.04589
123	-0.04545
124	-0.04487
124	-0.04435
124	-0.04377
124	-0.04321
124	-0.04261
125	-0.04192
125	-0.04119
125	-0.04041
125	-0.03964
125	-0.03874
125	-0.03787
126	-0.03708
126	-0.03643
126	-0.03571
126	-0.03499
126	-0.03426
127	-0.03344
127	-0.03273
127	-0.03193
127	-0.03116
127	-0.0305
127	-0.02981
128	-0.02919
128	-0.02849
128	-0.02784
128	-0.02725
129	-0.02665
129	-0.02604
129	-0.02543
129	-0.0248
129	-0.02419
129	-0.02355
129	-0.02295
130	-0.02232
130	-0.02168
130	-0.02106
130	-0.0204
130	-0.01981
131	-0.0191
131	-0.01836
131	-0.01754
131	-0.01685
131	-0.01611
132	-0.01544
132	-0.0146
132	-0.01376
132	-0.0129
132	-0.01211
132	-0.01137
132	-0.01062
133	-0.00984
133	-0.00907
133	-0.00829
133	-0.00756
133	-0.00679
134	-0.00599
134	-0.00526
134	-0.00452
134	-0.00375
134	-0.00306
134	-0.00228
135	-0.00157
135	-0.000940329
135	-0.00020827
135	0.000461286
135	0.00116
136	0.00187
136	0.00255
136	0.00333
136	0.00411
136	0.00487
136	0.00573
137	0.00644
137	0.00723
137	0.00803
137	0.00881
137	0.0097
138	0.01058
138	0.01146
138	0.01244
138	0.01336
138	0.01417
138	0.01503
139	0.01583
139	0.01668
139	0.01751
139	0.01848
139	0.01923
139	0.02013
139	0.02102
140	0.02196
140	0.02291
140	0.0238
140	0.02453
140	0.02541
141	0.02621
141	0.02708
141	0.02782
141	0.02851
141	0.02929
142	0.03
142	0.03074
142	0.03145
142	0.03202
142	0.03253
143	0.03315
143	0.03376
143	0.03434
143	0.03515
143	0.03598
143	0.03674
144	0.03769
144	0.0383
144	0.03908
144	0.03967
144	0.04042
144	0.04099
145	0.04157
145	0.042
145	0.04245
145	0.04289
145	0.04352
145	0.04417
145	0.04509
146	0.04601
146	0.04685
146	0.0476
146	0.04841
146	0.04904
146	0.04991
147	0.05069
147	0.05145
147	0.05212
147	0.05277
147	0.05345
147	0.05408
147	0.05482
148	0.05542
148	0.05597
148	0.05659
148	0.05738
148	0.05791
148	0.05855
148	0.05901
148	0.05945
149	0.05985
149	0.06012
149	0.06027
149	0.0605
149	0.06063
149	0.06075
150	0.06094
150	0.06107
150	0.06116
150	0.06156
150	0.062
150	0.06248
150	0.06288
151	0.06326
151	0.06359
151	0.06389
152	0.06431
152	0.0647
152	0.06534
152	0.06577
152	0.06634
152	0.06682
153	0.06737
153	0.06791
153	0.0685
153	0.06899
153	0.06944
154	0.06984
154	0.07042
154	0.07106
154	0.0717
154	0.07228
155	0.07279
155	0.07327
155	0.07381
155	0.07429
155	0.07497
155	0.07562
156	0.07631
156	0.07706
156	0.07778
156	0.07859
156	0.0793
157	0.08002
157	0.08071
157	0.08144
157	0.08213
157	0.0828
157	0.08341
157	0.08416
158	0.08493
158	0.08574
158	0.08652
158	0.08742
158	0.08832
159	0.08919
159	0.0901
159	0.09098
159	0.09189
159	0.09276
159	0.09361
159	0.09453
159	0.09536
160	0.09622
160	0.09712
160	0.09805
160	0.09905
160	0.09998
161	0.10099
161	0.10204
161	0.10314
161	0.10398
161	0.10482
161	0.10564
161	0.10652
161	0.10745
161	0.10832
162	0.10917
162	0.11001
162	0.11082
162	0.11163
162	0.11247
163	0.11331
163	0.11418
163	0.11509
163	0.11592
163	0.11678
164	0.11764
164	0.11859
164	0.11936
164	0.12016
164	0.12117
164	0.12216
165	0.12319
165	0.12412
165	0.12515
165	0.12614
165	0.12711
165	0.12806
165	0.12911
166	0.13017
166	0.13128
166	0.13229
166	0.13342
166	0.13451
167	0.13561
167	0.13678
167	0.13794
167	0.13909
167	0.14021
168	0.14124
168	0.14233
168	0.14333
168	0.1444
168	0.14548
168	0.14653
169	0.1475
169	0.14837
169	0.14933
169	0.1504
169	0.15156
170	0.15264
170	0.1538
170	0.15487
170	0.15592
170	0.15693
170	0.15802
171	0.15916
171	0.16043
171	0.16177
171	0.16315
171	0.16448
171	0.16571
171	0.16697
172	0.16831
172	0.16963
172	0.17097
172	0.17217
172	0.17349
172	0.17485
173	0.17612
173	0.17743
173	0.17861
173	0.17978
173	0.18101
173	0.18256
173	0.18412
174	0.18567
174	0.18716
174	0.18877
174	0.19024
174	0.1917
174	0.19307
175	0.19454
175	0.19595
175	0.19745
175	0.1988
175	0.20016
175	0.20158
175	0.20313
176	0.20467
176	0.20628
176	0.20775
176	0.20932
176	0.21095
176	0.21259
177	0.21425
177	0.21575
177	0.21731
177	0.21898
177	0.22054
178	0.22212
178	0.22365
178	0.22503
178	0.2266
178	0.22817
178	0.22989
179	0.23143
179	0.23319
179	0.23488
179	0.23656
180	0.2382
180	0.23971
180	0.24132
180	0.24324
180	0.24517
180	0.24712
181	0.24896
181	0.25102
181	0.25306
181	0.25511
181	0.25722
182	0.25911
182	0.26097
182	0.26281
182	0.26464
182	0.26644
183	0.26824
183	0.27006
183	0.27201
183	0.27417
183	0.27607
183	0.27792
184	0.27982
184	0.28159
184	0.2835
184	0.28569
184	0.28766
185	0.28978
185	0.29194
185	0.29403
185	0.29613
185	0.29814
186	0.30031
186	0.30252
186	0.30482
186	0.30724
186	0.30954
186	0.31211
187	0.31467
187	0.31721
187	0.31953
187	0.32221
187	0.32485
187	0.32783
187	0.33045
187	0.33318
188	0.33581
188	0.33846
188	0.34122
189	0.34398
189	0.34677
189	0.34941
189	0.3521
189	0.35475
189	0.35733
189	0.36001
190	0.3626
190	0.36522
190	0.36796
190	0.37065
190	0.37339
191	0.3761
191	0.37889
191	0.38163
191	0.38438
191	0.38707
192	0.38964
192	0.3923
192	0.39505
192	0.39778
192	0.40057
192	0.40302
193	0.40572
193	0.40833
193	0.411
193	0.41366
193	0.41628
193	0.41908
194	0.42187
194	0.42482
194	0.42778
194	0.43054
194	0.43341
195	0.43644
195	0.43933
195	0.44229
195	0.44492
195	0.44766
196	0.45041
196	0.45318
196	0.4558
196	0.45871
196	0.46148
196	0.46436
196	0.46724
196	0.47008
197	0.47278
197	0.47552
197	0.47842
197	0.48124
198	0.48406
198	0.48678
198	0.48966
198	0.49271
198	0.49577
198	0.4988
198	0.50172
198	0.50481
199	0.50787
199	0.51112
199	0.51437
199	0.51754
199	0.52091
199	0.5242
200	0.52762
200	0.53089
200	0.53408
200	0.53744
200	0.54083
200	0.54422
200	0.54777
200	0.55094
201	0.55459
201	0.55798
201	0.56138
201	0.56489
201	0.56811
202	0.57149
202	0.57491
202	0.57834
202	0.58189
202	0.58516
202	0.58861
202	0.59219
202	0.5957
203	0.59911
203	0.60278
203	0.60635
203	0.60999
203	0.61357
204	0.61701
204	0.62071
204	0.6242
204	0.62784
204	0.63145
204	0.63516
205	0.63856
205	0.64237
205	0.64625
205	0.6502
206	0.65414
206	0.65807
206	0.66213
206	0.66613
206	0.67014
206	0.67412
206	0.67793
207	0.68187
207	0.68583
207	0.69
207	0.69421
207	0.69795
208	0.7019
208	0.70587
208	0.70986
208	0.71388
208	0.71797
208	0.72242
208	0.72699
209	0.73157
209	0.7361
209	0.74042
209	0.74515
209	0.74986
210	0.75448
210	0.7591
210	0.76339
210	0.76782
210	0.77254
211	0.77713
211	0.78168
211	0.78576
211	0.79003
211	0.79459
211	0.79906
212	0.80352
212	0.80827
212	0.81306
212	0.81795
212	0.82298
213	0.82779
213	0.83274
213	0.83779
213	0.84273
213	0.84792
213	0.85309
214	0.85795
214	0.86298
214	0.86785
214	0.87287
215	0.87784
215	0.88264
215	0.8878
215	0.89313
215	0.89846
215	0.90377
215	0.90889
216	0.9144
216	0.91982
216	0.92539
216	0.93105
216	0.93617
216	0.94189
216	0.94731
217	0.95289
217	0.95857
217	0.96372
217	0.9694
217	0.97511
218	0.98063
218	0.98631
218	0.99153
218	0.99732
218	1.0031
219	1.00887
219	1.01471
219	1.0203
219	1.02615
219	1.03232
220	1.03846
220	1.0446
220	1.05097
220	1.05725
220	1.06372
220	1.07001
221	1.0759
221	1.08203
221	1.08833
221	1.09467
221	1.10134
221	1.10802
222	1.11469
222	1.12145
222	1.12879
222	1.13623
222	1.14358
223	1.15073
223	1.15831
223	1.1659
223	1.17393
223	1.18179
223	1.1893
223	1.19704
224	1.20478
224	1.21246
224	1.22036
224	1.22766
224	1.23566
225	1.24384
225	1.25195
225	1.2603
225	1.26827
225	1.27689
225	1.28572
226	1.29435
226	1.30304
226	1.31097
226	1.31996
226	1.32913
227	1.3382
227	1.34781
227	1.35664
228	1.366
228	1.37563
228	1.38511
228	1.39495
228	1.40424
228	1.41421
229	1.42454
229	1.43503
229	1.44526
229	1.45621
229	1.46728
230	1.47877
230	1.49028
230	1.5017
230	1.51289
230	1.52494
230	1.53698
230	1.54962
231	1.56219
231	1.57406
231	1.58644
231	1.59904
231	1.61183
231	1.62453
232	1.63676
232	1.64972
232	1.66335
232	1.67737
232	1.69102
233	1.70417
233	1.71877
233	1.73351
233	1.74846
233	1.76316
233	1.77735
233	1.79286
234	1.8083
234	1.82372
234	1.83987
234	1.85434
234	1.87041
234	1.88644
235	1.90261
235	1.91945
235	1.93568
235	1.95346
235	1.97144
236	1.9894
236	2.00766
236	2.02548
236	2.04438
236	2.06397
236	2.08374
236	2.10279
236	2.12293
237	2.14308
237	2.16411
237	2.18472
237	2.20623
237	2.22618
238	2.24764
238	2.26985
238	2.29322
238	2.31582
238	2.33852
238	2.3626
239	2.38721
239	2.4121
239	2.43664
239	2.46122
239	2.48638
239	2.51224
239	2.53949
239	2.56671
240	2.59286
240	2.62026
240	2.64795
240	2.67616
241	2.70477
241	2.73192
241	2.76116
241	2.79139
241	2.82246
241	2.85428
242	2.88512
242	2.91833
242	2.95134
242	2.98531
242	3.02092
243	3.05357
243	3.08968
243	3.126
243	3.16343
243	3.20198
244	3.23662
244	3.27425
244	3.31365
244	3.35221
244	3.39263
244	3.43078
245	3.47298
245	3.51584
245	3.55936
245	3.60111
245	3.64589
245	3.6912
246	3.73771
246	3.78444
246	3.83125
246	3.87776
246	3.92556
246	3.97445
246	4.02485
247	4.07573
247	4.12297
247	4.17292
247	4.22342
247	4.27532
247	4.32718
248	4.37742
248	4.43138
248	4.48626
248	4.54322
248	4.59938
248	4.65383
248	4.71241
249	4.77155
249	4.83393
249	4.89464
249	4.9521
249	5.01605
250	5.07911
250	5.14108
250	5.20561
250	5.26577
250	5.33104
250	5.39605
250	5.464
250	5.53254
251	5.59708
251	5.66725
251	5.7403
251	5.81311
251	5.88696
252	5.95559
252	6.03101
252	6.10745
252	6.18261
252	6.2618
252	6.3346
253	6.41262
253	6.49377
253	6.57265
253	6.65363
253	6.73005
253	6.81303
254	6.89708
254	6.98325
254	7.07035
254	7.15623
254	7.24539
255	7.3369
255	7.4294
255	7.52053
255	7.61013
255	7.70619
255	7.802
255	7.9018
256	8.00268
256	8.09803
256	8.19569
256	8.29324
256	8.3944
256	8.49692
257	8.59274
257	8.69981
257	8.80509
257	8.91297
257	9.02219
258	9.12811
258	9.24267
258	9.35396
258	9.46628
258	9.5845
258	9.69295
259	9.81503
259	9.93369
259	10.0517
259	10.1775
259	10.2896
259	10.4097
259	10.5327
260	10.6571
260	10.7825
260	10.9025
260	11.0341
260	11.1672
260	11.2999
261	11.4268
261	11.5621
261	11.7005
261	11.8404
261	11.9796
261	12.1202
261	12.2583
262	12.3996
262	12.5444
262	12.6908
262	12.8366
262	12.974
263	13.1211
263	13.2698
263	13.4262
264	13.5803
264	13.7318
264	13.8925
264	14.0563
264	14.2223
265	14.388
265	14.549
265	14.7236
265	14.8982
265	15.0747
265	15.2583
266	15.4267
266	15.6095
266	15.7896
266	15.9717
267	16.1612
267	16.3372
267	16.5282
267	16.7215
267	16.9197
267	17.1202
268	17.3117
268	17.5161
268	17.7253
268	17.9366
268	18.1357
268	18.348
269	18.5624
269	18.7873
269	19.0052
269	19.2281
269	19.4348
269	19.6552
269	19.8775
270	20.0985
270	20.3248
270	20.5372
270	20.7644
270	20.9997
271	21.2373
271	21.4736
271	21.7089
271	21.9494
271	22.1953
271	22.4465
271	22.6966
271	22.9383
272	23.192
272	23.4477
272	23.7123
272	23.9688
272	24.2094
273	24.4662
273	24.7248
273	24.9892
273	25.2554
273	25.5128
273	25.7873
274	26.0641
274	26.3434
274	26.6254
274	26.8916
274	27.1853
275	27.4779
275	27.7735
275	28.0801
275	28.3612
275	28.6736
276	28.9847
276	29.2904
276	29.6071
276	29.8967
276	30.2014
277	30.5173
277	30.8357
277	31.1611
277	31.471
277	31.8008
277	32.1376
278	32.4721
278	32.791
278	33.1305
278	33.4773
278	33.8315
279	34.1746
279	34.5349
279	34.874
279	35.2259
279	35.5806
280	35.9431
280	36.3034
280	36.6413
280	37.0016
280	37.3696
280	37.7449
280	38.1175
280	38.4869
281	38.8687
281	39.2575
281	39.6435
282	40.0265
282	40.3954
282	40.7927
282	41.1872
282	41.5973
282	42.0047
282	42.3818
282	42.7888
283	43.1876
283	43.5837
283	43.9993
283	44.3832
283	44.7982
284	45.2212
284	45.6467
284	46.0745
284	46.4812
284	46.9188
284	47.3587
285	47.7886
285	48.2319
285	48.6412
285	49.0817
285	49.5296
285	49.9727
285	50.4294
286	50.8455
286	51.2816
286	51.7253
286	52.1647
286	52.6119
287	53.0364
287	53.4869
287	53.9516
287	54.4055
287	54.8609
287	55.3113
288	55.782
288	56.2475
288	56.7207
288	57.1882
288	57.6378
288	58.1074
288	58.5713
289	59.0484
289	59.5134
289	59.947
289	60.4131
289	60.8732
289	61.3404
290	61.8038
290	62.2552
290	62.7398
290	63.2182
290	63.6906
290	64.1703
290	64.6244
290	65.1047
291	65.5857
291	66.0669
291	66.5748
291	67.0313
291	67.5274
292	68.0045
292	68.4823
292	68.967
292	69.4128
292	69.8851
293	70.3642
293	70.8434
293	71.3293
293	71.7889
293	72.2817
294	72.7747
294	73.2614
294	73.7221
294	74.2093
294	74.6971
294	75.1985
295	75.6871
295	76.1825
295	76.6517
295	77.1342
295	77.6104
295	78.0867
296	78.5763
296	79.0258
296	79.5015
296	79.9897
296	80.4835
296	80.9631
296	81.4283
297	81.9119
297	82.3939
297	82.8872
297	83.3594
297	83.8044
298	84.2931
298	84.7673
298	85.2527
298	85.7174
298	86.1491
299	86.6178
299	87.0725
299	87.5262
299	87.9845
299	88.4101
299	88.8654
300	89.3254
300	89.7894
300	90.2453
300	90.6749
300	91.1328
300	91.5823
300	92.0297
301	92.4801
301	92.8921
301	93.331
301	93.7789
301	94.1981
301	94.6317
302	95.0277
302	95.4376
302	95.8501
302	96.2536
302	96.6428
303	97.0397
303	97.4386
303	97.8446
303	98.2413
303	98.6286
303	99.0016
304	99.3916
304	99.7723
304	100.159
304	100.536
304	100.888
304	101.251
304	101.605
305	101.96
305	102.305
305	102.622
305	102.954
305	103.282
306	103.61
306	103.929
306	104.235
306	104.554
306	104.868
306	105.186
307	105.491
307	105.774
307	106.074
307	106.364
307	106.649
307	106.937
308	107.193
308	107.47
308	107.73
308	107.982
308	108.239
309	108.467
309	108.704
309	108.935
309	109.164
309	109.391
310	109.603
310	109.819
310	110.034
310	110.235
310	110.423
310	110.615
311	110.801
311	110.985
311	111.157
311	111.325
311	111.476
311	111.627
311	111.767
312	111.897
312	112.021
312	112.132
312	112.239
312	112.341
313	112.436
313	112.52
313	112.596
313	112.665
313	112.726
314	112.779
314	112.824
314	112.859
314	112.887
314	112.906
314	112.917
314	112.919
314	112.914
315	112.899
315	112.876
315	112.844
315	112.802
315	112.755
316	112.695
316	112.625
316	112.546
316	112.457
316	112.364
316	112.256
317	112.14
317	112.013
317	111.877
317	111.747
317	111.596
318	111.431
318	111.269
318	111.092
318	110.924
318	110.738
319	110.542
319	110.341
319	110.137
319	109.915
319	109.686
320	109.442
320	109.189
320	108.935
320	108.681
320	108.409
320	108.129
321	107.838
321	107.539
321	107.249
321	106.941
321	106.631
322	106.31
322	105.987
322	105.682
322	105.353
322	105.014
323	104.669
323	104.319
323	103.969
323	103.599
323	103.228
323	102.85
323	102.462
323	102.093
324	101.693
324	101.291
324	100.884
325	100.453
325	100.062
325	99.6255
325	99.2061
325	98.7811
325	98.3329
326	97.9219
326	97.4755
326	97.0242
326	96.5617
326	96.0947
327	95.6488
327	95.167
327	94.6811
327	94.1973
327	93.7427
327	93.2504
327	92.7457
328	92.2305
328	91.7251
328	91.2368
328	90.7386
328	90.2231
329	89.7112
329	89.2033
329	88.6852
329	88.193
329	87.6693
329	87.1352
329	86.5911
329	86.0586
330	85.5384
330	84.9861
330	84.4388
330	83.8815
330	83.3367
330	82.797
331	82.2477
331	81.6889
331	81.1125
331	80.5488
331	80.0367
331	79.4611
332	78.9063
332	78.3493
332	77.7824
332	77.2448
332	76.6585
332	76.0778
332	75.503
333	74.9185
333	74.3637
333	73.7598
333	73.1699
333	72.579
334	71.9791
334	71.4347
334	70.8418
334	70.2325
334	69.6469
334	69.045
335	68.4992
335	67.9291
335	67.3427
335	66.7642
335	66.2014
335	65.6063
335	65.0108
336	64.4068
336	63.8105
336	63.2218
336	62.6487
336	62.0592
337	61.4376
337	60.8402
337	60.2349
337	59.6618
337	59.0567
337	58.4678
337	57.8715
337	57.2833
338	56.736
338	56.1492
338	55.5712
338	54.9854
338	54.4005
338	53.824
339	53.2324
339	52.6418
339	52.0439
339	51.463
339	50.9068
340	50.3115
340	49.7256
340	49.1407
340	48.5337
340	47.9911
341	47.4026
341	46.8391
341	46.2848
341	45.7012
341	45.1735
342	44.6086
342	44.0379
342	43.4771
342	42.9104
342	42.3767
342	41.8068
343	41.2394
343	40.6745
343	40.157
343	39.597
343	39.047
344	38.4846
344	37.9396
344	37.4192
344	36.8864
344	36.3561
345	35.8286
345	35.3108
345	34.7812
345	34.29
345	33.7727
345	33.2511
346	32.7254
346	32.2166
346	31.7247
346	31.2151
346	30.7085
346	30.1918
346	29.6919
347	29.2155
347	28.722
347	28.2384
347	27.7383
347	27.2614
347	26.8201
348	26.3496
348	25.8889
348	25.4319
348	24.9722
348	24.5349
349	24.07
349	23.6157
349	23.1656
349	22.7202
349	22.2973
349	21.8492
350	21.412
350	20.9857
350	20.5531
350	20.1593
350	19.7476
350	19.3358
350	18.9456
351	18.5444
351	18.1856
351	17.8105
351	17.4355
351	17.071
351	16.7169
352	16.3584
352	16.0005
352	15.6436
352	15.3023
352	14.9803
353	14.646
353	14.3219
353	13.9907
353	13.6746
353	13.3602
354	13.0683
354	12.7655
354	12.4805
354	12.1934
354	11.9157
354	11.6619
355	11.3982
355	11.1323
355	10.8755
355	10.624
355	10.3847
356	10.1402
356	9.90421
356	9.66422
356	9.43912
356	9.228
356	9.00654
356	8.7902
357	8.58139
357	8.36932
357	8.18594
357	7.98535
357	7.79945
358	7.62017
358	7.43987
358	7.27559
358	7.10281
358	6.93153
358	6.76385
359	6.59988
359	6.4481
359	6.29084
359	6.13709
359	5.98489
360	5.84597
360	5.70256
360	5.56244
360	5.42186
360	5.28829
360	5.15484
361	5.03845
361	4.91825
361	4.79976
361	4.6878
361	4.57611
362	4.47518
362	4.36994
362	4.26688
362	4.16737
362	4.07282
362	3.98295
362	3.89271
363	3.80728
363	3.7242
363	3.64465
363	3.57116
363	3.4986
363	3.42887
364	3.36075
364	3.29716
364	3.23937
364	3.18126
364	3.12543
364	3.07086
365	3.01838
365	2.97056
365	2.92105
365	2.87348
365	2.82779
365	2.7838
365	2.74371
366	2.70142
366	2.66177
366	2.62397
366	2.58592
366	2.55291
367	2.51698
367	2.48312
367	2.45071
367	2.41841
367	2.39041
368	2.36119
368	2.33276
368	2.3049
368	2.27871
368	2.25253
368	2.22663
369	2.20086
369	2.17646
369	2.15421
369	2.13127
369	2.10894
370	2.0866
370	2.06548
370	2.04479
370	2.02541
370	2.00638
371	1.98785
371	1.96976
371	1.95247
371	1.93675
371	1.92066
371	1.90458
372	1.88864
372	1.87347
372	1.85896
372	1.84424
372	1.8301
372	1.81635
372	1.8031
373	1.79092
373	1.77825
373	1.76629
373	1.7544
373	1.74302
373	1.73313
374	1.72228
374	1.71225
374	1.70223
374	1.69184
374	1.68249
374	1.67279
374	1.66301
375	1.65325
375	1.6436
375	1.63469
375	1.62537
375	1.61627
375	1.60748
376	1.59894
376	1.59116
376	1.58342
376	1.57561
376	1.56836
376	1.56134
376	1.55444
376	1.54788
377	1.54176
377	1.53594
377	1.53053
377	1.52495
377	1.51943
378	1.51392
[truncated: 2,507 more rows]

## Sheet: 85CeOx-Ni-2
H2-TPR profile of 0.1g 85CeOx/Ni
Temperature	Intensity
31	0.00796
31	0.00767
31	0.00754
31	0.00739
31	0.00708
31	0.00638
31	0.00603
31	0.00581
31	0.00557
31	0.00537
31	0.00481
31	0.00402
31	0.00369
31	0.00343
31	0.00318
32	0.00288
32	0.00256
32	0.00222
32	0.00194
32	0.00142
32	0.000682649
32	2.97422e-05
32	-0.000690926
33	-0.00157
33	-0.00231
33	-0.00328
33	-0.00418
33	-0.00523
33	-0.00637
34	-0.00748
34	-0.00852
34	-0.00956
34	-0.01101
34	-0.01209
34	-0.01322
34	-0.01405
35	-0.01541
35	-0.01667
35	-0.01799
35	-0.01904
36	-0.02024
36	-0.0212
36	-0.02212
36	-0.02303
37	-0.02395
37	-0.02508
37	-0.02588
37	-0.02684
37	-0.02777
38	-0.0287
38	-0.02969
38	-0.03066
38	-0.0316
39	-0.03256
39	-0.03342
39	-0.03434
39	-0.03518
40	-0.03609
40	-0.03693
40	-0.03787
40	-0.03866
41	-0.03938
41	-0.03993
41	-0.04034
41	-0.04056
42	-0.04122
42	-0.04188
42	-0.04271
42	-0.04343
42	-0.04413
43	-0.04487
43	-0.04564
43	-0.04627
43	-0.04692
44	-0.04777
44	-0.0486
44	-0.04944
44	-0.05023
44	-0.05094
45	-0.05145
45	-0.05198
45	-0.05249
45	-0.05295
46	-0.05343
46	-0.05387
46	-0.0543
46	-0.05426
46	-0.05437
46	-0.05492
47	-0.05551
47	-0.0562
47	-0.05668
47	-0.05729
47	-0.05795
48	-0.05849
48	-0.05931
48	-0.05977
48	-0.06043
48	-0.061
49	-0.0615
49	-0.06186
49	-0.06218
49	-0.06235
49	-0.0626
49	-0.06284
50	-0.06324
50	-0.06363
50	-0.06384
50	-0.06422
50	-0.06482
50	-0.06541
50	-0.06576
51	-0.06618
51	-0.06651
51	-0.06663
51	-0.06708
51	-0.0673
51	-0.06762
52	-0.06799
52	-0.06829
52	-0.06878
52	-0.06925
52	-0.06949
53	-0.06973
53	-0.07017
53	-0.07052
53	-0.07094
53	-0.07117
53	-0.07152
54	-0.07188
54	-0.0722
54	-0.07256
54	-0.07316
54	-0.07376
55	-0.0744
55	-0.07491
55	-0.07557
55	-0.07624
55	-0.077
55	-0.07766
56	-0.07845
56	-0.07902
56	-0.07974
56	-0.0803
56	-0.08088
57	-0.08185
57	-0.08251
57	-0.08305
57	-0.08363
58	-0.08427
58	-0.08489
58	-0.08548
58	-0.08598
58	-0.08653
58	-0.08704
59	-0.08757
59	-0.08806
59	-0.08864
59	-0.08909
59	-0.08961
60	-0.0901
60	-0.09045
60	-0.09108
60	-0.0914
60	-0.09163
61	-0.09225
61	-0.09298
61	-0.09337
61	-0.09397
61	-0.09446
62	-0.0944
62	-0.0946
62	-0.09472
62	-0.09515
62	-0.09545
62	-0.09551
63	-0.09555
63	-0.09552
63	-0.09537
63	-0.09512
63	-0.09464
64	-0.09395
64	-0.09334
64	-0.09278
64	-0.09257
64	-0.09235
65	-0.09227
65	-0.09217
65	-0.09224
65	-0.09235
65	-0.09235
66	-0.09231
66	-0.09199
66	-0.09181
66	-0.09174
66	-0.0918
66	-0.09179
67	-0.09177
67	-0.0919
67	-0.09213
67	-0.09234
67	-0.0924
67	-0.09202
68	-0.09135
68	-0.09079
68	-0.09053
68	-0.09016
68	-0.08957
69	-0.08888
69	-0.08846
69	-0.08815
69	-0.08776
69	-0.0871
69	-0.08638
69	-0.08555
70	-0.08507
70	-0.08463
70	-0.08431
70	-0.08413
70	-0.08399
71	-0.08375
71	-0.08352
71	-0.0831
71	-0.08247
71	-0.08179
71	-0.08106
72	-0.08032
72	-0.07961
72	-0.07905
72	-0.07823
72	-0.07745
73	-0.07664
73	-0.07585
73	-0.07507
73	-0.07435
73	-0.07344
74	-0.07237
74	-0.07119
74	-0.07022
74	-0.0691
74	-0.06791
75	-0.06638
75	-0.06512
75	-0.06375
75	-0.0623
75	-0.06073
75	-0.05909
76	-0.05759
76	-0.05613
76	-0.05497
76	-0.05372
76	-0.05263
76	-0.05124
77	-0.0497
77	-0.04808
77	-0.04638
77	-0.04469
77	-0.04314
78	-0.04156
78	-0.0404
78	-0.03895
78	-0.03738
78	-0.03599
78	-0.03471
78	-0.03323
79	-0.03183
79	-0.03032
79	-0.02884
79	-0.02753
80	-0.02619
80	-0.02482
80	-0.02352
80	-0.02214
80	-0.02083
81	-0.01952
81	-0.01814
81	-0.01673
81	-0.01534
81	-0.01415
81	-0.01301
81	-0.01188
82	-0.01063
82	-0.0094
82	-0.00809
82	-0.00699
82	-0.00578
83	-0.00457
83	-0.00319
83	-0.00194
83	-0.000635538
83	0.000562179
83	0.00174
84	0.0029
84	0.0041
84	0.00511
84	0.00626
84	0.0072
84	0.00811
84	0.00886
85	0.00949
85	0.01035
85	0.01112
85	0.01183
85	0.0121
85	0.01296
86	0.01396
86	0.01522
86	0.01607
86	0.01709
86	0.01806
86	0.01899
87	0.01989
87	0.02081
87	0.02158
87	0.0223
87	0.02307
88	0.02409
88	0.02502
88	0.02604
88	0.02715
89	0.02831
89	0.0294
89	0.03045
89	0.03161
89	0.03256
89	0.03365
90	0.0348
90	0.03611
90	0.03727
90	0.03834
90	0.03935
91	0.0403
91	0.04138
91	0.04261
91	0.04364
91	0.04464
92	0.04583
92	0.04706
92	0.0484
92	0.04967
92	0.05087
93	0.05216
93	0.05362
93	0.05523
93	0.05665
93	0.05813
93	0.05966
94	0.06121
94	0.06289
94	0.06436
94	0.06588
94	0.06738
95	0.06881
95	0.07021
95	0.07161
95	0.07317
95	0.07485
96	0.07625
96	0.07778
96	0.07918
96	0.0806
96	0.08197
97	0.08352
97	0.08492
97	0.08634
97	0.08769
97	0.08915
97	0.09059
98	0.09222
98	0.09388
98	0.09574
98	0.0975
98	0.09913
98	0.1008
98	0.10239
98	0.10427
99	0.10617
99	0.10798
99	0.10979
99	0.11154
99	0.11269
99	0.11387
100	0.11528
100	0.11665
100	0.11774
100	0.11918
100	0.12038
100	0.12162
100	0.12257
101	0.12372
101	0.12482
101	0.12607
101	0.12728
101	0.12868
101	0.12996
102	0.13121
102	0.13239
102	0.13352
102	0.13469
102	0.13583
102	0.13729
102	0.13865
103	0.14008
103	0.14141
103	0.14254
103	0.14386
103	0.14509
103	0.14607
103	0.14717
103	0.14821
104	0.14948
104	0.15066
104	0.1519
104	0.15279
104	0.15394
105	0.1553
105	0.15684
105	0.15837
105	0.15962
105	0.16059
105	0.16173
106	0.16319
106	0.16462
106	0.16575
106	0.16664
106	0.16763
106	0.16866
106	0.16988
106	0.17109
107	0.17219
107	0.17302
107	0.17424
107	0.17564
108	0.17703
108	0.17862
108	0.18027
108	0.18192
108	0.18375
108	0.18552
109	0.1872
109	0.18858
109	0.19022
109	0.19173
109	0.19315
110	0.1946
110	0.19598
110	0.19731
110	0.19869
110	0.20007
111	0.20141
111	0.20277
111	0.20422
111	0.2057
111	0.20712
111	0.20859
112	0.21009
112	0.21162
112	0.2128
112	0.21435
112	0.21581
113	0.21722
113	0.21858
113	0.21985
113	0.22119
113	0.22271
114	0.22419
114	0.22579
114	0.22744
115	0.22923
115	0.23081
115	0.23246
115	0.23402
115	0.23564
115	0.23737
116	0.239
116	0.24059
116	0.2424
116	0.24396
116	0.24544
116	0.24708
116	0.24872
117	0.2504
117	0.2519
117	0.25359
117	0.25509
117	0.25674
118	0.25827
118	0.25982
118	0.26129
118	0.26267
118	0.26407
119	0.26559
119	0.26708
119	0.26851
119	0.26985
119	0.27128
119	0.27263
120	0.274
120	0.27547
120	0.27677
120	0.27832
120	0.27988
120	0.28147
120	0.28294
120	0.28433
121	0.28577
121	0.28727
121	0.28884
121	0.29041
121	0.29203
122	0.29369
122	0.29517
122	0.29684
122	0.29861
122	0.30027
123	0.30225
123	0.30419
123	0.30628
123	0.30834
123	0.31012
124	0.31228
124	0.31437
124	0.31618
124	0.31817
124	0.32009
124	0.3221
125	0.32405
125	0.32607
125	0.32799
125	0.33
125	0.33219
125	0.33464
125	0.33697
126	0.339
126	0.34097
126	0.34312
126	0.34521
126	0.34737
126	0.3494
127	0.3514
127	0.35329
127	0.35535
127	0.35738
127	0.35935
127	0.36119
127	0.36318
127	0.36514
128	0.36719
128	0.36921
128	0.37104
128	0.37298
128	0.37501
129	0.37708
129	0.37891
129	0.38076
129	0.38283
129	0.38499
129	0.38697
130	0.38905
130	0.3906
130	0.39243
130	0.39421
130	0.39606
130	0.39787
130	0.39963
131	0.40142
131	0.40339
131	0.40534
131	0.40737
131	0.40927
132	0.41144
132	0.41347
132	0.41537
132	0.41733
132	0.41946
132	0.4214
133	0.42344
133	0.42545
133	0.42732
133	0.4292
133	0.43107
134	0.43309
134	0.43507
134	0.43728
134	0.43921
134	0.44128
134	0.44296
135	0.44497
135	0.44696
135	0.44915
135	0.4513
135	0.45336
135	0.4554
135	0.45745
136	0.45914
136	0.46108
136	0.46319
136	0.46548
136	0.46771
137	0.46986
137	0.472
137	0.47433
137	0.47651
137	0.47872
137	0.48089
138	0.48326
138	0.48551
138	0.48769
138	0.49
138	0.49207
138	0.49444
139	0.49653
139	0.49885
139	0.50129
139	0.50344
139	0.50574
140	0.50802
140	0.51021
140	0.51248
140	0.51452
140	0.51674
140	0.51893
140	0.52119
141	0.52365
141	0.52612
141	0.52886
141	0.53147
141	0.5341
141	0.53658
142	0.5393
142	0.54208
142	0.54505
142	0.54776
143	0.55058
143	0.55321
143	0.55597
143	0.55867
143	0.56137
143	0.56413
144	0.56688
144	0.56954
144	0.57247
144	0.57552
144	0.57846
145	0.58126
145	0.58418
145	0.58723
145	0.59052
145	0.59379
146	0.59692
146	0.60021
146	0.60348
146	0.60708
146	0.61036
146	0.61353
147	0.61675
147	0.61987
147	0.62304
147	0.62647
147	0.62964
148	0.63317
148	0.63674
148	0.64046
148	0.64406
148	0.64755
149	0.65131
149	0.65523
149	0.65906
149	0.66297
149	0.66665
150	0.67076
150	0.67492
150	0.67908
150	0.68347
150	0.68746
150	0.69166
151	0.69583
151	0.70003
151	0.70431
151	0.7084
151	0.71277
151	0.71708
152	0.72152
152	0.72595
152	0.7303
152	0.73471
152	0.73913
152	0.74353
152	0.74798
153	0.75232
153	0.75686
153	0.76165
153	0.76656
153	0.77158
154	0.77625
154	0.78105
154	0.78588
154	0.79082
154	0.79594
155	0.80097
155	0.80624
155	0.81165
155	0.81725
155	0.8227
155	0.82806
155	0.8339
155	0.8397
156	0.84551
156	0.85137
156	0.85666
156	0.86265
156	0.86855
157	0.87436
157	0.88038
157	0.88577
157	0.89178
157	0.89778
157	0.90411
158	0.9104
158	0.91645
158	0.92315
158	0.92982
158	0.93647
158	0.94317
159	0.94946
159	0.95605
159	0.96283
159	0.96985
159	0.97722
160	0.98401
160	0.99131
160	0.99886
160	1.00613
160	1.01357
161	1.0205
161	1.02807
161	1.03552
161	1.04349
161	1.05135
161	1.05925
162	1.06757
162	1.07624
162	1.08505
162	1.09357
162	1.1017
162	1.1105
162	1.11944
163	1.12877
163	1.13832
163	1.14744
163	1.15709
163	1.16638
164	1.17604
164	1.18582
164	1.19509
164	1.20505
164	1.21545
165	1.22597
165	1.23639
165	1.24645
165	1.25744
165	1.26838
166	1.2794
166	1.2909
166	1.30151
166	1.31325
166	1.32463
166	1.33621
167	1.34824
167	1.35905
167	1.37095
167	1.38261
167	1.39443
167	1.40705
167	1.41861
167	1.43083
168	1.4434
168	1.45612
168	1.46814
168	1.48097
168	1.49386
168	1.50709
169	1.5202
169	1.5327
169	1.5459
169	1.55932
169	1.57315
169	1.58666
169	1.6003
170	1.61334
170	1.6268
170	1.64029
170	1.6541
170	1.6679
170	1.68113
171	1.69495
171	1.70954
171	1.72399
171	1.73852
171	1.75272
171	1.76777
171	1.78259
172	1.79795
172	1.8131
172	1.82761
172	1.8431
172	1.85855
173	1.87428
173	1.88979
173	1.90397
173	1.91946
173	1.93538
174	1.9513
174	1.96757
174	1.98338
174	2.00001
174	2.01669
174	2.03332
175	2.05006
175	2.06593
175	2.08283
175	2.09961
175	2.11689
175	2.13446
175	2.15051
175	2.1678
176	2.1854
176	2.20307
176	2.22113
176	2.23751
176	2.25499
177	2.27266
177	2.29033
177	2.30771
177	2.32586
177	2.34417
178	2.36274
178	2.38136
178	2.39964
178	2.41779
178	2.43627
179	2.45533
179	2.47387
179	2.49228
179	2.51016
179	2.52881
179	2.54732
180	2.56575
180	2.58438
180	2.60171
180	2.62003
180	2.63871
181	2.6574
181	2.67615
181	2.69473
181	2.71349
181	2.7324
181	2.75146
182	2.76999
182	2.78765
182	2.8067
182	2.82566
182	2.84466
182	2.86395
182	2.88114
183	2.90027
183	2.9186
183	2.93611
184	2.95465
184	2.9716
184	2.98974
184	3.00798
184	3.0264
184	3.04522
185	3.06231
185	3.0804
185	3.09863
185	3.11641
185	3.13427
185	3.15081
185	3.16843
186	3.18705
186	3.20449
186	3.22113
186	3.23809
186	3.25481
187	3.271
187	3.28712
187	3.30328
187	3.31818
187	3.33408
187	3.3502
188	3.36636
188	3.38223
188	3.39737
188	3.41308
188	3.42852
188	3.44408
188	3.45946
189	3.47449
189	3.48985
189	3.50505
189	3.52059
189	3.53559
189	3.54945
190	3.56384
190	3.57817
190	3.59239
190	3.60669
190	3.61992
191	3.63443
191	3.64874
191	3.66323
191	3.67756
191	3.69119
191	3.70555
192	3.71979
192	3.73381
192	3.74864
192	3.76177
192	3.77639
193	3.7905
193	3.80438
193	3.81925
193	3.83255
193	3.84697
194	3.86119
194	3.87549
194	3.89016
194	3.90405
194	3.91923
194	3.93443
195	3.94943
195	3.96453
195	3.97888
195	3.99415
195	4.00941
196	4.02459
196	4.03976
196	4.05471
196	4.07008
196	4.08632
197	4.10216
197	4.11823
197	4.13302
197	4.14841
197	4.16376
198	4.17962
198	4.19517
198	4.21013
198	4.22643
198	4.24278
198	4.25945
199	4.27595
199	4.292
199	4.30853
199	4.32545
199	4.34246
199	4.35936
199	4.37501
200	4.39246
200	4.40944
200	4.4265
200	4.44403
200	4.45952
201	4.47615
201	4.49276
201	4.50995
201	4.52733
201	4.54358
202	4.56099
202	4.57856
202	4.59644
202	4.61384
202	4.63195
202	4.65026
202	4.66858
202	4.68666
203	4.70506
203	4.72217
203	4.73943
203	4.75685
203	4.77558
203	4.79494
204	4.81289
204	4.83209
204	4.85188
204	4.87086
204	4.89061
205	4.90869
205	4.92776
205	4.94797
205	4.96764
205	4.98631
205	5.00617
205	5.02623
205	5.04671
206	5.0672
206	5.08786
206	5.10807
206	5.12922
206	5.15092
207	5.17237
207	5.19408
207	5.21523
207	5.23738
207	5.25973
207	5.28302
207	5.30635
207	5.32837
208	5.35166
208	5.3745
208	5.39784
208	5.42102
208	5.44313
209	5.46631
209	5.4903
209	5.51514
209	5.53951
209	5.56299
209	5.58851
210	5.6141
210	5.64038
210	5.66697
210	5.69149
210	5.71876
210	5.74581
211	5.77296
211	5.80103
211	5.82629
211	5.8543
211	5.88194
211	5.90998
211	5.93895
212	5.9665
212	5.99628
212	6.02676
212	6.05773
212	6.08884
213	6.11886
213	6.15063
213	6.1834
213	6.21586
213	6.24924
214	6.28005
214	6.31353
214	6.34791
214	6.3827
214	6.41734
214	6.45036
215	6.48511
215	6.52075
215	6.55614
215	6.59173
215	6.62687
215	6.6635
216	6.70223
216	6.74085
216	6.77948
216	6.81721
216	6.85784
216	6.89839
216	6.94047
217	6.9819
217	7.02276
217	7.06531
217	7.10851
217	7.15281
218	7.19636
218	7.23677
218	7.28149
218	7.32628
218	7.37201
218	7.41876
219	7.46435
219	7.51325
219	7.56265
219	7.61301
220	7.66452
220	7.71421
220	7.76672
220	7.8193
220	7.87305
220	7.92872
221	7.98062
221	8.03827
221	8.09601
221	8.1531
221	8.21221
222	8.2665
222	8.32416
222	8.38445
222	8.44525
222	8.50873
223	8.56792
223	8.63217
223	8.69788
223	8.7646
223	8.82737
223	8.89492
224	8.96256
224	9.034
224	9.10567
224	9.1771
224	9.24551
224	9.31787
225	9.39091
225	9.46604
225	9.54102
225	9.61159
225	9.68729
225	9.76627
225	9.84611
226	9.92591
226	10.0041
226	10.0866
226	10.17
226	10.2559
227	10.3408
227	10.4229
227	10.512
227	10.6006
227	10.6905
227	10.7835
228	10.868
228	10.9619
228	11.0542
228	11.1463
228	11.242
229	11.3308
229	11.4259
229	11.5221
229	11.6217
229	11.7242
229	11.8218
229	11.9258
230	12.0324
230	12.1374
230	12.2449
230	12.3448
230	12.4527
230	12.5663
231	12.6766
231	12.7837
231	12.8963
231	13.0071
231	13.1219
231	13.2349
232	13.3443
232	13.4595
232	13.5791
232	13.6996
232	13.8214
232	13.9426
232	14.0618
233	14.1885
233	14.315
233	14.4427
233	14.57
233	14.6951
234	14.8286
234	14.9631
234	15.1025
234	15.2451
234	15.3762
235	15.5127
235	15.6486
235	15.7896
235	15.9302
235	16.064
235	16.2111
236	16.3577
236	16.5098
236	16.6573
236	16.802
236	16.9587
237	17.1148
237	17.2746
237	17.4379
237	17.5879
237	17.7523
238	17.9161
238	18.0815
238	18.2533
238	18.4082
238	18.5765
239	18.7466
239	18.9182
239	19.0909
239	19.2586
239	19.4371
239	19.6175
240	19.7996
240	19.9737
240	20.162
240	20.3499
240	20.5424
241	20.7341
241	20.9198
241	21.1123
241	21.3069
241	21.5113
242	21.7068
242	21.9123
242	22.103
242	22.3036
242	22.5089
242	22.716
242	22.9217
242	23.1233
243	23.3411
243	23.5578
243	23.7795
244	23.9997
244	24.2097
244	24.4332
244	24.6617
244	24.8984
244	25.1308
244	25.3463
244	25.5853
245	25.8168
245	26.0502
245	26.2919
245	26.509
245	26.7477
245	26.9869
246	27.2345
246	27.4804
246	27.7179
246	27.9743
246	28.2327
246	28.493
246	28.7515
247	28.9941
247	29.2666
247	29.5302
247	29.7954
247	30.0697
248	30.3202
248	30.5837
248	30.8566
248	31.1241
248	31.4011
248	31.6609
249	31.9344
249	32.2171
249	32.5018
249	32.7845
249	33.0612
249	33.3516
249	33.6478
250	33.9418
250	34.2339
250	34.5196
250	34.8195
250	35.1215
251	35.4297
251	35.7406
251	36.0368
251	36.3438
251	36.6486
251	36.9602
252	37.2739
252	37.5728
252	37.8871
252	38.2126
252	38.5408
253	38.8672
253	39.1827
253	39.5231
253	39.8617
253	40.2077
253	40.5518
254	40.8748
254	41.2384
254	41.592
254	41.9446
254	42.3148
255	42.6436
255	43.009
255	43.3673
255	43.7279
255	44.0962
255	44.4464
256	44.8199
256	45.2064
256	45.5902
256	45.9767
256	46.3446
257	46.7363
257	47.1414
257	47.5384
257	47.9434
257	48.3184
257	48.723
257	49.1412
258	49.5514
258	49.9475
258	50.3519
258	50.7587
258	51.1742
259	51.5871
259	52.0084
259	52.4093
259	52.8361
259	53.2717
260	53.7101
260	54.1457
260	54.5719
260	55.0248
260	55.4746
260	55.9336
261	56.389
261	56.8223
261	57.2852
261	57.7513
261	58.2262
261	58.691
261	59.1261
261	59.5958
262	60.0615
262	60.5365
262	61.0137
262	61.4735
262	61.9619
262	62.4593
263	62.9523
263	63.4475
263	63.9181
263	64.4313
263	64.9406
263	65.4451
263	65.9656
264	66.4399
264	66.9648
264	67.4784
264	67.9806
264	68.506
264	68.9849
265	69.4797
265	69.9984
265	70.5269
265	71.058
265	71.5697
265	72.1055
265	72.6513
266	73.1997
266	73.7143
266	74.2609
266	74.8103
266	75.3854
267	75.941
267	76.5069
267	77.0461
267	77.6049
267	78.1665
267	78.7229
267	79.2896
267	79.8198
268	80.3839
268	80.9583
268	81.544
269	82.1245
269	82.6922
269	83.2868
269	83.8929
269	84.4939
269	85.0897
269	85.6717
269	86.2817
270	86.8945
270	87.5273
270	88.155
270	88.7349
270	89.36
271	89.9613
271	90.5744
271	91.2077
271	91.7923
271	92.4317
272	93.0567
272	93.7022
272	94.3421
272	94.967
272	95.63
273	96.2976
273	96.9608
273	97.6359
273	98.2688
273	98.9314
273	99.6242
274	100.302
274	101.01
274	101.647
274	102.315
274	103.004
275	103.678
275	104.326
275	105.005
275	105.705
275	106.407
276	107.113
276	107.811
276	108.503
276	109.217
276	109.953
276	110.672
276	111.385
276	112.09
277	112.817
277	113.547
277	114.299
277	115.063
277	115.77
278	116.492
278	117.216
278	117.941
278	118.668
278	119.367
278	120.128
279	120.881
279	121.646
279	122.402
279	123.109
279	123.879
279	124.641
280	125.416
280	126.203
280	126.919
280	127.721
280	128.494
281	129.258
281	130.046
281	130.751
281	131.522
281	132.285
281	133.06
281	133.838
282	134.563
282	135.344
282	136.149
282	136.954
282	137.761
283	138.505
283	139.305
283	140.118
283	140.925
283	141.702
283	142.502
284	143.326
284	144.163
284	144.97
284	145.745
284	146.545
285	147.346
285	148.15
285	148.967
285	149.785
285	150.571
285	151.392
286	152.226
286	153.073
286	153.898
286	154.703
287	155.543
287	156.396
287	157.263
287	158.119
287	158.932
287	159.78
288	160.629
288	161.469
288	162.31
288	163.083
288	163.926
288	164.772
288	165.645
289	166.495
289	167.31
289	168.185
289	169.049
289	169.901
289	170.766
290	171.583
290	172.46
290	173.337
290	174.203
290	175.092
291	175.888
291	176.754
291	177.596
291	178.439
291	179.302
292	180.107
292	180.947
292	181.81
292	182.674
292	183.49
292	184.354
293	185.229
293	186.092
293	186.956
293	187.773
293	188.636
294	189.488
294	190.375
294	191.239
294	192.115
294	192.931
295	193.786
295	194.629
295	195.496
295	196.339
295	197.135
296	197.977
296	198.832
296	199.697
296	200.551
296	201.38
296	202.243
297	203.106
297	203.991
297	204.84
297	205.641
297	206.522
298	207.367
298	208.246
298	209.089
298	209.873
298	210.725
298	211.552
299	212.377
299	213.201
299	213.989
299	214.822
299	215.665
299	216.506
299	217.346
300	218.139
300	218.976
300	219.812
300	220.646
300	221.49
301	222.265
301	223.095
301	223.946
301	224.762
301	225.554
301	226.356
302	227.145
302	227.955
302	228.752
302	229.525
302	230.33
302	231.144
303	231.967
303	232.777
303	233.574
303	234.348
303	235.153
304	235.96
304	236.797
304	237.599
304	238.366
304	239.163
304	239.947
304	240.74
305	241.519
305	242.243
305	243.007
305	243.776
305	244.544
305	245.308
306	246.028
306	246.808
306	247.575
306	248.349
306	249.099
307	249.815
307	250.59
307	251.34
307	252.086
307	252.849
307	253.538
307	254.294
308	255.016
308	255.725
308	256.449
308	257.13
308	257.856
308	258.578
308	259.295
308	260.008
309	260.66
309	261.364
309	262.072
309	262.758
309	263.421
309	264.098
310	264.752
310	265.412
310	266.067
310	266.716
310	267.317
310	267.958
311	268.596
311	269.247
311	269.869
311	270.477
311	271.108
311	271.743
311	272.365
312	272.975
312	273.564
312	274.175
312	274.781
312	275.4
313	276.006
313	276.576
313	277.15
313	277.721
313	278.295
313	278.857
314	279.392
314	279.954
314	280.511
314	281.087
315	281.637
315	282.16
315	282.724
315	283.261
315	283.799
315	284.341
316	284.836
316	285.378
316	285.901
316	286.422
316	286.952
316	287.424
317	287.934
317	288.426
317	288.915
317	289.407
318	289.868
318	290.353
318	290.841
318	291.324
318	291.804
318	292.26
319	292.731
319	293.204
319	293.666
319	294.13
319	294.547
319	294.991
320	295.448
320	295.878
320	296.315
320	296.719
320	297.136
320	297.555
320	297.965
321	298.368
321	298.755
321	299.154
321	299.554
321	299.956
322	300.342
322	300.713
322	301.096
322	301.473
322	301.856
322	302.228
323	302.576
323	302.935
323	303.284
323	303.637
323	303.981
323	304.289
323	304.62
324	304.942
324	305.258
324	305.575
324	305.874
324	306.189
325	306.495
325	306.797
325	307.093
325	307.365
325	307.655
325	307.94
326	308.216
326	308.491
326	308.732
326	308.99
326	309.245
326	309.486
326	309.731
326	309.95
327	310.176
327	310.401
327	310.621
327	310.828
327	311.039
328	311.248
328	311.454
328	311.654
328	311.838
328	312.027
329	312.211
329	312.398
329	312.572
329	312.744
329	312.904
330	313.058
330	313.208
330	313.357
330	313.498
330	313.625
330	313.754
331	313.88
331	314.001
331	314.115
331	314.221
331	314.324
332	314.42
332	314.508
332	314.589
332	314.66
332	314.727
333	314.787
333	314.841
333	314.889
333	314.925
333	314.957
333	314.981
334	314.998
334	315.008
334	315.011
334	315.006
334	314.994
334	314.973
334	314.945
335	314.91
335	314.864
335	314.81
335	314.746
335	314.671
335	314.594
336	314.501
336	314.395
336	314.281
336	314.151
336	314.026
336	313.883
337	313.727
337	313.561
337	313.381
337	313.202
337	312.998
337	312.774
337	312.54
338	312.294
338	312.038
338	311.76
338	311.466
338	311.152
339	310.825
339	310.486
339	310.125
339	309.751
339	309.341
339	308.929
340	308.522
340	308.078
340	307.614
340	307.119
341	306.609
341	306.108
341	305.54
341	304.95
341	304.327
341	303.698
342	303.072
342	302.378
342	301.668
342	300.933
342	300.141
342	299.41
343	298.579
343	297.744
343	296.908
343	296.012
343	295.179
344	294.262
344	293.335
344	292.373
344	291.376
344	290.442
345	289.405
345	288.333
345	287.258
345	286.134
345	285.083
345	283.956
346	282.781
346	281.639
346	280.513
346	279.327
346	278.127
347	276.898
347	275.707
347	274.488
347	273.343
347	272.122
348	270.891
348	269.616
348	268.368
348	267.13
348	265.832
349	264.509
349	263.179
349	261.877
349	260.588
349	259.257
350	257.92
350	256.541
350	255.175
350	253.913
350	252.519
350	251.194
351	249.846
351	248.457
351	247.213
351	245.835
351	244.472
351	243.087
351	241.699
352	240.401
352	238.968
352	237.589
352	236.188
352	234.765
352	233.434
353	231.986
353	230.593
353	229.177
353	227.722
353	226.417
353	224.995
353	223.553
354	222.166
354	220.757
354	219.443
354	218.031
354	216.617
354	215.2
354	213.763
354	212.402
355	210.942
355	209.481
355	208.037
355	206.611
355	205.223
356	203.795
356	202.288
356	200.838
356	199.368
356	197.994
356	196.581
357	195.166
357	193.731
357	192.315
357	190.937
357	189.519
357	188.08
357	186.601
358	185.161
358	183.76
358	182.298
358	180.837
358	179.335
358	177.872
359	176.507
359	175.004
359	173.54
359	172.057
359	170.533
360	169.208
360	167.743
360	166.339
360	164.914
360	163.47
361	162.105
361	160.622
361	159.159
361	157.696
361	156.234
361	154.852
362	153.391
362	151.911
362	150.432
362	148.933
362	147.574
363	146.116
363	144.64
363	143.165
363	141.69
363	140.353
364	138.939
364	137.507
364	136.095
364	134.665
364	133.295
364	131.867
365	130.401
365	128.956
365	127.532
365	126.148
365	124.688
365	123.249
365	121.772
365	120.336
366	118.959
366	117.525
366	116.112
366	114.662
367	113.252
367	111.94
367	110.552
367	109.165
367	107.761
367	106.378
367	105.035
368	103.599
368	102.087
368	100.75
368	99.3386
368	98.0057
369	96.5797
369	95.1941
369	93.7917
369	92.3353
369	91.0142
369	89.5829
369	88.2301
370	86.8996
370	85.498
370	84.2306
370	82.8921
370	81.5206
371	80.1721
371	78.8096
371	77.5252
371	76.1718
371	74.787
371	73.4623
371	72.1973
371	70.8652
372	69.539
372	68.1835
372	66.8702
373	65.546
373	64.3167
373	63.0241
373	61.7564
373	60.5138
373	59.2619
373	58.1033
373	56.8845
374	55.6409
374	54.3905
374	53.1837
374	52.0034
374	50.8167
374	49.6246
375	48.4282
375	47.275
375	46.1651
375	45.0363
375	43.9051
375	42.7579
375	41.6264
376	40.6273
376	39.54
376	38.5111
376	37.4977
376	36.4728
377	35.5464
377	34.555
377	33.6079
377	32.6534
377	31.7193
378	30.854
378	29.9352
378	29.0619
378	28.21
[truncated: 2,507 more rows]

## Sheet: 96CeOx-Ni
H2-TPR of 0.1g 96CeOx/Ni
Temperature	Intensity
31	-0.03539
31	-0.03588
31	-0.03645
31	-0.03694
31	-0.03738
31	-0.03792
31	-0.03845
31	-0.03901
31	-0.03952
31	-0.04015
32	-0.04078
32	-0.04147
32	-0.04225
32	-0.04311
32	-0.04391
32	-0.04484
32	-0.04584
33	-0.04677
33	-0.04782
33	-0.04881
33	-0.04976
33	-0.0507
33	-0.05168
33	-0.05264
33	-0.05357
34	-0.05458
34	-0.05569
34	-0.0568
34	-0.05805
34	-0.05909
34	-0.06008
35	-0.061
35	-0.06181
35	-0.06266
35	-0.06363
35	-0.06453
36	-0.06556
36	-0.06658
36	-0.06762
37	-0.06863
37	-0.06962
37	-0.07053
37	-0.07148
37	-0.07221
38	-0.07313
38	-0.07398
38	-0.07488
38	-0.0759
38	-0.07678
39	-0.07752
39	-0.07817
39	-0.0787
39	-0.07925
39	-0.07981
40	-0.0804
40	-0.08105
40	-0.08173
40	-0.08237
40	-0.08306
41	-0.08372
41	-0.0844
41	-0.08506
41	-0.08547
41	-0.08589
41	-0.08636
42	-0.08682
42	-0.08742
42	-0.08804
43	-0.08862
43	-0.08927
43	-0.08995
43	-0.09068
43	-0.09126
44	-0.09191
44	-0.09255
44	-0.09321
44	-0.09382
44	-0.09445
44	-0.09512
44	-0.09576
44	-0.09641
45	-0.09715
45	-0.09781
46	-0.0985
46	-0.09918
46	-0.09986
46	-0.10058
46	-0.1013
47	-0.102
47	-0.10269
47	-0.10332
47	-0.10402
47	-0.1047
47	-0.10528
48	-0.10578
48	-0.10622
48	-0.10676
48	-0.10745
48	-0.10819
49	-0.10883
49	-0.10938
49	-0.10991
49	-0.11049
49	-0.11108
50	-0.11155
50	-0.11213
50	-0.11265
50	-0.11329
50	-0.1138
50	-0.11427
51	-0.11485
51	-0.11545
51	-0.11605
51	-0.11667
51	-0.11732
52	-0.11788
52	-0.11856
52	-0.11921
52	-0.11988
52	-0.12053
52	-0.12115
53	-0.12183
53	-0.12256
53	-0.12326
53	-0.12391
54	-0.1246
54	-0.12529
54	-0.12601
54	-0.12677
54	-0.12732
54	-0.12794
55	-0.12862
55	-0.12933
55	-0.12999
55	-0.13068
55	-0.1314
56	-0.13213
56	-0.13287
56	-0.13357
56	-0.13417
56	-0.13487
57	-0.13558
57	-0.13625
57	-0.13689
57	-0.13746
57	-0.13805
58	-0.13871
58	-0.13938
58	-0.13997
58	-0.14047
58	-0.14095
58	-0.14149
59	-0.142
59	-0.14252
59	-0.14292
59	-0.14334
59	-0.14375
60	-0.14429
60	-0.14473
60	-0.14518
60	-0.14563
60	-0.14608
61	-0.14646
61	-0.1468
61	-0.14707
61	-0.1474
61	-0.1478
61	-0.14815
62	-0.14848
62	-0.14881
62	-0.14909
62	-0.14939
62	-0.14993
63	-0.15052
63	-0.15115
63	-0.15153
63	-0.1519
63	-0.15228
63	-0.1526
63	-0.15291
63	-0.15322
64	-0.15356
64	-0.15388
64	-0.15403
65	-0.15422
65	-0.15439
65	-0.15462
65	-0.15486
65	-0.15507
66	-0.15525
66	-0.15549
66	-0.15568
66	-0.15595
66	-0.15621
66	-0.15654
66	-0.15687
67	-0.15718
67	-0.15751
67	-0.1578
67	-0.15811
67	-0.15831
67	-0.15844
68	-0.1585
68	-0.15849
68	-0.15837
68	-0.15849
68	-0.15842
69	-0.15837
69	-0.15812
69	-0.15783
69	-0.15751
69	-0.15717
70	-0.1568
70	-0.15642
70	-0.15599
70	-0.15561
70	-0.15519
71	-0.15475
71	-0.15428
71	-0.15385
71	-0.15352
71	-0.15311
71	-0.15265
72	-0.15219
72	-0.15173
72	-0.15127
72	-0.15088
72	-0.1503
72	-0.14981
72	-0.14913
72	-0.14852
73	-0.14783
73	-0.14716
73	-0.1464
74	-0.14575
74	-0.14498
74	-0.14424
74	-0.14348
74	-0.14276
75	-0.14198
75	-0.14132
75	-0.14048
75	-0.13964
75	-0.13875
75	-0.13776
75	-0.13686
76	-0.13592
76	-0.13501
76	-0.13423
76	-0.13355
76	-0.1329
76	-0.1322
77	-0.13148
77	-0.13076
77	-0.12998
77	-0.12937
77	-0.12864
77	-0.12802
78	-0.12737
78	-0.12674
78	-0.12613
78	-0.12544
78	-0.1247
79	-0.12406
79	-0.12331
79	-0.12275
79	-0.12225
79	-0.1218
79	-0.12129
79	-0.12075
80	-0.12035
80	-0.11985
80	-0.11938
80	-0.11896
80	-0.11854
81	-0.11799
81	-0.11751
81	-0.1169
81	-0.1163
81	-0.11565
81	-0.11503
82	-0.11434
82	-0.11385
82	-0.11308
82	-0.11252
82	-0.11188
82	-0.11126
83	-0.11057
83	-0.11016
83	-0.10966
83	-0.1093
83	-0.10884
83	-0.10836
83	-0.10791
84	-0.10748
84	-0.10708
84	-0.10669
84	-0.10623
84	-0.10572
85	-0.10526
85	-0.10488
85	-0.10456
85	-0.10425
85	-0.10391
86	-0.10353
86	-0.10316
86	-0.10275
86	-0.10236
86	-0.10193
86	-0.10151
87	-0.10123
87	-0.10098
87	-0.10069
87	-0.10037
87	-0.09997
87	-0.09961
88	-0.09924
88	-0.09886
88	-0.09844
88	-0.09807
88	-0.09781
89	-0.09757
89	-0.09724
89	-0.09695
89	-0.09659
89	-0.09633
90	-0.09607
90	-0.09567
90	-0.09513
90	-0.09456
90	-0.09394
91	-0.09328
91	-0.09261
91	-0.09191
91	-0.09133
91	-0.09083
92	-0.09037
92	-0.0899
92	-0.0895
92	-0.08909
92	-0.08872
92	-0.0884
93	-0.08808
93	-0.08774
93	-0.08741
93	-0.08728
93	-0.08718
93	-0.08707
93	-0.087
94	-0.08675
94	-0.08644
94	-0.08607
95	-0.08564
95	-0.08515
95	-0.08466
95	-0.08436
95	-0.08378
96	-0.08322
96	-0.08258
96	-0.08201
96	-0.08159
96	-0.08112
97	-0.08047
97	-0.07993
97	-0.07932
97	-0.07896
97	-0.07846
98	-0.07792
98	-0.07745
98	-0.07694
98	-0.07659
98	-0.07641
98	-0.07611
99	-0.07579
99	-0.07556
99	-0.07519
99	-0.07502
99	-0.0748
99	-0.07449
99	-0.07415
99	-0.07388
100	-0.0736
100	-0.07333
100	-0.07297
100	-0.07264
100	-0.07225
101	-0.07191
101	-0.07155
101	-0.07105
101	-0.07024
101	-0.06951
101	-0.06876
102	-0.06819
102	-0.06764
102	-0.06719
102	-0.06685
102	-0.06651
102	-0.06621
102	-0.0659
102	-0.06564
103	-0.06549
103	-0.06547
103	-0.06541
103	-0.06534
103	-0.06536
103	-0.06544
103	-0.06548
104	-0.06557
104	-0.06562
104	-0.06563
104	-0.06557
104	-0.06553
105	-0.0654
105	-0.06524
105	-0.06496
105	-0.06475
105	-0.06447
106	-0.0642
106	-0.06389
106	-0.06357
106	-0.06333
106	-0.06295
106	-0.06242
107	-0.06197
107	-0.06161
107	-0.06138
107	-0.06126
107	-0.06116
107	-0.06109
107	-0.0609
107	-0.06089
108	-0.06082
108	-0.06083
108	-0.06083
108	-0.06082
108	-0.06077
109	-0.06071
109	-0.06067
109	-0.06065
109	-0.06064
109	-0.06062
110	-0.06055
110	-0.06047
110	-0.06026
110	-0.06009
110	-0.05989
111	-0.05973
111	-0.0596
111	-0.0595
111	-0.05934
111	-0.0592
111	-0.05906
112	-0.05899
112	-0.05897
112	-0.05894
112	-0.05895
112	-0.05893
112	-0.05892
113	-0.05887
113	-0.05876
113	-0.05864
113	-0.05856
113	-0.05844
114	-0.05838
114	-0.05821
114	-0.05804
114	-0.05773
114	-0.05746
114	-0.05721
114	-0.057
115	-0.05683
115	-0.05658
115	-0.05634
115	-0.05613
115	-0.05604
116	-0.05587
116	-0.0557
116	-0.05548
116	-0.05546
116	-0.05529
116	-0.0552
117	-0.05509
117	-0.05497
117	-0.05483
117	-0.05472
117	-0.05461
117	-0.05451
117	-0.05437
118	-0.05435
118	-0.05413
118	-0.05393
118	-0.05374
118	-0.05355
118	-0.05334
119	-0.05326
119	-0.05319
119	-0.05314
119	-0.05314
119	-0.05292
120	-0.05277
120	-0.05257
120	-0.05239
120	-0.05221
120	-0.0522
120	-0.05193
121	-0.05179
121	-0.05155
121	-0.05139
121	-0.0512
121	-0.051
121	-0.05075
121	-0.05053
122	-0.05029
122	-0.0502
122	-0.05001
122	-0.04994
122	-0.0497
122	-0.04947
123	-0.04923
123	-0.04911
123	-0.04907
123	-0.0489
123	-0.04866
123	-0.04853
123	-0.04839
124	-0.04829
124	-0.04812
124	-0.04788
124	-0.04774
124	-0.04744
124	-0.0472
125	-0.04689
125	-0.0466
125	-0.0463
125	-0.04606
125	-0.04584
126	-0.04579
126	-0.04558
126	-0.04545
126	-0.04519
126	-0.04509
127	-0.045
127	-0.04494
127	-0.04489
127	-0.0449
127	-0.04489
128	-0.04487
128	-0.04486
128	-0.04498
128	-0.04499
128	-0.04496
128	-0.04481
129	-0.04456
129	-0.04432
129	-0.04401
129	-0.04378
129	-0.04351
130	-0.0432
130	-0.04282
130	-0.04252
130	-0.04218
130	-0.04181
131	-0.04131
131	-0.04083
131	-0.04015
131	-0.03969
131	-0.03927
132	-0.03897
132	-0.03863
132	-0.03838
132	-0.03817
132	-0.03799
132	-0.03786
133	-0.03778
133	-0.03769
133	-0.03764
133	-0.03755
133	-0.03748
133	-0.03745
133	-0.03742
133	-0.0374
134	-0.03734
134	-0.03731
134	-0.03724
135	-0.03719
135	-0.03708
135	-0.03705
135	-0.03682
135	-0.03668
135	-0.03646
135	-0.03629
136	-0.03615
136	-0.03597
136	-0.03574
136	-0.03557
136	-0.03553
137	-0.0355
137	-0.03541
137	-0.0353
137	-0.03528
137	-0.03522
137	-0.03525
138	-0.0353
138	-0.03533
138	-0.03532
138	-0.03544
138	-0.03552
139	-0.03568
139	-0.03583
139	-0.03593
139	-0.0359
139	-0.0359
139	-0.03576
140	-0.03577
140	-0.03565
140	-0.03561
140	-0.03549
140	-0.03524
141	-0.03493
141	-0.03467
141	-0.03432
141	-0.03393
141	-0.03345
141	-0.03298
141	-0.03247
142	-0.03199
142	-0.0315
142	-0.03101
142	-0.03054
142	-0.03016
142	-0.03003
143	-0.02976
143	-0.02947
143	-0.02928
143	-0.02905
143	-0.02883
144	-0.0286
144	-0.0283
144	-0.02808
144	-0.02773
144	-0.0275
144	-0.0272
144	-0.02692
144	-0.02655
145	-0.02609
145	-0.02571
145	-0.02534
145	-0.02489
145	-0.02452
146	-0.02423
146	-0.02384
146	-0.02352
146	-0.0232
146	-0.02287
146	-0.0224
147	-0.02204
147	-0.02166
147	-0.02129
147	-0.02084
147	-0.02056
147	-0.02017
147	-0.01981
148	-0.01941
148	-0.01906
148	-0.01858
148	-0.01818
148	-0.01771
149	-0.01736
149	-0.01695
149	-0.01643
149	-0.01596
149	-0.01546
149	-0.01495
150	-0.01439
150	-0.01376
150	-0.01316
150	-0.01277
150	-0.01238
150	-0.01211
150	-0.01181
150	-0.01166
151	-0.01153
151	-0.0116
151	-0.01153
151	-0.0115
151	-0.01137
152	-0.01133
152	-0.01122
152	-0.01111
152	-0.01096
152	-0.01065
153	-0.01019
153	-0.00984
153	-0.00952
154	-0.00916
154	-0.00877
154	-0.00845
154	-0.00801
154	-0.00747
155	-0.00698
155	-0.00656
155	-0.00626
155	-0.00594
155	-0.0056
156	-0.00514
156	-0.00471
156	-0.00432
156	-0.00404
156	-0.00362
156	-0.00338
157	-0.003
157	-0.00259
157	-0.00223
157	-0.00182
157	-0.00131
157	-0.000925152
157	-0.000429784
158	-1.88638e-05
158	0.000335405
158	0.000712748
158	0.00117
158	0.00147
158	0.00189
159	0.00237
159	0.00284
159	0.00315
159	0.00337
159	0.0036
159	0.00384
159	0.00418
159	0.00445
160	0.00477
160	0.00506
160	0.00543
160	0.00579
160	0.00637
161	0.00692
161	0.00745
161	0.00768
161	0.00806
161	0.00836
162	0.00879
162	0.00912
162	0.00948
162	0.00982
162	0.01016
163	0.01057
163	0.011
163	0.01142
163	0.01174
163	0.012
163	0.0123
164	0.01274
164	0.01322
164	0.01375
164	0.01426
164	0.01474
165	0.01519
165	0.01579
165	0.01643
165	0.01716
165	0.01777
166	0.01839
166	0.01897
166	0.01975
166	0.02036
166	0.02092
166	0.02141
167	0.02199
167	0.02249
167	0.02296
167	0.02349
167	0.02409
168	0.02465
168	0.02525
168	0.02587
168	0.02642
168	0.02696
168	0.02749
168	0.02803
168	0.02855
169	0.02917
169	0.02975
169	0.03043
169	0.03103
169	0.03168
170	0.03241
170	0.03319
170	0.03399
170	0.03484
170	0.03547
171	0.0362
171	0.03686
171	0.03759
171	0.03828
171	0.03897
171	0.03969
171	0.04037
171	0.0412
172	0.042
172	0.04276
172	0.04345
172	0.04419
172	0.04491
173	0.04572
173	0.0464
173	0.04722
173	0.04799
173	0.04881
173	0.04971
174	0.05055
174	0.05139
174	0.05233
174	0.05312
174	0.05403
174	0.05474
174	0.05565
175	0.05651
175	0.05745
175	0.05834
175	0.05911
175	0.05994
175	0.06092
176	0.06183
176	0.06276
176	0.06355
176	0.06437
176	0.06526
177	0.06613
177	0.06724
177	0.06808
177	0.06904
177	0.06997
177	0.07111
178	0.07223
178	0.07337
178	0.07449
178	0.07562
178	0.07671
179	0.07778
179	0.07883
179	0.07994
179	0.08098
179	0.0821
179	0.0832
179	0.08415
180	0.08528
180	0.08624
180	0.08731
180	0.08845
180	0.08961
180	0.09074
181	0.09192
181	0.09308
181	0.09427
181	0.09537
181	0.09662
181	0.09786
182	0.09923
182	0.10038
182	0.10162
182	0.10275
182	0.10399
182	0.10516
182	0.10653
183	0.10784
183	0.10923
183	0.1106
183	0.11196
183	0.11335
183	0.1146
184	0.11581
184	0.11702
184	0.11829
184	0.11951
184	0.12066
184	0.12191
184	0.12311
184	0.12435
184	0.12565
184	0.1268
185	0.12804
185	0.12927
185	0.13053
186	0.13176
186	0.13298
186	0.13423
186	0.13545
186	0.13663
187	0.13783
187	0.1388
187	0.1399
187	0.14092
187	0.14219
188	0.14341
188	0.14463
188	0.14595
188	0.14734
188	0.14881
189	0.15039
189	0.15182
189	0.15341
189	0.15497
189	0.15647
190	0.15808
190	0.15949
190	0.16098
190	0.16233
190	0.1636
191	0.16487
191	0.1661
191	0.16742
191	0.16882
191	0.17013
191	0.17143
192	0.17257
192	0.17388
192	0.1752
192	0.17664
192	0.17808
192	0.17946
193	0.18086
193	0.18239
193	0.18377
193	0.1852
193	0.18658
193	0.18781
193	0.189
194	0.19018
194	0.19157
194	0.19281
194	0.19416
194	0.19549
195	0.19683
195	0.19821
195	0.19966
195	0.20109
195	0.20257
196	0.20404
196	0.20567
196	0.20709
196	0.20871
196	0.21034
196	0.21208
197	0.2138
197	0.21536
197	0.21712
197	0.21878
197	0.22052
197	0.22227
197	0.22386
197	0.2255
198	0.22723
198	0.22898
198	0.2309
198	0.23267
198	0.23472
199	0.23668
199	0.23866
199	0.2405
199	0.24233
199	0.24412
200	0.24606
200	0.24781
200	0.24972
200	0.2515
200	0.25349
200	0.2555
201	0.2574
201	0.25917
201	0.26104
201	0.26289
201	0.26485
202	0.26687
202	0.26882
202	0.2707
202	0.2725
202	0.2743
203	0.27609
203	0.27791
203	0.27955
203	0.28133
203	0.28324
204	0.28527
204	0.28725
204	0.28914
204	0.29101
204	0.29292
205	0.2948
205	0.29679
205	0.29858
205	0.30054
205	0.30248
205	0.30465
206	0.3067
206	0.30872
206	0.31082
206	0.31279
206	0.31485
206	0.31682
207	0.31871
207	0.32067
207	0.32263
207	0.32454
207	0.32653
208	0.32817
208	0.33013
208	0.33206
208	0.33413
208	0.33625
209	0.33826
209	0.34036
209	0.34252
209	0.34467
209	0.3468
209	0.34878
209	0.351
210	0.3532
210	0.35545
210	0.35769
210	0.35989
210	0.36215
210	0.36445
211	0.36664
211	0.3688
211	0.37091
211	0.37301
211	0.37516
212	0.37729
212	0.37961
212	0.38161
212	0.38401
212	0.38641
212	0.38883
213	0.39111
213	0.39339
213	0.39581
213	0.39834
213	0.40077
213	0.40327
213	0.40566
214	0.40817
214	0.41057
214	0.41304
214	0.41551
214	0.41766
214	0.42001
215	0.42237
215	0.42486
215	0.42716
215	0.42931
215	0.4316
216	0.43395
216	0.43624
216	0.43857
216	0.44081
216	0.44329
216	0.44565
216	0.44804
217	0.45049
217	0.45281
217	0.45543
217	0.45811
217	0.4608
217	0.46365
218	0.46605
218	0.46862
218	0.47112
218	0.47374
218	0.47629
218	0.4787
219	0.48132
219	0.48396
219	0.48661
219	0.48914
219	0.49186
219	0.49466
219	0.49751
220	0.50028
220	0.50305
220	0.50566
220	0.50843
220	0.51138
221	0.51417
221	0.517
221	0.51968
221	0.52239
221	0.52521
222	0.52812
222	0.5311
222	0.53398
222	0.53716
222	0.54036
222	0.54381
223	0.54714
223	0.55033
223	0.55365
223	0.557
223	0.56043
223	0.56379
224	0.56694
224	0.5704
224	0.57371
224	0.57698
225	0.58051
225	0.58369
225	0.58731
225	0.59089
225	0.59463
226	0.59833
226	0.6019
226	0.60566
226	0.60946
226	0.61321
226	0.61714
227	0.62095
227	0.62514
227	0.6291
227	0.63316
227	0.63742
228	0.64132
228	0.6455
228	0.6498
228	0.65395
228	0.65829
229	0.66244
229	0.66693
229	0.67152
229	0.67596
229	0.68035
229	0.68488
230	0.68959
230	0.69431
230	0.69913
230	0.70384
230	0.70854
230	0.71343
231	0.71858
231	0.72357
231	0.72882
231	0.73391
231	0.73921
231	0.7446
231	0.75014
232	0.75561
232	0.76062
232	0.76596
232	0.77155
232	0.77727
232	0.78297
233	0.78854
233	0.7944
233	0.80026
233	0.80627
233	0.81239
233	0.81802
233	0.82426
234	0.83036
234	0.83687
234	0.84338
234	0.8493
234	0.85584
234	0.86256
235	0.8692
235	0.87635
235	0.88307
235	0.8903
235	0.89764
235	0.90529
235	0.91321
236	0.92082
236	0.92896
236	0.93713
236	0.94534
236	0.95397
237	0.96211
237	0.97105
237	0.98047
237	0.98961
237	0.99881
237	1.00828
238	1.01762
238	1.02738
238	1.03734
238	1.047
238	1.05725
238	1.06799
238	1.07886
239	1.09
239	1.10118
239	1.11209
239	1.12365
239	1.1359
239	1.14819
240	1.16045
240	1.17238
240	1.18506
240	1.19819
240	1.21215
240	1.22595
241	1.23936
241	1.25321
241	1.26726
241	1.2819
241	1.29705
242	1.31184
242	1.32771
242	1.34371
242	1.36069
242	1.37763
243	1.39425
243	1.41224
243	1.43048
243	1.44914
243	1.46838
243	1.48656
244	1.50704
244	1.5273
244	1.54726
244	1.56913
244	1.58875
244	1.61059
244	1.63236
245	1.65448
245	1.6774
245	1.69951
245	1.72358
245	1.74852
246	1.77386
246	1.80001
246	1.82503
246	1.85267
246	1.88069
247	1.90871
247	1.93585
247	1.96524
247	1.99517
247	2.02671
248	2.05848
248	2.08963
248	2.12207
248	2.15422
248	2.18779
248	2.22209
249	2.25642
249	2.28995
249	2.32676
249	2.3642
249	2.40275
250	2.44117
250	2.47929
250	2.51969
250	2.561
250	2.6041
251	2.64675
251	2.689
251	2.73334
251	2.77787
251	2.82538
251	2.8722
251	2.91659
251	2.96433
252	3.01242
252	3.06239
252	3.11264
252	3.1602
252	3.21362
253	3.26661
253	3.32111
253	3.37651
253	3.42957
253	3.48752
253	3.54569
254	3.60458
254	3.66465
254	3.72154
254	3.78519
254	3.84817
254	3.91111
254	3.97769
254	4.0381
255	4.104
255	4.17009
255	4.23646
255	4.30552
255	4.3716
256	4.44684
256	4.52307
256	4.59954
256	4.67296
256	4.75048
257	4.83036
257	4.91252
257	4.99499
257	5.07504
257	5.15967
258	5.24444
258	5.33395
258	5.42004
258	5.51105
258	5.59572
258	5.68537
259	5.77621
259	5.86862
259	5.96242
259	6.05468
259	6.1521
260	6.25212
260	6.35629
260	6.45897
260	6.55885
260	6.66431
260	6.77133
261	6.88551
261	6.99552
261	7.09925
261	7.21663
261	7.3294
261	7.44503
261	7.56527
262	7.67245
262	7.79075
262	7.91034
262	8.02961
262	8.15186
263	8.27043
263	8.39872
263	8.52682
263	8.65632
263	8.78729
263	8.91246
264	9.04608
264	9.18122
264	9.31791
264	9.45805
264	9.59023
264	9.73142
264	9.87823
265	10.0208
265	10.1688
265	10.3043
265	10.4495
265	10.6003
265	10.7488
266	10.901
266	11.0484
266	11.2059
266	11.367
266	11.5256
267	11.6856
267	11.8427
267	12.0081
267	12.1774
267	12.346
268	12.5162
268	12.681
268	12.852
268	13.0243
268	13.2005
269	13.3758
269	13.5406
269	13.7191
269	13.8995
269	14.0839
269	14.2697
269	14.4493
270	14.638
270	14.8282
270	15.0253
270	15.2162
270	15.4008
271	15.6
271	15.7983
271	15.9955
271	16.2024
271	16.3897
271	16.5992
271	16.8046
272	17.0085
272	17.2223
272	17.4174
272	17.6223
272	17.8315
273	18.0509
273	18.2686
273	18.4789
273	18.7023
273	18.9273
274	19.1509
274	19.379
274	19.5901
274	19.8177
274	20.0559
274	20.2828
274	20.5082
275	20.7443
275	20.9754
275	21.2078
275	21.438
275	21.6724
275	21.8915
275	22.1246
276	22.3654
276	22.6067
276	22.8461
276	23.0763
276	23.3241
277	23.5624
277	23.7884
277	24.0485
277	24.2928
277	24.5381
278	24.7878
278	25.0417
278	25.2895
278	25.5346
278	25.7874
279	26.0411
279	26.306
279	26.5613
279	26.8
279	27.0634
279	27.3208
280	27.5824
280	27.8411
280	28.0759
280	28.3358
280	28.5856
281	28.8395
281	29.0974
281	29.3452
281	29.6114
281	29.8741
281	30.1445
281	30.4046
281	30.6542
282	30.922
282	31.1865
282	31.4545
282	31.7258
282	31.9685
283	32.2327
283	32.5
283	32.7599
283	33.0304
283	33.272
284	33.5277
284	33.7864
284	34.0411
284	34.2848
284	34.5424
284	34.8031
284	35.0671
284	35.327
285	35.5827
285	35.831
285	36.0926
285	36.3566
285	36.6131
285	36.8723
286	37.1168
286	37.3705
286	37.6197
286	37.8715
286	38.1189
286	38.3481
287	38.5898
287	38.834
287	39.0772
287	39.3197
287	39.5582
287	39.8024
287	40.0456
288	40.2912
288	40.5292
288	40.7568
288	40.9999
288	41.2388
289	41.4765
289	41.7196
289	41.9392
289	42.1766
289	42.4094
290	42.6345
290	42.8675
290	43.0774
290	43.2983
290	43.518
291	43.7453
291	43.9682
291	44.1776
291	44.3979
291	44.6194
291	44.8367
292	45.0555
292	45.2555
292	45.4744
292	45.6915
292	45.8986
292	46.1127
293	46.3058
293	46.5085
293	46.7133
293	46.9091
293	47.0954
294	47.2886
294	47.4806
294	47.6741
294	47.8689
294	48.0599
295	48.2446
295	48.4385
295	48.6286
295	48.82
295	49.0053
295	49.1818
296	49.3674
296	49.552
296	49.7408
296	49.9256
296	50.0995
296	50.2777
296	50.4526
297	50.6291
297	50.8047
297	50.9675
297	51.1412
297	51.3146
298	51.4916
298	51.6634
298	51.8272
298	52.0025
298	52.1748
299	52.3468
299	52.5206
299	52.6801
299	52.8555
299	53.0257
300	53.1955
300	53.3697
300	53.5252
300	53.6943
300	53.8586
300	54.023
301	54.1942
301	54.3489
301	54.5123
301	54.6801
301	54.8475
301	55.0145
301	55.1722
301	55.3412
302	55.5099
302	55.6761
302	55.8354
302	56.0034
302	56.1672
303	56.3354
303	56.5012
303	56.6622
303	56.8277
303	56.9911
303	57.1546
304	57.316
304	57.4783
304	57.633
304	57.7993
304	57.9698
304	58.1378
304	58.3036
305	58.4648
305	58.6325
305	58.8001
305	58.9699
305	59.1393
306	59.2996
306	59.464
306	59.6303
306	59.8004
306	59.9652
306	60.1163
307	60.2806
307	60.4396
307	60.5962
307	60.7537
307	60.9037
308	61.0637
308	61.2249
308	61.3826
308	61.5395
308	61.6883
309	61.8419
309	61.9917
309	62.1398
309	62.2884
309	62.4235
310	62.5706
310	62.7132
310	62.8499
310	62.9894
310	63.1122
310	63.2398
310	63.3685
310	63.4907
311	63.6051
311	63.7217
311	63.8366
311	63.9514
311	64.0612
312	64.1679
312	64.2685
312	64.3687
312	64.4665
312	64.5596
312	64.6485
312	64.7314
313	64.8145
313	64.8963
313	64.9723
313	65.0469
313	65.1113
313	65.1753
313	65.2349
314	65.2926
314	65.3462
314	65.3942
314	65.4426
314	65.4866
314	65.5271
314	65.5627
314	65.5936
315	65.6219
315	65.6464
315	65.6672
315	65.6833
315	65.6946
316	65.7032
316	65.7076
316	65.7076
316	65.7034
316	65.6959
317	65.6838
317	65.6676
317	65.6475
317	65.6231
317	65.5964
317	65.563
318	65.5261
318	65.485
318	65.4397
318	65.3933
318	65.3379
318	65.2805
318	65.2191
319	65.1522
319	65.0881
319	65.0159
319	64.9387
319	64.8599
319	64.7788
320	64.6944
320	64.6063
320	64.5145
321	64.4193
321	64.3254
321	64.2212
321	64.1135
322	64.0008
322	63.8846
322	63.7682
322	63.652
322	63.5259
322	63.3999
323	63.2654
323	63.1299
323	62.9967
323	62.8568
323	62.7163
323	62.5692
323	62.4233
323	62.2849
324	62.1361
324	61.9847
324	61.8285
324	61.6697
324	61.5149
325	61.3485
325	61.1793
325	61.005
325	60.833
325	60.6655
326	60.4833
326	60.3008
326	60.1131
326	59.9229
326	59.7484
327	59.5511
327	59.3621
327	59.1714
327	58.9708
327	58.7874
327	58.5862
327	58.3888
327	58.1841
328	57.9778
328	57.7839
328	57.5745
328	57.3574
328	57.1416
329	56.9243
329	56.7228
329	56.5054
329	56.2839
329	56.0664
329	55.854
330	55.6308
330	55.4065
330	55.1775
330	54.9565
330	54.7436
331	54.523
331	54.2983
331	54.0692
331	53.8353
331	53.6033
331	53.3765
332	53.1356
332	52.8937
332	52.6505
332	52.4128
332	52.1769
332	51.9333
332	51.6854
333	51.433
333	51.1856
333	50.9472
333	50.7008
333	50.4564
334	50.2074
334	49.9571
334	49.7227
334	49.4698
334	49.2155
334	48.953
335	48.6996
335	48.452
335	48.1818
335	47.9207
335	47.6544
336	47.383
336	47.1283
336	46.8502
336	46.5778
336	46.3038
337	46.0211
337	45.7666
337	45.4846
337	45.2119
337	44.9378
337	44.6583
338	44.3963
338	44.1175
338	43.8338
338	43.5485
338	43.2577
338	42.9811
338	42.6876
339	42.3882
339	42.0912
339	41.8048
339	41.5089
339	41.2074
339	40.8957
340	40.5903
340	40.279
340	39.9868
340	39.6802
340	39.3719
341	39.0657
341	38.7577
341	38.465
341	38.1517
341	37.8275
341	37.497
342	37.1738
342	36.8576
342	36.5259
342	36.1928
342	35.8488
343	35.5121
343	35.1829
343	34.8431
343	34.4967
343	34.1492
343	33.8046
343	33.4915
344	33.1492
344	32.8103
344	32.4707
344	32.1251
345	31.7929
345	31.441
345	31.088
345	30.734
345	30.3795
345	30.0435
345	29.6833
346	29.3276
346	28.9719
346	28.6162
346	28.2845
346	27.9287
347	27.5588
347	27.2131
347	26.8539
347	26.5241
347	26.1856
348	25.8382
348	25.4966
348	25.1748
348	24.8354
348	24.4877
348	24.1321
349	23.7873
349	23.4489
349	23.1211
349	22.7813
349	22.434
350	22.1025
350	21.7639
350	21.4448
350	21.1142
350	20.7903
351	20.4641
351	20.1444
351	19.8444
351	19.5375
351	19.2286
351	18.9179
352	18.6097
352	18.3167
352	18.0095
352	17.7008
352	17.3952
352	17.1003
352	16.8161
353	16.5187
353	16.232
353	15.9365
353	15.6516
353	15.3886
353	15.1056
354	14.8255
354	14.5595
354	14.2856
354	14.0434
354	13.786
354	13.5317
354	13.2734
355	13.0183
355	12.7801
355	12.5312
355	12.289
355	12.0465
355	11.8042
356	11.5778
356	11.3543
356	11.1429
356	10.9191
356	10.6985
357	10.4811
357	10.2638
357	10.0438
357	9.8358
357	9.62542
357	9.4349
358	9.23358
358	9.02762
358	8.8359
358	8.65022
358	8.45982
359	8.28018
359	8.09646
359	7.9234
359	7.76031
359	7.59322
359	7.42906
360	7.26357
360	7.10354
360	6.94682
360	6.79715
360	6.64397
360	6.49399
360	6.34518
361	6.20331
361	6.06811
361	5.93193
361	5.79692
361	5.65967
362	5.52735
362	5.40823
362	5.28826
362	5.17274
362	5.05667
362	4.94342
363	4.84027
363	4.73058
363	4.62514
363	4.52228
363	4.42071
363	4.32712
363	4.23064
364	4.13665
364	4.04528
364	3.95515
364	3.87424
364	3.78864
364	3.70648
365	3.62756
365	3.54767
365	3.47915
365	3.40539
365	3.33567
366	3.26796
366	3.20126
366	3.14076
366	3.07844
366	3.01622
366	2.95583
367	2.90039
367	2.84376
367	2.78883
367	2.73502
367	2.68356
367	2.6364
367	2.58889
368	2.54136
368	2.49437
368	2.45098
368	2.4081
368	2.36989
369	2.33122
369	2.29363
369	2.2567
369	2.22141
369	2.1885
369	2.15506
370	2.12189
370	2.08918
370	2.05809
370	2.02865
370	1.99915
371	1.97054
371	1.94258
371	1.91589
371	1.89107
371	1.86605
372	1.84202
372	1.81824
372	1.79616
372	1.77611
372	1.75513
373	1.73516
373	1.71563
373	1.69653
373	1.67902
373	1.66068
373	1.64291
373	1.62562
373	1.60918
374	1.59405
374	1.5782
374	1.56315
374	1.54853
374	1.53441
374	1.52189
375	1.50822
375	1.49574
375	1.48345
375	1.47124
375	1.46021
376	1.44905
376	1.43781
376	1.42674
376	1.41658
376	1.40584
376	1.39508
377	1.38426
377	1.37372
377	1.36391
377	1.35376
377	1.34377
377	1.33375
377	1.3242
378	1.31471
378	1.30576
378	1.29656
378	1.28765
[truncated: 2,507 more rows]
