# Supplementary material for: Inverse ceria-nickel catalyst for enhanced C–O bond hydrogenolysis of biomass and polyether
Source: Nat Commun. 2024 Sep 30;15:8444. doi: 10.1038/s41467-024-52704-9 (PMC11443077; doi:10.1038/s41467-024-52704-9)
Supplement: Supplementary file 3 — Source Data [file 41467_2024_52704_MOESM3_ESM.zip › Supplementary Figure 8d.xlsx]

## Sheet: 1CeO2-Ni
EPR
g	Intensity
8.61116	409.368
8.60425	407.243
8.59735	410.243
8.59046	409.493
8.58358	407.368
8.57672	409.618
8.56986	409.493
8.56302	408.493
8.55618	411.743
8.54936	407.993
8.54255	407.493
8.53575	411.743
8.52896	405.868
8.52218	410.493
8.51541	409.368
8.50865	410.493
8.5019	411.868
8.49517	409.618
8.48844	410.993
8.48172	409.868
8.47502	411.493
8.46833	412.243
8.46164	416.743
8.45497	414.368
8.44831	413.118
8.44165	416.243
8.43501	415.868
8.42838	415.243
8.42176	417.243
8.41515	418.618
8.40855	417.118
8.40196	418.618
8.39538	419.243
8.38881	419.993
8.38225	419.368
8.37571	421.243
8.36917	420.618
8.36264	419.118
8.35612	424.743
8.34961	421.118
8.34312	424.493
8.33663	423.243
8.33015	424.868
8.32368	427.368
8.31723	425.743
8.31078	424.743
8.30434	426.243
8.29792	427.368
8.2915	427.993
8.28509	430.743
8.27869	431.493
8.27231	429.618
8.26593	433.618
8.25956	433.118
8.2532	433.118
8.24685	435.243
8.24051	432.368
8.23418	434.868
8.22787	432.618
8.22156	433.243
8.21526	437.618
8.20897	432.493
8.20269	439.368
8.19641	439.993
8.19015	438.243
8.1839	439.618
8.17766	440.118
8.17143	439.618
8.1652	441.368
8.15899	442.118
8.15278	444.493
8.14659	444.368
8.1404	442.993
8.13423	444.618
8.12806	447.493
8.1219	443.993
8.11575	446.743
8.10962	450.493
8.10349	447.743
8.09737	448.118
8.09125	449.243
8.08515	450.493
8.07906	450.368
8.07298	451.118
8.0669	452.368
8.06084	451.743
8.05478	451.868
8.04873	456.368
8.0427	456.243
8.03667	455.618
8.03065	456.868
8.02464	459.618
8.01864	455.618
8.01264	458.993
8.00666	459.243
8.00068	458.993
7.99472	461.493
7.98876	461.493
7.98281	463.493
7.97687	462.368
7.97094	462.118
7.96502	466.868
7.95911	463.868
7.9532	464.493
7.94731	465.868
7.94142	464.243
7.93554	468.493
7.92967	466.118
7.92381	469.118
7.91796	469.618
7.91212	467.868
7.90628	473.493
7.90046	471.618
7.89464	471.743
7.88883	472.368
7.88303	474.993
7.87724	473.243
7.87145	473.368
7.86568	475.493
7.85991	475.368
7.85415	480.618
7.8484	475.368
7.84266	478.493
7.83693	481.868
7.83121	478.493
7.82549	483.618
7.81978	480.993
7.81408	480.868
7.80839	482.618
7.80271	480.618
7.79703	485.618
7.79137	483.243
7.78571	482.118
7.78006	488.493
7.77442	485.118
7.76879	484.743
7.76316	487.868
7.75754	485.868
7.75193	490.243
7.74633	487.118
7.74074	490.118
7.73515	492.993
7.72958	491.118
7.72401	491.868
7.71845	492.493
7.7129	494.368
7.70735	493.618
7.70181	495.868
7.69628	495.368
7.69076	494.618
7.68525	497.868
7.67975	495.618
7.67425	500.368
7.66876	501.368
7.66328	499.243
7.65781	500.993
7.65234	502.368
7.64688	504.243
7.64143	503.368
7.63599	503.118
7.63055	503.618
7.62513	504.493
7.61971	503.743
7.6143	506.118
7.60889	507.993
7.6035	505.868
7.59811	510.243
7.59273	509.993
7.58735	507.243
7.58199	512.743
7.57663	512.618
7.57128	512.118
7.56593	511.618
7.5606	514.243
7.55527	512.368
7.54995	513.368
7.54464	515.868
7.53933	515.743
7.53403	513.993
7.52874	516.118
7.52346	515.993
7.51818	518.993
7.51292	516.868
7.50765	521.118
7.5024	519.868
7.49716	518.993
7.49192	522.868
7.48668	521.368
7.48146	523.368
7.47624	524.243
7.47103	523.618
7.46583	525.868
7.46064	527.868
7.45545	524.868
7.45027	527.743
7.44509	529.368
7.43993	527.868
7.43477	530.993
7.42961	531.493
7.42447	529.993
7.41933	531.743
7.4142	533.868
7.40908	530.868
7.40396	533.618
7.39885	533.368
7.39375	534.118
7.38865	537.868
7.38356	535.118
7.37848	535.993
7.37341	535.618
7.36834	535.743
7.36328	540.993
7.35823	538.493
7.35318	540.243
7.34814	539.243
7.34311	541.243
7.33808	541.118
7.33306	543.993
7.32805	542.868
7.32304	542.743
7.31805	543.493
7.31305	544.618
7.30807	547.993
7.30309	548.493
7.29812	546.618
7.29316	547.118
7.2882	550.368
7.28325	548.368
7.2783	552.618
7.27336	550.243
7.26843	549.743
7.26351	553.868
7.25859	552.368
7.25368	555.618
7.24878	553.118
7.24388	555.118
7.23899	554.618
7.2341	554.618
7.22922	557.868
7.22435	558.993
7.21949	558.743
7.21463	559.368
7.20978	559.243
7.20493	558.118
7.20009	561.743
7.19526	561.368
7.19044	561.743
7.18562	563.368
7.1808	563.993
7.176	564.618
7.1712	565.868
7.16641	565.993
7.16162	568.493
7.15684	562.868
7.15206	567.993
7.1473	569.243
7.14253	570.118
7.13778	572.243
7.13303	568.368
7.12829	572.118
7.12355	572.868
7.11882	572.743
7.1141	573.493
7.10938	573.618
7.10467	574.618
7.09996	574.743
7.09526	576.618
7.09057	578.368
7.08589	577.243
7.08121	575.243
7.07653	578.118
7.07186	579.743
7.0672	578.868
7.06255	582.743
7.0579	580.993
7.05325	578.993
7.04862	582.243
7.04399	583.368
7.03936	584.493
7.03474	584.868
7.03013	585.368
7.02552	586.118
7.02092	583.368
7.01633	588.743
7.01174	587.868
7.00716	586.618
7.00258	589.743
6.99801	588.368
6.99344	589.868
6.98888	592.868
6.98433	589.118
6.97978	594.118
6.97524	592.118
6.97071	594.118
6.96618	594.493
6.96166	593.493
6.95714	597.743
6.95263	597.493
6.94812	594.743
6.94362	600.118
6.93913	595.618
6.93464	600.743
6.93015	600.618
6.92568	599.368
6.92121	603.993
6.91674	601.868
6.91228	601.368
6.90783	604.743
6.90338	602.118
6.89894	606.618
6.8945	605.493
6.89007	607.618
6.88565	605.993
6.88123	606.243
6.87681	607.243
6.87241	608.368
6.868	610.618
6.86361	610.743
6.85921	610.118
6.85483	611.743
6.85045	612.493
6.84607	612.993
6.84171	612.493
6.83734	614.493
6.83299	615.618
6.82863	618.618
6.82429	615.618
6.81995	618.743
6.81561	617.743
6.81128	615.993
6.80695	617.993
6.80264	618.868
6.79832	618.493
6.79401	620.993
6.78971	622.618
6.78541	621.618
6.78112	625.243
6.77684	620.868
6.77256	623.993
6.76828	626.243
6.76401	623.493
6.75974	624.993
6.75549	628.118
6.75123	624.868
6.74698	628.743
6.74274	628.118
6.7385	628.493
6.73427	629.618
6.73004	630.243
6.72582	632.493
6.7216	634.618
6.71739	630.118
6.71319	635.368
6.70898	633.243
6.70479	634.993
6.7006	636.243
6.69641	635.493
6.69223	635.368
6.68806	635.993
6.68389	639.868
6.67972	638.493
6.67557	640.493
6.67141	639.118
6.66726	638.868
6.66312	641.868
6.65898	642.993
6.65485	644.118
6.65072	643.618
6.6466	642.493
6.64248	644.868
6.63837	642.868
6.63426	645.493
6.63015	647.993
6.62606	645.618
6.62196	650.243
6.61788	648.243
6.61379	649.118
6.60972	651.993
6.60564	649.243
6.60158	653.368
6.59751	651.618
6.59346	653.368
6.5894	654.993
6.58536	652.493
6.58131	656.868
6.57728	655.743
6.57324	657.743
6.56922	656.743
6.56519	658.743
6.56118	655.993
6.55716	656.618
6.55316	662.118
6.54915	659.993
6.54515	663.243
6.54116	661.618
6.53717	659.368
6.53319	665.993
6.52921	663.743
6.52524	664.118
6.52127	667.243
6.5173	664.243
6.51334	667.368
6.50939	665.993
6.50544	666.868
6.50149	670.743
6.49755	668.493
6.49362	668.743
6.48969	671.743
6.48576	670.743
6.48184	671.743
6.47792	672.118
6.47401	672.243
6.47011	673.618
6.4662	674.618
6.46231	673.993
6.45841	674.868
6.45452	673.993
6.45064	677.618
6.44676	680.993
6.44289	678.493
6.43902	681.743
6.43515	679.243
6.43129	679.118
6.42744	683.118
6.42359	681.868
6.41974	681.993
6.4159	683.243
6.41206	682.118
6.40823	685.368
6.4044	685.493
6.40058	687.118
6.39676	687.868
6.39294	686.368
6.38913	686.743
6.38533	689.493
6.38153	688.493
6.37773	688.368
6.37394	689.618
6.37015	689.618
6.36637	692.743
6.36259	693.118
6.35882	692.993
6.35505	693.743
6.35128	694.368
6.34752	693.743
6.34377	697.993
6.34002	694.618
6.33627	698.618
6.33253	698.243
6.32879	696.743
6.32506	698.743
6.32133	699.868
6.3176	698.493
6.31388	701.493
6.31016	702.868
6.30645	701.493
6.30275	701.618
6.29904	704.493
6.29534	701.618
6.29165	705.993
6.28796	705.368
6.28427	703.868
6.28059	707.618
6.27691	705.368
6.27324	708.618
6.26957	709.118
6.26591	707.243
6.26225	710.493
6.25859	711.118
6.25494	712.993
6.2513	711.618
6.24765	712.618
6.24401	712.993
6.24038	714.368
6.23675	715.493
6.23312	716.993
6.2295	714.993
6.22588	715.493
6.22227	718.743
6.21866	717.993
6.21506	717.993
6.21146	719.868
6.20786	719.993
6.20427	718.618
6.20068	721.118
6.19709	722.618
6.19351	722.868
6.18994	721.743
6.18637	725.743
6.1828	724.868
6.17924	725.368
6.17568	727.368
6.17212	723.493
6.16857	726.118
6.16502	726.743
6.16148	727.868
6.15794	729.743
6.15441	730.493
6.15087	728.618
6.14735	732.118
6.14383	731.618
6.14031	731.368
6.13679	732.868
6.13328	733.743
6.12977	732.868
6.12627	733.118
6.12277	736.743
6.11928	738.243
6.11579	733.368
6.1123	736.868
6.10882	740.493
6.10534	737.868
6.10186	739.243
6.09839	740.993
6.09493	738.368
6.09146	741.493
6.088	740.493
6.08455	743.493
6.0811	744.118
6.07765	741.243
6.07421	747.118
6.07077	744.868
6.06733	747.118
6.0639	748.368
6.06047	744.868
6.05705	748.868
6.05363	748.743
6.05021	748.118
6.0468	750.118
6.04339	748.993
6.03999	749.493
6.03659	749.993
6.03319	753.118
6.0298	750.868
6.02641	753.368
6.02302	756.618
6.01964	753.243
6.01626	755.368
6.01289	756.118
6.00952	752.243
6.00615	759.618
6.00279	756.993
5.99943	758.618
5.99607	759.993
5.99272	759.243
5.98937	761.493
5.98603	761.243
5.98269	761.118
5.97935	759.743
5.97602	762.743
5.97269	763.743
5.96937	762.993
5.96604	766.493
5.96273	762.993
5.95941	764.618
5.9561	765.493
5.95279	765.118
5.94949	770.118
5.94619	765.993
5.94289	770.493
5.9396	769.118
5.93631	768.243
5.93303	771.493
5.92975	769.743
5.92647	770.618
5.92319	773.493
5.91992	772.868
5.91666	772.743
5.91339	773.493
5.91013	774.368
5.90688	776.118
5.90362	777.243
5.90038	774.743
5.89713	778.618
5.89389	779.368
5.89065	778.618
5.88742	778.868
5.88418	780.743
5.88096	777.743
5.87773	781.993
5.87451	779.993
5.87129	783.618
5.86808	781.618
5.86487	782.993
5.86166	785.243
5.85846	783.118
5.85526	787.618
5.85207	785.368
5.84887	786.493
5.84568	787.868
5.8425	786.743
5.83932	790.118
5.83614	789.368
5.83296	791.493
5.82979	790.243
5.82662	791.368
5.82346	792.493
5.8203	789.743
5.81714	795.243
5.81398	794.493
5.81083	796.118
5.80768	796.868
5.80454	796.493
5.8014	795.993
5.79826	798.243
5.79513	797.368
5.792	799.993
5.78887	796.618
5.78575	800.868
5.78262	799.993
5.77951	802.743
5.77639	799.993
5.77328	801.993
5.77018	803.368
5.76707	804.243
5.76397	803.243
5.76087	804.368
5.75778	807.118
5.75469	806.368
5.7516	806.993
5.74852	808.618
5.74544	805.618
5.74236	810.243
5.73929	810.743
5.73622	807.743
5.73315	813.743
5.73008	809.118
5.72702	812.243
5.72397	812.618
5.72091	811.118
5.71786	815.743
5.71481	812.118
5.71177	813.993
5.70873	815.618
5.70569	813.743
5.70265	818.868
5.69962	815.118
5.69659	816.493
5.69357	820.118
5.69055	818.618
5.68753	820.368
5.68451	819.618
5.6815	819.493
5.67849	821.743
5.67548	822.493
5.67248	822.993
5.66948	823.743
5.66649	822.868
5.66349	826.368
5.6605	824.243
5.65751	826.368
5.65453	826.368
5.65155	825.743
5.64857	827.493
5.6456	829.243
5.64263	827.868
5.63966	829.243
5.63669	829.118
5.63373	831.118
5.63077	833.243
5.62782	831.118
5.62486	834.743
5.62191	831.243
5.61897	834.118
5.61603	837.243
5.61309	833.243
5.61015	836.993
5.60721	832.743
5.60428	836.618
5.60135	838.368
5.59843	837.868
5.59551	838.868
5.59259	837.868
5.58967	841.118
5.58676	839.368
5.58385	841.993
5.58094	843.743
5.57804	840.493
5.57514	845.493
5.57224	842.993
5.56935	843.993
5.56646	845.368
5.56357	845.493
5.56068	848.118
5.5578	847.368
5.55492	846.118
5.55204	849.868
5.54917	846.118
5.5463	849.618
5.54343	848.868
5.54057	849.868
5.5377	853.743
5.53485	849.243
5.53199	853.243
5.52914	852.368
5.52629	852.368
5.52344	856.368
5.52059	853.493
5.51775	856.243
5.51492	855.743
5.51208	856.243
5.50925	857.868
5.50642	856.243
5.50359	861.243
5.50077	858.868
5.49795	857.993
5.49513	860.993
5.49231	860.243
5.4895	864.493
5.48669	860.368
5.48389	862.368
5.48108	861.493
5.47828	861.368
5.47548	867.868
5.47269	864.368
5.4699	864.368
5.46711	867.243
5.46432	865.243
5.46154	869.868
5.45876	868.118
5.45598	867.993
5.4532	870.993
5.45043	866.743
5.44766	869.993
5.44489	871.243
5.44213	871.368
5.43937	871.118
5.43661	871.868
5.43386	873.743
5.4311	875.493
5.42835	874.118
5.42561	874.243
5.42286	874.993
5.42012	877.868
5.41738	878.368
5.41465	874.868
5.41191	878.493
5.40918	879.368
5.40645	878.743
5.40373	880.868
5.40101	880.618
5.39829	879.118
5.39557	881.743
5.39286	884.243
5.39015	880.493
5.38744	882.368
5.38473	884.118
5.38203	885.368
5.37933	885.243
5.37663	884.868
5.37393	885.618
5.37124	886.868
5.36855	887.868
5.36587	886.493
5.36318	887.743
5.3605	890.368
5.35782	890.493
5.35515	888.993
5.35247	892.743
5.3498	889.368
5.34713	891.993
5.34447	894.743
5.3418	892.493
5.33914	895.368
5.33649	895.868
5.33383	893.618
5.33118	895.868
5.32853	894.493
5.32588	897.743
5.32324	895.243
5.3206	897.493
5.31796	897.993
5.31532	899.368
5.31269	900.743
5.31006	899.618
5.30743	899.868
5.3048	901.368
5.30218	902.493
5.29956	900.993
5.29694	904.493
5.29432	902.868
5.29171	901.993
5.2891	905.618
5.28649	906.493
5.28389	905.118
5.28128	908.743
5.27868	907.243
5.27608	907.993
5.27349	907.868
5.2709	906.993
5.26831	907.618
5.26572	911.743
5.26313	908.618
5.26055	911.118
5.25797	911.493
5.25539	910.493
5.25282	912.243
5.25025	913.743
5.24768	914.493
5.24511	913.618
5.24254	915.118
5.23998	914.743
5.23742	917.993
5.23487	917.118
5.23231	917.243
5.22976	917.368
5.22721	919.118
5.22466	918.368
5.22212	920.868
5.21957	920.368
5.21703	921.868
5.2145	920.493
5.21196	921.868
5.20943	919.743
5.2069	925.243
5.20437	921.993
5.20185	924.743
5.19932	924.743
5.1968	923.493
5.19429	926.993
5.19177	924.118
5.18926	926.743
5.18675	926.868
5.18424	927.368
5.18173	928.243
5.17923	928.243
5.17673	929.743
5.17423	928.618
5.17173	931.118
5.16924	930.743
5.16675	931.743
5.16426	932.743
5.16177	933.118
5.15929	932.743
5.15681	933.993
5.15433	933.868
5.15185	935.118
5.14938	935.243
5.14691	935.243
5.14444	937.118
5.14197	936.243
5.13951	938.618
5.13704	937.618
5.13458	936.868
5.13212	939.368
5.12967	939.618
5.12722	939.618
5.12476	940.368
5.12232	939.868
5.11987	943.493
5.11743	942.868
5.11498	943.368
5.11255	944.368
5.11011	942.743
5.10767	946.243
5.10524	942.243
5.10281	945.868
5.10038	947.118
5.09796	942.493
5.09554	949.118
5.09312	946.243
5.0907	946.493
5.08828	949.118
5.08587	948.243
5.08346	951.618
5.08105	947.618
5.07864	952.868
5.07624	952.868
5.07383	952.243
5.07143	952.493
5.06904	949.993
5.06664	953.743
5.06425	954.743
5.06186	956.243
5.05947	955.118
5.05708	954.243
5.0547	958.618
5.05231	955.118
5.04993	959.868
5.04756	959.743
5.04518	956.743
5.04281	960.118
5.04044	957.743
5.03807	957.868
5.0357	959.993
5.03334	959.618
5.03098	961.118
5.02862	965.118
5.02626	960.868
5.0239	963.368
5.02155	963.618
5.0192	960.368
5.01685	964.493
5.0145	964.368
5.01216	965.368
5.00982	967.368
5.00748	966.118
5.00514	965.118
5.00281	967.493
5.00047	969.868
4.99814	970.243
4.99581	969.118
4.99348	971.618
4.99116	970.618
4.98884	970.993
4.98652	971.243
4.9842	970.743
4.98188	973.618
4.97957	974.368
4.97726	972.118
4.97495	976.368
4.97264	973.743
4.97033	975.118
4.96803	975.993
4.96573	974.868
4.96343	976.368
4.96114	974.118
4.95884	977.743
4.95655	975.993
4.95426	978.743
4.95197	979.118
4.94968	977.993
4.9474	982.743
4.94512	978.743
4.94284	981.118
4.94056	982.118
4.93828	980.993
4.93601	986.493
4.93374	979.493
4.93147	983.868
4.9292	984.368
4.92694	984.743
4.92467	984.868
4.92241	985.118
4.92015	986.743
4.9179	986.493
4.91564	985.868
4.91339	989.493
4.91114	988.993
4.90889	990.368
4.90664	987.493
4.9044	990.368
4.90216	989.618
4.89992	990.368
4.89768	992.993
4.89544	990.243
4.89321	991.618
4.89097	989.743
4.88874	992.118
4.88652	995.493
4.88429	993.368
4.88207	993.618
4.87984	995.868
4.87762	994.118
4.87541	997.493
4.87319	997.993
4.87098	995.493
4.86876	998.368
4.86655	997.743
4.86434	998.618
4.86214	998.368
4.85993	999.993
4.85773	1000.12
4.85553	999.243
4.85333	1002.49
4.85114	1000.62
4.84894	1001.74
4.84675	1003.37
4.84456	1003.12
4.84237	1004.49
4.84019	1003.74
4.838	1002.62
4.83582	1003.87
4.83364	1003.49
4.83146	1006.37
4.82929	1004.99
4.82711	1007.24
4.82494	1007.49
4.82277	1008.62
4.8206	1009.24
4.81843	1010.24
4.81627	1009.37
4.81411	1008.87
4.81195	1010.87
4.80979	1010.37
4.80763	1011.37
4.80548	1009.62
4.80332	1011.24
4.80117	1012.99
4.79902	1012.74
4.79688	1012.37
4.79473	1013.74
4.79259	1011.87
4.79045	1016.37
4.78831	1014.12
4.78617	1015.24
4.78403	1013.62
4.7819	1016.12
4.77977	1017.37
4.77764	1018.99
4.77551	1018.24
4.77338	1017.74
4.77126	1016.87
4.76914	1021.74
4.76702	1019.24
4.7649	1019.99
4.76278	1021.74
4.76067	1019.99
4.75855	1020.62
4.75644	1021.24
4.75433	1023.12
4.75222	1023.87
4.75012	1024.12
4.74802	1025.12
4.74591	1023.87
4.74381	1023.62
4.74172	1025.99
4.73962	1025.74
4.73753	1025.49
4.73543	1024.24
4.73334	1026.74
4.73125	1027.37
4.72917	1027.12
4.72708	1027.99
4.725	1026.12
4.72292	1028.74
4.72084	1030.37
4.71876	1030.62
4.71668	1032.74
4.71461	1032.24
4.71254	1030.37
4.71047	1033.24
4.7084	1032.99
4.70633	1030.87
4.70427	1033.87
4.7022	1034.37
4.70014	1034.62
4.69808	1035.87
4.69602	1034.99
4.69397	1035.87
4.69191	1035.99
4.68986	1036.24
4.68781	1038.12
4.68576	1036.87
4.68371	1037.99
4.68167	1037.37
4.67963	1038.49
4.67758	1040.62
4.67554	1039.37
4.67351	1040.87
4.67147	1040.62
4.66943	1040.37
4.6674	1042.37
4.66537	1040.24
4.66334	1040.37
4.66131	1042.12
4.65929	1043.37
4.65726	1043.12
4.65524	1044.49
4.65322	1045.74
4.6512	1043.12
4.64919	1045.12
4.64717	1045.99
4.64516	1043.37
4.64315	1048.12
4.64114	1046.49
4.63913	1046.62
4.63712	1049.49
4.63512	1048.99
4.63311	1047.49
4.63111	1049.87
4.62911	1049.24
4.62711	1049.74
4.62512	1050.24
4.62312	1050.99
4.62113	1052.12
4.61914	1049.99
4.61715	1053.74
4.61516	1051.12
4.61318	1051.99
4.61119	1055.12
4.60921	1053.99
4.60723	1052.87
4.60525	1054.62
4.60327	1054.12
4.6013	1054.74
4.59932	1055.24
4.59735	1056.24
4.59538	1054.99
4.59341	1057.74
4.59145	1057.12
4.58948	1057.74
4.58752	1058.74
4.58555	1059.87
4.58359	1058.12
4.58163	1061.74
4.57968	1060.49
4.57772	1059.24
4.57577	1059.12
4.57382	1062.12
4.57187	1060.87
4.56992	1062.62
4.56797	1064.37
4.56602	1061.37
4.56408	1063.62
4.56214	1065.12
4.5602	1063.24
4.55826	1065.74
4.55632	1063.37
4.55439	1064.24
4.55245	1066.24
4.55052	1066.87
4.54859	1065.99
4.54666	1066.87
4.54473	1064.87
4.54281	1067.62
4.54088	1069.87
4.53896	1069.62
4.53704	1066.49
4.53512	1070.74
4.5332	1071.37
4.53129	1068.62
4.52937	1070.99
4.52746	1070.62
4.52555	1070.99
4.52364	1072.62
4.52173	1070.87
4.51983	1072.87
4.51792	1072.87
4.51602	1072.49
4.51412	1072.37
4.51222	1074.24
4.51032	1074.37
4.50842	1074.37
4.50653	1074.74
4.50463	1076.24
4.50274	1075.49
4.50085	1076.49
4.49896	1078.37
4.49708	1076.74
4.49519	1076.49
4.49331	1077.62
4.49142	1076.87
4.48954	1078.24
4.48766	1078.74
4.48579	1078.74
4.48391	1079.62
4.48204	1078.87
4.48016	1082.24
4.47829	1080.62
4.47642	1080.12
4.47455	1080.99
4.47269	1081.74
4.47082	1083.37
4.46896	1081.99
4.4671	1083.87
4.46523	1084.24
4.46338	1081.99
4.46152	1083.49
4.45966	1086.74
4.45781	1083.99
4.45596	1087.37
4.4541	1084.49
4.45225	1086.74
4.45041	1086.99
4.44856	1085.49
4.44671	1087.74
4.44487	1085.37
4.44303	1088.74
4.44119	1086.49
4.43935	1087.99
4.43751	1088.24
4.43568	1086.99
4.43384	1089.99
4.43201	1090.74
4.43018	1088.37
4.42835	1091.62
4.42652	1091.99
4.42469	1090.12
4.42287	1092.62
4.42104	1088.99
4.41922	1091.12
4.4174	1091.62
4.41558	1095.12
4.41376	1092.24
4.41195	1092.99
4.41013	1093.12
4.40832	1093.74
4.40651	1096.62
4.4047	1093.62
4.40289	1094.49
4.40108	1098.24
4.39927	1093.37
4.39747	1097.62
4.39567	1098.87
4.39387	1095.12
4.39207	1097.99
4.39027	1097.12
4.38847	1098.49
4.38667	1098.37
4.38488	1098.24
4.38309	1099.74
4.3813	1097.74
4.37951	1101.24
4.37772	1098.74
4.37593	1100.49
4.37415	1101.49
4.37236	1101.24
4.37058	1102.24
4.3688	1100.99
4.36702	1101.37
4.36524	1103.12
4.36346	1099.87
4.36169	1102.87
4.35992	1099.99
4.35814	1105.24
4.35637	1105.62
4.3546	1102.74
4.35283	1106.99
4.35107	1104.37
4.3493	1105.87
4.34754	1107.37
4.34578	1104.37
4.34402	1107.12
4.34226	1104.87
4.3405	1106.24
4.33874	1106.62
4.33699	1105.99
4.33523	1108.99
4.33348	1108.24
4.33173	1109.99
4.32998	1108.99
4.32823	1109.74
4.32649	1110.37
4.32474	1110.12
4.323	1109.99
4.32126	1111.24
4.31951	1111.87
4.31777	1112.62
4.31604	1111.62
4.3143	1109.24
4.31256	1112.12
4.31083	1114.37
4.3091	1114.12
4.30737	1113.99
4.30564	1113.87
4.30391	1114.87
4.30218	1111.87
4.30046	1116.74
4.29873	1113.12
4.29701	1114.24
4.29529	1114.12
4.29357	1114.24
4.29185	1118.62
4.29013	1115.99
4.28841	1114.87
4.2867	1118.37
4.28499	1114.62
4.28327	1116.62
4.28156	1118.49
4.27985	1115.12
4.27815	1118.74
4.27644	1119.74
4.27473	1116.74
4.27303	1121.74
4.27133	1118.24
4.26963	1118.74
4.26793	1120.62
4.26623	1120.12
4.26453	1121.87
4.26284	1117.99
4.26114	1122.12
4.25945	1121.37
4.25776	1119.99
4.25607	1122.87
4.25438	1122.74
4.25269	1124.87
4.25101	1125.37
4.24932	1121.62
4.24764	1122.74
4.24595	1122.24
4.24427	1125.62
4.24259	1122.99
4.24092	1123.74
4.23924	1125.74
4.23756	1125.12
4.23589	1126.74
4.23422	1127.12
4.23254	1125.74
4.23087	1126.62
4.22921	1127.74
4.22754	1126.12
4.22587	1126.49
4.22421	1125.37
4.22254	1128.62
4.22088	1127.49
4.21922	1129.62
4.21756	1128.62
4.2159	1130.12
4.21424	1127.24
4.21259	1130.49
4.21093	1129.99
4.20928	1129.24
4.20763	1129.74
4.20598	1130.49
4.20433	1129.99
4.20268	1131.37
4.20103	1131.37
4.19939	1132.49
4.19774	1130.74
4.1961	1133.99
4.19446	1133.49
4.19282	1131.87
4.19118	1135.37
4.18954	1134.37
4.18791	1132.87
4.18627	1132.24
4.18464	1131.49
4.183	1134.12
4.18137	1135.24
4.17974	1134.87
4.17811	1136.24
4.17649	1136.24
4.17486	1134.74
4.17323	1136.62
4.17161	1136.24
4.16999	1135.37
4.16837	1135.74
4.16675	1136.12
4.16513	1137.24
4.16351	1136.87
4.16189	1137.12
4.16028	1139.37
4.15867	1135.87
4.15705	1140.74
4.15544	1137.87
4.15383	1136.24
4.15222	1141.12
4.15062	1137.62
4.14901	1140.37
4.1474	1139.12
4.1458	1139.37
4.1442	1141.12
4.1426	1140.87
4.141	1139.87
4.1394	1141.37
4.1378	1143.62
4.1362	1143.37
4.13461	1141.87
4.13301	1141.99
4.13142	1140.74
4.12983	1143.24
4.12824	1142.49
4.12665	1143.49
4.12506	1146.24
4.12348	1143.24
4.12189	1142.74
4.12031	1146.12
4.11872	1143.87
4.11714	1144.62
4.11556	1145.49
4.11398	1145.49
4.11241	1145.12
4.11083	1146.37
4.10925	1146.37
4.10768	1146.37
4.10611	1147.12
4.10453	1147.12
4.10296	1146.87
4.10139	1147.99
4.09982	1147.62
4.09826	1145.99
4.09669	1147.37
4.09513	1146.99
4.09356	1149.12
4.092	1148.74
4.09044	1148.99
4.08888	1148.37
4.08732	1149.74
4.08576	1149.74
4.08421	1151.12
4.08265	1150.74
4.0811	1149.74
4.07954	1150.12
4.07799	1150.62
4.07644	1151.37
4.07489	1151.74
4.07334	1149.24
4.0718	1152.12
4.07025	1152.24
4.06871	1150.49
4.06716	1151.49
4.06562	1150.87
4.06408	1153.62
4.06254	1150.87
4.061	1153.74
4.05946	1152.62
4.05793	1151.62
4.05639	1153.62
4.05486	1153.37
4.05332	1153.74
4.05179	1156.12
4.05026	1152.74
4.04873	1156.74
4.0472	1155.37
4.04568	1155.62
4.04415	1156.49
4.04263	1154.62
4.0411	1153.87
4.03958	1156.62
4.03806	1154.99
4.03654	1155.49
4.03502	1157.62
4.0335	1155.12
4.03198	1156.99
4.03047	1157.99
4.02895	1156.87
4.02744	1155.12
4.02593	1156.74
4.02442	1159.12
4.02291	1156.37
4.0214	1159.87
4.01989	1158.62
4.01838	1159.49
4.01688	1158.62
4.01537	1159.49
4.01387	1159.12
4.01237	1160.12
4.01087	1157.37
4.00937	1160.62
4.00787	1160.49
4.00637	1157.24
4.00487	1161.74
4.00338	1158.99
4.00188	1160.62
4.00039	1162.24
3.9989	1159.24
3.99741	1163.49
3.99592	1161.12
3.99443	1162.87
3.99294	1161.74
3.99145	1159.74
3.98997	1165.12
3.98848	1160.49
3.987	1162.74
3.98552	1162.49
3.98404	1161.99
3.98256	1163.24
3.98108	1163.62
3.9796	1161.24
3.97812	1163.37
3.97665	1163.24
3.97517	1165.49
3.9737	1163.49
3.97223	1163.87
3.97076	1163.24
3.96929	1163.99
3.96782	1165.12
3.96635	1165.87
3.96488	1164.49
3.96342	1165.12
3.96195	1165.87
3.96049	1165.12
3.95903	1164.74
3.95757	1165.37
3.95611	1165.74
3.95465	1167.74
3.95319	1165.99
3.95173	1165.87
3.95027	1168.87
3.94882	1165.37
3.94737	1169.37
3.94591	1167.87
3.94446	1165.62
3.94301	1168.12
3.94156	1167.49
3.94011	1167.62
3.93866	1169.24
3.93722	1166.37
3.93577	1169.87
3.93433	1168.74
3.93289	1168.74
3.93144	1170.12
3.93	1169.24
3.92856	1166.87
3.92712	1168.62
3.92569	1168.49
3.92425	1169.62
3.92281	1168.74
3.92138	1167.74
3.91994	1170.74
3.91851	1168.74
3.91708	1168.87
3.91565	1170.62
3.91422	1170.99
3.91279	1170.24
3.91136	1169.49
3.90994	1171.24
3.90851	1168.24
3.90709	1170.37
3.90566	1172.37
3.90424	1168.87
3.90282	1172.62
3.9014	1171.12
3.89998	1168.62
3.89856	1172.12
3.89715	1172.62
3.89573	1172.62
3.89431	1171.99
3.8929	1170.12
3.89149	1173.62
3.89008	1171.37
3.88866	1172.24
3.88725	1172.62
3.88585	1171.99
3.88444	1174.24
3.88303	1171.24
3.88162	1174.24
3.88022	1171.74
3.87882	1169.87
3.87741	1175.49
3.87601	1171.37
3.87461	1173.37
3.87321	1173.37
3.87181	1173.99
3.87041	1174.99
3.86902	1171.74
3.86762	1174.99
3.86623	1173.87
3.86483	1174.49
3.86344	1174.37
3.86205	1174.62
3.86066	1176.49
3.85927	1172.62
3.85788	1174.24
3.85649	1175.74
3.85511	1173.49
3.85372	1176.37
3.85234	1175.12
3.85095	1173.99
3.84957	1176.24
3.84819	1174.37
3.84681	1175.49
3.84543	1175.24
3.84405	1174.49
3.84267	1173.49
3.84129	1173.87
3.83992	1177.99
3.83854	1174.87
3.83717	1174.49
3.8358	1175.87
3.83442	1175.37
3.83305	1177.49
3.83168	1178.37
3.83031	1174.37
3.82895	1175.99
3.82758	1177.99
3.82621	1175.12
3.82485	1177.37
3.82348	1177.49
3.82212	1176.74
3.82076	1178.24
3.8194	1177.24
3.81804	1179.49
3.81668	1177.49
3.81532	1177.49
3.81396	1177.62
3.81261	1176.87
3.81125	1178.37
3.8099	1176.49
3.80854	1176.74
3.80719	1180.62
3.80584	1176.62
3.80449	1177.62
3.80314	1178.62
3.80179	1178.49
3.80044	1181.37
3.7991	1178.37
3.79775	1175.62
3.79641	1179.37
3.79506	1179.24
3.79372	1178.24
3.79238	1179.74
3.79104	1178.24
3.7897	1179.37
3.78836	1177.87
3.78702	1178.99
3.78568	1178.12
3.78435	1179.24
3.78301	1179.62
3.78168	1178.74
3.78034	1179.87
3.77901	1179.74
3.77768	1179.99
3.77635	1178.12
3.77502	1180.49
3.77369	1180.99
3.77236	1177.87
3.77103	1181.62
3.76971	1179.87
3.76838	1181.74
3.76706	1179.62
3.76574	1179.99
3.76441	1178.12
3.76309	1179.24
3.76177	1180.24
3.76045	1178.24
3.75913	1181.12
3.75782	1178.49
3.7565	1179.37
3.75518	1181.24
3.75387	1181.62
3.75256	1178.49
3.75124	1181.62
3.74993	1179.37
3.74862	1181.37
3.74731	1179.62
3.746	1177.87
3.74469	1179.49
3.74338	1180.99
3.74208	1182.74
3.74077	1180.37
3.73947	1179.87
3.73816	1179.12
3.73686	1179.49
3.73556	1180.74
3.73426	1180.24
3.73296	1180.49
3.73166	1179.99
3.73036	1180.87
3.72906	1183.12
3.72777	1179.49
3.72647	1183.99
3.72517	1179.99
3.72388	1180.12
3.72259	1184.24
3.7213	1180.12
3.72	1179.12
3.71871	1183.12
3.71742	1180.37
3.71614	1179.99
3.71485	1183.74
3.71356	1178.12
3.71228	1181.37
3.71099	1182.99
3.70971	1178.24
3.70842	1181.37
3.70714	1182.99
3.70586	1180.12
3.70458	1180.24
3.7033	1180.24
3.70202	1180.99
3.70074	1181.37
3.69947	1181.37
3.69819	1180.49
3.69691	1181.62
3.69564	1182.87
3.69437	1180.12
3.69309	1182.99
3.69182	1180.37
3.69055	1179.12
3.68928	1183.12
3.68801	1180.62
3.68674	1181.12
3.68548	1180.24
3.68421	1179.99
3.68295	1183.12
3.68168	1180.74
3.68042	1181.24
3.67915	1179.49
3.67789	1179.49
3.67663	1182.99
3.67537	1179.74
3.67411	1183.12
3.67285	1180.24
3.67159	1182.37
3.67034	1182.12
3.66908	1179.87
3.66783	1182.49
3.66657	1180.37
3.66532	1181.99
3.66407	1180.74
3.66281	1179.37
3.66156	1183.24
3.66031	1178.99
3.65906	1180.74
3.65781	1178.99
3.65657	1180.37
3.65532	1181.74
3.65407	1181.87
3.65283	1180.37
3.65159	1179.74
3.65034	1179.99
3.6491	1180.24
3.64786	1179.37
3.64662	1181.87
3.64538	1179.74
3.64414	1181.24
3.6429	1181.37
3.64166	1180.87
3.64043	1182.49
3.63919	1180.49
3.63796	1179.49
3.63672	1182.12
3.63549	1179.24
3.63426	1180.62
3.63302	1180.99
3.63179	1179.99
3.63056	1179.49
3.62933	1178.87
3.62811	1180.62
3.62688	1177.87
3.62565	1180.24
3.62443	1179.62
3.6232	1178.24
3.62198	1180.49
3.62076	1180.62
3.61953	1178.24
3.61831	1180.87
3.61709	1175.74
3.61587	1181.62
3.61465	1180.24
3.61343	1178.62
3.61222	1179.74
3.611	1180.12
3.60978	1178.24
3.60857	1176.62
3.60735	1178.87
3.60614	1178.37
3.60493	1178.99
3.60372	1180.12
3.60251	1178.37
3.6013	1178.49
3.60009	1180.37
3.59888	1178.49
3.59767	1179.87
3.59646	1177.62
3.59526	1176.87
3.59405	1180.24
3.59285	1178.49
3.59164	1177.74
3.59044	1178.37
3.58924	1178.49
3.58804	1177.74
3.58684	1178.37
3.58564	1177.99
3.58444	1178.24
3.58324	1178.99
3.58204	1176.37
3.58085	1177.62
3.57965	1177.74
3.57846	1177.24
3.57726	1177.12
3.57607	1177.12
3.57488	1175.37
3.57369	1178.99
3.57249	1177.62
3.57131	1176.37
3.57012	1178.49
3.56893	1179.49
3.56774	1174.87
3.56655	1177.87
3.56537	1176.37
3.56418	1174.49
3.563	1178.12
3.56181	1174.87
3.56063	1179.24
3.55945	1176.99
3.55827	1174.87
3.55709	1177.74
3.55591	1174.12
3.55473	1176.87
3.55355	1175.49
3.55237	1175.99
3.5512	1176.37
3.55002	1175.37
3.54884	1177.37
3.54767	1174.37
3.5465	1175.62
3.54532	1176.99
3.54415	1175.24
3.54298	1176.62
3.54181	1176.49
3.54064	1174.24
3.53947	1174.87
3.5383	1171.12
3.53714	1175.24
3.53597	1174.49
3.5348	1174.12
3.53364	1175.87
3.53247	1174.99
3.53131	1172.87
3.53015	1174.24
3.52899	1172.99
3.52782	1173.37
3.52666	1173.37
3.5255	1173.99
3.52435	1173.62
3.52319	1173.49
3.52203	1173.87
3.52087	1173.74
3.51972	1173.49
3.51856	1174.24
3.51741	1173.12
3.51625	1170.99
3.5151	1175.37
3.51395	1171.49
3.5128	1170.74
3.51165	1171.12
3.5105	1172.74
3.50935	1173.37
3.5082	1170.99
3.50705	1171.87
3.50591	1172.37
3.50476	1171.74
3.50361	1172.12
3.50247	1171.37
3.50133	1171.12
3.50018	1169.37
3.49904	1169.99
3.4979	1170.37
3.49676	1170.12
3.49562	1172.62
3.49448	1170.37
3.49334	1169.37
3.4922	1171.24
3.49106	1167.37
3.48993	1171.24
3.48879	1168.37
3.48766	1168.49
3.48652	1169.24
3.48539	1169.24
3.48426	1168.99
3.48313	1170.49
3.48199	1169.74
3.48086	1170.37
3.47973	1166.74
3.4786	1171.37
3.47748	1167.62
3.47635	1169.37
3.47522	1166.74
3.4741	1166.74
3.47297	1168.12
3.47185	1165.24
3.47072	1168.49
3.4696	1167.74
3.46848	1167.37
3.46735	1168.74
3.46623	1164.74
3.46511	1166.49
3.46399	1167.24
3.46287	1167.62
3.46176	1166.62
3.46064	1164.12
3.45952	1167.49
3.45841	1162.87
3.45729	1166.99
3.45618	1163.12
3.45506	1165.49
3.45395	1166.99
3.45284	1164.37
3.45173	1165.99
3.45062	1163.99
3.4495	1163.87
3.4484	1163.74
3.44729	1164.49
3.44618	1163.49
3.44507	1162.12
3.44396	1162.99
3.44286	1164.12
3.44175	1161.24
3.44065	1164.37
3.43955	1163.12
3.43844	1163.87
3.43734	1163.62
3.43624	1158.49
3.43514	1162.37
3.43404	1160.74
3.43294	1160.87
3.43184	1161.12
3.43074	1159.24
3.42964	1162.24
3.42855	1161.12
3.42745	1159.24
3.42635	1159.99
3.42526	1159.37
3.42417	1160.49
3.42307	1157.74
3.42198	1157.99
3.42089	1159.87
3.4198	1158.62
3.41871	1160.49
3.41762	1158.62
3.41653	1157.87
3.41544	1156.12
3.41435	1159.74
3.41326	1157.87
3.41218	1156.99
3.41109	1156.87
3.41001	1156.62
3.40892	1157.62
3.40784	1156.49
3.40676	1155.49
3.40567	1158.87
3.40459	1154.12
3.40351	1158.49
3.40243	1153.87
3.40135	1155.62
3.40027	1154.62
3.3992	1155.12
3.39812	1154.99
3.39704	1152.74
3.39597	1156.74
3.39489	1153.87
3.39382	1153.87
3.39274	1155.87
3.39167	1154.37
3.3906	1153.24
3.38952	1154.62
3.38845	1153.24
3.38738	1150.49
3.38631	1152.62
3.38524	1153.49
3.38417	1149.74
3.38311	1155.37
3.38204	1151.37
3.38097	1150.62
3.37991	1153.12
3.37884	1149.99
3.37778	1153.62
3.37671	1151.62
3.37565	1147.74
3.37459	1152.37
3.37353	1148.37
3.37246	1151.12
3.3714	1148.49
3.37034	1148.12
3.36928	1149.49
3.36823	1148.99
3.36717	1149.62
3.36611	1148.24
3.36505	1146.87
3.364	1150.37
3.36294	1146.99
3.36189	1149.74
3.36084	1146.87
3.35978	1146.49
3.35873	1148.12
3.35768	1146.49
3.35663	1146.99
3.35558	1146.87
3.35453	1147.49
3.35348	1146.87
3.35243	1142.87
3.35138	1145.87
3.35033	1145.24
3.34929	1144.49
3.34824	1146.74
3.34719	1143.12
3.34615	1145.62
3.34511	1146.12
3.34406	1143.12
3.34302	1144.87
3.34198	1141.62
3.34094	1142.37
3.3399	1142.99
3.33886	1141.74
3.33782	1140.87
3.33678	1142.24
3.33574	1142.74
3.3347	1140.37
3.33366	1140.24
3.33263	1141.62
3.33159	1140.99
3.33056	1140.37
3.32952	1142.24
3.32849	1136.87
3.32746	1139.99
3.32642	1140.99
3.32539	1137.74
3.32436	1139.12
3.32333	1136.99
3.3223	1137.99
3.32127	1137.99
3.32024	1137.12
3.31922	1137.74
3.31819	1136.74
3.31716	1136.24
3.31614	1138.24
3.31511	1135.87
3.31409	1137.99
3.31306	1135.24
3.31204	1135.49
3.31101	1136.24
3.30999	1133.24
3.30897	1136.62
3.30795	1133.12
3.30693	1132.74
[truncated: 6,194 more rows]

## Sheet: 4CeO2-Ni
EPR
g	Intensity
8.60749	526.518
8.60058	523.643
8.59368	522.393
8.5868	519.018
8.57992	522.893
8.57306	525.018
8.56621	528.393
8.55936	521.018
8.55253	519.643
8.54571	522.018
8.5389	524.268
8.53211	525.518
8.52532	523.893
8.51854	522.393
8.51178	522.143
8.50502	526.143
8.49828	530.143
8.49154	528.518
8.48482	526.268
8.47811	521.518
8.4714	524.768
8.46471	531.768
8.45803	529.643
8.45136	527.768
8.4447	528.393
8.43805	523.268
8.43141	532.393
8.42479	532.893
8.41817	532.518
8.41156	528.893
8.40496	526.643
8.39838	530.643
8.3918	533.518
8.38523	536.143
8.37868	533.393
8.37213	528.393
8.3656	531.268
8.35907	531.268
8.35256	538.393
8.34605	535.768
8.33956	532.268
8.33307	534.018
8.3266	535.143
8.32013	542.018
8.31368	539.518
8.30723	538.643
8.3008	536.768
8.29438	536.768
8.28796	539.518
8.28156	543.393
8.27516	541.393
8.26878	538.268
8.2624	538.268
8.25603	544.268
8.24968	546.143
8.24333	546.768
8.237	546.393
8.23067	542.768
8.22436	547.143
8.21805	548.893
8.21175	551.518
8.20546	549.518
8.19919	548.143
8.19292	549.018
8.18666	551.268
8.18041	555.393
8.17417	554.518
8.16794	551.393
8.16172	550.518
8.15551	553.518
8.14931	556.893
8.14311	558.018
8.13693	556.768
8.13076	551.768
8.12459	555.268
8.11844	558.768
8.11229	562.893
8.10616	560.268
8.10003	559.143
8.09391	557.018
8.0878	558.143
8.0817	562.518
8.07561	563.518
8.06953	559.893
8.06346	560.393
8.0574	561.143
8.05135	563.018
8.0453	568.768
8.03927	566.018
8.03324	564.143
8.02722	560.768
8.02121	566.268
8.01521	567.643
8.00922	569.893
8.00324	568.643
7.99727	566.518
7.99131	568.518
7.98535	571.018
7.97941	576.268
7.97347	575.518
7.96754	571.393
7.96162	572.518
7.95571	576.018
7.94981	577.518
7.94392	580.643
7.93803	577.518
7.93216	575.643
7.92629	576.143
7.92043	577.893
7.91458	582.768
7.90874	579.268
7.90291	577.018
7.89709	579.018
7.89127	581.768
7.88546	587.518
7.87967	587.268
7.87388	584.393
7.86809	581.018
7.86232	582.018
7.85656	589.643
7.8508	587.893
7.84506	585.393
7.83932	583.268
7.83359	584.893
7.82787	586.643
7.82215	589.518
7.81645	589.018
7.81075	588.643
7.80506	585.268
7.79938	591.018
7.79371	592.643
7.78804	596.393
7.78239	592.393
7.77674	591.393
7.7711	594.018
7.76547	594.268
7.75985	601.018
7.75423	597.518
7.74863	596.518
7.74303	593.143
7.73744	598.143
7.73185	600.268
7.72628	601.268
7.72071	602.018
7.71515	598.143
7.7096	601.518
7.70406	604.518
7.69853	605.643
7.693	604.018
7.68748	602.893
7.68197	602.268
7.67647	604.393
7.67097	609.393
7.66549	607.143
7.66001	609.018
7.65454	605.768
7.64907	607.893
7.64362	611.768
7.63817	612.518
7.63273	613.143
7.6273	610.393
7.62187	610.518
7.61646	613.643
7.61105	615.143
7.60565	617.143
7.60025	614.768
7.59487	611.768
7.58949	613.768
7.58412	617.143
7.57875	620.893
7.5734	618.768
7.56805	615.268
7.56271	617.268
7.55737	622.268
7.55205	622.893
7.54673	624.393
7.54142	622.018
7.53612	621.518
7.53082	621.893
7.52553	626.518
7.52025	628.268
7.51498	624.768
7.50971	622.893
7.50445	622.393
7.4992	627.268
7.49396	629.018
7.48872	628.643
7.48349	628.768
7.47827	626.143
7.47305	630.518
7.46785	630.893
7.46265	633.893
7.45745	632.393
7.45227	629.518
7.44709	631.143
7.44192	633.518
7.43675	637.643
7.4316	637.018
7.42644	632.518
7.4213	634.143
7.41617	635.643
7.41104	641.643
7.40592	643.018
7.4008	638.893
7.39569	641.268
7.39059	642.893
7.3855	643.643
7.38041	646.643
7.37534	645.643
7.37026	644.018
7.3652	641.393
7.36014	646.518
7.35509	650.018
7.35004	649.518
7.34501	647.268
7.33997	645.643
7.33495	647.768
7.32993	651.393
7.32492	652.893
7.31992	650.018
7.31492	650.893
7.30993	650.393
7.30495	653.768
7.29998	655.018
7.29501	657.393
7.29004	654.143
7.28509	655.268
7.28014	655.643
7.2752	658.893
7.27026	661.018
7.26533	657.268
7.26041	653.768
7.25549	652.893
7.25059	659.643
7.24568	662.268
7.24079	660.268
7.2359	658.393
7.23102	659.393
7.22614	663.893
7.22127	664.018
7.21641	667.643
7.21155	663.393
7.2067	662.143
7.20186	663.018
7.19702	666.268
7.19219	671.268
7.18737	669.268
7.18255	665.018
7.17774	665.518
7.17294	669.643
7.16814	674.768
7.16335	674.268
7.15856	673.143
7.15378	671.268
7.14901	670.143
7.14425	677.018
7.13949	677.518
7.13473	678.018
7.12999	674.893
7.12525	675.268
7.12051	678.143
7.11578	680.643
7.11106	682.893
7.10635	678.893
7.10164	676.643
7.09693	681.143
7.09224	683.143
7.08755	685.268
7.08286	682.518
7.07818	682.768
7.07351	682.268
7.06885	684.768
7.06419	688.893
7.05953	689.268
7.05489	686.143
7.05024	685.018
7.04561	684.768
7.04098	692.518
7.03636	692.643
7.03174	689.518
7.02713	689.768
7.02253	688.893
7.01793	692.518
7.01333	695.393
7.00875	697.018
7.00417	693.643
6.99959	690.643
6.99502	696.268
6.99046	697.393
6.9859	699.893
6.98135	696.143
6.97681	695.018
6.97227	695.643
6.96773	699.643
6.96321	702.143
6.95868	702.893
6.95417	700.643
6.94966	698.143
6.94516	702.768
6.94066	703.268
6.93617	707.018
6.93168	705.518
6.9272	703.643
6.92272	703.893
6.91825	709.018
6.91379	709.518
6.90933	708.768
6.90488	707.893
6.90044	705.143
6.896	708.893
6.89156	712.518
6.88713	712.768
6.88271	711.768
6.87829	710.018
6.87388	711.518
6.86947	716.018
6.86507	718.518
6.86068	716.018
6.85629	715.393
6.8519	714.518
6.84753	717.268
6.84315	720.518
6.83879	719.893
6.83443	720.893
6.83007	712.893
6.82572	718.768
6.82137	721.393
6.81704	721.893
6.8127	724.268
6.80837	720.643
6.80405	720.268
6.79973	723.643
6.79542	725.393
6.79112	725.393
6.78681	722.643
6.78252	724.393
6.77823	723.018
6.77394	727.393
6.76967	730.018
6.76539	729.518
6.76112	728.643
6.75686	728.268
6.7526	730.643
6.74835	735.768
6.7441	733.143
6.73986	732.893
6.73563	729.268
6.7314	732.643
6.72717	735.643
6.72295	735.518
6.71874	736.518
6.71453	734.018
6.71032	733.393
6.70612	739.018
6.70193	738.768
6.69774	740.143
6.69356	738.268
6.68938	736.018
6.68521	739.393
6.68104	740.643
6.67687	746.518
6.67272	740.018
6.66857	740.393
6.66442	744.893
6.66028	747.018
6.65614	748.393
6.65201	748.768
6.64788	746.893
6.64376	747.268
6.63964	750.268
6.63553	754.768
6.63143	753.518
6.62733	751.893
6.62323	749.393
6.61914	752.018
6.61505	756.518
6.61097	756.643
6.6069	756.393
6.60283	753.768
6.59876	752.768
6.5947	754.393
6.59064	758.768
6.58659	758.768
6.58255	757.143
6.57851	753.893
6.57447	760.268
6.57044	760.018
6.56641	765.643
6.56239	762.268
6.55838	759.893
6.55437	759.018
6.55036	762.268
6.54636	766.268
6.54236	763.393
6.53837	763.268
6.53438	761.018
6.5304	764.393
6.52642	767.393
6.52245	767.018
6.51848	769.268
6.51452	766.518
6.51056	769.393
6.50661	768.268
6.50266	774.018
6.49872	772.268
6.49478	767.893
6.49085	770.893
6.48692	771.643
6.48299	774.643
6.47907	777.643
6.47516	775.143
6.47125	773.143
6.46735	772.143
6.46344	777.518
6.45955	779.393
6.45566	779.518
6.45177	775.893
6.44789	775.018
6.44401	777.018
6.44014	782.018
6.43627	784.018
6.43241	779.768
6.42855	780.018
6.4247	781.268
6.42085	786.018
6.417	787.393
6.41316	788.018
6.40933	782.018
6.40549	786.393
6.40167	786.518
6.39785	789.518
6.39403	790.143
6.39022	789.393
6.38641	789.143
6.3826	787.018
6.37881	793.643
6.37501	793.268
6.37122	792.268
6.36744	793.018
6.36365	788.768
6.35988	794.393
6.35611	796.518
6.35234	797.643
6.34857	797.768
6.34482	793.768
6.34106	796.268
6.33731	799.393
6.33357	802.643
6.32983	804.143
6.32609	799.893
6.32236	800.268
6.31863	804.518
6.31491	806.268
6.31119	808.393
6.30747	802.143
6.30376	804.268
6.30006	806.143
6.29636	809.893
6.29266	809.893
6.28896	807.143
6.28528	807.518
6.28159	805.143
6.27791	809.893
6.27424	816.143
6.27057	813.143
6.2669	812.393
6.26324	808.143
6.25958	814.268
6.25592	816.893
6.25227	819.768
6.24863	816.393
6.24499	815.143
6.24135	813.518
6.23772	820.643
6.23409	819.268
6.23046	820.643
6.22684	817.643
6.22323	816.893
6.21962	818.768
6.21601	823.518
6.21241	824.893
6.20881	821.393
6.20521	819.018
6.20162	820.518
6.19803	823.393
6.19445	826.643
6.19087	828.393
6.1873	824.518
6.18373	823.268
6.18016	829.018
6.1766	828.393
6.17304	831.893
6.16949	828.768
6.16594	828.143
6.16239	827.643
6.15885	830.143
6.15531	833.268
6.15178	831.393
6.14825	831.268
6.14473	831.143
6.1412	834.393
6.13769	838.518
6.13417	841.143
6.13066	836.393
6.12716	835.893
6.12366	836.143
6.12016	841.643
6.11667	842.393
6.11318	838.893
6.10969	837.643
6.10621	836.268
6.10273	840.643
6.09926	845.018
6.09579	842.518
6.09233	840.518
6.08887	837.518
6.08541	842.768
6.08195	844.393
6.0785	846.893
6.07506	845.393
6.07162	843.643
6.06818	845.268
6.06474	845.393
6.06131	850.768
6.05789	848.768
6.05447	848.393
6.05105	848.893
6.04763	848.893
6.04422	853.768
6.04081	852.268
6.03741	855.518
6.03401	849.893
6.03062	852.893
6.02722	855.768
6.02384	860.893
6.02045	857.143
6.01707	858.143
6.0137	856.268
6.01032	858.143
6.00695	861.518
6.00359	862.643
6.00023	860.893
5.99687	858.893
5.99352	861.768
5.99017	862.143
5.98682	867.268
5.98348	865.018
5.98014	863.393
5.9768	861.393
5.97347	865.893
5.97014	866.018
5.96682	867.143
5.9635	866.893
5.96018	865.518
5.95687	864.893
5.95356	869.143
5.95025	873.018
5.94695	870.393
5.94365	870.143
5.94036	867.643
5.93707	874.018
5.93378	876.143
5.9305	877.143
5.92722	876.393
5.92394	873.393
5.92067	874.143
5.9174	878.018
5.91413	879.643
5.91087	879.268
5.90761	873.893
5.90436	876.643
5.90111	878.143
5.89786	882.643
5.89461	879.018
5.89137	880.768
5.88814	877.393
5.8849	881.393
5.88167	884.268
5.87845	888.268
5.87522	886.143
5.87201	883.143
5.86879	886.643
5.86558	889.768
5.86237	891.018
5.85916	891.268
5.85596	886.393
5.85276	886.643
5.84957	889.893
5.84638	890.893
5.84319	894.643
5.84001	889.768
5.83683	890.518
5.83365	890.518
5.83047	892.143
5.8273	897.893
5.82414	896.643
5.82097	895.393
5.81781	893.643
5.81466	895.768
5.8115	901.643
5.80835	901.643
5.80521	898.643
5.80206	895.893
5.79892	900.018
5.79579	902.643
5.79266	905.393
5.78953	901.518
5.7864	901.018
5.78328	897.893
5.78016	904.143
5.77704	904.518
5.77393	906.393
5.77082	903.393
5.76771	903.768
5.76461	904.268
5.76151	909.393
5.75842	911.518
5.75532	908.393
5.75223	905.393
5.74915	905.893
5.74607	908.393
5.74299	912.268
5.73991	916.143
5.73684	910.268
5.73377	912.518
5.7307	913.643
5.72764	916.768
5.72458	918.643
5.72152	915.768
5.71847	915.643
5.71542	914.893
5.71237	919.143
5.70933	921.018
5.70629	920.518
5.70325	916.643
5.70022	914.893
5.69719	918.143
5.69416	920.768
5.69114	922.768
5.68812	922.143
5.6851	920.018
5.68209	920.393
5.67908	924.768
5.67607	925.643
5.67306	926.643
5.67006	923.393
5.66706	923.393
5.66407	924.393
5.66108	927.143
5.65809	931.393
5.6551	927.643
5.65212	924.893
5.64914	927.768
5.64616	928.143
5.64319	935.393
5.64022	933.643
5.63725	928.893
5.63429	928.893
5.63133	932.268
5.62837	936.393
5.62542	938.143
5.62246	935.518
5.61952	933.268
5.61657	932.768
5.61363	938.268
5.61069	940.268
5.60775	939.268
5.60482	940.018
5.60189	936.643
5.59896	941.018
5.59604	941.768
5.59312	943.268
5.5902	941.393
5.58729	939.768
5.58438	940.768
5.58147	945.643
5.57856	944.768
5.57566	945.893
5.57276	942.893
5.56986	945.393
5.56697	946.768
5.56408	949.393
5.56119	953.768
5.55831	946.518
5.55543	946.143
5.55255	950.143
5.54967	951.518
5.5468	956.768
5.54393	952.143
5.54107	953.143
5.5382	952.268
5.53534	956.268
5.53248	960.268
5.52963	956.143
5.52678	956.518
5.52393	954.018
5.52108	958.018
5.51824	962.518
5.5154	960.768
5.51256	962.018
5.50973	957.018
5.5069	958.768
5.50407	964.518
5.50124	966.393
5.49842	967.893
5.4956	962.143
5.49278	962.268
5.48997	965.393
5.48716	969.143
5.48435	969.893
5.48155	967.643
5.47874	963.768
5.47594	966.643
5.47315	970.018
5.47035	973.143
5.46756	971.518
5.46477	969.268
5.46199	967.018
5.45921	972.143
5.45643	976.018
5.45365	976.268
5.45088	974.643
5.44811	973.643
5.44534	973.018
5.44257	976.643
5.43981	979.893
5.43705	977.143
5.43429	976.018
5.43154	976.268
5.42879	979.768
5.42604	981.018
5.42329	982.393
5.42055	977.393
5.41781	978.893
5.41507	977.518
5.41234	982.768
5.4096	983.268
5.40687	984.893
5.40415	981.018
5.40142	979.768
5.3987	984.268
5.39598	986.143
5.39327	986.643
5.39056	985.143
5.38785	981.893
5.38514	986.518
5.38243	988.518
5.37973	989.268
5.37703	988.643
5.37434	986.518
5.37164	987.393
5.36895	989.768
5.36626	992.768
5.36358	993.143
5.36089	991.018
5.35821	991.643
5.35554	990.643
5.35286	996.143
5.35019	997.268
5.34752	995.518
5.34485	992.893
5.34219	992.643
5.33952	998.143
5.33687	1004.14
5.33421	1002.89
5.33156	999.893
5.3289	997.643
5.32626	1001.89
5.32361	1003.02
5.32097	1004.64
5.31833	1004.52
5.31569	1000.02
5.31305	1002.27
5.31042	1005.27
5.30779	1007.77
5.30516	1007.39
5.30254	1005.14
5.29991	1003.52
5.2973	1007.14
5.29468	1010.02
5.29206	1011.27
5.28945	1007.02
5.28684	1007.14
5.28424	1006.52
5.28163	1010.39
5.27903	1013.14
5.27643	1012.52
5.27383	1009.89
5.27124	1008.02
5.26865	1012.64
5.26606	1016.27
5.26347	1017.64
5.26089	1014.14
5.25831	1013.89
5.25573	1014.89
5.25315	1019.64
5.25058	1019.89
5.24801	1020.27
5.24544	1019.14
5.24287	1018.39
5.24031	1021.14
5.23775	1022.77
5.23519	1025.02
5.23263	1023.52
5.23008	1021.52
5.22753	1021.64
5.22498	1027.02
5.22243	1028.39
5.21989	1027.77
5.21735	1023.52
5.21481	1022.52
5.21227	1025.27
5.20974	1030.27
5.20721	1029.77
5.20468	1026.89
5.20215	1026.39
5.19963	1027.89
5.19711	1031.52
5.19459	1033.14
5.19207	1032.27
5.18956	1029.27
5.18704	1030.27
5.18453	1033.27
5.18203	1038.39
5.17952	1034.39
5.17702	1032.89
5.17452	1032.77
5.17202	1033.39
5.16953	1038.64
5.16704	1038.89
5.16455	1035.89
5.16206	1035.02
5.15957	1036.27
5.15709	1042.39
5.15461	1040.52
5.15213	1039.64
5.14966	1037.77
5.14718	1036.89
5.14471	1039.89
5.14224	1043.02
5.13978	1046.39
5.13731	1042.77
5.13485	1040.14
5.13239	1041.27
5.12993	1044.77
5.12748	1049.52
5.12503	1046.89
5.12258	1044.89
5.12013	1047.02
5.11769	1047.52
5.11524	1052.39
5.1128	1050.64
5.11036	1050.52
5.10793	1048.64
5.1055	1048.52
5.10306	1055.27
5.10064	1055.14
5.09821	1055.64
5.09578	1052.02
5.09336	1053.27
5.09094	1056.27
5.08853	1055.39
5.08611	1058.27
5.0837	1055.77
5.08129	1054.02
5.07888	1057.77
5.07647	1059.14
5.07407	1062.02
5.07167	1061.77
5.06927	1058.27
5.06687	1057.52
5.06448	1059.52
5.06209	1064.39
5.0597	1064.77
5.05731	1060.64
5.05492	1061.89
5.05254	1062.02
5.05016	1066.39
5.04778	1067.27
5.0454	1066.02
5.04303	1065.14
5.04066	1064.77
5.03829	1066.52
5.03592	1067.52
5.03355	1070.77
5.03119	1066.77
5.02883	1064.27
5.02647	1068.27
5.02411	1071.14
5.02176	1072.77
5.01941	1069.77
5.01706	1069.52
5.01471	1066.64
5.01237	1073.14
5.01002	1073.77
5.00768	1073.39
5.00534	1071.64
5.00301	1072.39
5.00067	1075.14
4.99834	1076.64
4.99601	1079.02
4.99368	1079.89
4.99135	1074.39
4.98903	1077.77
4.98671	1080.89
4.98439	1081.89
4.98207	1082.89
4.97976	1077.52
4.97744	1079.27
4.97513	1081.39
4.97283	1085.27
4.97052	1087.14
4.96821	1085.89
4.96591	1082.27
4.96361	1083.89
4.96131	1087.89
4.95902	1091.02
4.95672	1085.64
4.95443	1086.52
4.95214	1082.52
4.94986	1087.27
4.94757	1090.39
4.94529	1087.89
4.94301	1088.14
4.94073	1083.77
4.93845	1091.52
4.93618	1091.02
4.9339	1090.27
4.93163	1092.02
4.92937	1087.64
4.9271	1090.27
4.92483	1092.52
4.92257	1096.39
4.92031	1095.14
4.91805	1092.39
4.9158	1090.27
4.91354	1091.02
4.91129	1094.89
4.90904	1100.02
4.9068	1094.39
4.90455	1094.89
4.90231	1094.77
4.90006	1098.39
4.89782	1104.64
4.89559	1100.14
4.89335	1099.52
4.89112	1097.52
4.88889	1101.89
4.88666	1103.77
4.88443	1104.89
4.88221	1100.52
4.87998	1102.02
4.87776	1100.77
4.87554	1104.52
4.87332	1109.02
4.87111	1107.14
4.8689	1103.14
4.86669	1101.77
4.86448	1105.77
4.86227	1107.14
4.86006	1108.64
4.85786	1105.64
4.85566	1104.02
4.85346	1107.89
4.85126	1108.77
4.84907	1113.89
4.84688	1112.39
4.84468	1111.14
4.8425	1109.39
4.84031	1113.77
4.83812	1115.27
4.83594	1116.52
4.83376	1114.52
4.83158	1111.64
4.8294	1115.14
4.82723	1115.89
4.82505	1119.89
4.82288	1118.27
4.82071	1117.02
4.81854	1115.89
4.81638	1119.02
4.81422	1122.89
4.81205	1121.64
4.80989	1119.39
4.80774	1118.77
4.80558	1120.27
4.80343	1124.52
4.80127	1124.27
4.79912	1122.39
4.79698	1119.27
4.79483	1120.52
4.79269	1123.27
4.79054	1127.27
4.7884	1125.52
4.78626	1124.64
4.78413	1121.02
4.78199	1123.89
4.77986	1127.52
4.77773	1131.14
4.7756	1127.89
4.77347	1124.52
4.77135	1128.89
4.76922	1130.89
4.7671	1134.27
4.76498	1132.14
4.76286	1130.14
4.76075	1129.89
4.75863	1130.77
4.75652	1135.39
4.75441	1135.64
4.7523	1133.39
4.7502	1134.39
4.74809	1131.39
4.74599	1136.39
4.74389	1138.39
4.74179	1135.77
4.73969	1134.64
4.7376	1131.14
4.7355	1136.39
4.73341	1136.89
4.73132	1138.89
4.72923	1137.27
4.72715	1136.64
4.72506	1139.52
4.72298	1140.27
4.7209	1145.14
4.71882	1143.39
4.71675	1141.14
4.71467	1141.52
4.7126	1142.52
4.71053	1144.27
4.70846	1144.02
4.70639	1141.64
4.70432	1140.39
4.70226	1141.14
4.7002	1147.39
4.69814	1147.64
4.69608	1145.64
4.69402	1144.52
4.69196	1144.89
4.68991	1146.64
4.68786	1150.52
4.68581	1151.39
4.68376	1146.89
4.68172	1146.89
4.67967	1147.27
4.67763	1152.39
4.67559	1154.77
4.67355	1150.89
4.67151	1151.39
4.66948	1152.39
4.66744	1154.52
4.66541	1155.02
4.66338	1155.89
4.66135	1153.14
4.65933	1149.52
4.6573	1154.52
4.65528	1154.89
4.65326	1158.14
4.65124	1156.64
4.64922	1154.64
4.6472	1152.89
4.64519	1158.27
4.64318	1159.52
4.64116	1160.14
4.63916	1155.27
4.63715	1159.52
4.63514	1161.39
4.63314	1163.64
4.63114	1165.14
4.62914	1161.52
4.62714	1160.27
4.62514	1160.14
4.62314	1163.89
4.62115	1167.52
4.61916	1162.89
4.61717	1161.64
4.61518	1160.14
4.61319	1163.27
4.61121	1166.02
4.60923	1167.52
4.60724	1165.39
4.60526	1164.39
4.60329	1164.52
4.60131	1169.64
4.59933	1171.02
4.59736	1168.89
4.59539	1167.39
4.59342	1166.27
4.59145	1172.89
4.58949	1170.52
4.58752	1174.02
4.58556	1168.77
4.5836	1166.52
4.58164	1170.52
4.57968	1173.77
4.57772	1176.02
4.57577	1171.89
4.57382	1171.77
4.57186	1172.14
4.56992	1174.14
4.56797	1178.39
4.56602	1176.27
4.56408	1177.27
4.56213	1174.64
4.56019	1176.14
4.55825	1181.39
4.55631	1180.27
4.55438	1178.64
4.55244	1177.14
4.55051	1175.14
4.54858	1179.39
4.54665	1181.52
4.54472	1181.39
4.54279	1176.77
4.54087	1177.27
4.53895	1181.02
4.53702	1182.77
4.5351	1184.64
4.53319	1182.27
4.53127	1183.77
4.52935	1182.27
4.52744	1186.64
4.52553	1189.52
4.52362	1187.77
4.52171	1187.27
4.5198	1183.89
4.5179	1187.14
4.51599	1189.64
4.51409	1190.89
4.51219	1186.89
4.51029	1185.14
4.50839	1189.02
4.5065	1190.02
4.5046	1192.64
4.50271	1190.77
4.50082	1188.52
4.49893	1188.64
4.49704	1191.14
4.49516	1193.64
4.49327	1197.77
4.49139	1193.14
4.48951	1190.77
4.48763	1190.27
4.48575	1195.14
4.48387	1196.64
4.482	1193.02
4.48012	1191.14
4.47825	1191.64
4.47638	1193.14
4.47451	1196.27
4.47264	1197.39
4.47078	1195.02
4.46891	1191.64
4.46705	1196.14
4.46519	1199.39
4.46333	1199.52
4.46147	1199.77
4.45962	1195.52
4.45776	1199.14
4.45591	1199.27
4.45405	1203.02
4.4522	1202.39
4.45036	1200.52
4.44851	1200.02
4.44666	1201.14
4.44482	1203.77
4.44297	1205.27
4.44113	1202.02
4.43929	1200.64
4.43746	1202.52
4.43562	1203.52
4.43378	1207.89
4.43195	1205.77
4.43012	1204.27
4.42829	1201.39
4.42646	1203.14
4.42463	1210.02
4.4228	1208.39
4.42098	1206.89
4.41916	1204.14
4.41734	1202.89
4.41552	1208.39
4.4137	1208.27
4.41188	1211.27
4.41006	1205.39
4.40825	1206.39
4.40644	1207.14
4.40463	1211.39
4.40282	1211.89
4.40101	1210.64
4.3992	1208.02
4.3974	1210.64
4.39559	1212.14
4.39379	1217.02
4.39199	1214.89
4.39019	1211.89
4.38839	1210.64
4.3866	1213.27
4.3848	1219.89
4.38301	1218.77
4.38122	1214.14
4.37943	1211.52
4.37764	1212.89
4.37585	1217.39
4.37406	1216.27
4.37228	1218.39
4.3705	1212.52
4.36871	1215.64
4.36693	1217.27
4.36516	1218.89
4.36338	1219.02
4.3616	1216.52
4.35983	1216.27
4.35806	1215.52
4.35628	1219.39
4.35451	1222.39
4.35275	1220.02
4.35098	1217.52
4.34921	1217.14
4.34745	1222.14
4.34568	1222.14
4.34392	1222.14
4.34216	1221.77
4.3404	1220.02
4.33865	1222.77
4.33689	1225.39
4.33514	1225.27
4.33338	1223.52
4.33163	1221.77
4.32988	1220.89
4.32813	1223.02
4.32639	1226.77
4.32464	1226.64
4.3229	1222.64
4.32115	1224.39
4.31941	1222.52
4.31767	1228.27
4.31593	1228.77
4.31419	1228.27
4.31246	1226.64
4.31072	1226.77
4.30899	1233.02
4.30726	1232.27
4.30553	1231.27
4.3038	1230.39
4.30207	1225.89
4.30035	1231.52
4.29862	1232.14
4.2969	1233.77
4.29517	1232.64
4.29345	1228.52
4.29173	1231.14
4.29002	1233.64
4.2883	1237.39
4.28658	1236.52
4.28487	1232.52
4.28316	1234.14
4.28145	1235.27
4.27974	1238.52
4.27803	1239.14
4.27632	1234.39
4.27462	1233.64
4.27291	1233.27
4.27121	1239.27
4.26951	1240.39
4.26781	1238.77
4.26611	1235.27
4.26441	1236.27
4.26271	1238.89
4.26102	1241.14
4.25932	1239.27
4.25763	1240.39
4.25594	1235.14
4.25425	1239.02
4.25256	1241.52
4.25088	1242.77
4.24919	1241.14
4.24751	1235.77
4.24582	1238.89
4.24414	1241.02
4.24246	1242.77
4.24078	1244.14
4.23911	1238.52
4.23743	1239.02
4.23576	1241.27
4.23408	1243.52
4.23241	1244.89
4.23074	1243.77
4.22907	1241.14
4.2274	1242.39
4.22573	1245.14
4.22407	1248.27
4.2224	1243.89
4.22074	1244.64
4.21908	1243.02
4.21742	1246.77
4.21576	1250.27
4.2141	1249.52
4.21245	1247.89
4.21079	1245.14
4.20914	1249.02
4.20748	1249.52
4.20583	1251.64
4.20418	1247.77
4.20253	1248.02
4.20089	1246.39
4.19924	1248.64
4.1976	1251.27
4.19595	1251.64
4.19431	1247.77
4.19267	1248.39
4.19103	1247.77
4.18939	1252.77
4.18775	1253.39
4.18612	1253.27
4.18448	1253.52
4.18285	1249.52
4.18122	1253.89
4.17959	1255.14
4.17796	1254.89
4.17633	1250.39
4.1747	1249.27
4.17308	1252.77
4.17145	1252.27
4.16983	1255.77
4.16821	1256.02
4.16659	1253.14
4.16497	1251.77
4.16335	1254.64
4.16173	1260.39
4.16012	1260.52
4.1585	1257.02
4.15689	1255.39
4.15528	1256.39
4.15367	1260.39
4.15206	1261.02
4.15045	1260.02
4.14884	1255.14
4.14724	1253.77
4.14563	1259.89
4.14403	1258.89
4.14243	1259.89
4.14083	1257.77
4.13923	1257.02
4.13763	1261.39
4.13603	1261.77
4.13444	1264.27
4.13284	1262.27
4.13125	1257.64
4.12966	1261.02
4.12807	1262.77
4.12648	1265.77
4.12489	1262.02
4.1233	1260.27
4.12172	1262.14
4.12013	1262.52
4.11855	1267.27
4.11697	1268.02
4.11539	1264.77
4.11381	1263.64
4.11223	1262.64
4.11065	1266.39
4.10907	1266.77
4.1075	1264.52
4.10593	1264.14
4.10435	1261.14
4.10278	1265.77
4.10121	1265.14
4.09964	1268.52
4.09808	1265.64
4.09651	1262.14
4.09494	1264.27
4.09338	1266.14
4.09182	1266.64
4.09025	1267.27
4.08869	1262.89
4.08713	1264.39
4.08558	1265.52
4.08402	1271.27
4.08246	1270.52
4.08091	1267.39
4.07936	1265.27
4.0778	1268.52
4.07625	1270.89
4.0747	1273.27
4.07315	1269.14
4.07161	1268.64
4.07006	1268.02
4.06851	1273.64
4.06697	1276.27
4.06543	1275.14
4.06389	1271.64
4.06235	1269.64
4.06081	1270.89
4.05927	1274.14
4.05773	1274.64
4.0562	1271.64
4.05466	1270.02
4.05313	1268.77
4.05159	1273.77
4.05006	1276.02
4.04853	1273.64
4.047	1273.77
4.04548	1268.64
4.04395	1271.89
4.04242	1275.89
4.0409	1274.77
4.03938	1275.02
4.03786	1271.27
4.03633	1271.77
4.03481	1274.39
4.0333	1277.27
4.03178	1277.14
4.03026	1273.02
4.02875	1273.64
4.02723	1274.39
4.02572	1277.64
4.02421	1278.77
4.0227	1274.14
4.02119	1274.02
4.01968	1273.52
4.01817	1277.52
4.01667	1279.39
4.01516	1280.02
4.01366	1275.27
4.01216	1276.02
4.01065	1277.64
4.00915	1281.39
4.00765	1281.39
4.00616	1280.14
4.00466	1275.89
4.00316	1276.52
4.00167	1282.77
4.00018	1282.39
3.99868	1282.14
3.99719	1278.02
3.9957	1277.52
3.99421	1281.77
3.99272	1281.39
3.99124	1286.14
3.98975	1280.39
3.98827	1276.64
3.98678	1280.02
3.9853	1282.14
3.98382	1285.02
3.98234	1282.02
3.98086	1279.27
3.97938	1277.89
3.9779	1282.27
3.97643	1284.52
3.97495	1283.39
3.97348	1280.52
3.97201	1279.77
3.97053	1280.64
3.96906	1284.52
3.96759	1286.39
3.96613	1283.02
3.96466	1281.14
3.96319	1281.77
3.96173	1282.77
3.96026	1285.77
3.9588	1285.89
3.95734	1281.77
3.95588	1281.27
3.95442	1283.64
3.95296	1286.39
3.9515	1288.64
3.95004	1285.39
3.94859	1284.14
3.94714	1284.52
3.94568	1286.14
3.94423	1289.52
3.94278	1287.64
3.94133	1286.52
3.93988	1283.89
3.93843	1287.39
3.93698	1289.39
3.93554	1290.14
3.93409	1287.64
3.93265	1285.14
3.93121	1283.39
3.92977	1288.89
3.92833	1292.39
3.92689	1289.39
3.92545	1287.14
3.92401	1287.77
3.92257	1288.14
3.92114	1290.52
3.9197	1290.64
3.91827	1287.02
3.91684	1288.39
3.91541	1287.52
3.91398	1292.27
3.91255	1294.64
3.91112	1290.64
3.90969	1288.27
3.90827	1288.77
3.90684	1290.77
3.90542	1294.14
3.904	1293.39
3.90258	1293.52
3.90115	1287.27
3.89974	1292.02
3.89832	1293.77
3.8969	1294.77
3.89548	1295.02
3.89407	1289.77
3.89265	1290.77
3.89124	1292.77
3.88983	1296.14
3.88842	1293.02
3.88701	1290.77
3.8856	1290.02
3.88419	1289.52
3.88278	1296.27
3.88137	1295.89
3.87997	1293.27
3.87856	1289.52
3.87716	1293.14
3.87576	1291.27
3.87436	1295.77
3.87296	1294.64
3.87156	1293.77
3.87016	1291.52
3.86876	1295.27
3.86737	1297.52
3.86597	1298.77
3.86458	1295.64
3.86318	1293.52
3.86179	1294.39
3.8604	1297.14
3.85901	1300.02
3.85762	1297.02
3.85623	1294.39
3.85485	1292.39
3.85346	1295.52
3.85208	1297.64
3.85069	1297.52
3.84931	1293.14
3.84793	1293.52
3.84655	1294.27
3.84516	1295.77
3.84379	1300.39
3.84241	1298.02
3.84103	1294.39
3.83965	1296.14
3.83828	1297.52
3.8369	1300.02
3.83553	1300.14
3.83416	1297.89
3.83279	1294.64
3.83142	1297.39
3.83005	1299.02
3.82868	1302.02
3.82731	1297.14
3.82595	1296.39
3.82458	1293.77
3.82322	1297.27
3.82185	1299.77
3.82049	1299.89
3.81913	1296.77
3.81777	1293.77
3.81641	1297.27
3.81505	1297.89
3.81369	1299.39
3.81234	1298.64
3.81098	1295.27
3.80963	1294.52
3.80827	1298.52
3.80692	1299.02
3.80557	1301.89
3.80422	1297.52
3.80287	1294.14
3.80152	1297.64
3.80017	1302.27
3.79882	1304.89
3.79748	1301.27
3.79613	1296.77
3.79479	1299.64
3.79344	1298.64
3.7921	1304.77
3.79076	1300.39
3.78942	1297.39
3.78808	1296.64
3.78674	1296.27
3.7854	1302.14
3.78407	1301.14
3.78273	1299.64
3.7814	1296.27
3.78006	1296.52
3.77873	1300.39
3.7774	1302.14
3.77607	1299.77
3.77474	1298.89
3.77341	1293.52
3.77208	1301.02
3.77075	1301.39
3.76943	1302.52
3.7681	1299.39
3.76678	1297.39
3.76545	1299.52
3.76413	1300.27
3.76281	1303.89
3.76149	1302.64
3.76017	1298.39
3.75885	1299.27
3.75753	1300.64
3.75621	1305.27
3.7549	1306.14
3.75358	1300.52
3.75227	1299.52
3.75095	1301.64
3.74964	1304.64
3.74833	1303.89
3.74702	1301.77
3.74571	1299.89
3.7444	1297.77
3.74309	1302.64
3.74179	1304.64
3.74048	1305.52
3.73918	1300.52
3.73787	1299.14
3.73657	1300.77
3.73527	1303.14
3.73396	1303.77
3.73266	1301.77
3.73136	1300.14
3.73007	1298.77
3.72877	1302.14
3.72747	1307.39
3.72617	1303.39
3.72488	1299.89
3.72359	1297.52
3.72229	1299.27
3.721	1303.77
3.71971	1303.77
3.71842	1301.14
3.71713	1295.39
3.71584	1298.64
3.71455	1302.14
3.71326	1301.64
3.71198	1304.27
3.71069	1301.64
3.70941	1300.64
3.70812	1302.64
3.70684	1304.14
3.70556	1306.52
3.70428	1301.52
3.703	1299.77
3.70172	1297.89
3.70044	1302.14
3.69916	1303.64
3.69789	1300.27
3.69661	1299.64
3.69534	1298.89
3.69406	1299.89
3.69279	1304.39
3.69152	1303.64
3.69025	1305.14
3.68898	1298.77
3.68771	1301.77
3.68644	1303.52
3.68517	1305.14
3.68391	1302.39
3.68264	1298.27
3.68137	1299.27
3.68011	1302.64
3.67885	1301.77
3.67758	1304.39
3.67632	1297.77
3.67506	1297.39
3.6738	1300.77
3.67254	1301.52
3.67128	1305.14
3.67003	1302.39
3.66877	1300.89
3.66752	1300.14
3.66626	1301.89
3.66501	1304.89
3.66375	1305.02
3.6625	1301.39
3.66125	1299.39
3.66	1300.52
3.65875	1304.77
3.6575	1304.14
3.65625	1301.39
3.65501	1300.27
3.65376	1299.64
3.65252	1301.39
3.65127	1303.77
3.65003	1302.27
3.64878	1299.27
3.64754	1296.77
3.6463	1298.89
3.64506	1300.14
3.64382	1305.14
3.64258	1300.39
3.64135	1298.27
3.64011	1299.52
3.63887	1302.39
3.63764	1301.77
3.6364	1301.64
3.63517	1299.39
3.63394	1297.27
3.63271	1297.27
3.63147	1301.27
3.63024	1302.52
3.62902	1298.39
3.62779	1297.64
3.62656	1296.89
3.62533	1300.52
3.62411	1301.89
3.62288	1300.02
3.62166	1296.89
3.62043	1296.77
3.61921	1298.02
3.61799	1300.52
3.61677	1300.39
3.61555	1296.27
3.61433	1295.27
3.61311	1295.89
3.61189	1300.52
3.61067	1304.27
3.60946	1300.39
3.60824	1299.27
3.60703	1297.52
3.60582	1300.64
3.6046	1301.52
3.60339	1301.64
3.60218	1296.02
3.60097	1295.02
3.59976	1297.39
3.59855	1298.64
3.59734	1302.27
3.59614	1300.39
3.59493	1296.52
3.59372	1296.89
3.59252	1297.39
3.59131	1300.14
3.59011	1299.89
3.58891	1295.27
3.58771	1293.89
3.58651	1293.39
3.58531	1299.27
3.58411	1300.64
3.58291	1296.02
3.58171	1297.02
3.58052	1292.89
3.57932	1296.52
3.57812	1298.89
3.57693	1296.77
3.57574	1296.02
3.57454	1291.52
3.57335	1293.14
3.57216	1296.39
3.57097	1297.02
3.56978	1295.77
3.56859	1292.14
3.5674	1292.52
3.56622	1295.27
3.56503	1298.39
3.56385	1296.77
3.56266	1292.64
3.56148	1291.77
3.56029	1292.89
3.55911	1296.39
3.55793	1297.27
3.55675	1294.27
3.55557	1292.39
3.55439	1291.77
3.55321	1295.77
3.55203	1297.64
3.55086	1295.02
3.54968	1293.27
3.5485	1291.64
3.54733	1293.89
3.54616	1296.52
3.54498	1296.52
3.54381	1294.77
3.54264	1289.27
3.54147	1293.52
3.5403	1297.14
3.53913	1298.02
3.53796	1291.64
3.53679	1290.02
3.53563	1290.02
3.53446	1292.14
3.5333	1292.14
3.53213	1294.27
3.53097	1290.27
3.5298	1288.77
3.52864	1290.89
3.52748	1294.02
3.52632	1295.27
3.52516	1292.52
3.524	1290.64
3.52284	1290.27
3.52168	1291.14
3.52053	1296.14
3.51937	1295.64
3.51822	1291.39
3.51706	1286.89
3.51591	1291.02
3.51475	1291.89
3.5136	1292.64
3.51245	1288.77
3.5113	1286.89
3.51015	1287.39
3.509	1288.02
3.50785	1293.14
3.5067	1290.27
3.50556	1288.27
3.50441	1286.27
3.50326	1288.52
3.50212	1290.77
3.50098	1293.89
3.49983	1288.14
3.49869	1287.39
3.49755	1284.52
3.49641	1291.64
3.49527	1291.14
3.49413	1291.14
3.49299	1287.14
3.49185	1283.52
3.49071	1289.27
3.48958	1290.14
3.48844	1289.64
3.4873	1286.64
3.48617	1283.77
3.48504	1285.27
3.4839	1286.27
3.48277	1288.14
3.48164	1286.02
3.48051	1282.27
3.47938	1284.02
3.47825	1285.89
3.47712	1290.77
3.47599	1287.77
3.47487	1284.77
3.47374	1282.89
3.47261	1281.27
3.47149	1286.89
3.47036	1285.39
3.46924	1283.77
3.46812	1282.39
3.467	1282.14
3.46588	1284.77
3.46475	1285.52
3.46364	1286.27
3.46252	1281.64
3.4614	1279.77
3.46028	1282.64
3.45916	1282.27
3.45805	1283.64
3.45693	1281.64
3.45582	1278.64
3.4547	1279.27
3.45359	1281.02
3.45248	1284.14
3.45136	1284.14
3.45025	1281.77
3.44914	1279.39
3.44803	1281.52
3.44692	1283.52
3.44582	1283.52
3.44471	1280.27
3.4436	1277.77
3.4425	1276.64
3.44139	1277.52
3.44028	1282.27
3.43918	1279.14
3.43808	1277.02
3.43697	1274.27
3.43587	1277.64
3.43477	1279.27
3.43367	1283.02
3.43257	1279.14
3.43147	1277.14
3.43037	1276.27
3.42928	1279.39
3.42818	1281.39
3.42708	1278.39
3.42599	1275.64
3.42489	1274.89
3.4238	1276.39
3.4227	1279.64
3.42161	1275.77
3.42052	1274.52
3.41943	1270.89
3.41834	1271.39
3.41725	1274.77
3.41616	1276.27
3.41507	1276.02
3.41398	1273.39
3.41289	1272.77
3.41181	1276.27
3.41072	1275.89
3.40964	1276.64
3.40855	1273.02
3.40747	1269.27
3.40639	1272.27
3.4053	1272.14
3.40422	1277.27
3.40314	1271.77
3.40206	1272.64
3.40098	1267.89
3.3999	1271.64
3.39882	1273.02
3.39775	1273.02
3.39667	1268.77
3.39559	1265.52
3.39452	1266.64
3.39344	1271.77
3.39237	1271.77
3.39129	1271.77
3.39022	1265.39
3.38915	1264.89
3.38808	1267.64
3.38701	1268.89
3.38594	1269.02
3.38487	1266.89
3.3838	1262.52
3.38273	1265.14
3.38166	1268.39
3.3806	1272.02
3.37953	1266.02
3.37846	1265.77
3.3774	1266.02
3.37634	1265.77
3.37527	1272.14
3.37421	1268.89
3.37315	1265.64
3.37209	1262.77
3.37103	1265.39
3.36997	1268.14
3.36891	1267.89
3.36785	1265.77
3.36679	1262.89
3.36573	1262.52
3.36468	1265.52
3.36362	1266.14
3.36256	1265.77
3.36151	1261.02
3.36045	1258.89
3.3594	1259.64
3.35835	1261.52
3.3573	1262.27
3.35624	1259.64
3.35519	1258.14
3.35414	1258.39
3.35309	1262.77
3.35205	1264.02
3.351	1262.14
3.34995	1259.14
3.3489	1258.02
3.34786	1259.02
3.34681	1261.52
3.34577	1262.39
3.34472	1257.77
3.34368	1256.77
3.34264	1257.89
3.34159	1260.27
3.34055	1259.52
3.33951	1259.77
3.33847	1254.77
3.33743	1254.89
3.33639	1255.02
3.33535	1258.27
3.33432	1258.77
3.33328	1255.02
3.33224	1253.14
3.33121	1254.27
3.33017	1256.77
3.32914	1258.77
3.3281	1255.39
3.32707	1252.27
3.32604	1251.02
3.32501	1253.77
3.32397	1254.52
3.32294	1252.52
3.32191	1251.89
3.32088	1248.39
3.31985	1251.02
3.31883	1253.14
3.3178	1255.52
3.31677	1251.39
3.31575	1249.52
3.31472	1248.89
3.3137	1250.77
3.31267	1252.14
3.31165	1250.89
3.31062	1245.89
3.3096	1244.89
3.30858	1245.02
3.30756	1249.14
3.30654	1249.39
3.30552	1246.02
[truncated: 6,194 more rows]

## Sheet: 85CeO2-Ni
EPR
g	Intensity
8.60471	429.977
8.59366	431.102
8.58264	432.102
8.57165	438.477
8.56069	429.352
8.54976	428.727
8.53885	432.227
8.52798	434.227
8.51713	438.477
8.5063	433.727
8.49551	431.477
8.48474	432.102
8.474	433.727
8.46329	438.102
8.4526	438.352
8.44194	435.977
8.43131	432.227
8.42071	435.477
8.41013	438.602
8.39957	438.352
8.38905	438.477
8.37855	434.977
8.36808	432.727
8.35763	439.352
8.34721	441.227
8.33681	439.102
8.32644	438.727
8.3161	436.977
8.30578	439.477
8.29549	440.727
8.28522	443.602
8.27498	440.727
8.26477	437.102
8.25458	439.477
8.24441	441.852
8.23427	444.852
8.22415	442.852
8.21406	442.227
8.204	440.102
8.19395	443.852
8.18394	444.602
8.17395	444.352
8.16398	442.977
8.15403	443.477
8.14411	438.977
8.13422	444.852
8.12435	446.852
8.1145	446.727
8.10467	444.727
8.09487	444.602
8.0851	446.727
8.07535	446.227
8.06562	452.102
8.05591	446.727
8.04623	444.102
8.03657	444.727
8.02693	448.352
8.01732	451.727
8.00773	449.352
7.99816	446.602
7.98862	446.352
7.97909	449.227
7.9696	450.352
7.96012	451.727
7.95067	450.727
7.94123	445.102
7.93183	449.477
7.92244	452.227
7.91307	452.602
7.90373	451.852
7.89441	451.602
7.88511	449.727
7.87584	449.227
7.86658	456.852
7.85735	454.852
7.84814	450.477
7.83895	450.977
7.82978	453.477
7.82063	453.352
7.81151	457.727
7.8024	456.352
7.79332	453.977
7.78426	451.852
7.77522	456.227
7.7662	458.727
7.7572	457.102
7.74822	455.727
7.73926	451.852
7.73032	453.727
7.72141	461.227
7.71251	458.352
7.70364	457.852
7.69478	455.102
7.68595	457.602
7.67713	456.852
7.66834	461.477
7.65957	459.227
7.65081	458.977
7.64208	456.977
7.63336	458.602
7.62467	460.102
7.616	462.102
7.60734	458.102
7.59871	459.727
7.59009	458.977
7.5815	462.227
7.57292	466.352
7.56436	462.102
7.55583	458.852
7.54731	460.977
7.53881	461.977
7.53033	464.352
7.52187	463.602
7.51342	463.852
7.505	460.102
7.4966	462.102
7.48821	466.977
7.47984	465.852
7.4715	466.352
7.46317	462.977
7.45486	461.227
7.44656	464.102
7.43829	468.727
7.43003	467.852
7.4218	464.727
7.41358	466.477
7.40538	465.102
7.39719	468.477
7.38903	471.352
7.38088	466.352
7.37275	465.227
7.36464	466.602
7.35655	466.352
7.34847	469.727
7.34042	470.852
7.33238	466.852
7.32436	467.852
7.31635	467.227
7.30836	469.977
7.30039	473.852
7.29244	472.477
7.28451	468.977
7.27659	469.477
7.26869	470.477
7.2608	475.102
7.25294	472.352
7.24509	469.352
7.23725	468.977
7.22944	466.977
7.22164	474.602
7.21386	474.852
7.20609	472.852
7.19835	471.477
7.19061	469.227
7.1829	473.727
7.1752	473.852
7.16752	474.227
7.15985	471.727
7.1522	471.227
7.14457	476.977
7.13695	474.352
7.12935	477.102
7.12177	475.727
7.1142	470.977
7.10665	472.852
7.09911	476.727
7.09159	478.477
7.08409	478.602
7.0766	475.727
7.06912	474.852
7.06167	475.727
7.05423	480.227
7.0468	478.727
7.03939	477.227
7.032	475.727
7.02462	474.977
7.01725	481.852
7.00991	480.727
7.00257	478.727
6.99526	478.477
6.98795	472.352
6.98067	478.102
6.9734	482.102
6.96614	483.102
6.9589	480.602
6.95167	478.477
6.94446	479.352
6.93726	480.477
6.93008	483.977
6.92292	481.727
6.91577	479.102
6.90863	477.102
6.90151	482.977
6.8944	484.602
6.88731	485.852
6.88023	481.352
6.87316	480.727
6.86611	479.977
6.85908	484.352
6.85206	485.477
6.84505	482.852
6.83806	481.477
6.83108	479.977
6.82412	483.227
6.81717	486.977
6.81024	484.852
6.80331	483.477
6.79641	481.602
6.78951	484.352
6.78263	486.227
6.77577	489.727
6.76892	485.227
6.76208	483.227
6.75526	482.227
6.74845	486.102
6.74165	487.602
6.73487	487.102
6.7281	487.602
6.72135	484.102
6.7146	486.227
6.70788	490.102
6.70116	490.227
6.69446	488.477
6.68777	484.977
6.6811	485.602
6.67444	489.977
6.66779	490.477
6.66116	490.852
6.65453	488.477
6.64793	485.352
6.64133	488.602
6.63475	490.727
6.62818	492.602
6.62162	488.602
6.61508	489.602
6.60855	488.352
6.60203	489.602
6.59553	494.102
6.58904	490.727
6.58256	490.852
6.57609	488.352
6.56964	491.602
6.5632	492.602
6.55677	493.227
6.55035	493.477
6.54395	488.477
6.53756	488.977
6.53118	496.727
6.52482	493.102
6.51846	494.852
6.51212	490.727
6.50579	489.227
6.49948	492.477
6.49317	496.602
6.48688	497.727
6.4806	493.102
6.47433	490.602
6.46808	493.977
6.46183	495.102
6.4556	498.852
6.44938	495.477
6.44318	492.102
6.43698	492.352
6.4308	494.977
6.42463	498.727
6.41847	494.352
6.41232	496.602
6.40618	493.602
6.40006	495.102
6.39395	498.977
6.38784	498.227
6.38176	499.477
6.37568	495.227
6.36961	493.227
6.36356	497.977
6.35751	500.352
6.35148	498.727
6.34546	497.727
6.33945	493.977
6.33345	495.977
6.32747	500.477
6.32149	499.102
6.31553	499.477
6.30958	496.852
6.30364	495.602
6.29771	499.852
6.29179	503.227
6.28588	500.477
6.27998	498.102
6.2741	495.977
6.26822	500.227
6.26236	500.227
6.25651	505.477
6.25066	498.352
6.24483	497.102
6.23901	499.227
6.2332	501.477
6.22741	503.602
6.22162	501.727
6.21584	499.102
6.21008	498.227
6.20432	502.102
6.19857	501.727
6.19284	504.977
6.18712	501.352
6.1814	498.852
6.1757	498.727
6.17001	504.477
6.16433	504.477
6.15866	502.852
6.153	502.852
6.14735	497.227
6.14171	503.977
6.13608	506.602
6.13046	507.227
6.12485	503.727
6.11925	498.727
6.11366	501.977
6.10808	503.727
6.10252	506.602
6.09696	505.352
6.09141	502.977
6.08587	501.852
6.08035	503.602
6.07483	506.977
6.06932	507.477
6.06382	502.852
6.05834	503.102
6.05286	502.352
6.04739	505.727
6.04193	510.477
6.03648	506.852
6.03105	504.852
6.02562	504.852
6.0202	504.977
6.01479	508.977
6.00939	508.602
6.004	506.102
5.99862	503.352
5.99325	503.227
5.98789	507.102
5.98254	510.102
5.9772	508.977
5.97187	502.102
5.96654	506.977
5.96123	508.852
5.95593	508.977
5.95063	511.727
5.94535	504.977
5.94007	506.727
5.93481	506.477
5.92955	509.477
5.9243	512.727
5.91906	508.477
5.91383	505.727
5.90862	508.602
5.9034	507.727
5.8982	511.102
5.89301	511.352
5.88783	509.852
5.88265	505.977
5.87749	510.352
5.87233	512.602
5.86719	511.852
5.86205	510.477
5.85692	507.727
5.8518	507.602
5.84669	512.602
5.84159	513.352
5.8365	511.602
5.83141	510.227
5.82634	510.227
5.82127	507.477
5.81621	514.477
5.81116	513.477
5.80612	510.727
5.80109	509.102
5.79607	511.977
5.79106	511.227
5.78605	513.602
5.78105	513.102
5.77607	511.477
5.77109	507.602
5.76612	512.727
5.76115	514.227
5.7562	514.352
5.75126	511.852
5.74632	510.352
5.74139	509.602
5.73647	511.602
5.73156	517.227
5.72666	513.227
5.72176	510.602
5.71688	510.352
5.712	513.102
5.70713	517.477
5.70227	515.977
5.69741	509.602
5.69257	511.352
5.68773	512.477
5.6829	515.352
5.67808	517.977
5.67327	513.727
5.66847	510.977
5.66367	511.977
5.65888	515.352
5.65411	517.477
5.64933	515.102
5.64457	514.727
5.63982	511.602
5.63507	512.727
5.63033	516.227
5.6256	517.727
5.62087	515.602
5.61616	512.727
5.61145	515.477
5.60675	514.977
5.60206	516.102
5.59738	518.102
5.5927	512.602
5.58803	513.977
5.58337	514.602
5.57872	516.102
5.57407	516.602
5.56944	517.602
5.56481	514.102
5.56018	513.602
5.55557	515.977
5.55096	517.227
5.54636	514.977
5.54177	515.602
5.53719	510.852
5.53261	514.852
5.52804	520.102
5.52348	518.352
5.51893	516.602
5.51438	514.977
5.50984	514.102
5.50531	516.477
5.50079	520.977
5.49627	518.477
5.49176	512.477
5.48726	513.352
5.48277	514.977
5.47828	518.227
5.4738	520.602
5.46933	517.477
5.46487	513.727
5.46041	517.977
5.45596	517.102
5.45152	521.102
5.44708	519.227
5.44265	514.852
5.43823	516.227
5.43382	519.102
5.42941	521.727
5.42501	517.727
5.42062	517.977
5.41623	515.727
5.41185	516.852
5.40748	520.102
5.40312	521.602
5.39876	516.227
5.39441	518.227
5.39007	516.852
5.38573	517.102
5.3814	523.977
5.37708	520.102
5.37276	517.602
5.36845	515.727
5.36415	518.227
5.35986	520.102
5.35557	520.602
5.35129	519.602
5.34701	518.102
5.34275	513.852
5.33849	522.977
5.33423	520.602
5.32998	520.102
5.32574	520.477
5.32151	515.852
5.31728	518.227
5.31306	520.727
5.30885	522.977
5.30464	518.727
5.30044	514.727
5.29625	520.102
5.29206	519.102
5.28788	521.977
5.28371	521.602
5.27954	517.102
5.27538	515.727
5.27123	518.102
5.26708	521.852
5.26294	520.977
5.25881	520.727
5.25468	517.227
5.25056	517.602
5.24644	521.727
5.24233	522.227
5.23823	522.727
5.23414	517.602
5.23005	515.727
5.22596	519.977
5.22189	521.602
5.21782	520.852
5.21375	522.352
5.2097	516.852
5.20565	517.977
5.2016	521.102
5.19756	522.102
5.19353	521.102
5.1895	516.852
5.18548	519.102
5.18147	519.227
5.17746	522.977
5.17346	523.602
5.16947	518.602
5.16548	518.102
5.1615	519.602
5.15752	521.102
5.15355	522.102
5.14959	520.727
5.14563	517.727
5.14168	518.477
5.13773	522.352
5.13379	523.352
5.12986	523.727
5.12593	518.352
5.12201	517.352
5.11809	519.727
5.11418	522.352
5.11028	521.727
5.10638	520.852
5.10249	517.977
5.0986	515.352
5.09472	522.602
5.09084	522.727
5.08698	522.227
5.08311	518.977
5.07926	517.227
5.07541	518.602
5.07156	522.727
5.06772	524.477
5.06389	519.977
5.06006	518.727
5.05624	519.852
5.05242	520.102
5.04861	520.477
5.04481	524.352
5.04101	517.227
5.03722	517.352
5.03343	520.477
5.02965	521.977
5.02587	521.977
5.0221	520.977
5.01834	520.102
5.01458	516.102
5.01082	521.227
5.00708	524.477
5.00333	520.477
4.9996	519.977
4.99587	518.102
4.99214	518.727
4.98842	523.477
4.98471	520.727
4.981	519.852
4.97729	515.852
4.9736	517.727
4.9699	522.852
4.96622	522.227
4.96254	520.977
4.95886	517.602
4.95519	516.977
4.95152	520.352
4.94786	523.477
4.94421	523.602
4.94056	517.727
4.93692	518.977
4.93328	520.102
4.92965	520.477
4.92602	524.477
4.9224	519.977
4.91878	517.352
4.91517	517.102
4.91156	519.352
4.90796	523.977
4.90437	521.977
4.90078	519.727
4.89719	516.977
4.89361	517.727
4.89004	521.602
4.88647	522.852
4.8829	521.602
4.87934	516.602
4.87579	517.352
4.87224	520.977
4.8687	521.602
4.86516	520.102
4.86163	520.602
4.8581	514.852
4.85458	519.227
4.85106	522.852
4.84755	520.102
4.84404	519.102
4.84054	518.977
4.83704	517.102
4.83355	518.102
4.83006	525.352
4.82658	520.977
4.8231	516.852
4.81963	514.352
4.81616	519.852
4.8127	520.102
4.80924	521.727
4.80579	520.227
4.80234	515.227
4.7989	517.102
4.79546	520.727
4.79203	518.977
4.7886	522.102
4.78518	517.477
4.78176	514.477
4.77834	519.102
4.77494	520.227
4.77153	520.727
4.76813	517.477
4.76474	516.477
4.76135	514.352
4.75797	520.352
4.75459	520.227
4.75121	519.977
4.74784	518.727
4.74448	514.102
4.74112	517.977
4.73776	519.852
4.73441	517.477
4.73107	517.477
4.72773	513.852
4.72439	516.227
4.72106	516.977
4.71773	521.352
4.71441	519.102
4.71109	513.852
4.70778	516.102
4.70447	517.477
4.70117	516.602
4.69787	521.102
4.69457	512.852
4.69128	513.852
4.688	515.227
4.68472	518.227
4.68144	519.602
4.67817	517.227
4.6749	515.727
4.67164	513.477
4.66838	515.477
4.66513	519.352
4.66188	515.352
4.65864	515.727
4.6554	512.977
4.65216	516.102
4.64893	518.727
4.6457	519.852
4.64248	517.977
4.63927	512.852
4.63605	514.102
4.63284	517.102
4.62964	517.977
4.62644	517.102
4.62325	511.602
4.62006	511.727
4.61687	514.352
4.61369	516.977
4.61051	519.477
4.60734	513.602
4.60417	513.977
4.601	512.102
4.59784	512.977
4.59469	518.977
4.59154	516.602
4.58839	512.602
4.58525	512.602
4.58211	511.352
4.57897	517.852
4.57584	516.352
4.57272	513.852
4.5696	510.727
4.56648	512.727
4.56337	514.227
4.56026	517.102
4.55715	513.852
4.55406	510.352
4.55096	510.352
4.54787	513.477
4.54478	516.852
4.5417	514.852
4.53862	513.352
4.53554	511.852
4.53247	509.352
4.52941	514.727
4.52634	514.352
4.52328	513.977
4.52023	512.227
4.51718	509.102
4.51413	512.227
4.51109	515.852
4.50805	514.227
4.50502	509.977
4.50199	509.227
4.49897	511.352
4.49594	514.227
4.49293	515.727
4.48991	512.102
4.4869	508.977
4.4839	508.977
4.4809	509.477
4.4779	513.102
4.47491	513.602
4.47192	509.352
4.46893	506.352
4.46595	509.352
4.46297	512.727
4.46	510.977
4.45703	510.352
4.45407	508.727
4.4511	505.852
4.44815	512.602
4.44519	512.977
4.44224	511.602
4.4393	508.602
4.43636	503.477
4.43342	509.977
4.43048	509.102
4.42755	512.852
4.42463	510.477
4.4217	503.602
4.41879	508.852
4.41587	507.977
4.41296	510.477
4.41005	511.102
4.40715	505.602
4.40425	505.227
4.40135	504.352
4.39846	510.602
4.39558	509.977
4.39269	507.352
4.38981	507.852
4.38693	505.227
4.38406	506.352
4.38119	510.352
4.37833	507.227
4.37546	505.102
4.37261	503.852
4.36975	508.352
4.3669	507.727
4.36406	509.102
4.36121	505.227
4.35837	503.852
4.35554	505.852
4.35271	505.477
4.34988	507.852
4.34705	506.852
4.34423	502.227
4.34141	502.602
4.3386	505.727
4.33579	505.727
4.33298	508.852
4.33018	503.602
4.32738	502.352
4.32459	503.477
4.3218	505.477
4.31901	507.352
4.31622	504.852
4.31344	501.352
4.31066	498.602
4.30789	505.602
4.30512	506.727
4.30235	504.102
4.29959	501.227
4.29683	501.352
4.29407	501.352
4.29132	505.227
4.28857	503.977
4.28583	499.727
4.28308	501.727
4.28035	499.977
4.27761	501.602
4.27488	504.352
4.27215	503.102
4.26943	500.602
4.26671	499.977
4.26399	502.227
4.26127	502.102
4.25856	504.102
4.25586	502.602
4.25315	496.477
4.25045	499.727
4.24775	500.352
4.24506	503.352
4.24237	503.477
4.23968	496.977
4.237	497.602
4.23432	500.727
4.23164	499.852
4.22897	501.477
4.2263	497.727
4.22363	495.727
4.22097	497.727
4.21831	498.852
4.21566	500.602
4.213	499.852
4.21035	494.727
4.20771	494.727
4.20506	498.352
4.20242	501.102
4.19979	499.102
4.19715	496.602
4.19452	493.977
4.1919	494.727
4.18927	498.352
4.18665	499.477
4.18404	498.477
4.18142	493.727
4.17881	493.977
4.17621	495.977
4.1736	496.977
4.171	498.477
4.16841	496.977
4.16581	491.102
4.16322	494.602
4.16063	493.102
4.15805	498.477
4.15547	494.102
4.15289	493.477
4.15032	492.477
4.14775	492.727
4.14518	497.477
4.14261	494.352
4.14005	492.602
4.13749	489.227
4.13494	490.977
4.13238	495.102
4.12983	495.102
4.12729	492.602
4.12474	490.102
4.12221	490.852
4.11967	492.352
4.11713	494.977
4.1146	493.227
4.11208	490.602
4.10955	488.227
4.10703	488.602
4.10451	493.102
4.102	492.977
4.09949	488.227
4.09698	488.477
4.09447	486.602
4.09197	489.602
4.08947	495.102
4.08697	490.352
4.08448	488.852
4.08199	484.602
4.0795	489.727
4.07702	489.727
4.07453	491.477
4.07206	488.727
4.06958	483.102
4.06711	486.227
4.06464	487.852
4.06217	489.977
4.05971	490.852
4.05725	485.602
4.05479	483.102
4.05234	486.977
4.04989	486.977
4.04744	489.352
4.04499	485.602
4.04255	482.477
4.04011	482.977
4.03767	488.477
4.03524	487.977
4.03281	486.102
4.03038	483.977
4.02795	481.727
4.02553	483.852
4.02311	487.352
4.0207	483.852
4.01828	482.227
4.01587	480.727
4.01347	482.727
4.01106	484.977
4.00866	486.852
4.00626	483.352
4.00386	479.102
4.00147	480.477
3.99908	481.102
3.99669	483.977
3.99431	483.477
3.99193	479.477
3.98955	479.477
3.98717	479.977
3.9848	479.852
3.98243	485.102
3.98006	478.977
3.9777	478.852
3.97533	478.227
3.97297	478.852
3.97062	483.352
3.96826	478.977
3.96591	476.602
3.96356	475.477
3.96122	477.602
3.95888	481.352
3.95654	480.727
3.9542	479.102
3.95187	475.727
3.94953	475.352
3.94721	477.977
3.94488	480.102
3.94256	477.852
3.94024	474.727
3.93792	472.852
3.9356	473.977
3.93329	475.102
3.93098	477.477
3.92867	475.852
3.92637	474.602
3.92407	471.727
3.92177	475.102
3.91947	478.477
3.91718	474.352
3.91489	470.352
3.9126	471.602
3.91032	473.352
3.90803	475.602
3.90575	474.102
3.90348	473.227
3.9012	469.977
3.89893	469.727
3.89666	474.727
3.89439	476.727
3.89213	470.852
3.88987	469.977
3.88761	466.477
3.88535	469.102
3.8831	473.227
3.88085	471.227
3.8786	471.477
3.87635	465.727
3.87411	466.977
3.87187	471.602
3.86963	471.227
3.8674	469.227
3.86516	467.102
3.86293	466.352
3.8607	470.477
3.85848	468.352
3.85626	469.727
3.85404	466.352
3.85182	463.977
3.8496	467.102
3.84739	467.977
3.84518	467.727
3.84297	466.852
3.84077	461.977
3.83857	464.227
3.83637	465.602
3.83417	466.977
3.83198	464.227
3.82978	464.477
3.82759	461.977
3.82541	462.602
3.82322	466.352
3.82104	465.727
3.81886	460.727
3.81668	462.852
3.81451	458.852
3.81234	463.102
3.81017	465.227
3.808	464.852
3.80583	459.602
3.80367	459.977
3.80151	459.352
3.79935	461.602
3.7972	464.477
3.79505	461.602
3.7929	456.477
3.79075	459.477
3.7886	459.227
3.78646	461.227
3.78432	461.477
3.78218	456.727
3.78005	456.852
3.77791	459.102
3.77578	458.602
3.77365	460.852
3.77153	457.852
3.7694	456.352
3.76728	454.352
3.76516	459.227
3.76305	457.352
3.76093	455.852
3.75882	454.352
3.75671	453.102
3.75461	455.602
3.7525	456.977
3.7504	457.602
3.7483	454.852
3.7462	451.977
3.74411	451.227
3.74201	455.102
3.73992	458.227
3.73783	453.352
3.73575	450.227
3.73366	450.477
3.73158	452.852
3.7295	454.727
3.72743	454.102
3.72535	450.602
3.72328	447.727
3.72121	448.227
3.71914	452.727
3.71708	453.852
3.71502	450.102
3.71296	446.352
3.7109	447.977
3.70884	449.727
3.70679	452.477
3.70474	450.102
3.70269	446.977
3.70064	445.977
3.6986	449.102
3.69655	447.102
3.69451	451.477
3.69248	444.602
3.69044	443.352
3.68841	443.102
3.68638	448.227
3.68435	449.852
3.68232	445.727
3.6803	442.977
3.67828	443.602
3.67626	443.102
3.67424	448.477
3.67222	446.727
3.67021	443.102
3.6682	440.102
3.66619	440.352
3.66418	443.727
3.66218	445.977
3.66018	442.602
3.65818	440.477
3.65618	440.602
3.65418	443.727
3.65219	440.477
3.6502	445.727
3.64821	439.602
3.64622	437.102
3.64424	438.352
3.64225	439.977
3.64027	444.852
3.63829	441.227
3.63632	436.352
3.63434	436.102
3.63237	438.977
3.6304	440.352
3.62843	440.727
3.62647	436.852
3.62451	435.102
3.62254	434.852
3.62058	437.977
3.61863	438.352
3.61667	437.727
3.61472	435.352
3.61277	431.977
3.61082	436.977
3.60887	435.352
3.60693	437.602
3.60499	434.602
3.60305	430.852
3.60111	433.602
3.59917	432.977
3.59724	437.977
3.59531	433.602
3.59338	429.852
3.59145	432.602
3.58952	431.602
3.5876	435.477
3.58568	432.852
3.58376	431.102
3.58184	428.727
3.57993	427.602
3.57801	430.727
3.5761	433.602
3.57419	430.602
3.57228	426.852
3.57038	426.602
3.56848	429.852
3.56657	430.602
3.56468	432.102
3.56278	426.352
3.56088	423.602
3.55899	426.727
3.5571	428.227
3.55521	428.102
3.55332	425.852
3.55144	423.602
3.54956	423.352
3.54767	426.352
3.54579	427.477
3.54392	424.477
3.54204	425.102
3.54017	420.977
3.5383	425.352
3.53643	424.477
3.53456	424.602
3.5327	424.977
3.53083	419.977
3.52897	419.227
3.52711	423.102
3.52526	424.352
3.5234	423.602
3.52155	420.352
3.5197	418.727
3.51785	420.352
3.516	422.352
3.51415	421.477
3.51231	417.227
3.51047	417.727
3.50863	416.102
3.50679	418.352
3.50495	422.227
3.50312	419.477
3.50129	416.852
3.49946	416.352
3.49763	417.102
3.4958	418.852
3.49398	415.852
3.49215	416.352
3.49033	412.227
3.48852	414.352
3.4867	416.352
3.48488	416.727
3.48307	417.352
3.48126	412.102
3.47945	410.602
3.47764	416.477
3.47584	413.477
3.47403	414.852
3.47223	410.852
3.47043	410.727
3.46863	410.727
3.46684	411.227
3.46504	413.977
3.46325	412.227
3.46146	409.852
3.45967	408.602
3.45788	410.602
3.4561	411.977
3.45431	409.102
3.45253	409.602
3.45075	404.852
3.44898	406.352
3.4472	410.977
3.44543	408.727
3.44365	407.852
3.44188	405.477
3.44011	404.102
3.43835	407.727
3.43658	408.227
3.43482	407.477
3.43306	405.102
3.4313	404.102
3.42954	403.977
3.42778	406.352
3.42603	406.727
3.42428	401.477
3.42253	402.727
3.42078	401.227
3.41903	404.352
3.41728	406.727
3.41554	402.227
3.4138	399.852
3.41206	399.477
3.41032	399.602
3.40858	402.977
3.40685	403.602
3.40512	397.852
3.40339	398.227
3.40166	399.227
3.39993	399.102
3.3982	402.727
3.39648	397.227
3.39476	393.727
3.39304	396.727
3.39132	396.727
3.3896	400.352
3.38789	400.852
3.38617	394.852
3.38446	393.602
3.38275	394.977
3.38104	397.102
3.37933	399.477
3.37763	394.352
3.37593	394.227
3.37422	390.852
3.37252	396.102
3.37083	394.977
3.36913	394.602
3.36744	391.227
3.36574	389.977
3.36405	392.602
3.36236	391.727
3.36067	397.227
3.35899	391.852
3.3573	385.602
3.35562	388.727
3.35394	391.352
3.35226	393.352
3.35058	387.727
3.3489	387.852
3.34723	387.852
3.34556	385.602
3.34389	391.227
3.34222	393.477
3.34055	385.727
3.33888	387.102
3.33722	382.477
3.33556	388.477
3.33389	388.852
3.33224	385.477
3.33058	386.727
3.32892	381.102
3.32727	384.977
3.32561	385.727
3.32396	387.477
3.32231	383.102
3.32067	378.352
3.31902	382.102
3.31737	383.602
3.31573	384.227
3.31409	383.852
3.31245	378.227
3.31081	380.602
3.30917	378.477
3.30754	381.852
3.30591	383.602
3.30427	378.977
3.30264	375.602
3.30102	379.477
3.29939	380.352
3.29776	380.977
3.29614	378.477
3.29452	376.977
3.2929	373.852
3.29128	376.852
3.28966	377.852
3.28805	380.852
3.28643	376.977
3.28482	371.977
3.28321	373.477
3.2816	374.602
3.27999	377.852
3.27838	375.352
3.27678	370.602
3.27518	372.977
3.27358	371.977
3.27198	375.227
3.27038	374.977
3.26878	372.352
3.26718	368.352
3.26559	371.727
3.264	372.727
3.26241	373.352
3.26082	370.727
3.25923	366.727
3.25765	367.852
3.25606	369.727
3.25448	370.477
3.2529	372.352
3.25132	366.977
3.24974	363.602
3.24816	368.352
3.24659	367.227
3.24501	370.977
3.24344	366.852
3.24187	363.977
3.2403	363.977
3.23873	366.602
3.23717	368.102
3.2356	366.727
3.23404	363.227
3.23248	359.352
3.23092	363.852
3.22936	367.352
3.2278	364.977
3.22625	362.102
3.22469	361.102
3.22314	358.602
3.22159	363.602
3.22004	363.227
3.21849	362.102
3.21694	359.602
3.2154	356.977
3.21386	358.352
3.21231	361.977
3.21077	361.102
3.20923	357.977
3.2077	354.602
3.20616	357.227
3.20462	357.352
3.20309	362.227
3.20156	358.602
3.20003	353.102
3.1985	354.602
3.19697	354.352
3.19545	357.227
3.19392	359.852
3.1924	352.852
3.19088	350.477
3.18936	351.227
3.18784	355.977
3.18632	356.102
3.18481	353.727
3.18329	351.102
3.18178	348.977
3.18027	352.602
3.17876	353.102
3.17725	354.227
3.17574	351.727
3.17423	346.727
3.17273	350.352
3.17123	348.477
3.16973	351.602
3.16823	350.352
3.16673	346.727
3.16523	346.352
3.16373	347.852
3.16224	350.102
3.16075	349.102
3.15925	344.852
3.15776	344.727
3.15628	344.977
3.15479	347.602
3.1533	348.602
3.15182	344.852
3.15033	341.727
3.14885	343.352
3.14737	344.977
3.14589	346.852
3.14442	345.602
3.14294	340.102
3.14146	340.477
3.13999	342.477
3.13852	344.227
3.13705	345.852
3.13558	339.102
3.13411	338.352
3.13264	337.852
3.13118	340.602
3.12972	341.477
3.12825	340.727
3.12679	337.102
3.12533	334.727
3.12387	339.477
3.12242	339.977
3.12096	339.477
3.11951	337.852
3.11805	332.102
3.1166	333.477
3.11515	336.852
3.1137	339.352
3.11226	335.477
3.11081	332.602
3.10936	332.602
3.10792	332.852
3.10648	335.727
3.10504	334.227
3.1036	331.352
3.10216	330.102
3.10072	329.102
3.09929	334.352
3.09785	335.602
3.09642	331.227
3.09499	329.352
3.09356	326.852
3.09213	330.727
3.0907	333.977
3.08928	329.227
3.08785	330.727
3.08643	324.852
3.08501	325.352
3.08358	329.977
3.08216	329.102
3.08075	327.852
3.07933	324.852
3.07791	321.602
3.0765	327.602
3.07509	328.227
3.07367	326.477
3.07226	321.727
3.07085	320.602
3.06945	323.352
3.06804	323.852
3.06663	327.477
3.06523	321.602
3.06383	320.352
3.06243	319.227
3.06102	321.852
3.05963	325.852
3.05823	321.352
3.05683	318.727
3.05544	315.227
3.05404	319.102
3.05265	321.977
3.05126	320.352
3.04987	319.102
3.04848	314.602
3.04709	315.727
3.04571	318.977
3.04432	319.352
3.04294	317.977
3.04155	314.852
3.04017	312.852
3.03879	313.352
3.03741	316.477
3.03604	317.102
3.03466	314.227
3.03329	310.102
3.03191	310.727
3.03054	316.477
3.02917	316.602
3.0278	312.852
3.02643	312.852
3.02506	307.727
3.0237	311.352
3.02233	311.102
3.02097	312.352
3.0196	310.977
3.01824	308.352
3.01688	307.977
3.01552	308.727
3.01417	311.727
3.01281	309.227
3.01145	306.477
3.0101	303.977
3.00875	306.977
3.00739	308.852
3.00604	307.227
3.0047	305.727
3.00335	301.977
3.002	304.602
3.00065	306.977
2.99931	306.227
2.99797	305.477
2.99663	302.852
2.99528	298.852
2.99394	304.352
2.99261	305.602
2.99127	302.727
2.98993	303.352
2.9886	299.352
2.98727	300.477
2.98593	301.977
2.9846	301.852
2.98327	302.852
2.98194	296.977
2.98061	297.227
2.97929	299.727
2.97796	301.477
2.97664	299.102
2.97532	295.227
2.97399	297.602
2.97267	294.102
2.97135	298.352
2.97004	298.852
2.96872	294.602
2.9674	295.477
2.96609	292.352
2.96477	295.227
2.96346	299.727
2.96215	292.852
2.96084	293.852
2.95953	290.352
2.95822	292.477
2.95692	295.602
2.95561	294.477
2.95431	291.477
2.953	288.102
2.9517	288.102
2.9504	291.102
2.9491	292.102
2.9478	292.727
2.94651	285.602
2.94521	287.977
2.94391	287.352
2.94262	290.727
2.94133	291.477
2.94004	286.227
2.93874	283.852
2.93746	285.352
2.93617	287.102
2.93488	289.102
2.93359	285.477
2.93231	284.477
2.93102	281.477
2.92974	283.977
2.92846	286.727
2.92718	285.727
2.9259	284.102
2.92462	279.602
2.92335	280.477
2.92207	283.852
2.92079	282.727
2.91952	281.727
2.91825	279.102
2.91698	277.977
2.91571	280.727
2.91444	283.227
2.91317	281.227
2.9119	278.477
2.91064	276.102
2.90937	274.977
2.90811	279.852
2.90684	281.352
2.90558	275.727
2.90432	275.727
2.90306	273.852
2.9018	276.602
2.90055	277.977
2.89929	277.602
2.89804	272.727
2.89678	271.477
2.89553	274.977
2.89428	274.227
2.89303	276.102
2.89178	273.477
2.89053	268.977
2.88928	272.102
2.88803	269.352
2.88679	274.102
2.88554	273.727
2.8843	268.227
2.88306	269.227
2.88182	269.852
2.88058	271.477
2.87934	271.852
2.8781	268.727
2.87686	264.477
2.87563	263.227
2.87439	271.227
2.87316	268.102
2.87193	268.977
2.8707	263.852
2.86946	261.852
2.86824	267.102
2.86701	266.227
2.86578	268.352
2.86455	264.977
2.86333	259.477
2.8621	262.977
2.86088	261.727
2.85966	265.352
2.85844	261.352
2.85722	258.727
2.856	261.727
2.85478	262.102
2.85356	263.477
2.85235	262.352
2.85113	259.227
2.84992	256.727
2.84871	256.477
2.8475	260.477
2.84628	261.852
2.84507	258.352
2.84387	256.852
2.84266	252.977
2.84145	259.977
2.84025	258.852
2.83904	258.227
2.83784	255.102
2.83664	252.102
2.83543	253.227
2.83423	256.477
2.83303	257.227
2.83184	254.102
2.83064	249.727
2.82944	249.852
2.82825	252.977
2.82705	255.977
2.82586	252.727
2.82467	251.977
2.82348	246.227
2.82229	247.977
2.8211	248.852
2.81991	253.477
2.81872	250.477
2.81753	247.477
2.81635	244.477
2.81516	248.852
2.81398	249.477
2.8128	248.977
2.81162	245.602
2.81044	243.977
2.80926	246.852
2.80808	246.352
2.8069	246.727
2.80573	243.852
2.80455	241.977
2.80338	240.352
2.8022	243.352
2.80103	247.852
2.79986	241.852
2.79869	241.852
2.79752	240.727
2.79635	241.977
2.79518	244.102
2.79402	242.102
2.79285	240.477
2.79169	237.102
2.79052	238.102
2.78936	240.227
2.7882	240.102
2.78704	241.602
2.78588	236.352
2.78472	234.102
2.78356	238.727
2.7824	237.977
2.78125	238.477
2.78009	236.477
2.77894	232.352
2.77778	234.477
2.77663	237.602
2.77548	237.977
2.77433	235.977
2.77318	231.477
2.77203	232.477
2.77089	230.227
2.76974	236.852
2.76859	231.727
2.76745	231.977
2.76631	228.852
2.76516	228.477
2.76402	233.227
2.76288	233.102
2.76174	230.227
2.7606	227.977
2.75946	225.477
2.75833	231.102
2.75719	229.227
2.75606	230.727
2.75492	225.227
2.75379	221.852
2.75266	227.727
2.75153	228.602
2.75039	229.602
2.74927	224.977
2.74814	222.352
2.74701	223.602
2.74588	224.727
2.74476	227.352
2.74363	224.352
2.74251	220.852
2.74138	221.102
2.74026	219.227
2.73914	224.352
2.73802	222.852
2.7369	221.102
2.73578	218.852
2.73467	217.477
2.73355	221.227
2.73243	222.977
2.73132	221.727
2.7302	218.227
2.72909	213.227
2.72798	218.852
2.72687	219.727
2.72576	220.227
2.72465	216.227
2.72354	214.602
2.72243	214.227
2.72133	214.852
2.72022	219.102
2.71911	215.352
2.71801	214.852
2.71691	210.477
2.71581	212.227
2.7147	215.852
2.7136	217.227
2.7125	211.852
2.71141	208.102
2.71031	213.227
2.70921	211.602
2.70812	213.477
2.70702	213.352
2.70593	207.477
2.70483	209.102
2.70374	208.352
2.70265	211.227
2.70156	210.227
2.70047	207.352
2.69938	204.477
2.69829	207.352
2.6972	211.352
2.69612	209.227
2.69503	206.352
2.69395	204.602
2.69286	201.602
2.69178	206.727
2.6907	207.102
2.68962	205.227
2.68854	205.852
2.68746	199.477
2.68638	203.977
2.6853	205.227
2.68423	205.477
2.68315	200.352
2.68208	201.352
2.681	199.227
2.67993	202.227
2.67886	202.852
2.67778	202.602
2.67671	197.852
2.67564	197.602
2.67457	195.352
2.67351	202.727
2.67244	200.852
2.67137	195.477
2.67031	196.477
2.66924	195.227
2.66818	195.727
2.66712	200.727
2.66605	196.102
2.66499	193.852
2.66393	191.602
2.66287	193.102
2.66181	197.102
2.66076	196.727
2.6597	193.227
2.65864	190.102
2.65759	190.352
2.65653	192.477
2.65548	194.602
2.65443	193.727
2.65337	187.602
2.65232	187.602
2.65127	189.852
2.65022	191.227
2.64917	193.602
2.64813	187.727
2.64708	186.227
2.64603	187.227
2.64499	188.727
2.64394	189.602
2.6429	186.477
2.64186	182.602
2.64081	184.102
2.63977	185.852
2.63873	189.977
2.63769	187.477
2.63665	183.977
2.63561	181.102
2.63458	182.602
2.63354	183.977
2.63251	188.602
2.63147	183.352
2.63044	179.477
2.6294	180.102
2.62837	181.977
2.62734	183.352
2.62631	182.352
2.62528	179.352
2.62425	179.227
2.62322	176.852
2.62219	181.727
2.62117	181.602
2.62014	176.477
2.61912	176.477
2.61809	175.727
2.61707	176.852
2.61605	180.102
2.61502	178.352
2.614	174.852
2.61298	171.227
2.61196	176.352
2.61094	175.352
2.60993	175.602
2.60891	173.977
2.60789	169.727
2.60688	171.102
2.60586	174.102
2.60485	177.352
2.60384	171.727
2.60282	169.477
2.60181	168.977
2.6008	168.727
2.59979	172.977
2.59878	172.102
2.59777	166.602
2.59677	167.977
2.59576	166.352
2.59475	169.727
2.59375	172.727
2.59274	166.727
2.59174	164.727
2.59074	164.977
2.58973	167.227
2.58873	166.852
2.58773	167.102
2.58673	164.477
2.58573	160.602
2.58473	162.102
2.58374	163.227
2.58274	164.602
2.58174	163.227
2.58075	160.227
2.57975	160.102
2.57876	160.852
2.57777	165.102
2.57677	161.852
2.57578	160.727
2.57479	157.977
2.5738	155.977
2.57281	159.477
2.57183	161.352
2.57084	157.352
2.56985	155.352
2.56886	156.102
2.56788	156.102
2.56689	158.977
2.56591	157.352
2.56493	154.977
2.56395	153.602
2.56296	152.477
2.56198	157.727
2.561	156.727
2.56002	154.852
2.55904	148.852
2.55807	149.727
2.55709	154.477
2.55611	156.227
2.55514	152.602
2.55416	152.227
2.55319	147.102
2.55222	149.977
2.55124	153.102
2.55027	150.227
2.5493	148.977
2.54833	148.102
2.54736	146.477
2.54639	150.727
2.54542	150.977
2.54445	148.352
2.54349	145.102
2.54252	143.477
2.54156	144.477
2.54059	146.727
2.53963	150.227
2.53867	143.852
2.5377	141.477
2.53674	143.352
2.53578	143.977
2.53482	144.477
2.53386	143.477
2.5329	141.227
2.53194	137.352
2.53099	141.477
2.53003	144.102
2.52907	140.977
2.52812	142.227
2.52717	136.727
2.52621	137.477
2.52526	141.477
2.52431	138.227
2.52336	139.852
2.5224	138.102
2.52145	132.977
2.5205	140.977
2.51956	136.727
2.51861	139.227
2.51766	134.977
2.51671	131.977
2.51577	134.477
2.51482	136.852
2.51388	137.727
2.51294	134.477
2.51199	131.477
2.51105	130.727
2.51011	131.852
2.50917	134.727
2.50823	132.977
2.50729	130.727
2.50635	128.227
2.50541	128.477
2.50447	133.852
2.50354	131.352
2.5026	129.852
2.50167	126.852
2.50073	125.352
2.4998	131.102
2.49887	130.227
2.49793	127.102
2.497	126.727
2.49607	121.977
2.49514	127.102
2.49421	126.977
2.49328	127.727
2.49235	126.227
2.49143	121.477
2.4905	121.352
2.48957	124.352
2.48865	124.352
2.48772	125.227
2.4868	120.602
2.48587	118.102
2.48495	120.352
2.48403	122.477
2.48311	124.227
2.48219	119.352
2.48127	117.227
2.48035	118.602
2.47943	120.727
2.47851	122.102
2.47759	120.227
2.47668	115.602
2.47576	115.602
2.47485	114.477
2.47393	118.727
2.47302	120.602
2.47211	114.227
2.47119	113.352
2.47028	114.227
2.46937	114.602
2.46846	118.477
2.46755	113.352
2.46664	112.352
2.46573	110.852
2.46482	113.602
2.46392	112.227
2.46301	114.102
2.4621	110.102
2.4612	107.852
2.46029	108.977
2.45939	110.227
2.45849	113.102
2.45758	112.727
2.45668	104.352
2.45578	106.477
2.45488	107.977
2.45398	108.602
2.45308	108.352
2.45218	103.102
2.45129	104.227
2.45039	104.727
2.44949	108.852
2.4486	107.852
2.4477	104.602
2.44681	102.352
2.44591	100.477
2.44502	104.727
2.44413	105.477
2.44323	101.227
2.44234	101.102
2.44145	100.102
2.44056	100.102
2.43967	102.727
2.43878	104.352
2.4379	100.977
2.43701	96.6016
2.43612	95.6016
2.43523	99.7266
2.43435	99.3516
2.43346	100.852
2.43258	94.4766
2.4317	94.1016
2.43081	98.9766
2.42993	97.2266
2.42905	99.1016
2.42817	95.6016
2.42729	94.1016
2.42641	93.3516
2.42553	92.8516
2.42465	97.7266
2.42377	93.4766
2.4229	91.4766
2.42202	88.7266
2.42114	90.4766
2.42027	94.3516
2.41939	94.1016
2.41852	91.9766
2.41765	85.6016
2.41677	88.3516
2.4159	90.2266
2.41503	91.9766
2.41416	90.6016
2.41329	86.3516
2.41242	83.7266
[truncated: 6,194 more rows]

## Sheet: 96CeO2-Ni
EPR
g	Intensity
8.60411	218.551
8.59306	221.676
8.58205	222.051
8.57106	224.426
8.5601	222.926
8.54917	220.426
8.53826	224.176
8.52738	220.801
8.51654	226.301
8.50571	221.551
8.49492	220.801
8.48415	223.426
8.47341	223.176
8.4627	222.551
8.45202	224.426
8.44136	224.676
8.43073	222.801
8.42012	221.676
8.40954	224.801
8.39899	223.551
8.38847	225.176
8.37797	226.926
8.3675	222.926
8.35705	226.676
8.34663	225.426
8.33623	225.801
8.32587	227.676
8.31552	225.926
8.30521	225.551
8.29491	224.301
8.28465	225.176
8.27441	226.676
8.26419	229.801
8.254	226.801
8.24384	228.551
8.2337	227.551
8.22358	225.801
8.21349	228.051
8.20343	227.176
8.19339	227.551
8.18337	227.551
8.17338	228.801
8.16341	229.551
8.15347	229.551
8.14355	229.551
8.13365	227.551
8.12378	227.801
8.11394	230.551
8.10411	227.676
8.09431	229.551
8.08454	229.676
8.07479	228.926
8.06506	230.051
8.05535	227.801
8.04567	230.801
8.03601	228.676
8.02637	233.426
8.01676	231.551
8.00717	230.676
7.99761	233.051
7.98806	230.301
7.97854	233.426
7.96904	231.051
7.95957	233.301
7.95011	231.176
7.94068	230.301
7.93128	233.676
7.92189	231.301
7.91253	232.801
7.90318	231.801
7.89386	232.676
7.88457	233.426
7.87529	233.926
7.86604	232.926
7.8568	233.551
7.84759	233.926
7.8384	234.551
7.82924	236.676
7.82009	234.926
7.81096	234.801
7.80186	234.426
7.79278	235.926
7.78372	236.426
7.77468	234.801
7.76566	236.926
7.75666	235.426
7.74768	235.551
7.73872	238.176
7.72979	233.926
7.72087	238.301
7.71198	237.426
7.7031	235.926
7.69425	238.301
7.68541	235.926
7.6766	238.051
7.66781	238.051
7.65904	238.176
7.65028	237.551
7.64155	240.801
7.63283	241.051
7.62414	237.926
7.61547	238.676
7.60681	237.801
7.59818	238.551
7.58956	241.051
7.58097	236.801
7.57239	241.551
7.56384	237.426
7.5553	240.801
7.54678	238.551
7.53828	241.176
7.5298	240.926
7.52134	240.176
7.5129	241.551
7.50448	239.926
7.49608	241.176
7.48769	241.551
7.47933	240.551
7.47098	242.426
7.46265	241.926
7.45434	241.801
7.44605	242.676
7.43777	241.301
7.42952	246.551
7.42128	240.301
7.41306	245.176
7.40486	241.801
7.39668	243.551
7.38852	243.051
7.38037	241.051
7.37224	242.926
7.36413	242.301
7.35604	246.301
7.34796	245.301
7.33991	244.426
7.33187	244.051
7.32385	243.551
7.31584	244.176
7.30786	246.426
7.29989	245.676
7.29194	244.926
7.284	245.676
7.27608	245.676
7.26818	249.176
7.2603	246.426
7.25243	247.551
7.24458	244.176
7.23675	248.801
7.22894	247.926
7.22114	248.551
7.21336	246.676
7.20559	245.676
7.19785	248.301
7.19011	247.551
7.1824	248.176
7.1747	248.551
7.16702	247.051
7.15935	246.551
7.15171	249.801
7.14407	247.551
7.13646	250.051
7.12886	245.801
7.12127	251.051
7.1137	247.426
7.10615	247.801
7.09862	251.301
7.0911	247.176
7.08359	252.426
7.07611	246.801
7.06863	249.051
7.06118	252.801
7.05374	248.426
7.04631	252.426
7.0389	248.176
7.03151	253.426
7.02413	250.176
7.01677	252.426
7.00942	253.801
7.00209	249.676
6.99477	253.676
6.98747	250.801
6.98018	251.676
6.97291	252.301
6.96566	252.801
6.95842	253.301
6.95119	252.676
6.94398	250.676
6.93678	253.426
6.9296	250.051
6.92244	254.051
6.91529	255.926
6.90815	255.301
6.90103	254.426
6.89392	253.676
6.88683	250.926
6.87975	255.301
6.87269	253.551
6.86564	256.926
6.8586	253.301
6.85158	257.301
6.84458	256.676
6.83759	253.801
6.83061	254.176
6.82365	257.176
6.8167	254.926
6.80976	256.176
6.80284	252.426
6.79594	257.676
6.78904	256.051
6.78216	253.926
6.7753	259.676
6.76845	253.926
6.76161	258.801
6.75479	257.301
6.74798	256.551
6.74118	259.551
6.7344	256.051
6.72763	259.051
6.72088	260.051
6.71414	255.551
6.70741	258.926
6.7007	255.926
6.694	258.801
6.68731	259.801
6.68064	258.426
6.67397	261.176
6.66733	258.426
6.66069	258.801
6.65407	257.801
6.64746	261.301
6.64087	262.051
6.63429	260.551
6.62772	258.051
6.62116	258.676
6.61462	260.301
6.60809	261.301
6.60157	258.926
6.59507	262.301
6.58858	259.801
6.5821	257.676
6.57563	263.426
6.56918	261.176
6.56274	265.051
6.55631	259.926
6.5499	261.426
6.5435	263.176
6.53711	259.551
6.53073	265.426
6.52436	263.051
6.51801	264.676
6.51167	265.176
6.50534	260.676
6.49903	265.176
6.49272	261.426
6.48643	265.426
6.48015	263.176
6.47388	261.551
6.46763	265.551
6.46139	263.051
6.45516	265.301
6.44894	265.176
6.44273	263.926
6.43653	263.426
6.43035	263.676
6.42418	267.676
6.41802	263.801
6.41187	266.051
6.40574	266.551
6.39961	263.426
6.3935	266.926
6.3874	263.051
6.38131	266.176
6.37523	265.676
6.36917	265.801
6.36311	266.301
6.35707	265.926
6.35104	266.426
6.34502	266.051
6.33901	268.301
6.33301	265.426
6.32703	266.551
6.32105	268.176
6.31509	265.926
6.30914	267.926
6.3032	267.801
6.29727	268.301
6.29135	269.301
6.28544	266.051
6.27955	269.551
6.27366	267.801
6.26779	270.426
6.26192	270.176
6.25607	266.926
6.25023	270.926
6.2444	266.801
6.23858	271.926
6.23277	268.801
6.22697	268.301
6.22119	271.301
6.21541	267.051
6.20964	271.176
6.20389	267.551
6.19814	269.926
6.19241	269.801
6.18669	269.926
6.18098	271.551
6.17527	268.301
6.16958	270.301
6.1639	270.176
6.15823	272.176
6.15257	272.801
6.14692	271.676
6.14128	270.426
6.13565	272.551
6.13003	273.426
6.12443	271.551
6.11883	271.551
6.11324	271.926
6.10766	271.301
6.10209	270.801
6.09654	275.801
6.09099	269.801
6.08545	272.676
6.07992	269.426
6.07441	273.926
6.0689	275.801
6.0634	273.301
6.05792	276.176
6.05244	272.926
6.04697	274.551
6.04151	275.676
6.03607	277.051
6.03063	272.801
6.0252	276.176
6.01978	275.426
6.01437	273.301
6.00897	275.801
6.00358	274.926
5.9982	276.176
5.99283	272.676
5.98747	274.176
5.98212	276.551
5.97678	276.176
5.97145	277.676
5.96613	275.801
5.96082	278.426
5.95551	273.676
5.95022	277.176
5.94493	277.176
5.93966	275.926
5.93439	278.676
5.92914	277.551
5.92389	278.426
5.91865	276.426
5.91342	278.551
5.90821	276.051
5.90299	279.176
5.89779	277.301
5.8926	276.176
5.88742	275.301
5.88225	279.801
5.87708	276.926
5.87193	279.051
5.86678	277.301
5.86164	276.551
5.85651	280.551
5.8514	278.676
5.84628	280.551
5.84118	278.551
5.83609	280.676
5.83101	278.801
5.82593	278.176
5.82087	279.676
5.81581	277.551
5.81076	282.551
5.80572	278.301
5.80069	281.301
5.79567	278.676
5.79065	279.801
5.78565	281.176
5.78065	278.426
5.77567	282.676
5.77069	276.676
5.76572	283.051
5.76075	279.926
5.7558	280.926
5.75086	283.676
5.74592	278.926
5.74099	282.426
5.73607	280.551
5.73116	282.551
5.72626	282.176
5.72136	280.926
5.71648	282.551
5.7116	280.801
5.70673	282.676
5.70187	279.051
5.69702	283.051
5.69217	280.676
5.68734	284.176
5.68251	281.426
5.67769	281.676
5.67288	279.926
5.66807	282.801
5.66328	283.676
5.65849	280.551
5.65371	285.926
5.64894	281.676
5.64418	283.051
5.63942	284.551
5.63468	284.176
5.62994	284.426
5.62521	283.301
5.62048	284.301
5.61577	283.926
5.61106	282.051
5.60636	284.676
5.60167	285.551
5.59699	284.051
5.59231	284.426
5.58764	283.801
5.58298	284.676
5.57833	287.051
5.57369	285.551
5.56905	284.426
5.56442	283.551
5.5598	288.051
5.55518	288.551
5.55058	286.176
5.54598	285.926
5.54139	284.926
5.5368	285.551
5.53223	288.426
5.52766	286.926
5.5231	289.301
5.51855	283.926
5.514	287.426
5.50946	287.926
5.50493	287.176
5.50041	287.676
5.49589	284.801
5.49138	287.301
5.48688	286.426
5.48239	287.801
5.4779	287.176
5.47342	288.926
5.46895	288.551
5.46449	286.676
5.46003	291.176
5.45558	287.926
5.45114	288.176
5.4467	288.176
5.44227	290.051
5.43785	287.676
5.43344	291.301
5.42903	289.676
5.42463	288.176
5.42024	290.301
5.41585	286.676
5.41148	291.051
5.40711	289.051
5.40274	289.926
5.39838	289.801
5.39403	285.926
5.38969	292.051
5.38536	288.426
5.38103	292.551
5.3767	289.426
5.37239	288.051
5.36808	292.301
5.36378	287.926
5.35948	289.926
5.3552	291.051
5.35092	292.176
5.34664	290.301
5.34238	291.926
5.33812	292.051
5.33386	292.051
5.32962	290.926
5.32538	295.676
5.32114	289.551
5.31692	292.551
5.3127	289.051
5.30848	292.176
5.30428	293.676
5.30008	288.301
5.29588	293.051
5.2917	292.926
5.28752	292.551
5.28334	292.676
5.27918	291.926
5.27502	291.301
5.27086	293.176
5.26672	290.926
5.26258	295.301
5.25844	291.426
5.25431	294.051
5.25019	292.926
5.24608	292.801
5.24197	294.301
5.23787	292.801
5.23377	296.176
5.22968	293.051
5.2256	294.926
5.22153	293.676
5.21746	293.051
5.21339	294.926
5.20934	290.426
5.20528	295.926
5.20124	292.926
5.1972	295.676
5.19317	294.176
5.18914	295.301
5.18513	296.301
5.18111	294.926
5.1771	295.176
5.1731	293.426
5.16911	294.551
5.16512	295.176
5.16114	296.176
5.15716	297.676
5.15319	292.926
5.14923	296.551
5.14527	294.301
5.14132	295.426
5.13737	293.926
5.13343	296.426
5.1295	296.426
5.12557	294.426
5.12165	298.176
5.11773	295.176
5.11382	297.926
5.10992	297.551
5.10602	296.676
5.10213	295.926
5.09825	295.551
5.09437	298.801
5.09049	297.801
5.08662	297.676
5.08276	294.676
5.0789	297.551
5.07505	295.926
5.07121	296.801
5.06737	299.676
5.06354	294.426
5.05971	299.176
5.05589	297.051
5.05207	299.301
5.04826	296.301
5.04446	296.801
5.04066	299.926
5.03687	296.801
5.03308	300.051
5.0293	298.426
5.02552	297.926
5.02175	298.051
5.01799	297.051
5.01423	298.051
5.01048	299.301
5.00673	299.301
5.00299	298.051
4.99925	297.801
4.99552	299.051
4.99179	297.926
4.98807	301.676
4.98436	298.426
4.98065	297.301
4.97695	298.301
4.97325	296.676
4.96956	301.176
4.96587	297.176
4.96219	301.676
4.95852	299.551
4.95485	295.176
4.95118	302.676
4.94752	298.176
4.94387	301.051
4.94022	297.551
4.93658	301.301
4.93294	301.426
4.92931	299.551
4.92568	302.926
4.92206	298.176
4.91844	299.801
4.91483	300.801
4.91122	302.176
4.90762	300.676
4.90403	299.051
4.90044	300.801
4.89685	301.051
4.89327	301.801
4.8897	300.676
4.88613	300.426
4.88256	299.926
4.87901	299.426
4.87545	301.926
4.8719	297.926
4.86836	300.801
4.86482	300.051
4.86129	302.926
4.85776	301.051
4.85424	302.676
4.85072	302.051
4.84721	302.051
4.8437	301.926
4.8402	301.801
4.8367	302.551
4.83321	302.051
4.82972	301.551
4.82624	300.926
4.82276	301.301
4.81929	300.301
4.81582	302.676
4.81236	302.926
4.80891	302.426
4.80545	301.301
4.80201	301.551
4.79856	305.801
4.79513	301.801
4.79169	304.676
4.78827	301.801
4.78484	300.676
4.78143	303.926
4.77801	301.551
4.77461	303.551
4.7712	302.301
4.7678	302.176
4.76441	303.551
4.76102	303.551
4.75764	303.426
4.75426	301.801
4.75088	301.926
4.74752	304.176
4.74415	303.051
4.74079	304.801
4.73744	303.301
4.73408	302.301
4.73074	303.676
4.7274	304.176
4.72406	303.676
4.72073	307.801
4.7174	300.801
4.71408	304.301
4.71076	301.551
4.70745	306.301
4.70414	301.551
4.70084	301.301
4.69754	304.426
4.69425	300.926
4.69096	306.051
4.68767	302.301
4.68439	303.926
4.68112	305.426
4.67785	304.301
4.67458	302.176
4.67132	304.051
4.66806	303.676
4.66481	306.051
4.66156	302.051
4.65831	305.426
4.65507	305.551
4.65184	304.301
4.64861	306.301
4.64538	302.426
4.64216	304.176
4.63894	302.801
4.63573	305.551
4.63252	303.926
4.62932	302.926
4.62612	305.301
4.62293	303.926
4.61974	307.051
4.61655	303.801
4.61337	306.676
4.61019	304.801
4.60702	302.176
4.60385	304.426
4.60068	305.801
4.59752	304.551
4.59437	304.426
4.59122	305.301
4.58807	303.926
4.58493	304.051
4.58179	307.551
4.57866	304.551
4.57553	304.426
4.5724	304.051
4.56928	305.676
4.56616	305.801
4.56305	307.801
4.55994	304.926
4.55684	304.301
4.55374	306.801
4.55064	305.301
4.54755	306.926
4.54446	304.926
4.54138	305.301
4.5383	306.426
4.53523	305.926
4.53216	308.926
4.52909	305.051
4.52603	303.801
4.52297	305.301
4.51992	306.676
4.51687	304.301
4.51382	307.426
4.51078	306.676
4.50774	304.051
4.50471	309.176
4.50168	302.676
4.49865	309.301
4.49563	306.301
4.49261	306.926
4.4896	307.676
4.48659	303.426
4.48359	308.426
4.48059	306.051
4.47759	308.426
4.4746	305.801
4.47161	304.926
4.46862	307.801
4.46564	303.426
4.46266	307.301
4.45969	305.426
4.45672	304.176
4.45376	306.926
4.4508	305.051
4.44784	307.551
4.44488	308.676
4.44194	305.926
4.43899	307.801
4.43605	304.426
4.43311	307.676
4.43018	304.676
4.42725	306.676
4.42432	306.676
4.4214	304.426
4.41848	307.801
4.41556	306.551
4.41265	307.926
4.40975	304.051
4.40684	307.301
4.40395	305.551
4.40105	304.926
4.39816	307.426
4.39527	305.676
4.39239	307.176
4.38951	305.301
4.38663	306.301
4.38376	307.801
4.38089	305.176
4.37802	308.676
4.37516	305.801
4.3723	308.301
4.36945	306.801
4.3666	308.051
4.36375	305.926
4.36091	304.676
4.35807	305.676
4.35524	304.926
4.3524	307.801
4.34958	306.301
4.34675	308.301
4.34393	306.176
4.34111	305.676
4.3383	308.551
4.33549	306.176
4.33268	307.676
4.32988	306.926
4.32708	306.551
4.32429	305.426
4.3215	306.926
4.31871	307.801
4.31592	305.051
4.31314	309.426
4.31036	304.051
4.30759	308.301
4.30482	306.176
4.30205	308.926
4.29929	305.926
4.29653	304.801
4.29378	307.801
4.29102	305.051
4.28827	307.801
4.28553	304.676
4.28279	308.176
4.28005	308.051
4.27731	305.801
4.27458	309.301
4.27185	303.426
4.26913	306.801
4.26641	306.801
4.26369	306.551
4.26098	306.301
4.25827	304.551
4.25556	306.801
4.25286	305.676
4.25016	307.301
4.24746	303.426
4.24477	306.426
4.24208	307.051
4.23939	303.301
4.23671	305.926
4.23403	305.426
4.23135	308.801
4.22868	308.426
4.22601	306.551
4.22334	305.051
4.22068	305.176
4.21802	306.676
4.21536	306.426
4.21271	305.926
4.21006	302.801
4.20741	305.926
4.20477	303.676
4.20213	307.176
4.1995	305.551
4.19686	303.176
4.19423	307.301
4.19161	304.926
4.18898	306.926
4.18636	305.926
4.18375	306.301
4.18113	304.426
4.17852	305.926
4.17592	305.051
4.17331	304.551
4.17071	303.926
4.16812	305.051
4.16552	306.551
4.16293	306.551
4.16035	305.926
4.15776	304.426
4.15518	304.176
4.1526	305.301
4.15003	307.176
4.14746	304.801
4.14489	303.176
4.14232	303.926
4.13976	304.926
4.1372	306.426
4.13465	302.926
4.1321	306.676
4.12955	302.176
4.127	305.676
4.12446	306.676
4.12192	304.801
4.11938	305.551
4.11685	301.926
4.11432	306.176
4.11179	305.051
4.10927	304.426
4.10675	303.051
4.10423	304.926
4.10171	307.051
4.0992	303.301
4.09669	303.676
4.09419	302.926
4.09168	305.926
4.08919	304.676
4.08669	303.551
4.0842	301.051
4.08171	302.676
4.07922	303.426
4.07673	304.301
4.07425	301.676
4.07177	303.926
4.0693	304.801
4.06683	302.551
4.06436	305.926
4.06189	302.051
4.05943	305.051
4.05697	301.926
4.05451	304.426
4.05206	305.676
4.0496	304.176
4.04716	305.926
4.04471	301.551
4.04227	304.426
4.03983	301.676
4.03739	303.301
4.03496	304.426
4.03253	301.426
4.0301	304.301
4.02768	299.551
4.02525	305.176
4.02283	301.426
4.02042	303.801
4.018	303.051
4.01559	303.426
4.01319	303.801
4.01078	304.301
4.00838	303.051
4.00598	301.551
4.00359	301.801
4.00119	304.551
3.9988	302.676
3.99642	303.051
3.99403	304.426
3.99165	299.051
3.98927	302.176
3.98689	301.926
3.98452	302.551
3.98215	300.301
3.97978	301.551
3.97742	303.801
3.97506	300.426
3.9727	302.676
3.97034	301.676
3.96799	304.301
3.96564	301.926
3.96329	302.176
3.96094	302.676
3.9586	300.926
3.95626	301.801
3.95393	299.801
3.95159	300.676
3.94926	300.301
3.94693	302.551
3.94461	301.051
3.94228	299.301
3.93996	300.301
3.93765	301.801
3.93533	302.676
3.93302	300.676
3.93071	301.426
3.9284	299.301
3.9261	299.926
3.9238	302.801
3.9215	298.801
3.9192	300.801
3.91691	299.301
3.91462	300.551
3.91233	300.801
3.91004	299.176
3.90776	300.926
3.90548	300.051
3.9032	302.176
3.90093	298.051
3.89866	301.051
3.89639	301.426
3.89412	298.926
3.89186	300.801
3.8896	300.801
3.88734	299.176
3.88508	299.801
3.88283	298.051
3.88058	299.426
3.87833	298.176
3.87608	299.176
3.87384	298.676
3.8716	298.301
3.86936	296.926
3.86713	298.176
3.86489	299.426
3.86266	299.551
3.86044	298.551
3.85821	298.301
3.85599	298.051
3.85377	298.551
3.85155	298.301
3.84934	297.051
3.84712	298.301
3.84491	298.551
3.84271	296.301
3.8405	298.301
3.8383	296.301
3.8361	299.051
3.8339	297.676
3.83171	296.801
3.82952	296.051
3.82733	295.676
3.82514	296.176
3.82296	299.551
3.82077	296.051
3.81859	297.801
3.81642	297.051
3.81424	295.426
3.81207	297.926
3.8099	296.551
3.80773	296.176
3.80557	297.801
3.80341	295.426
3.80125	295.926
3.79909	294.176
3.79693	295.926
3.79478	295.551
3.79263	296.176
3.79048	296.176
3.78834	293.676
3.7862	296.801
3.78406	296.426
3.78192	296.051
3.77978	296.426
3.77765	295.676
3.77552	295.301
3.77339	296.301
3.77127	296.676
3.76914	293.676
3.76702	294.551
3.7649	293.051
3.76279	296.301
3.76067	293.551
3.75856	295.176
3.75645	293.926
3.75434	292.551
3.75224	296.301
3.75014	292.051
3.74804	294.801
3.74594	294.426
3.74385	292.176
3.74175	294.051
3.73966	293.551
3.73757	295.176
3.73549	292.051
3.73341	292.426
3.73132	292.926
3.72925	292.051
3.72717	293.301
3.7251	293.426
3.72302	290.426
3.72095	291.676
3.71889	292.676
3.71682	292.301
3.71476	292.926
3.7127	291.176
3.71064	290.676
3.70859	292.051
3.70653	293.801
3.70448	292.551
3.70243	292.301
3.70039	293.051
3.69834	289.676
3.6963	291.676
3.69426	292.301
3.69222	292.051
3.69019	290.426
3.68815	294.301
3.68612	290.801
3.68409	290.301
3.68207	289.176
3.68004	290.801
3.67802	290.551
3.676	290.051
3.67398	289.051
3.67197	288.551
3.66995	290.301
3.66794	290.426
3.66593	291.926
3.66393	289.551
3.66192	288.051
3.65992	288.426
3.65792	288.926
3.65592	288.176
3.65393	288.551
3.65193	289.176
3.64994	288.551
3.64795	289.426
3.64597	286.426
3.64398	289.051
3.642	288.426
3.64002	292.551
3.63804	287.926
3.63607	289.301
3.63409	288.801
3.63212	287.801
3.63015	286.676
3.62818	286.676
3.62622	287.426
3.62425	288.176
3.62229	287.551
3.62033	286.426
3.61838	287.676
3.61642	285.676
3.61447	286.676
3.61252	282.676
3.61057	288.051
3.60862	283.301
3.60668	285.676
3.60474	285.176
3.6028	286.676
3.60086	285.676
3.59892	283.051
3.59699	285.801
3.59506	282.926
3.59313	285.301
3.5912	283.801
3.58927	284.551
3.58735	285.551
3.58543	284.051
3.58351	286.051
3.58159	284.051
3.57968	285.051
3.57776	283.426
3.57585	285.426
3.57394	284.676
3.57204	282.676
3.57013	282.051
3.56823	282.301
3.56633	283.426
3.56443	282.051
3.56253	280.926
3.56064	282.301
3.55874	282.926
3.55685	283.676
3.55496	283.801
3.55308	281.051
3.55119	282.426
3.54931	282.051
3.54743	281.801
3.54555	282.551
3.54367	278.926
3.5418	281.551
3.53992	279.676
3.53805	283.301
3.53618	280.801
3.53432	280.051
3.53245	278.926
3.53059	279.801
3.52873	280.926
3.52687	279.176
3.52501	278.801
3.52316	278.301
3.5213	281.426
3.51945	278.551
3.5176	279.426
3.51575	279.051
3.51391	277.801
3.51207	279.801
3.51022	281.676
3.50838	279.051
3.50655	277.176
3.50471	280.426
3.50288	275.801
3.50104	277.801
3.49921	278.551
3.49739	275.051
3.49556	279.301
3.49374	275.926
3.49191	278.426
3.49009	277.426
3.48827	277.426
3.48646	276.551
3.48464	275.051
3.48283	279.551
3.48102	274.801
3.47921	277.926
3.4774	275.676
3.4756	274.801
3.47379	278.051
3.47199	275.551
3.47019	277.676
3.46839	273.926
3.4666	276.301
3.4648	275.426
3.46301	273.551
3.46122	273.176
3.45943	274.801
3.45764	275.551
3.45586	273.551
3.45407	271.926
3.45229	273.051
3.45051	274.926
3.44874	274.301
3.44696	273.426
3.44519	272.301
3.44341	271.676
3.44164	273.801
3.43987	272.301
3.43811	272.676
3.43634	272.051
3.43458	269.676
3.43282	272.426
3.43106	270.176
3.4293	272.426
3.42755	269.176
3.42579	269.926
3.42404	271.676
3.42229	269.926
3.42054	272.551
3.41879	269.926
3.41705	271.551
3.4153	269.426
3.41356	271.301
3.41182	271.926
3.41008	269.426
3.40835	270.926
3.40661	266.551
3.40488	270.426
3.40315	269.551
3.40142	267.301
3.39969	265.551
3.39797	267.426
3.39624	268.176
3.39452	265.301
3.3928	269.676
3.39108	265.801
3.38937	268.301
3.38765	266.051
3.38594	267.176
3.38422	267.801
3.38251	263.926
3.38081	268.426
3.3791	263.926
3.37739	267.301
3.37569	268.051
3.37399	264.801
3.37229	268.301
3.37059	264.801
3.3689	264.301
3.3672	267.426
3.36551	264.801
3.36382	265.051
3.36213	262.051
3.36044	263.926
3.35875	263.926
3.35707	263.926
3.35539	265.051
3.35371	261.176
3.35203	263.676
3.35035	264.426
3.34867	263.176
3.347	263.801
3.34533	263.676
3.34365	259.926
3.34199	264.301
3.34032	257.926
3.33865	263.426
3.33699	260.551
3.33532	262.926
3.33366	261.801
3.332	259.301
3.33035	260.676
3.32869	262.426
3.32704	258.801
3.32538	261.176
3.32373	259.551
3.32208	259.301
3.32043	261.051
3.31879	259.426
3.31714	259.551
3.3155	260.301
3.31386	261.926
3.31222	257.551
3.31058	260.426
3.30895	256.551
3.30731	259.301
3.30568	256.301
3.30405	257.551
3.30242	254.676
3.30079	255.676
3.29916	256.176
3.29754	254.301
3.29591	257.801
3.29429	254.926
3.29267	257.801
3.29105	256.676
3.28943	255.176
3.28782	254.926
3.2862	253.801
3.28459	252.426
3.28298	257.301
3.28137	255.551
3.27976	254.426
3.27816	252.551
3.27655	254.051
3.27495	255.051
3.27335	252.176
3.27175	255.176
3.27015	250.926
3.26855	253.676
3.26696	252.051
3.26536	251.426
3.26377	251.301
3.26218	251.676
3.26059	251.051
3.259	252.551
3.25742	248.801
3.25583	253.926
3.25425	249.176
3.25267	251.301
3.25109	248.051
3.24951	249.926
3.24794	253.676
3.24636	247.551
3.24479	249.926
3.24322	248.676
3.24164	249.426
3.24008	249.051
3.23851	248.051
3.23694	248.676
3.23538	245.551
3.23381	245.676
3.23225	249.301
3.23069	245.176
3.22913	246.926
3.22758	247.051
3.22602	246.176
3.22447	248.551
3.22292	245.176
3.22136	249.051
3.21982	243.926
3.21827	246.301
3.21672	245.801
3.21518	242.051
3.21363	245.676
3.21209	243.801
3.21055	246.301
3.20901	243.676
3.20747	241.801
3.20594	244.801
3.2044	244.676
3.20287	244.176
3.20134	243.426
3.19981	241.426
3.19828	243.176
3.19675	241.301
3.19523	241.301
3.1937	242.676
3.19218	239.301
3.19066	241.426
3.18914	239.176
3.18762	243.801
3.1861	240.426
3.18458	240.426
3.18307	243.426
3.18156	239.301
3.18005	239.926
3.17854	239.301
3.17703	238.176
3.17552	240.551
3.17401	237.676
3.17251	238.801
3.17101	241.051
3.16951	238.176
3.16801	238.426
3.16651	238.426
3.16501	237.051
3.16351	237.926
3.16202	240.176
3.16053	235.301
3.15904	237.801
3.15755	235.926
3.15606	236.676
3.15457	235.176
3.15308	235.176
3.1516	234.801
3.15012	235.676
3.14863	232.676
3.14715	236.301
3.14568	233.176
3.1442	234.926
3.14272	232.176
3.14125	232.926
3.13977	231.801
3.1383	234.301
3.13683	232.676
3.13536	232.801
3.13389	230.926
3.13243	232.926
3.13096	231.176
3.1295	232.176
3.12804	230.551
3.12657	232.551
3.12511	231.551
3.12366	232.051
3.1222	229.551
3.12074	230.301
3.11929	231.301
3.11784	228.926
3.11639	228.676
3.11494	232.926
3.11349	228.176
3.11204	229.426
3.11059	227.801
3.10915	229.176
3.1077	228.051
3.10626	225.301
3.10482	227.926
3.10338	229.051
3.10194	228.426
3.10051	226.551
3.09907	224.301
3.09764	226.426
3.09621	226.426
3.09477	224.426
3.09334	223.676
3.09192	226.051
3.09049	223.801
3.08906	223.176
3.08764	226.051
3.08621	222.551
3.08479	225.051
3.08337	223.551
3.08195	221.051
3.08053	223.301
3.07912	223.301
3.0777	220.801
3.07629	222.176
3.07487	218.551
3.07346	224.426
3.07205	218.426
3.07064	220.676
3.06923	221.176
3.06783	221.551
3.06642	220.051
3.06502	220.801
3.06361	217.426
3.06221	221.301
3.06081	217.301
3.05941	220.801
3.05802	218.051
3.05662	219.301
3.05522	218.176
3.05383	220.801
3.05244	215.551
3.05105	219.551
3.04966	217.176
3.04827	217.551
3.04688	214.051
3.04549	218.051
3.04411	215.051
3.04273	220.426
3.04134	216.051
3.03996	215.801
3.03858	215.551
3.0372	215.051
3.03583	213.801
3.03445	215.301
3.03307	213.551
3.0317	214.551
3.03033	215.426
3.02896	214.926
3.02759	212.926
3.02622	211.176
3.02485	210.926
3.02349	211.926
3.02212	213.926
3.02076	211.051
3.01939	210.926
3.01803	208.551
3.01667	211.426
3.01531	210.676
3.01396	210.426
3.0126	208.676
3.01124	209.176
3.00989	209.551
3.00854	211.176
3.00719	210.801
3.00584	207.051
3.00449	209.426
3.00314	208.051
3.00179	207.926
3.00045	205.926
2.9991	208.051
2.99776	205.426
2.99642	208.801
2.99508	204.801
2.99374	206.426
2.9924	204.801
2.99106	206.301
2.98973	206.676
2.98839	204.676
2.98706	206.301
2.98573	205.801
2.98439	203.926
2.98306	205.051
2.98174	202.551
2.98041	205.801
2.97908	204.551
2.97776	200.551
2.97643	204.301
2.97511	201.676
2.97379	204.051
2.97247	201.926
2.97115	202.551
2.96983	200.801
2.96851	198.926
2.9672	203.801
2.96588	198.926
2.96457	198.426
2.96326	201.051
2.96195	201.676
2.96064	200.426
2.95933	199.551
2.95802	197.926
2.95671	201.051
2.95541	194.926
2.9541	197.801
2.9528	197.926
2.9515	199.176
2.9502	197.426
2.9489	197.926
2.9476	195.176
2.9463	194.801
2.945	194.176
2.94371	198.426
2.94242	194.426
2.94112	195.051
2.93983	194.176
2.93854	195.676
2.93725	192.051
2.93596	192.176
2.93468	192.926
2.93339	193.551
2.93211	194.176
2.93082	190.676
2.92954	192.551
2.92826	189.676
2.92698	191.426
2.9257	187.551
2.92442	190.676
2.92314	188.801
2.92187	190.801
2.92059	189.801
2.91932	188.176
2.91805	186.551
2.91677	190.676
2.9155	189.051
2.91423	188.301
2.91297	185.176
2.9117	185.801
2.91043	187.551
2.90917	185.051
2.9079	188.176
2.90664	184.301
2.90538	186.801
2.90412	185.676
2.90286	184.051
2.9016	184.801
2.90035	184.176
2.89909	182.676
2.89783	185.926
2.89658	179.426
2.89533	184.051
2.89408	182.551
2.89282	182.051
2.89158	181.426
2.89033	181.801
2.88908	180.801
2.88783	181.176
2.88659	182.426
2.88534	182.551
2.8841	179.176
2.88286	182.551
2.88162	177.551
2.88038	180.676
2.87914	178.176
2.8779	178.551
2.87666	178.551
2.87543	177.551
2.87419	181.176
2.87296	177.301
2.87173	177.801
2.8705	175.676
2.86927	177.176
2.86804	177.176
2.86681	175.801
2.86558	176.426
2.86435	174.301
2.86313	174.801
2.86191	176.051
2.86068	173.801
2.85946	174.926
2.85824	175.051
2.85702	172.676
2.8558	175.551
2.85458	171.301
2.85337	173.426
2.85215	171.801
2.85094	172.676
2.84972	171.426
2.84851	171.051
2.8473	171.676
2.84609	170.926
2.84488	169.551
2.84367	171.176
2.84246	168.676
2.84125	168.301
2.84005	170.301
2.83884	165.676
2.83764	170.051
2.83644	165.051
2.83524	168.926
2.83404	165.551
2.83284	167.426
2.83164	166.301
2.83044	166.051
2.82925	165.301
2.82805	168.051
2.82686	163.551
2.82566	164.551
2.82447	162.426
2.82328	164.176
2.82209	165.176
2.8209	162.051
2.81971	164.176
2.81852	162.801
2.81734	163.676
2.81615	160.051
2.81497	163.676
2.81379	161.176
2.8126	161.551
2.81142	159.051
2.81024	160.676
2.80906	158.051
2.80788	162.176
2.80671	160.301
2.80553	157.301
2.80436	159.051
2.80318	160.426
2.80201	156.801
2.80084	159.426
2.79966	155.051
2.79849	158.551
2.79732	157.676
2.79616	155.426
2.79499	157.801
2.79382	154.426
2.79266	158.801
2.79149	154.801
2.79033	155.301
2.78917	153.926
2.788	154.176
2.78684	155.426
2.78568	153.051
2.78452	152.051
2.78337	153.051
2.78221	152.051
2.78105	154.176
2.7799	151.301
2.77874	148.176
2.77759	154.051
2.77644	149.801
2.77529	150.426
2.77414	147.426
2.77299	148.301
2.77184	149.676
2.77069	148.801
2.76955	148.051
2.7684	149.801
2.76726	147.051
2.76611	149.426
2.76497	145.676
2.76383	147.676
2.76269	146.301
2.76155	148.551
2.76041	143.426
2.75927	145.426
2.75814	145.551
2.757	146.051
2.75587	145.051
2.75473	143.926
2.7536	146.801
2.75247	145.551
2.75133	143.551
2.7502	143.926
2.74907	143.426
2.74795	143.051
2.74682	144.301
2.74569	141.676
2.74457	142.301
2.74344	140.926
2.74232	142.426
2.74119	143.301
2.74007	140.176
2.73895	142.426
2.73783	139.926
2.73671	137.051
2.73559	141.301
2.73448	139.926
2.73336	137.801
2.73224	139.051
2.73113	136.926
2.73001	135.926
2.7289	138.801
2.72779	135.051
2.72668	138.801
2.72557	135.676
2.72446	134.676
2.72335	134.676
2.72224	133.551
2.72114	136.051
2.72003	133.301
2.71893	135.051
2.71782	132.551
2.71672	130.301
2.71562	133.301
2.71452	133.801
2.71342	131.426
2.71232	134.301
2.71122	129.176
2.71012	133.551
2.70902	129.926
2.70793	128.676
2.70683	129.426
2.70574	128.801
2.70464	130.551
2.70355	128.551
2.70246	127.426
2.70137	128.801
2.70028	126.426
2.69919	128.926
2.6981	125.426
2.69702	123.551
2.69593	129.426
2.69485	124.426
2.69376	127.051
2.69268	124.051
2.69159	125.426
2.69051	124.676
2.68943	124.926
2.68835	122.301
2.68727	123.426
2.68619	120.676
2.68512	123.676
2.68404	119.551
2.68296	123.051
2.68189	120.676
2.68082	120.176
2.67974	121.301
2.67867	118.801
2.6776	119.301
2.67653	119.426
2.67546	118.801
2.67439	118.301
2.67332	120.051
2.67225	117.301
2.67119	117.676
2.67012	114.551
2.66906	116.426
2.66799	117.051
2.66693	118.176
2.66587	115.426
2.66481	115.801
2.66375	113.176
2.66269	115.051
2.66163	115.426
2.66057	114.551
2.65951	114.426
2.65846	111.801
2.6574	115.051
2.65635	111.301
2.65529	112.801
2.65424	112.051
2.65319	112.801
2.65214	109.801
2.65109	110.551
2.65004	110.551
2.64899	108.426
2.64794	112.051
2.64689	108.051
2.64585	110.676
2.6448	107.551
2.64376	108.676
2.64271	109.926
2.64167	107.926
2.64063	107.051
2.63959	107.426
2.63855	104.926
2.63751	105.676
2.63647	106.051
2.63543	103.301
2.63439	105.926
2.63336	101.801
2.63232	106.551
2.63129	103.676
2.63025	103.676
2.62922	103.926
2.62819	100.801
2.62716	104.426
2.62613	101.301
2.6251	101.551
2.62407	100.801
2.62304	101.051
2.62201	100.176
2.62099	100.176
2.61996	96.6756
2.61893	101.176
2.61791	96.1756
2.61689	100.801
2.61586	96.3006
2.61484	97.9256
2.61382	97.1756
2.6128	95.0506
2.61178	96.1756
2.61076	95.4256
2.60975	97.5506
2.60873	96.1756
2.60771	93.0506
2.6067	96.0506
2.60568	95.1756
2.60467	94.0506
2.60365	95.4256
2.60264	91.4256
2.60163	94.0506
2.60062	91.3006
2.59961	91.3006
2.5986	89.5506
2.59759	90.8006
2.59659	90.9256
2.59558	91.9256
2.59457	88.4256
2.59357	90.0506
2.59256	87.3006
2.59156	90.3006
2.59056	84.1756
2.58955	87.1756
2.58855	87.6756
2.58755	88.1756
2.58655	85.5506
2.58555	85.4256
2.58455	87.1756
2.58356	84.0506
2.58256	86.9256
2.58156	83.5506
2.58057	86.0506
2.57957	83.1756
2.57858	85.6756
2.57759	81.6756
2.5766	81.9256
2.5756	80.9256
2.57461	85.0506
2.57362	79.9256
2.57264	83.0506
2.57165	83.8006
2.57066	80.4256
2.56967	78.8006
2.56869	80.8006
2.5677	78.8006
2.56672	79.5506
2.56573	76.1756
2.56475	78.1756
2.56377	78.5506
2.56279	78.5506
2.56181	77.5506
2.56082	76.0506
2.55985	75.6756
2.55887	76.1756
2.55789	76.1756
2.55691	73.1756
2.55594	75.4256
2.55496	70.9256
2.55399	76.3006
2.55301	73.1756
2.55204	73.0506
2.55107	72.4256
2.55009	73.9256
2.54912	72.5506
2.54815	71.3006
2.54718	71.0506
2.54621	71.4256
2.54525	69.6756
2.54428	71.8006
2.54331	67.8006
2.54235	67.8006
2.54138	70.5506
2.54042	66.1756
2.53945	70.4256
2.53849	65.4256
2.53753	69.0506
2.53657	65.3006
2.5356	64.1756
2.53464	66.4256
2.53369	63.1756
2.53273	62.1756
2.53177	65.5506
2.53081	63.1756
2.52986	66.8006
2.5289	62.9256
2.52794	63.6756
2.52699	62.3006
2.52604	63.4256
2.52508	60.4256
2.52413	61.3006
2.52318	60.0506
2.52223	62.8006
2.52128	57.9256
2.52033	61.1756
2.51938	57.4256
2.51843	59.4256
2.51749	57.1756
2.51654	57.1756
2.51559	57.8006
2.51465	55.6756
2.51371	58.0506
2.51276	55.1756
2.51182	57.0506
2.51088	54.9256
2.50993	54.9256
2.50899	54.0506
2.50805	53.8006
2.50711	53.8006
2.50618	53.4256
2.50524	52.8006
2.5043	53.3006
2.50336	51.3006
2.50243	52.1756
2.50149	52.4256
2.50056	51.8006
2.49963	50.0506
2.49869	51.4256
2.49776	46.5506
2.49683	50.9256
2.4959	48.9256
2.49497	50.5506
2.49404	47.6756
2.49311	48.4256
2.49218	46.0506
2.49125	46.1756
2.49033	44.8006
2.4894	45.5506
2.48847	45.0506
2.48755	47.3006
2.48663	43.9256
2.4857	46.1756
2.48478	43.0506
2.48386	46.0506
2.48294	42.4256
2.48202	43.0506
2.4811	40.6756
2.48018	44.0506
2.47926	40.1756
2.47834	41.5506
2.47742	38.4256
2.47651	40.9256
2.47559	37.9256
2.47468	39.5506
2.47376	38.0506
2.47285	40.0506
2.47193	35.9256
2.47102	38.3006
2.47011	35.6756
2.4692	38.3006
2.46829	35.6756
2.46738	35.3006
2.46647	35.6756
2.46556	35.3006
2.46465	35.1756
2.46375	36.1756
2.46284	32.1756
2.46193	35.5506
2.46103	32.3006
2.46012	31.6756
2.45922	31.1756
2.45832	31.9256
2.45741	30.9256
2.45651	32.0506
2.45561	30.6756
2.45471	31.5506
2.45381	30.1756
2.45291	28.4256
2.45201	28.5506
2.45112	27.3006
2.45022	28.5506
2.44932	26.3006
2.44843	27.3006
2.44753	23.5506
2.44664	26.4256
2.44574	24.8006
2.44485	26.5506
2.44396	24.5506
2.44306	24.0506
2.44217	23.0506
2.44128	23.4256
2.44039	20.1756
2.4395	23.8006
2.43861	21.6756
2.43773	24.0506
2.43684	19.9256
2.43595	20.9256
2.43507	20.1756
2.43418	17.9256
2.4333	20.4256
2.43241	17.6756
2.43153	19.5506
2.43064	19.6756
2.42976	16.3006
2.42888	17.6756
2.428	17.8006
2.42712	14.9256
2.42624	17.9256
2.42536	15.5506
2.42448	16.8006
2.4236	15.8006
2.42273	15.6756
2.42185	14.1756
2.42098	15.6756
2.4201	13.5506
2.41923	12.5506
2.41835	10.9256
2.41748	13.8006
2.41661	13.8006
2.41573	12.9256
2.41486	8.30057
2.41399	11.8006
2.41312	9.80057
2.41225	11.0506
[truncated: 5,416 more rows]
