# Supplementary material for: Inverse ceria-nickel catalyst for enhanced C–O bond hydrogenolysis of biomass and polyether
Source: Nat Commun. 2024 Sep 30;15:8444. doi: 10.1038/s41467-024-52704-9 (PMC11443077; doi:10.1038/s41467-024-52704-9)
Supplement: Supplementary file 3 — Source Data [file 41467_2024_52704_MOESM3_ESM.zip › Supplementary Figure 14a.xlsx]

## Sheet: O 1s before adsorption
O 1s spectra of 4CeOx/Ni before adsorption
Binding Energy (eV)	Raw Intensity	Sum	Background	OI	OIII	OII
537.88	15332.1	15486.7	15332.1	15335.4	15441.6	15374
537.78	15071.2	15492.1	15332.1	15335.4	15445.6	15375.2
537.68	15139.4	15498.2	15332.6	15336	15450.4	15377
537.58	14804.7	15504.5	15332.9	15336.4	15455.3	15378.6
537.48	15254.1	15511.8	15333.9	15337.5	15461.1	15381
537.38	14968.1	15518.5	15334	15337.7	15466.3	15382.6
537.28	15250.4	15526.2	15334.7	15338.4	15472.4	15384.8
537.18	15285	15533.8	15334.8	15338.7	15478.3	15386.5
537.08	15204	15541.8	15334.9	15338.9	15484.5	15388.2
536.98	15111.6	15550.3	15335.2	15339.2	15491.2	15390.2
536.88	15112.9	15559.6	15335.6	15339.7	15498.5	15392.5
536.78	15285	15569.4	15336	15340.2	15506.3	15394.8
536.68	15188.2	15579.5	15336.1	15340.4	15514.3	15396.9
536.58	15373.1	15590.5	15336.3	15340.8	15523	15399.3
536.48	15854.7	15601.9	15336.3	15340.9	15532	15401.5
536.38	15521.5	15613.2	15335.3	15340.1	15540.9	15402.9
536.28	15525.3	15626	15335	15339.9	15551.1	15405
536.18	15441.6	15639.9	15334.6	15339.7	15562.1	15407.3
536.08	15304.9	15655	15334.5	15339.6	15574.4	15409.9
535.98	15881	15671.8	15334.5	15339.8	15588.1	15412.9
535.88	15508.9	15689.1	15333.5	15339	15602.1	15415
535.78	15731.2	15709	15333.2	15338.8	15618.5	15418
535.68	15666	15730.7	15332.5	15338.3	15636.6	15420.8
535.58	15668.1	15755.4	15331.9	15337.9	15657.3	15423.9
535.48	16225.5	15783.5	15331.3	15337.5	15681.3	15427.3
535.38	15951.5	15814.9	15329.6	15336	15708.3	15429.9
535.28	16349.5	15852.2	15328.5	15335.1	15740.8	15433.3
535.18	15986.9	15895.5	15326.7	15333.5	15779.1	15436.2
535.08	15603.6	15948	15325.5	15332.5	15826.2	15440.2
534.98	16170.9	16011.7	15325	15332.3	15884.2	15445.2
534.88	16343.3	16087.6	15323.5	15331	15953.9	15449.6
534.78	16745.1	16179.2	15321.6	15329.4	16038.9	15454.1
534.68	16545.8	16289.5	15319	15327.1	16142.1	15458.3
534.58	16539.7	16423.5	15316.8	15325.2	16268.4	15463.5
534.48	17084.1	16584.8	15314.6	15323.3	16421.4	15469.3
534.38	17239.3	16777	15311.4	15320.4	16604.6	15474.7
534.28	17569.9	17004.7	15307.9	15317.3	16822.6	15480.6
534.18	17316.1	17272	15303.8	15313.6	17079.3	15486.8
534.08	18040.5	17583.8	15300.2	15310.4	17379.4	15494.4
533.98	18299.9	17940.7	15295.2	15305.8	17723.4	15501.9
533.88	18511.9	18345.7	15289.8	15300.8	18114.1	15510.4
533.78	18703.4	18798.9	15284	15295.5	18551	15520.4
533.68	19709.1	19299.3	15277.8	15289.8	19032.5	15532.6
533.58	19802.6	19842.5	15269.8	15282.3	19553.3	15546.4
533.48	20579.9	20424.4	15261.5	15274.7	20107.8	15565
533.38	21257.5	21037.5	15251.9	15265.7	20686.2	15589.4
533.28	21762.7	21671.9	15241.1	15255.5	21275.5	15623
533.18	22610.1	22317.6	15229.3	15244.4	21861	15670.6
533.08	22751.5	22962.2	15215.9	15231.9	22423.6	15738.6
532.98	23200.1	23593.3	15202.3	15219.1	22941.9	15836.9
532.88	23756.6	24199	15187.8	15205.5	23391.7	15977.4
532.78	24302.5	24768.8	15172.3	15191	23747.3	16175.1
532.68	25174.2	25299.2	15155.8	15175.5	23986	16449.3
532.58	25015.8	25795.2	15137.7	15158.5	24089.8	16822.2
532.48	26303.1	26274.7	15119.8	15141.9	24051.3	17321
532.38	27494	26764.4	15099.6	15123	23869.6	17971
532.28	26945.7	27302.6	15077.1	15102.1	23556.5	18798.3
532.18	27987.9	27936	15055.7	15082.2	23134.8	19830.2
532.08	28751.1	28703.2	15032.3	15060.6	22625.1	21082
531.98	30053.7	29635.6	15007.5	15037.8	22053.5	22559.2
531.88	31042.4	30749.9	14980.2	15012.8	21442	24255.6
531.78	32296.6	32041.9	14951.2	14986.2	20813	26145
531.68	33604.5	33485.8	14919.8	14957.7	20183.5	28184.2
531.58	34822.7	35033.4	14886	14927.2	19567.8	30310.4
531.48	36943	36611.7	14849.9	14895.3	18978	32438.3
531.38	37992.2	38130.8	14810	14860.8	18420.3	34469.6
531.28	39431.1	39487.5	14768	14826.8	17903.3	36293.4
531.18	40323.2	40573.5	14723.4	14794.6	17429.3	37796.4
531.08	40434.9	41287.8	14677.1	14768.6	17000.4	38872.9
530.98	41253.8	41550.4	14630.5	14756.7	16618	39436.6
530.88	41331	41318.3	14582.3	14767.6	16278.8	39436.6
530.78	40313.7	40602.1	14533.9	14818.9	15981.2	38869.9
530.68	39690.4	39467.2	14487.3	14936.2	15723.6	37781.9
530.58	37997.1	38022.1	14441.7	15152.3	15501	36252.2
530.48	36436.2	36414.4	14399.1	15512	15311.3	34389.3
530.38	35447.8	34803.9	14359.2	16068.1	15149.8	32304.5
530.28	33396	33356.3	14321.1	16875.8	15011.7	30111
530.18	32540.4	32224.5	14286.6	17991.9	14895.2	27910.6
530.08	31254.8	31529.4	14253.5	19455.7	14794.8	25785.9
529.98	31358.3	31350.2	14222.8	21279.5	14708.7	23807.5
529.88	31692.9	31701.7	14191.8	23435.5	14632	22017.8
529.78	32154.4	32530	14160.1	25842	14562.1	20446.1
529.68	33454.1	33710.9	14127.6	28367.5	14497.5	19101
529.58	34737	35058.1	14092.6	30832.3	14435.2	17975.8
529.48	36511.8	36343	14055.2	33023.1	14374.3	17056
529.38	37492.7	37328.8	14014.6	34728.1	14313.1	16316.9
529.28	37926.1	37803.8	13972.1	35761.7	14252.5	15734
529.18	37558.7	37619.9	13928.8	36004.1	14192.9	15280.5
529.08	36935.8	36718	13886.1	35422.8	14135.6	14931.7
528.98	35213.1	35138.8	13844.4	34081.6	14080.6	14665.2
528.88	32886.7	33007.3	13805.7	32125.9	14029.8	14463
528.78	30289.2	30508.3	13771.2	29756.3	13984.1	14310.2
528.68	27936.4	27844.2	13741.3	27188.2	13944	14194.6
528.58	25533	25206.6	13715.6	24622.8	13908.7	14106.3
528.48	22805.6	22758.1	13694.2	22229.7	13878.5	14038.4
528.38	20274.8	20607.5	13677.8	20122.9	13853.7	13986.4
528.28	18600.6	18815.5	13665.8	18366.6	13834	13946.6
528.18	17333.5	17390.5	13656.9	16971.4	13817.8	13915.1
528.08	16332.9	16306.4	13650.2	15913	13804.4	13889.6
527.98	15693.1	15516.7	13645.4	15145.8	13793.2	13868.5
527.88	15161	14962.7	13641.7	14612	13783.5	13850.6
527.78	14863.6	14588.1	13638.9	14255.8	13775.1	13835.1
527.68	14474.3	14341.9	13636.7	14026.4	13767.5	13821.5
527.58	14610.1	14183.9	13635.2	13883.8	13761	13809.6
527.48	14312.6	14082.9	13633.5	13797	13754.5	13798.3
527.38	13771	14018.3	13632.2	13745.6	13748.8	13788.3
527.28	13893.8	13976.4	13632	13716	13744.3	13780
527.18	14072.3	13947	13631.5	13698.2	13739.8	13772
527.08	13678.5	13924.8	13630.7	13686.7	13735.2	13764.3
526.98	13526	13907.7	13630.6	13679.6	13731.5	13757.8
526.88	13877	13893.5	13630.8	13674.8	13728.3	13752
526.78	13495.8	13880.3	13630.4	13670.5	13724.6	13746
526.68	13707.6	13869.1	13630.6	13667.6	13721.8	13741
526.58	13545.1	13858.4	13630.5	13664.7	13718.7	13736
526.48	13553.3	13848.9	13630.6	13662.5	13716	13731.6
526.38	13391	13839.9	13630.8	13660.5	13713.5	13727.5
526.28	13491.2	13831.9	13631.2	13659	13711.4	13723.9
526.18	13699	13824.2	13631.4	13657.5	13709.2	13720.4
526.08	13571	13816.6	13631.3	13655.8	13706.7	13716.7
525.98	13313.5	13809.7	13631.4	13654.4	13704.6	13713.5
525.98	13632	13803.7	13632	13653.7	13703	13710.9

## Sheet: O 1s after THFA adsorption
O 1s spectra of 4CeOx/Ni after THFA adsorption
Binding Energy (eV)	Raw Intensity	Sum	Background	OI	OIII	OII
537.98	8112.44	8329.84	8112.44	8112.44	8297.27	8145.01
537.88	8356.21	8337.42	8112.44	8112.44	8303.9	8145.96
537.78	8279.52	8345.13	8112.17	8112.17	8310.62	8146.69
537.68	8023.93	8353.36	8111.98	8111.98	8317.8	8147.54
537.58	8073.59	8362.32	8112.08	8112.08	8325.68	8148.73
537.48	8265.32	8371.73	8112.12	8112.12	8333.95	8149.91
537.38	8399.55	8381.45	8111.95	8111.95	8342.47	8150.93
537.28	8442.85	8391.59	8111.64	8111.64	8351.36	8151.86
537.18	8419.08	8402.3	8111.27	8111.27	8360.77	8152.8
537.08	8452.53	8413.7	8110.93	8110.93	8370.8	8153.83
536.98	8420.93	8425.78	8110.55	8110.55	8381.44	8154.89
536.88	8081.72	8438.68	8110.21	8110.21	8392.83	8156.06
536.78	8358.83	8452.81	8110.24	8110.24	8405.36	8157.69
536.68	8311.03	8467.58	8109.96	8109.96	8418.45	8159.09
536.58	8414.5	8483.41	8109.74	8109.74	8432.52	8160.63
536.48	8754.05	8500.28	8109.4	8109.4	8447.52	8162.16
536.38	8766.15	8518.01	8108.69	8108.69	8463.29	8163.41
536.28	8795.03	8537.14	8107.96	8107.96	8480.34	8164.76
536.18	8647.67	8557.83	8107.2	8107.2	8498.83	8166.19
536.08	8679.96	8580.45	8106.6	8106.6	8519.13	8167.92
535.98	9211.83	8605.08	8105.96	8105.96	8541.3	8169.75
535.88	8858.1	8631.43	8104.74	8104.74	8565.04	8171.13
535.78	8984.65	8660.86	8103.9	8103.9	8591.69	8173.07
535.68	8936.96	8693.26	8102.93	8102.93	8621.14	8175.05
535.58	8916.8	8729.3	8102.01	8102.01	8654.04	8177.26
535.48	8971.05	8769.57	8101.1	8101.1	8690.97	8179.71
535.38	8941.27	8814.65	8100.14	8100.14	8732.48	8182.31
535.28	9191.1	8865.47	8099.21	8099.21	8779.48	8185.2
535.18	9050.31	8922.68	8098	8098	8832.59	8188.08
535.08	8858.04	8987.7	8096.94	8096.94	8893.24	8191.41
534.98	9185.24	9061.89	8096.1	8096.1	8962.72	8195.28
534.88	9469.44	9145.9	8094.89	8094.89	9041.65	8199.15
534.78	9411.2	9241.28	8093.37	8093.37	9131.54	8203.11
534.68	9455.89	9350.04	8091.91	8091.91	9234.34	8207.6
534.58	9334.32	9473.58	8090.4	8090.4	9351.39	8212.59
534.48	9321.11	9613.97	8089.02	8089.02	9484.62	8218.37
534.38	9908.81	9772.67	8087.66	8087.66	9635.37	8224.96
534.28	9867.83	9950.85	8085.64	8085.64	9804.58	8231.91
534.18	9936.78	10151	8083.66	8083.66	9994.48	8240.24
534.08	10161.6	10374.6	8081.61	8081.61	10205.9	8250.28
533.98	10688.2	10623.1	8079.31	8079.31	10439.9	8262.55
533.88	11174	10897.6	8076.42	8076.42	10696.3	8277.69
533.78	11274.6	11199.5	8072.98	8072.98	10975.4	8297.15
533.68	11397.1	11530.9	8069.44	8069.44	11277	8323.35
533.58	11578.5	11892.5	8065.75	8065.75	11599.3	8358.96
533.48	11987	12285.8	8061.86	8061.86	11940	8407.65
533.38	12759.7	12711	8057.51	8057.51	12294.6	8473.95
533.28	13476.9	13168.5	8052.3	8052.3	12657.1	8563.71
533.18	13609.2	13658.8	8046.29	8046.29	13020.3	8684.82
533.08	14270.4	14181.4	8040.13	8040.13	13374.4	8847.18
532.98	15296.7	14735.1	8033.23	8033.23	13707	9061.39
532.88	15484.1	15317	8025.18	8025.18	14003.1	9339.1
532.78	16191.2	15926.3	8016.92	8016.92	14248.6	9694.6
532.68	16253.1	16561.6	8007.86	8007.86	14428.5	10141.1
532.58	16929.6	17223.2	7998.73	7998.73	14530.7	10691.2
532.48	17989.1	17913.9	7988.84	7988.84	14547	11355.8
532.38	18913.6	18637.7	7977.76	7977.76	14475.1	12140.4
532.28	19610.7	19401.6	7965.64	7965.64	14319.4	13047.8
532.18	19760.1	20211.6	7952.74	7952.74	14090	14074.4
532.08	20763.2	21068.8	7939.66	7939.66	13801.1	15207.3
531.98	21571.6	21967.7	7925.46	7925.46	13466.7	16426.5
531.88	22967.6	22892.8	7910.34	7910.34	13102.3	17700.8
531.78	23871.1	23819.4	7893.66	7893.67	12720.6	18992.5
531.68	24465.3	24714.2	7875.96	7875.99	12333.1	20257
531.58	25532.1	25534	7857.58	7857.66	11949.7	21441.7
531.48	26650.3	26231	7838	7838.21	11576.2	22492.6
531.38	27647.7	26754.6	7817.16	7817.66	11218	23353.3
531.28	27273.6	27058.6	7795.19	7796.36	10878.1	23974.5
531.18	27009.8	27107	7773.61	7776.22	10560.3	24317.7
531.08	26647.8	26877.4	7752.31	7757.9	10265.7	24358.4
530.98	26098.1	26367.2	7731.37	7742.95	9994.62	24092.4
530.88	25441.1	25596	7711.02	7734.09	9747.28	23536.7
530.78	24513.8	24601.5	7691.38	7735.6	9522.97	22725.7
530.68	23234.1	23435.6	7672.75	7754.42	9320.83	21705.8
530.58	21990	22162.2	7655.51	7800.7	9140.19	20532.3
530.48	20706.2	20847.5	7639.63	7888.23	8979.33	19259.2
530.38	19891.2	19562.8	7625.15	8034.88	8836.91	17941.4
530.28	18133.6	18375	7611.56	8261.76	8710.7	16625.7
530.18	17637.9	17347.7	7599.91	8593.67	8600.08	15353.8
530.08	16888.4	16534.4	7588.79	9050.88	8502.23	14158.9
529.98	16185.1	15973.1	7578.48	9650.16	8415.85	13064.1
529.88	15725	15682.7	7568.95	10394.8	8339.62	12086.2
529.78	15268.8	15655.1	7559.92	11271.3	8271.97	11231.6
529.68	15777.3	15854.9	7551.38	12245.5	8211.77	10500.4
529.58	16102.4	16217.6	7542.26	13258.1	8157.01	9886.98
529.48	16658.2	16658	7532.78	14235	8106.98	9381.6
529.38	17084.4	17076.8	7522.67	15088.8	8060.74	8972.58
529.28	17663.5	17376.5	7512.08	15736.4	8017.75	8646.52
529.18	17467.5	17474.3	7500.83	16108.9	7977.3	8389.68
529.08	17374.7	17315.5	7489.79	16164.8	7939.83	8190.45
528.98	16811.1	16880.5	7478.84	15896.4	7904.8	8036.93
528.88	16238.9	16188.4	7468.5	15333.1	7872.47	7919.77
528.78	15199.3	15289.5	7458.79	14534	7842.54	7830.47
528.68	14119.1	14256	7450.21	13578.4	7815.32	7762.69
528.58	13360.2	13170.3	7442.82	12554.1	7790.69	7711.19
528.48	11977.2	12107.5	7436.27	11540.5	7768.11	7671.41
528.38	11064.9	11131.6	7431.24	10604.9	7748.18	7641.02
528.28	10443.4	10283.2	7427.21	9790.16	7730.25	7617.22
528.18	9506.72	9581.75	7423.87	9117.55	7713.9	7598.05
528.08	9149.35	9029.71	7421.56	8590.69	7699.4	7582.75
527.98	8760.28	8613.14	7419.65	8196.52	7686.05	7569.87
527.88	8326.4	8311.75	7418.16	7915.34	7673.81	7558.93
527.78	8122.8	8101.49	7417.16	7723.53	7662.69	7549.6
527.68	7619.35	7959.06	7416.38	7598.1	7652.36	7541.36
527.58	7777.53	7865.19	7416.15	7519.97	7643.13	7534.39
527.48	7451.74	7803.38	7415.75	7472.84	7634.23	7527.82
527.38	7704	7762.79	7415.71	7445.95	7626.15	7522.11
527.28	7652.66	7734.81	7415.39	7430.81	7618.22	7516.56
527.18	7484.63	7714.62	7415.13	7422.7	7610.74	7511.44
527.08	7209.12	7699.21	7415.05	7418.63	7603.82	7506.86
526.98	7427.01	7686.78	7415.28	7416.91	7597.56	7502.88
526.88	7403.26	7675.77	7415.27	7415.98	7591.38	7498.95
526.78	7264.55	7665.84	7415.28	7415.58	7585.53	7495.29
526.68	7219.8	7656.81	7415.45	7415.57	7580.11	7492.02
526.58	7355.22	7648.42	7415.66	7415.71	7575.02	7489.02
526.48	7415.31	7640.37	7415.73	7415.75	7570.02	7486.06
526.38	7398.09	7632.69	7415.73	7415.74	7565.19	7483.22
526.28	7523.5	7625.42	7415.75	7415.75	7560.61	7480.56
526.18	7362.51	7618.38	7415.63	7415.63	7556.09	7477.92
526.08	7362.61	7611.85	7415.69	7415.69	7551.94	7475.6
525.98	7415.75	7605.64	7415.75	7415.75	7547.98	7473.41

## Sheet: Ce 3d before adsorption
Ce 3d spectra of 4CeOx/Ni before adsorption
Binding Energy (eV)	Raw Intensity	Peak Sum	Background	Peak u'''	Peak u''	Peak u'	Peak u	Peak u0	Peak v'''	Peak v''	Peak v'	Peak v	Peak v0
920.98	164423	164673	164423	164592	164444	164431	164428	164452	164433	164430	164423	164423	164423
920.88	164454	164694	164436	164611	164457	164444	164440	164465	164446	164442	164436	164436	164436
920.78	164781	164714	164448	164631	164470	164457	164453	164478	164458	164455	164448	164448	164448
920.68	164852	164735	164460	164651	164483	164469	164466	164491	164471	164468	164460	164461	164460
920.58	164919	164757	164473	164672	164496	164482	164478	164504	164484	164480	164473	164473	164473
920.48	165050	164779	164486	164693	164508	164494	164491	164516	164496	164493	164486	164486	164486
920.38	165011	164802	164498	164715	164521	164507	164503	164529	164509	164505	164498	164498	164498
920.28	164713	164825	164510	164737	164534	164520	164516	164542	164521	164518	164510	164511	164510
920.18	164867	164849	164523	164760	164547	164532	164528	164555	164534	164530	164523	164523	164523
920.08	164947	164874	164535	164784	164560	164545	164541	164567	164546	164543	164535	164536	164535
919.98	164635	164900	164548	164808	164573	164557	164553	164580	164559	164555	164548	164548	164548
919.88	164986	164926	164560	164834	164586	164570	164566	164593	164572	164568	164560	164561	164560
919.78	164830	164954	164573	164860	164599	164582	164578	164606	164584	164580	164573	164573	164573
919.68	165010	164982	164585	164888	164612	164595	164591	164619	164597	164593	164585	164586	164585
919.58	164670	165012	164598	164916	164626	164608	164604	164631	164609	164606	164598	164598	164598
919.48	164936	165043	164610	164946	164639	164620	164616	164644	164622	164618	164610	164611	164610
919.38	165319	165076	164623	164977	164652	164633	164629	164657	164635	164631	164623	164623	164623
919.28	165240	165110	164635	165010	164665	164646	164641	164670	164647	164643	164635	164636	164635
919.18	165297	165146	164648	165044	164678	164658	164654	164683	164660	164656	164648	164648	164648
919.08	165552	165183	164660	165080	164692	164671	164666	164696	164672	164668	164660	164661	164660
918.98	165144	165223	164673	165118	164705	164684	164679	164708	164685	164681	164673	164673	164673
918.88	165071	165265	164685	165158	164719	164696	164692	164721	164698	164693	164685	164686	164685
918.78	165419	165309	164698	165200	164732	164709	164704	164734	164710	164706	164698	164698	164698
918.68	164673	165356	164710	165246	164746	164721	164717	164747	164723	164718	164710	164711	164710
918.58	165251	165406	164723	165294	164760	164734	164729	164760	164736	164731	164723	164723	164723
918.48	165430	165460	164735	165345	164774	164747	164742	164773	164748	164744	164735	164736	164735
918.38	165454	165517	164748	165400	164787	164759	164754	164786	164761	164756	164748	164748	164748
918.28	165544	165578	164760	165460	164801	164772	164767	164798	164773	164769	164760	164761	164760
918.18	165713	165644	164773	165523	164816	164784	164780	164811	164786	164781	164773	164773	164773
918.08	165950	165715	164785	165591	164830	164797	164792	164824	164799	164794	164785	164786	164785
917.98	165675	165791	164798	165665	164844	164810	164805	164837	164811	164806	164798	164798	164798
917.88	165624	165873	164810	165744	164859	164822	164817	164850	164824	164819	164810	164810	164810
917.78	166117	165961	164823	165829	164873	164835	164830	164863	164836	164831	164823	164823	164823
917.68	165776	166056	164835	165920	164888	164848	164842	164876	164849	164844	164835	164836	164835
917.58	165926	166157	164848	166018	164903	164860	164855	164889	164862	164856	164848	164848	164848
917.48	166250	166266	164860	166123	164918	164873	164868	164902	164874	164869	164860	164860	164860
917.38	166186	166381	164873	166234	164934	164886	164880	164915	164887	164882	164873	164873	164873
917.28	166460	166502	164885	166352	164949	164898	164893	164928	164900	164894	164885	164886	164885
917.18	166544	166629	164898	166474	164965	164911	164905	164940	164912	164907	164898	164898	164898
917.08	166776	166760	164910	166601	164981	164924	164918	164954	164925	164919	164910	164910	164910
916.98	166777	166892	164923	166728	164997	164936	164930	164966	164938	164932	164923	164923	164923
916.88	167137	167023	164935	166854	165014	164949	164943	164979	164950	164944	164935	164936	164935
916.78	167068	167150	164948	166975	165031	164962	164956	164992	164963	164957	164948	164948	164948
916.68	166912	167266	164960	167086	165048	164974	164968	165005	164976	164970	164960	164960	164960
916.58	167285	167369	164973	167183	165065	164987	164981	165018	164988	164982	164973	164973	164973
916.48	167448	167454	164985	167261	165083	165000	164993	165031	165001	164995	164985	164986	164985
916.38	167839	167516	164998	167316	165102	165013	165006	165044	165014	165007	164998	164998	164998
916.28	167763	167552	165010	167345	165120	165025	165018	165057	165026	165020	165010	165010	165010
916.18	167829	167562	165023	167348	165139	165038	165031	165070	165039	165032	165023	165023	165023
916.08	167742	167547	165035	167324	165159	165051	165044	165084	165052	165045	165035	165035	165035
915.98	167934	167508	165048	167277	165179	165064	165056	165096	165064	165057	165048	165048	165048
915.88	166940	167450	165060	167209	165200	165076	165069	165110	165077	165070	165060	165060	165060
915.78	167105	167377	165073	167126	165221	165089	165082	165123	165090	165082	165073	165073	165073
915.68	167280	167293	165085	167032	165242	165102	165094	165136	165102	165095	165085	165085	165085
915.58	167003	167204	165098	166932	165265	165114	165107	165149	165115	165108	165098	165098	165098
915.48	167004	167113	165110	166830	165288	165127	165119	165162	165128	165120	165110	165110	165110
915.38	166467	167024	165123	166728	165311	165140	165132	165175	165140	165133	165123	165123	165123
915.28	166969	166938	165135	166629	165335	165153	165145	165188	165153	165145	165135	165135	165135
915.18	166792	166858	165148	166535	165360	165166	165157	165201	165166	165158	165148	165148	165148
915.08	166702	166784	165160	166447	165386	165178	165170	165214	165178	165170	165160	165160	165160
914.98	166429	166718	165173	166366	165412	165191	165182	165228	165191	165183	165173	165173	165173
914.88	166329	166660	165185	166291	165440	165204	165195	165241	165204	165196	165185	165185	165185
914.78	166325	166609	165198	166223	165468	165217	165208	165254	165217	165208	165198	165198	165198
914.68	166401	166565	165210	166161	165497	165230	165220	165267	165229	165221	165210	165210	165210
914.58	166240	166529	165222	166106	165527	165242	165233	165280	165242	165233	165222	165223	165222
914.48	166568	166499	165235	166056	165558	165255	165246	165294	165255	165246	165235	165235	165235
914.38	166306	166475	165248	166011	165590	165268	165258	165307	165268	165258	165248	165248	165248
914.28	166968	166458	165260	165972	165623	165281	165271	165320	165280	165271	165260	165260	165260
914.18	166727	166446	165272	165936	165657	165294	165284	165333	165293	165284	165272	165273	165272
914.08	166689	166439	165285	165906	165692	165306	165296	165347	165306	165296	165285	165285	165285
913.98	166971	166437	165298	165878	165728	165319	165309	165360	165319	165309	165298	165298	165298
913.88	166204	166440	165310	165854	165765	165332	165322	165373	165331	165321	165310	165310	165310
913.78	167109	166446	165322	165833	165804	165345	165334	165386	165344	165334	165322	165323	165322
913.68	166258	166457	165335	165815	165844	165358	165347	165400	165357	165347	165335	165335	165335
913.58	166677	166472	165348	165799	165885	165371	165360	165413	165370	165359	165348	165348	165348
913.48	167005	166490	165360	165786	165927	165384	165372	165427	165382	165372	165360	165360	165360
913.38	166632	166512	165372	165774	165970	165397	165385	165440	165395	165384	165372	165373	165372
913.28	166403	166536	165385	165764	166015	165410	165398	165454	165408	165397	165385	165385	165385
913.18	167110	166564	165398	165756	166061	165423	165410	165467	165421	165410	165398	165398	165398
913.08	167266	166594	165410	165750	166109	165436	165423	165480	165434	165422	165410	165410	165410
912.98	166563	166628	165422	165745	166158	165449	165436	165494	165446	165435	165422	165423	165422
912.88	167059	166664	165435	165741	166208	165462	165448	165507	165459	165447	165435	165435	165435
912.78	166545	166703	165447	165738	166260	165475	165461	165521	165472	165460	165447	165448	165447
912.68	166912	166744	165460	165737	166313	165488	165474	165534	165485	165472	165460	165460	165460
912.58	167131	166787	165472	165736	166367	165501	165487	165548	165498	165485	165472	165473	165472
912.48	166955	166833	165485	165736	166423	165514	165499	165562	165511	165498	165485	165485	165485
912.38	167234	166881	165497	165737	166480	165527	165512	165575	165523	165510	165497	165498	165497
912.28	167171	166932	165510	165739	166538	165540	165525	165589	165536	165523	165510	165510	165510
912.18	166825	166984	165522	165742	166598	165554	165538	165602	165549	165536	165522	165523	165522
912.08	167196	167038	165535	165745	166659	165567	165550	165616	165562	165548	165535	165535	165535
911.98	166909	167094	165547	165748	166721	165580	165563	165630	165575	165561	165547	165548	165547
911.88	167121	167153	165560	165752	166785	165594	165576	165644	165588	165573	165560	165560	165560
911.78	167297	167213	165572	165757	166850	165607	165589	165657	165601	165586	165572	165573	165572
911.68	167180	167274	165585	165762	166916	165620	165602	165671	165614	165598	165585	165585	165585
911.58	167486	167338	165597	165768	166983	165634	165614	165685	165626	165611	165597	165598	165597
911.48	167175	167403	165610	165774	167051	165648	165627	165699	165640	165624	165610	165610	165610
911.38	167863	167470	165622	165780	167121	165661	165640	165713	165652	165636	165622	165623	165622
911.28	167247	167538	165635	165787	167191	165675	165653	165726	165665	165649	165635	165635	165635
911.18	167350	167608	165647	165794	167262	165689	165666	165740	165678	165662	165647	165648	165647
911.08	167426	167679	165660	165801	167335	165703	165678	165754	165691	165674	165660	165660	165660
910.98	167919	167751	165672	165808	167408	165718	165691	165768	165704	165687	165672	165673	165672
910.88	167695	167824	165685	165816	167481	165732	165704	165782	165717	165700	165685	165685	165685
910.78	167776	167899	165697	165824	167555	165747	165717	165797	165730	165712	165697	165698	165697
910.68	167735	167975	165710	165832	167630	165762	165730	165811	165743	165725	165710	165710	165710
910.58	167743	168052	165722	165841	167706	165777	165743	165825	165756	165737	165722	165723	165722
910.48	167725	168129	165735	165850	167781	165793	165756	165839	165769	165750	165735	165735	165735
910.38	168158	168208	165747	165858	167857	165809	165768	165853	165782	165763	165747	165748	165747
910.28	168200	168288	165760	165867	167933	165826	165781	165868	165796	165775	165760	165760	165760
910.18	168842	168368	165772	165876	168009	165843	165794	165882	165809	165788	165772	165773	165772
910.08	168175	168449	165785	165886	168085	165861	165807	165896	165822	165800	165785	165785	165785
909.98	168324	168531	165797	165895	168160	165879	165820	165911	165835	165813	165797	165798	165797
909.88	168462	168613	165810	165905	168236	165898	165833	165925	165848	165826	165810	165810	165810
909.78	168278	168696	165822	165914	168311	165918	165846	165940	165861	165838	165822	165823	165822
909.68	168658	168780	165835	165924	168385	165940	165859	165954	165874	165851	165835	165835	165835
909.58	168312	168865	165847	165934	168459	165962	165872	165969	165887	165864	165847	165848	165847
909.48	169204	168950	165860	165944	168532	165985	165885	165984	165901	165876	165860	165860	165860
909.38	168450	169036	165872	165954	168604	166010	165898	165999	165914	165889	165872	165873	165872
909.28	168542	169122	165885	165965	168674	166037	165912	166014	165927	165902	165885	165885	165885
909.18	168760	169209	165897	165975	168744	166065	165925	166028	165940	165914	165897	165898	165897
909.08	168558	169297	165910	165985	168812	166096	165938	166043	165954	165927	165910	165910	165910
908.98	169380	169386	165922	165996	168879	166128	165951	166058	165967	165940	165922	165923	165922
908.88	168969	169476	165935	166006	168944	166163	165964	166074	165980	165952	165935	165935	165935
908.78	169186	169567	165947	166017	169007	166201	165977	166089	165994	165965	165947	165948	165947
908.68	169139	169659	165960	166028	169068	166242	165990	166104	166007	165978	165960	165960	165960
908.58	169527	169753	165972	166039	169128	166286	166004	166119	166020	165990	165972	165973	165972
908.48	169516	169848	165985	166049	169185	166333	166017	166135	166034	166003	165985	165985	165985
908.38	169677	169946	165997	166060	169240	166384	166030	166150	166047	166016	165997	165998	165997
908.28	169835	170044	166010	166071	169292	166440	166044	166166	166061	166028	166010	166010	166010
908.18	169827	170146	166022	166082	169342	166500	166057	166182	166074	166041	166022	166023	166022
908.08	170100	170250	166035	166093	169390	166565	166070	166197	166088	166054	166035	166035	166035
907.98	170168	170356	166047	166104	169434	166635	166084	166213	166101	166066	166047	166048	166047
907.88	170631	170466	166060	166116	169476	166710	166097	166229	166115	166079	166060	166060	166060
907.78	170724	170578	166072	166127	169515	166792	166111	166246	166128	166092	166072	166073	166072
907.68	170391	170695	166085	166138	169551	166880	166124	166262	166142	166105	166085	166085	166085
907.58	171111	170815	166097	166149	169584	166975	166138	166278	166156	166117	166097	166098	166097
907.48	171027	170939	166110	166161	169613	167076	166152	166295	166170	166130	166110	166110	166110
907.38	171397	171068	166122	166172	169640	167186	166165	166311	166183	166143	166122	166122	166122
907.28	170856	171202	166134	166184	169663	167303	166179	166328	166197	166155	166134	166135	166134
907.18	171344	171341	166147	166195	169683	167428	166193	166345	166211	166168	166147	166148	166147
907.08	171289	171485	166160	166206	169700	167561	166206	166362	166225	166181	166160	166160	166160
906.98	171734	171635	166172	166218	169714	167703	166220	166379	166239	166194	166172	166172	166172
906.88	172122	171791	166184	166230	169724	167854	166234	166397	166253	166206	166184	166185	166184
906.78	172350	171953	166197	166241	169731	168014	166248	166414	166267	166219	166197	166198	166197
906.68	172244	172122	166210	166253	169734	168184	166262	166432	166281	166232	166210	166210	166210
906.58	172277	172296	166222	166264	169735	168362	166277	166450	166295	166244	166222	166222	166222
906.48	172288	172477	166234	166276	169732	168551	166291	166468	166309	166257	166234	166235	166234
906.38	172716	172665	166247	166288	169726	168748	166305	166486	166324	166270	166247	166248	166247
906.28	172827	172859	166260	166299	169717	168954	166320	166505	166338	166283	166260	166260	166260
906.18	172799	173060	166272	166311	169704	169170	166334	166524	166352	166296	166272	166272	166272
906.08	173217	173267	166284	166323	169689	169394	166349	166543	166367	166308	166284	166285	166284
905.98	173312	173480	166297	166334	169671	169627	166364	166562	166381	166321	166297	166298	166297
905.88	173991	173699	166310	166346	169651	169868	166378	166582	166396	166334	166310	166310	166310
905.78	174094	173923	166322	166358	169627	170116	166393	166601	166411	166347	166322	166322	166322
905.68	174190	174152	166334	166370	169601	170372	166409	166622	166425	166359	166334	166335	166334
905.58	174301	174385	166347	166382	169573	170633	166424	166642	166440	166372	166347	166348	166347
905.48	174897	174622	166359	166394	169542	170900	166439	166663	166455	166385	166359	166360	166359
905.38	174370	174862	166372	166406	169509	171172	166455	166684	166470	166398	166372	166372	166372
905.28	175054	175105	166384	166417	169474	171447	166470	166706	166486	166410	166384	166385	166384
905.18	175570	175348	166397	166429	169436	171725	166486	166728	166501	166423	166397	166398	166397
905.08	176130	175593	166409	166441	169398	172005	166503	166750	166516	166436	166409	166410	166409
904.98	176046	175836	166422	166453	169357	172285	166519	166773	166532	166449	166422	166422	166422
904.88	176103	176078	166434	166465	169314	172564	166536	166796	166547	166462	166434	166435	166434
904.78	176247	176318	166447	166477	169271	172840	166552	166820	166563	166475	166447	166448	166447
904.68	176771	176554	166459	166489	169226	173114	166569	166845	166579	166488	166459	166460	166459
904.58	177120	176784	166472	166501	169180	173382	166587	166870	166595	166500	166472	166472	166472
904.48	177645	177009	166484	166513	169132	173645	166604	166896	166611	166513	166484	166485	166484
904.38	177227	177226	166497	166525	169084	173899	166623	166922	166628	166526	166497	166498	166497
904.28	177840	177435	166509	166537	169035	174144	166641	166950	166644	166539	166509	166510	166509
904.18	177998	177634	166522	166549	168986	174379	166660	166978	166661	166552	166522	166522	166522
904.08	178202	177822	166534	166561	168935	174602	166679	167007	166678	166565	166534	166535	166534
903.98	178514	177998	166547	166573	168885	174811	166699	167038	166695	166578	166547	166548	166547
903.88	178629	178161	166559	166585	168834	175006	166719	167069	166713	166590	166559	166560	166559
903.78	178636	178311	166572	166597	168783	175184	166740	167102	166730	166603	166572	166572	166572
903.68	179043	178445	166584	166610	168732	175346	166762	167136	166748	166616	166584	166585	166584
903.58	179257	178564	166597	166622	168681	175490	166784	167172	166766	166629	166597	166598	166597
903.48	179407	178666	166609	166634	168630	175614	166806	167210	166785	166642	166609	166610	166609
903.38	179781	178752	166622	166646	168580	175718	166830	167249	166804	166655	166622	166622	166622
903.28	179390	178822	166634	166658	168530	175802	166855	167291	166823	166668	166634	166635	166634
903.18	179068	178873	166647	166670	168480	175865	166880	167335	166842	166681	166647	166648	166647
903.08	179161	178908	166659	166682	168431	175906	166907	167381	166862	166694	166659	166660	166659
902.98	179315	178926	166672	166694	168383	175925	166934	167430	166883	166707	166672	166672	166672
902.88	179427	178928	166684	166707	168335	175922	166963	167482	166903	166720	166684	166685	166684
902.78	178838	178913	166697	166719	168288	175897	166994	167537	166925	166733	166697	166698	166697
902.68	178862	178884	166709	166731	168242	175851	167025	167596	166946	166746	166709	166710	166709
902.58	178262	178840	166722	166743	168197	175784	167059	167659	166969	166759	166722	166722	166722
902.48	178333	178784	166734	166755	168153	175697	167094	167726	166992	166772	166734	166735	166734
902.38	178085	178716	166747	166768	168110	175590	167130	167797	167015	166785	166747	166748	166747
902.28	177657	178637	166759	166780	168069	175464	167169	167873	167039	166798	166759	166760	166759
902.18	177615	178550	166772	166792	168028	175320	167210	167955	167064	166811	166772	166772	166772
902.08	177350	178456	166784	166804	167989	175160	167252	168041	167090	166824	166784	166785	166784
901.98	177421	178357	166797	166816	167950	174984	167297	168134	167117	166837	166797	166798	166797
901.88	177129	178253	166809	166828	167914	174794	167344	168233	167144	166850	166809	166810	166809
901.78	177591	178148	166822	166841	167878	174591	167393	168338	167173	166863	166822	166822	166822
901.68	176893	178042	166834	166853	167844	174377	167443	168450	167203	166876	166834	166835	166834
901.58	177100	177937	166847	166865	167811	174153	167494	168569	167234	166890	166847	166848	166847
901.48	176761	177835	166859	166878	167779	173920	167547	168696	167266	166903	166859	166860	166859
901.38	177467	177736	166872	166890	167749	173680	167599	168830	167300	166916	166872	166872	166872
901.28	176863	177641	166884	166902	167720	173435	167651	168972	167335	166929	166884	166885	166884
901.18	177244	177551	166897	166914	167693	173185	167701	169122	167372	166942	166897	166898	166897
901.08	177094	177466	166909	166926	167667	172932	167748	169280	167411	166956	166909	166910	166909
900.98	177231	177387	166922	166939	167642	172678	167790	169446	167452	166969	166922	166922	166922
900.88	177242	177314	166934	166951	167619	172423	167827	169621	167495	166982	166934	166935	166934
900.78	177174	177247	166947	166963	167597	172169	167858	169803	167541	166995	166947	166948	166947
900.68	177270	177186	166959	166976	167576	171916	167881	169992	167589	167008	166959	166960	166959
900.58	177531	177131	166972	166988	167557	171668	167896	170189	167640	167022	166972	166972	166972
900.48	177405	177084	166984	167000	167539	171422	167902	170393	167695	167035	166984	166985	166984
900.38	177223	177044	166997	167012	167522	171183	167901	170603	167753	167048	166997	166998	166997
900.28	177431	177013	167009	167025	167507	170948	167893	170818	167814	167062	167009	167010	167009
900.18	177589	176992	167022	167037	167492	170721	167879	171036	167880	167075	167022	167022	167022
900.08	177473	176981	167034	167049	167479	170500	167859	171258	167949	167089	167034	167035	167034
899.98	177322	176980	167046	167062	167467	170288	167836	171480	168024	167102	167046	167048	167046
899.88	177319	176990	167059	167074	167457	170083	167810	171701	168103	167116	167059	167060	167059
899.78	177992	177010	167072	167086	167447	169887	167783	171918	168187	167129	167072	167073	167072
899.68	178569	177039	167084	167099	167438	169700	167756	172130	168276	167143	167084	167085	167084
899.58	177364	177074	167096	167111	167431	169522	167728	172332	168371	167156	167096	167098	167096
899.48	177049	177114	167109	167123	167424	169354	167702	172523	168471	167170	167109	167110	167109
899.38	177359	177155	167122	167136	167419	169194	167678	172698	168575	167183	167122	167123	167122
899.28	177396	177193	167134	167148	167414	169044	167655	172854	168684	167197	167134	167135	167134
899.18	177243	177225	167146	167160	167410	168904	167634	172988	168796	167211	167146	167148	167146
899.08	177017	177246	167159	167173	167408	168772	167615	173097	168910	167224	167159	167160	167159
898.98	177021	177251	167172	167185	167406	168650	167598	173178	169024	167238	167172	167173	167172
898.88	176969	177237	167184	167197	167404	168536	167583	173230	169136	167252	167184	167185	167184
898.78	177006	177199	167196	167210	167404	168431	167570	173252	169243	167266	167196	167198	167196
898.68	177220	177134	167209	167222	167404	168334	167559	173243	169343	167280	167209	167210	167209
898.58	176962	177038	167221	167234	167405	168245	167550	173204	169432	167293	167221	167223	167221
898.48	176440	176909	167234	167247	167407	168164	167542	173136	169508	167307	167234	167235	167234
898.38	176157	176747	167246	167259	167409	168090	167536	173042	169566	167321	167246	167248	167246
898.28	175919	176550	167259	167271	167412	168023	167531	172924	169605	167335	167259	167260	167259
898.18	176121	176321	167271	167284	167416	167963	167528	172785	169624	167349	167271	167273	167271
898.08	175647	176062	167284	167296	167420	167909	167526	172628	169622	167364	167284	167285	167284
897.98	175736	175776	167296	167308	167425	167860	167525	172458	169600	167378	167296	167298	167296
897.88	175488	175468	167309	167321	167430	167817	167524	172276	169560	167392	167309	167310	167309
897.78	174797	175143	167321	167333	167435	167780	167525	172087	169503	167406	167321	167323	167321
897.68	174425	174806	167334	167346	167442	167746	167527	171892	169434	167420	167334	167335	167334
897.58	174121	174462	167346	167358	167448	167718	167529	171696	169356	167435	167346	167348	167346
897.48	173942	174118	167359	167370	167455	167693	167532	171499	169271	167449	167359	167360	167359
897.38	174275	173776	167371	167383	167462	167672	167536	171303	169183	167464	167371	167373	167371
897.28	173315	173441	167384	167395	167470	167654	167540	171111	169094	167478	167384	167385	167384
897.18	172882	173115	167396	167407	167478	167640	167546	170923	169005	167493	167396	167398	167396
897.08	172382	172801	167409	167420	167486	167628	167551	170741	168920	167508	167409	167410	167409
896.98	172582	172500	167421	167432	167494	167619	167557	170565	168838	167522	167421	167423	167421
896.88	172057	172214	167434	167444	167503	167613	167563	170396	168760	167537	167434	167435	167434
896.78	171795	171944	167446	167457	167512	167608	167570	170234	168687	167552	167446	167448	167446
896.68	171642	171688	167459	167469	167521	167605	167577	170080	168620	167567	167459	167460	167459
896.58	171297	171449	167471	167482	167531	167604	167584	169934	168557	167582	167471	167473	167471
896.48	170844	171224	167484	167494	167541	167605	167592	169796	168500	167598	167484	167485	167484
896.38	170723	171015	167496	167506	167550	167607	167600	169666	168448	167613	167496	167498	167496
896.28	171168	170820	167509	167519	167561	167610	167608	169544	168401	167628	167509	167510	167509
896.18	170670	170639	167521	167531	167571	167614	167617	169430	168358	167644	167521	167523	167521
896.08	170890	170472	167534	167544	167581	167620	167626	169324	168319	167660	167534	167536	167534
895.98	170513	170317	167546	167556	167592	167626	167634	169226	168284	167676	167546	167548	167546
895.88	170326	170174	167559	167568	167602	167632	167644	169134	168252	167691	167559	167560	167559
895.78	170131	170043	167571	167581	167613	167640	167653	169050	168224	167708	167571	167573	167571
895.68	170364	169922	167584	167593	167624	167648	167662	168972	168199	167724	167584	167586	167584
895.58	170400	169812	167596	167606	167635	167657	167672	168901	168177	167740	167596	167598	167596
895.48	170251	169711	167609	167618	167646	167666	167682	168836	168157	167756	167609	167611	167609
895.38	170110	169619	167621	167630	167658	167675	167692	168776	168140	167773	167621	167623	167621
895.28	170111	169535	167634	167643	167669	167685	167702	168722	168125	167790	167634	167636	167634
895.18	170267	169459	167646	167655	167680	167695	167712	168673	168112	167807	167646	167648	167646
895.08	169708	169390	167659	167668	167692	167705	167722	168628	168100	167824	167659	167661	167659
894.98	169730	169327	167671	167680	167703	167716	167733	168588	168091	167842	167671	167673	167671
894.88	169999	169271	167684	167692	167715	167726	167743	168552	168083	167860	167684	167686	167684
894.78	169909	169220	167696	167705	167726	167737	167754	168519	168076	167877	167696	167698	167696
894.68	169645	169175	167709	167717	167738	167748	167764	168490	168070	167896	167709	167711	167709
894.58	169861	169134	167721	167730	167750	167760	167775	168464	168066	167914	167721	167723	167721
894.48	169795	169098	167734	167742	167762	167771	167786	168442	168063	167933	167734	167736	167734
894.38	169930	169066	167746	167754	167774	167782	167797	168421	168060	167952	167746	167748	167746
894.28	169842	169038	167759	167767	167786	167794	167808	168403	168059	167971	167759	167761	167759
894.18	169817	169013	167771	167779	167797	167805	167819	168388	168059	167991	167771	167773	167771
894.08	170041	168992	167784	167792	167809	167817	167830	168374	168059	168011	167784	167786	167784
893.98	169922	168974	167796	167804	167821	167828	167841	168362	168060	168031	167796	167798	167796
893.88	169814	168959	167809	167817	167833	167840	167852	168352	168062	168052	167809	167811	167809
893.78	169034	168946	167821	167829	167845	167852	167864	168343	168064	168073	167821	167824	167821
893.68	170011	168936	167834	167842	167857	167864	167875	168336	168067	168095	167834	167836	167834
893.58	169580	168928	167846	167854	167869	167876	167886	168330	168070	168117	167846	167849	167846
893.48	169846	168923	167859	167866	167881	167888	167898	168325	168074	168140	167859	167861	167859
893.38	169384	168920	167871	167879	167894	167899	167909	168321	168079	168163	167871	167874	167871
893.28	169386	168919	167884	167891	167906	167911	167921	168318	168084	168187	167884	167886	167884
893.18	169281	168920	167896	167904	167918	167923	167932	168316	168089	168212	167896	167899	167896
893.08	169285	168922	167908	167916	167930	167935	167944	168314	168094	168237	167909	167911	167908
892.98	169797	168927	167921	167928	167942	167947	167956	168314	168100	168263	167921	167924	167921
892.88	169837	168934	167934	167941	167954	167959	167967	168314	168107	168290	167934	167936	167934
892.78	169812	168942	167946	167953	167966	167971	167979	168315	168113	168318	167946	167949	167946
892.68	169581	168953	167958	167966	167979	167983	167990	168316	168120	168346	167959	167962	167958
892.58	169656	168965	167971	167978	167991	167995	168002	168318	168128	168376	167971	167974	167971
892.48	169623	168980	167984	167991	168003	168007	168014	168320	168135	168407	167984	167987	167984
892.38	169742	168996	167996	168003	168015	168019	168026	168323	168143	168439	167997	167999	167996
892.28	169935	169014	168008	168016	168028	168031	168038	168326	168150	168472	168009	168012	168008
892.18	169937	169035	168021	168028	168040	168044	168049	168330	168158	168507	168022	168024	168021
892.08	169535	169057	168034	168040	168052	168056	168061	168334	168167	168544	168035	168037	168034
891.98	169832	169082	168046	168053	168064	168068	168073	168338	168175	168582	168048	168049	168046
891.88	169887	169110	168058	168065	168076	168080	168085	168342	168184	168622	168061	168062	168058
891.78	169838	169140	168071	168078	168089	168092	168097	168348	168193	168664	168074	168075	168071
891.68	169826	169173	168084	168090	168101	168104	168109	168353	168202	168708	168087	168087	168084
891.58	169702	169209	168096	168103	168113	168116	168121	168358	168211	168754	168101	168100	168096
891.48	169923	169249	168108	168115	168126	168128	168133	168364	168220	168804	168115	168112	168108
891.38	169831	169292	168121	168128	168138	168141	168145	168370	168230	168855	168129	168125	168121
891.28	169789	169338	168133	168140	168150	168153	168157	168376	168239	168910	168143	168138	168133
891.18	169803	169390	168146	168152	168162	168165	168169	168383	168249	168969	168158	168150	168146
891.08	170164	169445	168158	168165	168175	168177	168181	168390	168258	169031	168174	168163	168158
890.98	170559	169506	168171	168177	168187	168189	168193	168397	168268	169097	168190	168175	168171
890.88	170134	169572	168183	168190	168199	168202	168205	168404	168278	169167	168206	168188	168183
890.78	170000	169644	168196	168202	168212	168214	168217	168411	168288	169242	168224	168200	168196
890.68	169784	169722	168208	168214	168224	168226	168229	168418	168298	169323	168243	168213	168208
890.58	169909	169807	168221	168227	168236	168238	168241	168426	168309	169409	168263	168226	168221
890.48	169936	169901	168233	168239	168248	168250	168253	168434	168319	169500	168284	168238	168233
890.38	170038	170002	168246	168252	168261	168263	168265	168442	168329	169598	168308	168251	168246
890.28	170280	170113	168258	168264	168273	168275	168278	168450	168340	169703	168333	168264	168258
890.18	170928	170233	168271	168277	168286	168287	168290	168458	168350	169815	168361	168276	168271
890.08	170123	170363	168283	168289	168298	168299	168302	168467	168361	169934	168391	168289	168283
889.98	170271	170504	168296	168302	168310	168312	168314	168475	168372	170060	168425	168301	168296
889.88	170788	170656	168308	168314	168322	168324	168326	168484	168382	170193	168462	168314	168308
889.78	170995	170818	168321	168327	168335	168336	168338	168493	168393	170333	168504	168327	168321
889.68	170577	170992	168333	168339	168347	168348	168350	168502	168404	170478	168550	168339	168333
889.58	171597	171175	168346	168352	168360	168361	168363	168511	168415	170629	168601	168352	168346
889.48	171124	171368	168358	168364	168372	168373	168375	168520	168426	170782	168659	168365	168358
889.38	171281	171567	168371	168376	168384	168385	168387	168529	168437	170935	168723	168377	168371
889.28	170778	171772	168383	168389	168396	168398	168399	168538	168448	171085	168795	168390	168383
889.18	171242	171979	168396	168401	168409	168410	168412	168548	168459	171229	168875	168403	168396
889.08	171285	172184	168408	168414	168421	168422	168424	168557	168470	171363	168964	168415	168408
888.98	171897	172385	168421	168426	168434	168434	168436	168567	168481	171482	169063	168428	168421
888.88	171828	172578	168433	168439	168446	168447	168448	168576	168493	171581	169174	168441	168433
888.78	171544	172759	168446	168451	168458	168459	168460	168586	168504	171657	169296	168454	168446
888.68	172161	172928	168458	168464	168471	168471	168473	168596	168515	171706	169432	168466	168458
888.58	171730	173082	168471	168476	168483	168484	168485	168606	168527	171727	169581	168479	168471
888.48	172288	173222	168483	168488	168495	168496	168497	168616	168538	171720	169746	168492	168483
888.38	172589	173352	168496	168501	168508	168508	168509	168626	168549	171684	169927	168505	168496
888.28	172470	173472	168508	168513	168520	168521	168522	168636	168561	171624	170124	168518	168508
888.18	173056	173590	168521	168526	168532	168533	168534	168646	168572	171541	170340	168530	168521
888.08	173230	173708	168533	168538	168545	168545	168546	168656	168584	171441	170574	168543	168533
887.98	173114	173832	168546	168551	168557	168558	168559	168667	168595	171328	170828	168556	168546
887.88	173067	173968	168558	168563	168570	168570	168571	168677	168607	171206	171102	168569	168558
887.78	173293	174120	168571	168576	168582	168582	168583	168688	168618	171078	171396	168582	168571
887.68	174384	174290	168583	168588	168594	168595	168596	168698	168630	170950	171710	168595	168583
887.58	174754	174483	168596	168601	168607	168607	168608	168708	168642	170823	172046	168608	168596
887.48	174674	174701	168608	168613	168619	168619	168620	168719	168653	170700	172402	168620	168608
887.38	174963	174943	168621	168626	168632	168632	168632	168730	168665	170581	172778	168634	168621
887.28	175510	175212	168633	168638	168644	168644	168645	168740	168677	170469	173174	168647	168633
887.18	175852	175506	168646	168650	168656	168656	168657	168751	168688	170363	173589	168660	168646
887.08	176524	175826	168658	168663	168669	168669	168669	168762	168700	170265	174021	168673	168658
886.98	177109	176168	168671	168675	168681	168681	168682	168772	168712	170174	174470	168686	168671
886.88	177294	176533	168683	168688	168694	168694	168694	168783	168724	170090	174932	168699	168683
886.78	177815	176916	168696	168700	168706	168706	168706	168794	168736	170013	175407	168712	168696
886.68	178828	177317	168708	168713	168718	168718	168719	168805	168747	169943	175893	168726	168708
886.58	179262	177731	168721	168725	168731	168731	168731	168816	168759	169878	176386	168739	168721
886.48	179262	178156	168733	168738	168743	168743	168743	168827	168771	169820	176884	168752	168733
886.38	179490	178588	168746	168750	168756	168755	168756	168838	168783	169766	177383	168766	168746
886.28	180661	179024	168758	168763	168768	168768	168768	168849	168795	169718	177881	168779	168758
886.18	180805	179460	168771	168775	168780	168780	168780	168860	168807	169675	178374	168793	168771
886.08	180953	179891	168783	168788	168793	168792	168793	168871	168819	169635	178858	168807	168783
885.98	181874	180314	168796	168800	168805	168805	168805	168882	168830	169600	179330	168820	168796
885.88	182141	180725	168808	168812	168818	168817	168818	168894	168842	169568	179786	168834	168808
885.78	182274	181120	168820	168825	168830	168830	168830	168905	168854	169539	180223	168849	168821
885.68	183027	181495	168833	168837	168842	168842	168842	168916	168866	169513	180636	168863	168834
885.58	183387	181846	168846	168850	168855	168854	168855	168927	168878	169490	181023	168877	168846
885.48	183971	182170	168858	168862	168867	168867	168867	168939	168890	169470	181379	168892	168859
885.38	183976	182463	168870	168875	168880	168879	168879	168950	168902	169451	181702	168906	168872
885.28	183767	182722	168883	168887	168892	168892	168892	168961	168914	169435	181988	168922	168885
885.18	184522	182945	168896	168900	168904	168904	168904	168973	168926	169421	182236	168937	168899
885.08	184664	183129	168908	168912	168917	168916	168916	168984	168938	169409	182442	168952	168913
884.98	184739	183273	168920	168925	168929	168929	168929	168996	168950	169398	182606	168968	168928
884.88	184678	183375	168933	168937	168942	168941	168941	169007	168962	169388	182724	168985	168944
884.78	184297	183434	168946	168950	168954	168954	168954	169018	168974	169381	182797	169002	168960
884.68	183874	183451	168958	168962	168966	168966	168966	169030	168987	169374	182823	169019	168979
884.58	184022	183425	168970	168974	168979	168978	168978	169041	168999	169368	182803	169037	169000
884.48	183384	183359	168983	168987	168991	168991	168991	169053	169011	169364	182737	169057	169024
884.38	183162	183253	168996	168999	169004	169003	169003	169064	169023	169361	182626	169077	169052
884.28	183519	183112	169008	169012	169016	169016	169016	169076	169035	169358	182470	169100	169084
884.18	183054	182938	169020	169024	169029	169028	169028	169088	169047	169357	182272	169126	169123
884.08	183160	182736	169033	169037	169041	169040	169040	169099	169059	169356	182033	169156	169170
883.98	182518	182513	169045	169049	169053	169053	169053	169111	169071	169356	181757	169192	169226
883.88	181863	182276	169058	169062	169066	169065	169065	169122	169083	169357	181445	169237	169294
883.78	182064	182034	169070	169074	169078	169078	169078	169134	169096	169358	181102	169294	169377
883.68	181648	181797	169083	169087	169091	169090	169090	169146	169108	169360	180729	169366	169476
883.58	181610	181574	169095	169099	169103	169103	169102	169158	169120	169362	180331	169458	169596
883.48	181294	181378	169108	169112	169116	169115	169115	169169	169132	169365	179911	169575	169740
883.38	181320	181218	169120	169124	169128	169128	169127	169181	169144	169369	179473	169718	169910
883.28	181108	181102	169133	169137	169140	169140	169140	169193	169156	169373	179021	169890	170110
883.18	180860	181039	169145	169149	169153	169152	169152	169204	169169	169377	178557	170090	170344
883.08	180919	181028	169158	169162	169165	169165	169165	169216	169181	169382	178087	170313	170614
882.98	181254	181070	169170	169174	169178	169177	169177	169228	169193	169387	177613	170553	170924
882.88	181350	181155	169183	169186	169190	169190	169189	169240	169205	169392	177139	170794	171275
882.78	181101	181270	169195	169199	169203	169202	169202	169251	169217	169398	176668	171020	171668
882.68	181133	181395	169208	169211	169215	169214	169214	169263	169230	169404	176202	171206	172104
882.58	181414	181505	169220	169224	169228	169227	169227	169275	169242	169411	175746	171329	172581
882.48	181695	181582	169233	169236	169240	169239	169239	169287	169254	169417	175300	171368	173097
882.38	181749	181620	169245	169249	169252	169252	169252	169299	169266	169424	174868	171319	173647
882.28	181759	181624	169258	169261	169265	169264	169264	169311	169278	169432	174451	171193	174226
882.18	181870	181613	169270	169274	169277	169277	169276	169322	169291	169439	174050	171013	174826
882.08	182475	181603	169283	169286	169290	169289	169289	169334	169303	169446	173668	170803	175439
881.98	182479	181606	169295	169299	169302	169302	169301	169346	169315	169454	173305	170586	176054
881.88	182656	181628	169308	169311	169314	169314	169314	169358	169328	169462	172962	170376	176659
881.78	182386	181669	169320	169324	169327	169326	169326	169370	169340	169471	172639	170186	177243
881.68	182193	181723	169333	169336	169339	169339	169338	169382	169352	169479	172336	170022	177793
881.58	182070	181779	169345	169349	169352	169351	169351	169394	169364	169488	172055	169887	178296
881.48	182108	181826	169358	169361	169364	169364	169363	169406	169376	169496	171794	169780	178741
881.38	182194	181850	169370	169374	169377	169376	169376	169418	169389	169505	171554	169699	179115
881.28	182204	181836	169383	169386	169389	169388	169388	169430	169401	169514	171333	169640	179411
881.18	181428	181774	169395	169398	169402	169401	169401	169442	169413	169523	171131	169599	179620
881.08	181643	181652	169408	169411	169414	169413	169413	169454	169426	169532	170948	169573	179737
880.98	181361	181463	169420	169423	169426	169426	169426	169466	169438	169542	170782	169557	179759
880.88	181178	181203	169433	169436	169439	169438	169438	169478	169450	169551	170632	169548	179686
880.78	180088	180872	169445	169448	169451	169451	169450	169490	169462	169561	170499	169545	179521
880.68	179932	180471	169458	169461	169464	169463	169463	169502	169475	169570	170380	169546	179267
880.58	179850	180006	169470	169473	169476	169476	169475	169514	169487	169580	170275	169549	178932
880.48	179540	179483	169483	169486	169489	169488	169488	169526	169499	169590	170182	169553	178526
880.38	178393	178913	169495	169498	169501	169500	169500	169538	169512	169600	170102	169560	178059
880.28	178436	178305	169508	169511	169514	169513	169513	169550	169524	169610	170031	169567	177542
880.18	177916	177671	169520	169523	169526	169525	169525	169562	169536	169620	169971	169574	176989
880.08	176658	177023	169533	169536	169538	169538	169538	169574	169549	169631	169919	169583	176412
879.98	175918	176371	169545	169548	169551	169550	169550	169586	169561	169641	169876	169592	175823
879.88	175675	175728	169558	169561	169563	169563	169562	169598	169573	169651	169839	169601	175234
879.78	175042	175101	169570	169573	169576	169575	169575	169610	169586	169662	169809	169610	174656
879.68	174210	174500	169583	169586	169588	169588	169587	169622	169598	169672	169785	169620	174097
879.58	174240	173932	169595	169598	169601	169600	169600	169634	169610	169683	169766	169630	173565
879.48	173901	173401	169608	169611	169613	169613	169612	169646	169623	169693	169751	169640	173067
879.38	173596	172913	169620	169623	169626	169625	169625	169658	169635	169704	169740	169651	172607
879.28	172877	172470	169633	169636	169638	169638	169637	169671	169647	169715	169733	169662	172188
879.18	172450	172072	169645	169648	169651	169650	169650	169683	169660	169726	169729	169672	171811
879.08	171890	171720	169658	169660	169663	169662	169662	169695	169672	169736	169727	169683	171476
878.98	171556	171411	169670	169673	169676	169675	169674	169707	169684	169747	169728	169694	171183
878.88	171330	171144	169683	169686	169688	169687	169687	169719	169697	169758	169730	169706	170930
878.78	170982	170916	169695	169698	169700	169700	169699	169731	169709	169769	169734	169717	170714
878.68	171023	170724	169708	169710	169713	169712	169712	169743	169721	169780	169739	169728	170532
878.58	170615	170564	169720	169723	169725	169725	169724	169756	169734	169791	169746	169740	170381
878.48	170564	170433	169732	169735	169738	169737	169737	169768	169746	169802	169754	169751	170258
878.38	170285	170327	169745	169748	169750	169750	169749	169780	169758	169814	169762	169763	170158
878.28	170376	170243	169758	169760	169763	169762	169762	169792	169771	169825	169771	169775	170080
878.18	170293	170177	169770	169773	169775	169774	169774	169804	169783	169836	169781	169786	170019
878.08	169992	170126	169782	169785	169788	169787	169787	169816	169796	169847	169791	169798	169973
877.98	169795	170088	169795	169798	169800	169799	169799	169828	169808	169859	169802	169810	169940

## Sheet: Ce 3d after THFA adsorption
Ce 3d spectra of 4CeOx/Ni after THFA adsorption
Binding Energy (eV)	Raw Intensity	Peak Sum	Background	Peak u'''	Peak u''	Peak u'	Peak u	Peak u0	Peak v'''	Peak v''	Peak v'	Peak v	Peak v0
920.98	83018.3	83166.9	83018.3	83120.4	83021.1	83018.3	83019.3	83051.1	83023.6	83022.2	83018.3	83018.9	83018.3
920.88	82919.2	83171.4	83018.3	83124.6	83021.1	83018.3	83019.3	83051.4	83023.7	83022.3	83018.3	83018.9	83018.3
920.78	82808.4	83176.4	83018.4	83129.1	83021.2	83018.4	83019.4	83051.8	83023.8	83022.4	83018.4	83019	83018.4
920.68	83083.3	83181.7	83018.6	83134	83021.5	83018.6	83019.7	83052.3	83024.1	83022.6	83018.6	83019.2	83018.6
920.58	82899.2	83187.1	83018.5	83138.9	83021.4	83018.5	83019.6	83052.5	83024	83022.6	83018.5	83019.1	83018.5
920.48	83510.5	83193	83018.6	83144.4	83021.6	83018.6	83019.7	83052.9	83024.2	83022.7	83018.6	83019.2	83018.6
920.38	83071.7	83198.7	83018.2	83149.6	83021.2	83018.2	83019.3	83052.8	83023.8	83022.3	83018.2	83018.8	83018.2
920.28	83191.1	83205.2	83018.1	83155.6	83021.2	83018.1	83019.2	83053.1	83023.8	83022.3	83018.1	83018.7	83018.1
920.18	82984.5	83212	83018	83162	83021.1	83018	83019.1	83053.2	83023.7	83022.1	83018	83018.6	83018
920.08	83362	83219.5	83018	83169	83021.1	83018	83019.1	83053.6	83023.8	83022.2	83018	83018.6	83018
919.98	82882.6	83227.1	83017.7	83176.2	83020.9	83017.7	83018.8	83053.6	83023.5	83021.9	83017.7	83018.3	83017.7
919.88	83260.7	83235.8	83017.8	83184.4	83021.1	83017.8	83018.9	83054.1	83023.7	83022	83017.8	83018.4	83017.8
919.78	83305.8	83244.8	83017.6	83192.9	83020.9	83017.6	83018.7	83054.2	83023.5	83021.8	83017.6	83018.2	83017.6
919.68	83214.5	83254.5	83017.3	83202.1	83020.7	83017.3	83018.5	83054.2	83023.3	83021.6	83017.3	83017.9	83017.3
919.58	83185.8	83265.1	83017.1	83212.2	83020.5	83017.1	83018.3	83054.4	83023.1	83021.4	83017.1	83017.7	83017.1
919.48	83291.5	83276.7	83016.9	83223.2	83020.4	83016.9	83018.1	83054.6	83023	83021.3	83016.9	83017.6	83016.9
919.38	82970.6	83289.2	83016.7	83235.2	83020.2	83016.7	83017.9	83054.7	83022.8	83021.1	83016.7	83017.3	83016.7
919.28	83255.2	83303.2	83016.7	83248.6	83020.4	83016.7	83017.9	83055.1	83022.9	83021.1	83016.7	83017.4	83016.7
919.18	82973.2	83318.2	83016.5	83263.1	83020.2	83016.5	83017.7	83055.3	83022.8	83020.9	83016.5	83017.1	83016.5
919.08	83249.3	83335.1	83016.5	83279.4	83020.3	83016.5	83017.8	83055.7	83022.9	83021	83016.5	83017.2	83016.5
918.98	83233.6	83353.4	83016.3	83297.1	83020.2	83016.3	83017.6	83055.9	83022.7	83020.8	83016.3	83017	83016.3
918.88	83147.9	83373.7	83016.1	83316.9	83020.1	83016.1	83017.4	83056.1	83022.6	83020.6	83016.1	83016.8	83016.1
918.78	82892.8	83396.3	83016	83338.9	83020.1	83016	83017.3	83056.3	83022.5	83020.5	83016	83016.6	83016
918.68	83388.8	83421.7	83016.1	83363.6	83020.3	83016.1	83017.4	83056.8	83022.7	83020.7	83016.1	83016.8	83016.1
918.58	83498.4	83449.4	83015.8	83390.7	83020.1	83015.8	83017.1	83056.9	83022.4	83020.4	83015.8	83016.4	83015.8
918.48	83815.4	83480.3	83015.3	83420.9	83019.7	83015.3	83016.6	83056.8	83022	83019.9	83015.3	83016	83015.3
918.38	83802.9	83514.4	83014.5	83454.4	83019.1	83014.5	83015.9	83056.5	83021.3	83019.2	83014.5	83015.2	83014.5
918.28	83629.6	83552.5	83013.8	83491.8	83018.5	83013.8	83015.1	83056.2	83020.6	83018.5	83013.8	83014.5	83013.8
918.18	83609	83595.2	83013.2	83533.8	83018.1	83013.2	83014.6	83056	83020.1	83017.9	83013.2	83013.9	83013.2
918.08	83647.5	83642.8	83012.6	83580.7	83017.7	83012.6	83014	83055.9	83019.6	83017.4	83012.6	83013.3	83012.6
917.98	83831.1	83695.7	83012	83632.8	83017.3	83012	83013.4	83055.8	83019.1	83016.8	83012	83012.7	83012
917.88	84013.8	83754.1	83011.2	83690.4	83016.7	83011.2	83012.7	83055.4	83018.4	83016.1	83011.2	83011.9	83011.2
917.78	83693.6	83818.5	83010.3	83753.9	83016	83010.3	83011.8	83054.9	83017.5	83015.2	83010.3	83011	83010.3
917.68	83787.4	83889.7	83009.6	83824.3	83015.6	83009.6	83011.1	83054.8	83016.9	83014.5	83009.6	83010.4	83009.6
917.58	83758.6	83967.6	83008.9	83901.3	83015.1	83008.9	83010.4	83054.5	83016.2	83013.8	83008.9	83009.6	83008.9
917.48	83908.4	84052.5	83008.2	83985.3	83014.7	83008.2	83009.7	83054.3	83015.6	83013.2	83008.2	83008.9	83008.2
917.38	83896.5	84144.2	83007.3	84076.1	83014.2	83007.3	83008.9	83053.9	83014.8	83012.3	83007.3	83008.1	83007.3
917.28	84086.5	84242.6	83006.5	84173.4	83013.7	83006.5	83008	83053.5	83014.1	83011.5	83006.5	83007.2	83006.5
917.18	84362.9	84346.9	83005.4	84276.7	83013.1	83005.4	83007	83053	83013.1	83010.5	83005.4	83006.2	83005.4
917.08	84451.4	84455.7	83004.2	84384.4	83012.2	83004.2	83005.8	83052.2	83011.9	83009.3	83004.2	83004.9	83004.2
916.98	84950.2	84567.8	83002.8	84495.3	83011.3	83002.8	83004.4	83051.4	83010.6	83007.9	83002.8	83003.5	83002.8
916.88	84709.8	84679.9	83000.9	84606.3	83010	83000.9	83002.6	83050.1	83008.8	83006.1	83000.9	83001.7	83000.9
916.78	84742.2	84789.6	82999.3	84714.7	83009	82999.3	83000.9	83049	83007.3	83004.5	82999.3	83000.1	82999.3
916.68	84968.3	84892.5	82997.7	84816.2	83008	82997.7	82999.3	83047.9	83005.7	83002.9	82997.7	82998.4	82997.7
916.58	85025.9	84983.4	82995.8	84905.7	83006.9	82995.8	82997.5	83046.6	83003.9	83001.1	82995.8	82996.5	82995.8
916.48	84804.6	85057.6	82993.9	84978.3	83005.7	82993.9	82995.6	83045.2	83002.1	82999.2	82993.9	82994.6	82993.9
916.38	84851.9	85110.3	82992.1	85029.4	83004.9	82992.1	82993.9	83044.1	83000.5	82997.5	82992.1	82992.9	82992.1
916.28	85153.7	85137.8	82990.4	85055.2	83004.1	82990.4	82992.1	83042.9	82998.8	82995.8	82990.4	82991.1	82990.4
916.18	85270.9	85137.5	82988.3	85053.1	83003.1	82988.3	82990.1	83041.4	82996.8	82993.8	82988.3	82989.1	82988.3
916.08	85188.7	85109.9	82986.1	85023.5	83002.1	82986.1	82987.9	83039.9	82994.7	82991.6	82986.1	82986.9	82986.1
915.98	85275	85056.9	82984	84968.5	83001.3	82984	82985.9	83038.4	82992.7	82989.6	82984	82984.8	82984
915.88	84930.8	84982.5	82981.9	84891.8	83000.6	82981.9	82983.7	83036.8	82990.7	82987.4	82981.9	82982.6	82981.9
915.78	84902	84891.6	82980	84798.6	83000.3	82980	82981.9	83035.6	82988.9	82985.6	82980	82980.8	82980
915.68	84744.9	84789.2	82978.2	84693.6	83000.1	82978.2	82980.1	83034.4	82987.2	82983.8	82978.2	82979	82978.2
915.58	84477.5	84680.2	82976.5	84581.9	83000.3	82976.5	82978.4	83033.4	82985.6	82982.2	82976.5	82977.3	82976.5
915.48	84167.9	84568.8	82975.1	84467.6	83000.9	82975.1	82977	83032.7	82984.3	82980.8	82975.1	82975.9	82975.1
915.38	84602.9	84458.6	82973.9	84354.3	83002.1	82973.9	82975.9	83032.2	82983.3	82979.7	82973.9	82974.8	82973.9
915.28	84314.7	84351.3	82972.4	84243.7	83003	82972.4	82974.4	83031.4	82981.8	82978.2	82972.4	82973.2	82972.4
915.18	84309.8	84249.3	82971.1	84138.1	83004.3	82971.1	82973.1	83030.8	82980.6	82977	82971.1	82971.9	82971.1
915.08	84109.4	84153.6	82969.8	84038.6	83006	82969.8	82971.9	83030.2	82979.5	82975.7	82969.8	82970.7	82969.8
914.98	84033.5	84065	82968.8	83945.9	83008.1	82968.8	82970.8	83029.9	82978.5	82974.7	82968.8	82969.6	82968.8
914.88	84379.3	83983.7	82967.7	83860.2	83010.5	82967.7	82969.9	83029.6	82977.6	82973.7	82967.7	82968.6	82967.7
914.78	84003.5	83909.3	82966.4	83781.1	83012.9	82966.4	82968.5	83029.1	82976.4	82972.4	82966.4	82967.2	82966.4
914.68	83714.6	83842.3	82965.4	83709.1	83015.9	82965.4	82967.6	83028.9	82975.5	82971.5	82965.4	82966.3	82965.4
914.58	83600.2	83782.5	82964.7	83643.9	83019.6	82964.7	82966.9	83028.9	82974.9	82970.8	82964.7	82965.6	82964.7
914.48	83653.5	83729.2	82964.1	83584.8	83023.8	82964.1	82966.3	83029.1	82974.5	82970.3	82964.1	82964.9	82964.1
914.38	83567.5	83682	82963.4	83531.5	83028.2	82963.4	82965.7	83029.3	82973.9	82969.7	82963.4	82964.3	82963.4
914.28	83940.8	83640.6	82962.9	83483.5	83033.2	82962.9	82965.2	83029.6	82973.5	82969.1	82962.9	82963.7	82962.9
914.18	83567.2	83604.2	82961.9	83440	83038.2	82961.9	82964.3	83029.5	82972.7	82968.3	82961.9	82962.8	82961.9
914.08	83624.2	83572.9	82961.4	83401.2	83044.1	82961.4	82963.7	83029.8	82972.2	82967.7	82961.4	82962.2	82961.4
913.98	83625.2	83546.1	82960.7	83366.4	83050.4	82960.7	82963.1	83030.1	82971.8	82967.2	82960.7	82961.6	82960.7
913.88	83401.4	83523.4	82960.1	83335.1	83057.1	82960.1	82962.5	83030.3	82971.3	82966.6	82960.1	82961	82960.1
913.78	83319.5	83504.6	82959.7	83307.2	83064.7	82959.7	82962.2	83030.8	82971	82966.2	82959.7	82960.6	82959.7
913.68	83819.2	83489.3	82959.3	83282.2	83072.8	82959.3	82961.9	83031.4	82970.8	82965.9	82959.3	82960.2	82959.3
913.58	83633.2	83476.6	82958.5	83259.3	83081.1	82958.5	82961.1	83031.6	82970.1	82965.2	82958.5	82959.4	82958.5
913.48	83391.6	83467	82957.9	83238.7	83090.2	82957.9	82960.5	83031.9	82969.6	82964.6	82957.9	82958.8	82957.9
913.38	83712.8	83460.3	82957.5	83220.4	83100.1	82957.5	82960.1	83032.5	82969.4	82964.2	82957.5	82958.4	82957.5
913.28	83465.5	83455.6	82956.8	83203.4	83110.4	82956.8	82959.4	83032.8	82968.8	82963.6	82956.8	82957.7	82956.8
913.18	83693.2	83453.4	82956.3	83188.2	83121.6	82956.3	82959	83033.4	82968.5	82963.1	82956.3	82957.2	82956.3
913.08	83669.9	83453.1	82955.6	83174.1	83133.4	82955.6	82958.3	83033.7	82967.9	82962.5	82955.6	82956.5	82955.6
912.98	83578.3	83454.7	82954.9	83161.2	83145.9	82954.9	82957.7	83034.1	82967.4	82961.9	82954.9	82955.8	82954.9
912.88	83552.4	83458.3	82954.3	83149.4	83159.2	82954.4	82957.1	83034.6	82967	82961.3	82954.3	82955.2	82954.3
912.78	83223.9	83463.6	82953.7	83138.6	83173.4	82953.8	82956.6	83035.2	82966.6	82960.8	82953.7	82954.7	82953.7
912.68	83211.1	83470.9	82953.5	83128.8	83188.7	82953.6	82956.4	83036.1	82966.5	82960.6	82953.5	82954.4	82953.5
912.58	83467.6	83479.9	82953.2	83119.8	83204.9	82953.4	82956.2	83037	82966.5	82960.4	82953.2	82954.2	82953.2
912.48	83447.9	83490.1	82952.7	83111.3	83221.7	82952.9	82955.8	83037.7	82966.2	82960	82952.7	82953.7	82952.7
912.38	83516.4	83501.8	82952.3	83103.3	83239.3	82952.5	82955.4	83038.5	82965.9	82959.6	82952.3	82953.2	82952.3
912.28	83491	83514.9	82951.7	83095.8	83257.8	82952	82954.9	83039.2	82965.5	82959.1	82951.7	82952.7	82951.7
912.18	83559.7	83529.5	82951.2	83088.7	83277.2	82951.5	82954.4	83040	82965.2	82958.7	82951.2	82952.2	82951.2
912.08	83831.6	83545.4	82950.6	83082.1	83297.5	82951	82953.9	83040.7	82964.9	82958.1	82950.6	82951.6	82950.6
911.98	83590.6	83562.3	82949.8	83075.6	83318.4	82950.3	82953.1	83041.2	82964.2	82957.4	82949.8	82950.8	82949.8
911.88	83491.6	83580.9	82949.2	83069.6	83340.4	82949.8	82952.6	83041.9	82963.8	82956.8	82949.2	82950.2	82949.2
911.78	83539.4	83600.8	82948.7	83064.1	83363.5	82949.4	82952.1	83042.8	82963.5	82956.4	82948.7	82949.7	82948.7
911.68	83705.1	83622	82948.1	83058.8	83387.5	82949	82951.6	83043.7	82963.2	82955.9	82948.1	82949.1	82948.1
911.58	83862.7	83644.3	82947.4	83053.7	83412.2	82948.4	82950.9	83044.4	82962.7	82955.2	82947.4	82948.4	82947.4
911.48	83799.1	83667.7	82946.5	83048.6	83437.6	82947.8	82950.1	83045.1	82962	82954.4	82946.5	82947.6	82946.5
911.38	83815	83692.3	82945.7	83043.9	83464	82947.3	82949.4	83045.8	82961.4	82953.7	82945.7	82946.8	82945.7
911.28	83966.7	83718.1	82944.9	83039.3	83491.3	82946.7	82948.6	83046.5	82960.9	82952.9	82944.9	82945.9	82944.9
911.18	83700.7	83745	82943.9	83034.9	83519.3	82946.2	82947.7	83047.2	82960.1	82952	82943.9	82945	82943.9
911.08	83619.4	83773.2	82943.2	83030.8	83548.3	82945.9	82947.1	83048.1	82959.7	82951.4	82943.2	82944.3	82943.2
910.98	83964.3	83802.6	82942.6	83027	83578.2	82945.8	82946.5	83049.1	82959.3	82950.8	82942.6	82943.6	82942.6
910.88	83876.8	83832.7	82941.6	83023.1	83608.5	82945.4	82945.6	83049.9	82958.6	82949.9	82941.6	82942.7	82941.6
910.78	83742.3	83863.9	82940.7	83019.4	83639.6	82945.3	82944.8	83050.7	82957.9	82949.1	82940.7	82941.8	82940.7
910.68	83929.3	83896.3	82939.9	83015.9	83671.6	82945.4	82944.1	83051.8	82957.5	82948.4	82939.9	82941	82939.9
910.58	83718.2	83929.4	82939	83012.4	83703.9	82945.5	82943.3	83052.7	82956.8	82947.5	82939	82940.1	82939
910.48	83674.2	83963.7	82938.2	83009.2	83737.1	82945.9	82942.6	83053.9	82956.4	82946.9	82938.2	82939.4	82938.2
910.38	83727.6	83998.8	82937.5	83006.2	83770.7	82946.6	82942	83055.1	82955.9	82946.3	82937.5	82938.7	82937.5
910.28	84321.1	84034.7	82936.8	83003.3	83804.8	82947.5	82941.4	83056.3	82955.5	82945.6	82936.8	82937.9	82936.8
910.18	83914.3	84070.9	82935.5	82999.9	83838.6	82948.1	82940.1	83057.1	82954.5	82944.4	82935.5	82936.6	82935.5
910.08	84104.7	84108.2	82934.5	82996.9	83873.1	82949.3	82939.3	83058.2	82953.9	82943.5	82934.5	82935.7	82934.5
909.98	83745.7	84146.1	82933.4	82993.9	83907.7	82950.8	82938.3	83059.2	82953.1	82942.5	82933.4	82934.6	82933.4
909.88	83957.5	84185	82932.7	82991.3	83942.8	82952.9	82937.6	83060.7	82952.6	82941.8	82932.7	82933.8	82932.7
909.78	84251.6	84224.3	82931.7	82988.6	83977.7	82955.3	82936.8	83062	82952	82940.9	82931.7	82932.9	82931.7
909.68	83901.6	84264	82930.4	82985.7	84012.3	82957.9	82935.6	83063	82951.1	82939.7	82930.4	82931.6	82930.4
909.58	84175.3	84304.5	82929.5	82983.1	84047.1	82961.4	82934.8	83064.5	82950.5	82938.9	82929.5	82930.7	82929.5
909.48	84497.1	84345.4	82928.3	82980.4	84081.4	82965.2	82933.8	83065.8	82949.7	82937.8	82928.3	82929.5	82928.3
909.38	84099	84386.5	82926.8	82977.5	84115.1	82969.5	82932.4	83066.8	82948.6	82936.4	82926.8	82928.1	82926.8
909.28	84304.3	84428.4	82925.7	82974.9	84148.8	82974.9	82931.4	83068.2	82947.9	82935.4	82925.7	82926.9	82925.7
909.18	84117.4	84470.7	82924.4	82972.3	84181.7	82980.9	82930.2	83069.6	82947	82934.2	82924.4	82925.6	82924.4
909.08	84544.7	84513.6	82923.3	82969.9	84214.2	82988.1	82929.2	83071.2	82946.2	82933.1	82923.3	82924.5	82923.3
908.98	84425.7	84556.7	82921.7	82967.1	84245.6	82996	82927.8	83072.4	82945.1	82931.7	82921.7	82923	82921.7
908.88	84497.3	84600.3	82920.3	82964.4	84276.3	83005.1	82926.6	83073.9	82944.1	82930.4	82920.3	82921.6	82920.3
908.78	84253.3	84644.4	82918.8	82961.8	84306	83015.5	82925.2	83075.3	82943.1	82928.9	82918.8	82920.1	82918.8
908.68	84411.1	84689.2	82917.5	82959.4	84334.9	83027.5	82924.1	83077.1	82942.2	82927.8	82917.5	82918.8	82917.5
908.58	85054.7	84734.5	82916.1	82956.9	84362.6	83040.9	82922.8	83078.8	82941.3	82926.4	82916.1	82917.4	82916.1
908.48	84576.2	84779.8	82914.1	82953.9	84388.4	83055.4	82921	83080	82939.8	82924.5	82914.1	82915.4	82914.1
908.38	84773.7	84826.2	82912.5	82951.3	84413.3	83072.1	82919.6	83081.8	82938.7	82923.1	82912.5	82913.8	82912.5
908.28	84679	84873.1	82910.7	82948.6	84436.7	83090.6	82918	83083.4	82937.4	82921.4	82910.7	82912	82910.7
908.18	84576.7	84920.9	82909	82946	84458.6	83111.4	82916.5	83085.3	82936.2	82919.8	82909	82910.4	82909
908.08	84814.2	84969.7	82907.4	82943.5	84479.1	83134.5	82915.1	83087.3	82935.2	82918.3	82907.4	82908.8	82907.4
907.98	84616.2	85019.2	82905.6	82940.9	84497.6	83159.8	82913.5	83089.3	82933.9	82916.6	82905.6	82907	82905.6
907.88	84823.6	85069.8	82904	82938.4	84514.6	83187.9	82912.1	83091.5	82932.9	82915.1	82904	82905.4	82904
907.78	85219.4	85121.5	82902.2	82935.8	84529.6	83218.6	82910.5	83093.7	82931.7	82913.4	82902.2	82903.6	82902.2
907.68	85262.3	85174	82900	82932.8	84542.4	83251.8	82908.5	83095.6	82930.1	82911.3	82900	82901.4	82900
907.58	85112.9	85227.8	82897.7	82929.8	84553.2	83288.1	82906.5	83097.6	82928.4	82909.2	82897.7	82899.1	82897.7
907.48	85260.5	85283.2	82895.6	82927	84562.1	83327.8	82904.7	83099.8	82927	82907.2	82895.6	82897	82895.6
907.38	85224.2	85340.1	82893.4	82924.1	84568.9	83370.8	82902.7	83102.1	82925.4	82905.1	82893.4	82894.8	82893.4
907.28	85437.5	85398.6	82891.2	82921.2	84573.6	83417.3	82900.7	83104.5	82923.9	82903	82891.2	82892.6	82891.2
907.18	85355	85458.8	82888.7	82918.1	84576	83467.3	82898.6	83106.9	82922.2	82900.7	82888.7	82890.2	82888.7
907.08	85530.8	85521	82886.4	82915.1	84576.4	83521.1	82896.6	83109.6	82920.6	82898.5	82886.4	82887.9	82886.4
906.98	85817.7	85585	82883.9	82912	84574.6	83578.7	82894.4	83112.2	82918.8	82896.1	82883.9	82885.3	82883.9
906.88	85857	85650.8	82881.1	82908.6	84570.3	83640	82891.9	83114.8	82916.8	82893.4	82881.1	82882.6	82881.1
906.78	86055.1	85718.7	82878.3	82905.2	84563.9	83705.3	82889.4	83117.4	82914.8	82890.8	82878.3	82879.8	82878.3
906.68	85862.3	85788.8	82875.2	82901.7	84555.1	83774.5	82886.8	83120.1	82912.6	82887.9	82875.2	82876.7	82875.2
906.58	85874.8	85861.3	82872.4	82898.3	84544.5	83848	82884.3	83123.2	82910.6	82885.2	82872.4	82873.9	82872.4
906.48	86205.7	85936.1	82869.6	82894.9	84531.8	83925.6	82881.9	83126.5	82908.7	82882.5	82869.6	82871.1	82869.6
906.38	86156.5	86013	82866.4	82891.2	84516.8	84007	82879.1	83129.6	82906.4	82879.4	82866.4	82867.9	82866.4
906.28	86228.7	86092.2	82863.2	82887.6	84499.9	84092.4	82876.4	83133.1	82904.3	82876.4	82863.2	82864.8	82863.2
906.18	86050.6	86173.7	82860.1	82883.9	84481	84181.6	82873.7	83136.7	82902.1	82873.4	82860.1	82861.6	82860.1
906.08	86064.1	86257.6	82857	82880.4	84460.4	84274.8	82871.2	83140.7	82900.1	82870.5	82857	82858.6	82857
905.98	86264	86343.7	82854	82876.9	84438	84371.6	82868.6	83145	82898.1	82867.6	82854	82855.6	82854
905.88	86840.5	86431.6	82850.7	82873.3	84413.7	84471.5	82865.9	83149.4	82896	82864.5	82850.7	82852.3	82850.7
905.78	86171.7	86520.8	82846.9	82869.1	84387.2	84574	82862.7	83153.5	82893.3	82860.9	82846.9	82848.5	82846.9
905.68	86688.9	86612.4	82843.8	82865.5	84359.8	84680	82860.2	83158.6	82891.4	82857.9	82843.8	82845.4	82843.8
905.58	86552.1	86705	82840.1	82861.4	84330.5	84788	82857.2	83163.4	82889	82854.4	82840.1	82841.8	82840.1
905.48	87041.9	86798.9	82836.6	82857.5	84299.9	84898.4	82854.4	83168.8	82886.7	82851.1	82836.6	82838.2	82836.6
905.38	87167	86893.3	82832.6	82853.1	84267.6	85009.9	82851.1	83174.1	82884.1	82847.2	82832.6	82834.3	82832.6
905.28	86896.7	86988.2	82828.4	82848.6	84233.9	85122.7	82847.8	83179.6	82881.4	82843.3	82828.4	82830.1	82828.4
905.18	87256.7	87083.7	82824.6	82844.4	84199.4	85236.7	82844.7	83185.7	82878.9	82839.6	82824.6	82826.3	82824.6
905.08	87243.7	87178.7	82820.4	82839.8	84163.7	85350.6	82841.4	83191.9	82876.2	82835.6	82820.4	82822.1	82820.4
904.98	87318.9	87273.3	82816.2	82835.3	84127	85464.4	82838.2	83198.6	82873.6	82831.5	82816.2	82817.9	82816.2
904.88	87387.2	87366.9	82811.9	82830.7	84089.5	85577.3	82834.9	83205.6	82871	82827.4	82811.9	82813.6	82811.9
904.78	87233.4	87459.1	82807.5	82826	84051.2	85688.9	82831.6	83213.1	82868.4	82823.3	82807.5	82809.3	82807.5
904.68	87920.8	87549.8	82803.3	82821.5	84012.5	85798.8	82828.6	83221.3	82865.9	82819.3	82803.3	82805.1	82803.3
904.58	88044.4	87637.5	82798.4	82816.3	83972.7	85905.6	82825	83229.3	82862.9	82814.6	82798.4	82800.2	82798.4
904.48	88063	87722.5	82793.5	82811	83932.4	86009.2	82821.3	83237.8	82859.9	82809.8	82793.5	82795.3	82793.5
904.38	88159.1	87804.3	82788.4	82805.7	83891.8	86109.1	82817.8	83246.9	82856.9	82805	82788.4	82790.3	82788.4
904.28	87947.3	87882.4	82783.4	82800.3	83850.9	86204.6	82814.2	83256.5	82854	82800.1	82783.4	82785.2	82783.4
904.18	87922.5	87956.7	82778.4	82795.1	83810.1	86295.5	82811	83267	82851.3	82795.4	82778.4	82780.3	82778.4
904.08	88159	88026.6	82773.6	82790	83769.3	86381	82807.9	83278.3	82848.8	82790.7	82773.6	82775.4	82773.6
903.98	87897.4	88091.5	82768.4	82784.6	83728.4	86460.3	82804.8	83290.1	82846.1	82785.8	82768.4	82770.3	82768.4
903.88	88290.5	88151.3	82763.6	82779.4	83687.9	86533.2	82802.1	83302.9	82843.8	82781.2	82763.6	82765.5	82763.6
903.78	88317.2	88205.3	82758.3	82773.9	83647.3	86598.9	82799.2	83316.3	82841.2	82776.2	82758.3	82760.2	82758.3
903.68	88336	88253.4	82753	82768.4	83607	86657.1	82796.5	83330.5	82838.8	82771.1	82753	82755	82753
903.58	88460.3	88295.4	82747.7	82762.9	83567.1	86707.4	82794	83345.7	82836.5	82766	82747.7	82749.7	82747.7
903.48	88585.7	88331	82742.3	82757.2	83527.5	86749.3	82791.7	83361.8	82834.2	82760.9	82742.3	82744.3	82742.3
903.38	88502.4	88360.1	82736.7	82751.4	83488.3	86782.6	82789.6	83378.9	82831.9	82755.6	82736.7	82738.7	82736.7
903.28	88537.8	88382.8	82731.2	82745.7	83449.7	86807.2	82787.9	83397.2	82829.9	82750.3	82731.2	82733.3	82731.2
903.18	88677.5	88398.9	82725.7	82740	83411.8	86822.8	82786.6	83416.8	82828.1	82745.1	82725.7	82727.8	82725.7
903.08	88560.6	88408.5	82720	82734.1	83374.4	86829.1	82785.6	83437.5	82826.3	82739.7	82720	82722.1	82720
902.98	88719.7	88412	82714.5	82728.3	83337.8	86826.4	82785.3	83459.7	82824.9	82734.4	82714.5	82716.6	82714.5
902.88	88338.9	88409.2	82708.8	82722.4	83301.9	86814.2	82785.6	83483.3	82823.5	82728.9	82708.8	82710.9	82708.8
902.78	88388.9	88401.1	82703.4	82716.8	83267.1	86793.2	82786.9	83508.8	82822.8	82723.9	82703.4	82705.6	82703.4
902.68	88282.2	88387.7	82698	82711.2	83233.1	86763.1	82789.2	83536	82822.2	82718.8	82698	82700.2	82698
902.58	88393.5	88369.6	82692.7	82705.7	83200	86724.1	82792.8	83565.1	82822.1	82713.7	82692.7	82694.9	82692.7
902.48	88252.9	88347.5	82687.3	82700.1	83167.8	86676.4	82797.9	83596.1	82822.2	82708.6	82687.3	82689.5	82687.3
902.38	88199.6	88322.4	82682	82694.7	83136.5	86620.4	82805.1	83629.1	82822.7	82703.6	82682	82684.2	82682
902.28	88215	88295.4	82676.7	82689.2	83106.2	86556.4	82815	83664.4	82823.7	82698.7	82676.7	82679	82676.7
902.18	88288	88267.9	82671.5	82683.8	83076.8	86484.6	82828.4	83702.1	82825.1	82693.7	82671.5	82673.7	82671.5
902.08	87918.4	88241.6	82666.1	82678.3	83048.2	86405.5	82846.3	83742.1	82826.9	82688.7	82666.1	82668.4	82666.1
901.98	87950.2	88218.9	82661.1	82673.1	83020.9	86319.9	82870.7	83785.2	82829.5	82684.1	82661.1	82663.4	82661.1
901.88	87859.3	88201.9	82656.1	82667.9	82994.5	86228.1	82902.8	83830.9	82832.6	82679.4	82656.1	82658.4	82656.1
901.78	88161.8	88193.5	82651.2	82662.8	82969.1	86130.6	82944.8	83879.7	82836.4	82674.8	82651.2	82653.5	82651.2
901.68	88245.9	88196.2	82645.9	82657.4	82944.3	86027.5	82998.4	83931.3	82840.5	82669.9	82645.9	82648.3	82645.9
901.58	87914.7	88213	82640.6	82651.9	82920.3	85919.8	83065.9	83986.1	82845.3	82664.9	82640.6	82643	82640.6
901.48	88184	88247.2	82635.6	82646.8	82897.5	85808.3	83149.5	84044.7	82851.1	82660.3	82635.6	82638	82635.6
901.38	88102.6	88300	82630.3	82641.3	82875.3	85693.1	83249.9	84106.7	82857.6	82655.4	82630.3	82632.8	82630.3
901.28	88225.2	88373	82625.1	82636	82854.1	85575.3	83367.7	84172.5	82865	82650.6	82625.1	82627.6	82625.1
901.18	88238.9	88465.4	82619.8	82630.5	82833.5	85455	83501.4	84242.1	82873.4	82645.7	82619.8	82622.3	82619.8
901.08	88484.9	88574.2	82614.4	82625	82813.7	85333.1	83647	84315.8	82882.8	82640.7	82614.4	82617	82614.4
900.98	88293.8	88692.6	82608.9	82619.3	82794.5	85209.9	83797.2	84393.4	82893.2	82635.6	82608.9	82611.4	82608.9
900.88	88343	88809.4	82603.4	82613.8	82776.2	85086.4	83940	84475.4	82905.1	82630.6	82603.4	82606	82603.4
900.78	88589.6	88908.1	82598	82608.2	82758.6	84962.9	84057.9	84561.7	82918.4	82625.6	82598	82600.6	82598
900.68	88795.1	88969.2	82592.3	82602.4	82741.5	84839.7	84131.5	84651.9	82933.1	82620.3	82592.3	82594.9	82592.3
900.58	88770.9	88977.9	82586.4	82596.3	82724.8	84717.3	84145	84746	82949.2	82614.9	82586.4	82589.1	82586.4
900.48	88349.7	88930.6	82580.5	82590.3	82708.8	84596.5	84094.5	84844.1	82967.2	82609.5	82580.5	82583.2	82580.5
900.38	88819.8	88837.2	82575	82584.7	82693.9	84478	83989.9	84946.1	82987.5	82604.5	82575	82577.8	82575
900.28	88652	88715.1	82569.1	82578.7	82679.1	84361.4	83848.4	85050.8	83009.5	82599.1	82569.1	82571.9	82569.1
900.18	88249.7	88583.7	82563.3	82572.8	82665	84247.5	83689.5	85158.2	83033.9	82593.8	82563.3	82566.1	82563.3
900.08	88313.8	88458.5	82557.9	82567.2	82651.9	84137	83529.1	85267.6	83061.1	82588.9	82557.9	82560.7	82557.9
899.98	88161.9	88348.4	82552.4	82561.6	82639.2	84029.7	83376.8	85377.9	83090.8	82584	82552.4	82555.3	82552.4
899.88	88229.2	88258.7	82547.1	82556.2	82627.2	83926	83238.6	85487.9	83123.3	82579.2	82547.1	82550	82547.1
899.78	88062.9	88190.9	82541.7	82550.7	82615.6	83825.9	83117	85596.2	83158.4	82574.3	82541.7	82544.6	82541.7
899.68	87676.6	88144.4	82536.4	82545.3	82604.5	83729.7	83012.9	85701.5	83196.4	82569.7	82536.4	82539.4	82536.4
899.58	87856.4	88117.2	82531.6	82540.3	82594.2	83637.9	82925.9	85802.2	83237.5	82565.4	82531.6	82534.6	82531.6
899.48	87742.9	88105.3	82526.5	82535.2	82584.2	83549.9	82853.9	85896	83281.1	82560.9	82526.5	82529.5	82526.5
899.38	87923.2	88104.9	82521.5	82530.1	82574.6	83466.1	82795.1	85981.2	83327.2	82556.6	82521.5	82524.6	82521.5
899.28	87986.6	88111.5	82516.4	82524.9	82565.3	83386.3	82747.2	86055.8	83375.1	82552.1	82516.4	82519.5	82516.4
899.18	88264.8	88120.7	82511.2	82519.6	82556.1	83310.5	82708.2	86118.1	83424.6	82547.6	82511.2	82514.3	82511.2
899.08	87860	88128	82505.7	82514	82547.1	83238.5	82676	86166.2	83474.6	82542.8	82505.7	82508.9	82505.7
898.98	88250	88130	82500.6	82508.8	82538.6	83170.9	82649.6	86199.4	83524.8	82538.4	82500.6	82503.8	82500.6
898.88	88268.1	88122.5	82495.1	82503.2	82530.1	83106.9	82627	86215.9	83573.4	82533.7	82495.1	82498.4	82495.1
898.78	88124.1	88102.7	82489.7	82497.7	82521.8	83046.8	82607.5	86215.5	83619.2	82528.9	82489.7	82493	82489.7
898.68	88185.4	88068	82484.3	82492.2	82513.9	82990.5	82590.5	86198.2	83660.9	82524.3	82484.3	82487.6	82484.3
898.58	88091.6	88016.4	82478.9	82486.7	82506.1	82937.8	82575.3	86164.2	83696.5	82519.7	82478.9	82482.3	82478.9
898.48	88360.4	87946.4	82473.5	82481.3	82498.6	82888.6	82561.6	86114.4	83724.7	82515.2	82473.5	82477	82473.5
898.38	87937.9	87857	82467.9	82475.6	82491	82842.5	82548.7	86049.5	83743.5	82510.4	82467.9	82471.4	82467.9
898.28	88029.9	87748.9	82462.7	82470.3	82484	82800.1	82537.1	85971.7	83752.6	82506.1	82462.7	82466.3	82462.7
898.18	88280.6	87622	82457.4	82464.9	82477.1	82760.5	82526.1	85882.2	83750.6	82501.7	82457.4	82461	82457.4
898.08	87778.3	87477.8	82451.9	82459.3	82470	82723.6	82515.6	85782.8	83737.3	82497	82451.9	82455.5	82451.9
897.98	87647.2	87318.8	82446.8	82454.2	82463.6	82689.8	82506	85675.9	83713.8	82492.9	82446.8	82450.5	82446.8
897.88	87611.2	87147.5	82441.9	82449.1	82457.4	82658.8	82497	85563.3	83680.6	82488.9	82441.9	82445.6	82441.9
897.78	87505.8	86966.3	82437	82444.1	82451.3	82630.1	82488.4	85446.4	83639	82485	82437	82440.7	82437
897.68	87292.8	86778.4	82432.2	82439.2	82445.5	82603.7	82480.3	85327	83590.5	82481.2	82432.2	82436	82432.2
897.58	87136.6	86586.8	82427.5	82434.6	82439.9	82579.6	82472.7	85206.8	83536.9	82477.7	82427.5	82431.4	82427.5
897.48	87295.6	86394.1	82423.1	82430	82434.6	82557.6	82465.5	85086.7	83479.9	82474.3	82423.1	82427	82423.1
897.38	86452.8	86202.5	82418.4	82425.3	82429.2	82537.1	82458.4	84967.8	83420.6	82470.8	82418.4	82422.4	82418.4
897.28	86372	86015	82414.6	82421.4	82424.7	82519.1	82452.3	84851.8	83361.2	82468.2	82414.6	82418.6	82414.6
897.18	86162.1	85832.3	82410.8	82417.6	82420.3	82502.6	82446.4	84738.5	83302.2	82465.6	82410.8	82414.9	82410.8
897.08	85929.6	85655.9	82407.3	82413.9	82416.1	82487.7	82440.9	84628.9	83244.6	82463.3	82407.3	82411.4	82407.3
896.98	85565.7	85486.7	82403.9	82410.5	82412.3	82474.3	82435.8	84523.1	83188.8	82461.3	82403.9	82408.1	82403.9
896.88	85649.7	85325.5	82400.9	82407.4	82408.8	82462.3	82431.1	84421.7	83135.7	82459.6	82400.9	82405.1	82400.9
896.78	85199.6	85172.1	82397.8	82404.3	82405.3	82451.3	82426.5	84324.4	83085.1	82457.9	82397.8	82402.1	82397.8
896.68	85016.1	85027.1	82395.2	82401.5	82402.2	82441.6	82422.5	84231.7	83037.5	82456.7	82395.2	82399.5	82395.2
896.58	85183.6	84890.4	82392.7	82399	82399.4	82432.9	82418.7	84143.5	82992.8	82455.7	82392.7	82397.1	82392.7
896.48	84630.2	84761.3	82390	82396.3	82396.4	82424.8	82414.8	84059.3	82950.7	82454.6	82390	82394.5	82390
896.38	84427.5	84640.5	82387.9	82394.1	82394	82417.9	82411.5	83979.8	82911.9	82454.1	82387.9	82392.4	82387.9
896.28	84550.2	84527.3	82385.9	82392.1	82391.8	82411.8	82408.5	83904.5	82875.9	82453.8	82385.9	82390.6	82385.9
896.18	84643.1	84420.9	82383.9	82389.9	82389.5	82406.1	82405.5	83832.9	82842.1	82453.5	82383.9	82388.6	82383.9
896.08	84010.9	84321.3	82381.7	82387.7	82387.1	82400.8	82402.4	83765	82810.7	82453.1	82381.7	82386.5	82381.7
895.98	83944.3	84228.4	82380.2	82386.1	82385.3	82396.5	82400	83701.2	82782.1	82453.5	82380.2	82385	82380.2
895.88	84223.4	84141.7	82378.7	82384.6	82383.7	82392.6	82397.7	83641	82755.6	82453.9	82378.7	82383.6	82378.7
895.78	84127.5	84060.3	82376.9	82382.8	82381.8	82388.8	82395.2	83583.6	82730.7	82454.2	82376.9	82381.9	82376.9
895.68	83777.9	83984.2	82375.3	82381.1	82379.9	82385.3	82392.8	83529.4	82707.7	82454.6	82375.3	82380.3	82375.3
895.58	83887.4	83913.5	82373.9	82379.7	82378.4	82382.4	82390.8	83478.4	82686.7	82455.5	82373.9	82379.1	82373.9
895.48	83831	83847.1	82372.5	82378.2	82376.9	82379.7	82388.7	83430.1	82667.1	82456.3	82372.5	82377.7	82372.5
895.38	83733.4	83785.1	82371.1	82376.7	82375.4	82377.2	82386.7	83384.3	82648.9	82457.3	82371.1	82376.4	82371.1
895.28	83880.6	83727.3	82369.8	82375.4	82374	82374.9	82384.8	83341.1	82632.1	82458.5	82369.8	82375.2	82369.8
895.18	83733.5	83672.9	82368.4	82373.9	82372.4	82372.7	82382.9	83299.9	82616.4	82459.6	82368.4	82373.8	82368.4
895.08	83811.8	83622.3	82367.1	82372.5	82371	82370.7	82381	83261.1	82601.8	82461	82367.1	82372.6	82367.1
894.98	83850.4	83574.7	82365.7	82371.1	82369.6	82368.7	82379.2	83224.1	82588.2	82462.5	82365.7	82371.3	82365.7
894.88	83747.1	83530.2	82364.3	82369.6	82368.1	82366.8	82377.3	83189.1	82575.4	82464	82364.3	82370	82364.3
894.78	83294.8	83488.7	82363	82368.3	82366.7	82365.1	82375.6	83155.9	82563.5	82465.8	82363	82368.8	82363
894.68	83516.5	83450.1	82362.1	82367.4	82365.7	82363.8	82374.2	83124.7	82552.8	82468.1	82362.1	82368	82362.1
894.58	83502.4	83413.9	82361	82366.2	82364.6	82362.4	82372.8	83094.9	82542.6	82470.4	82361	82367	82361
894.48	83405.9	83379.9	82359.9	82365.1	82363.4	82361.1	82371.3	83066.6	82533.1	82472.8	82359.9	82366	82359.9
894.38	83851.9	83348.3	82358.9	82364	82362.3	82359.9	82369.9	83039.8	82524.1	82475.5	82358.9	82365.1	82358.9
894.28	83755.2	83318.3	82357.5	82362.6	82360.9	82358.3	82368.2	83013.9	82515.3	82477.9	82357.5	82363.8	82357.5
894.18	83343.6	83290.3	82356.2	82361.2	82359.5	82356.8	82366.5	82989.2	82507.1	82480.7	82356.2	82362.6	82356.2
894.08	83226.5	83264.6	82355.2	82360.2	82358.5	82355.8	82365.3	82966.1	82499.6	82484	82355.2	82361.8	82355.2
893.98	83202.6	83240.6	82354.4	82359.3	82357.6	82354.8	82364.1	82944.1	82492.7	82487.6	82354.4	82361	82354.4
893.88	83408.7	83218.4	82353.6	82358.5	82356.7	82353.9	82363.1	82923.2	82486.2	82491.6	82353.6	82360.3	82353.6
893.78	83633.7	83197.6	82352.6	82357.4	82355.7	82352.9	82361.8	82903.1	82479.9	82495.5	82352.6	82359.5	82352.6
893.68	83309.5	83178	82351.4	82356.2	82354.4	82351.6	82360.3	82883.6	82473.6	82499.5	82351.4	82358.4	82351.4
893.58	83381	83160.1	82350.5	82355.2	82353.4	82350.7	82359.1	82865.3	82467.9	82504.1	82350.5	82357.6	82350.5
893.48	83377.5	83143.6	82349.5	82354.2	82352.4	82349.6	82357.9	82847.7	82462.4	82509	82349.5	82356.7	82349.5
893.38	83195.2	83128.5	82348.5	82353.2	82351.4	82348.6	82356.7	82830.9	82457.2	82514.1	82348.6	82355.9	82348.5
893.28	83207.7	83114.9	82347.7	82352.3	82350.6	82347.8	82355.7	82814.9	82452.4	82519.8	82347.8	82355.2	82347.7
893.18	83384.7	83102.5	82346.9	82351.5	82349.7	82347	82354.7	82799.6	82447.8	82525.8	82346.9	82354.5	82346.9
893.08	82993.5	83091.2	82345.9	82350.4	82348.7	82346	82353.5	82784.8	82443.2	82532.1	82346	82353.7	82345.9
892.98	83350.5	83081.5	82345.3	82349.8	82348	82345.3	82352.7	82770.9	82439.2	82539.2	82345.4	82353.2	82345.3
892.88	83218	83072.7	82344.3	82348.8	82347	82344.4	82351.5	82757.3	82435	82546.4	82344.5	82352.4	82344.3
892.78	83559.8	83065.2	82343.5	82347.9	82346.2	82343.5	82350.5	82744.3	82431.1	82554.2	82343.7	82351.8	82343.5
892.68	83482.5	83058.7	82342.3	82346.7	82345	82342.4	82349.2	82731.5	82427	82562.3	82342.6	82350.8	82342.3
892.58	83258.6	83053.4	82341.2	82345.6	82343.8	82341.3	82347.9	82719.3	82423.1	82571	82341.6	82349.8	82341.2
892.48	82937.9	83049.7	82340.4	82344.7	82342.9	82340.4	82346.9	82707.7	82419.6	82580.6	82340.8	82349.1	82340.4
892.38	83423.1	83047.5	82339.8	82344.1	82342.3	82339.8	82346.2	82696.9	82416.5	82591.1	82340.3	82348.8	82339.8
892.28	83344.4	83046.2	82338.8	82343	82341.3	82338.8	82345	82686	82413.1	82602	82339.4	82347.9	82338.8
892.18	83120.4	83046.3	82337.8	82342.1	82340.3	82337.8	82343.9	82675.6	82409.8	82613.7	82338.7	82347.1	82337.8
892.08	83073.7	83048	82337.1	82341.3	82339.5	82337.1	82343	82665.7	82406.8	82626.5	82338.2	82346.6	82337.1
891.98	82991.5	83051.3	82336.4	82340.5	82338.8	82336.4	82342.2	82656.3	82404.1	82640.4	82337.7	82346.1	82336.4
891.88	83447.5	83056.2	82335.8	82339.9	82338.1	82335.8	82341.4	82647.2	82401.4	82655.3	82337.5	82345.7	82335.8
891.78	83289.5	83062.3	82334.7	82338.8	82337	82334.7	82340.2	82638.1	82398.4	82670.9	82336.9	82344.8	82334.7
891.68	83489.1	83070.2	82333.8	82337.8	82336.1	82333.8	82339.2	82629.4	82395.7	82687.9	82336.5	82344.1	82333.8
891.58	83367.9	83079.9	82332.7	82336.7	82335	82332.7	82338	82620.8	82392.8	82706.1	82336.1	82343.3	82332.7
891.48	83323.4	83091.6	82331.7	82335.7	82334	82331.7	82336.9	82612.6	82390.1	82725.9	82335.9	82342.5	82331.7
891.38	83202.4	83105.5	82330.8	82334.7	82333	82330.8	82335.8	82604.7	82387.6	82747.3	82335.9	82341.8	82330.8
891.28	83282.6	83121.8	82329.9	82333.9	82332.1	82329.9	82334.9	82597.1	82385.2	82770.6	82336.3	82341.2	82329.9
891.18	83243.1	83140.5	82329	82332.9	82331.2	82329	82333.9	82589.7	82382.8	82795.7	82336.9	82340.6	82329
891.08	83402.9	83162	82328.2	82332	82330.3	82328.2	82332.9	82582.6	82380.5	82823	82337.8	82340	82328.2
890.98	83376.8	83186.2	82327.1	82331	82329.3	82327.1	82331.8	82575.6	82378.1	82852.3	82338.9	82339.2	82327.1
890.88	83408.9	83213.6	82326.1	82329.9	82328.2	82326.1	82330.7	82568.7	82375.8	82884.2	82340.5	82338.5	82326.1
890.78	83374.8	83244.5	82325.1	82328.9	82327.2	82325.1	82329.6	82562.1	82373.4	82918.7	82342.6	82337.8	82325.1
890.68	83206.7	83279.2	82324.1	82327.9	82326.2	82324.1	82328.5	82555.6	82371.2	82956.2	82345.3	82337.1	82324.1
890.58	83154.8	83318	82323.3	82327	82325.3	82323.3	82327.6	82549.5	82369.2	82996.9	82348.9	82336.6	82323.3
890.48	83344.2	83361.4	82322.5	82326.2	82324.5	82322.5	82326.7	82543.7	82367.3	83041.1	82353.3	82336.1	82322.5
890.38	83083	83409.4	82321.5	82325.2	82323.5	82321.5	82325.6	82537.8	82365.2	83088.6	82358.6	82335.5	82321.5
890.28	83749.9	83462.6	82320.8	82324.4	82322.7	82320.8	82324.8	82532.3	82363.4	83140.2	82365.1	82335.1	82320.8
890.18	83613.8	83520.7	82319.4	82323	82321.4	82319.4	82323.4	82526.3	82361.1	83195.2	82372.3	82334.1	82319.4
890.08	83508.2	83584.6	82318.2	82321.8	82320.1	82318.2	82322.1	82520.6	82358.8	83254.3	82381	82333.3	82318.2
889.98	83924.6	83654.6	82317.1	82320.6	82318.9	82317.1	82320.9	82515.2	82356.8	83317.6	82391.5	82332.6	82317.1
889.88	83969.6	83730.2	82315.5	82319.1	82317.4	82315.5	82319.3	82509.4	82354.3	83384.5	82403.5	82331.5	82315.5
889.78	84105.5	83811.8	82314	82317.4	82315.8	82314	82317.6	82503.8	82351.8	83455.1	82417.5	82330.3	82314
889.68	83847.5	83899.1	82312.3	82315.7	82314.1	82312.3	82315.9	82498.2	82349.3	83528.9	82433.8	82329.1	82312.3
889.58	83993.9	83992.1	82310.8	82314.2	82312.6	82310.8	82314.3	82492.9	82347	83605.5	82453	82328.1	82310.8
889.48	83865.2	84089.7	82309.2	82312.6	82311	82309.2	82312.7	82487.6	82344.6	83683.6	82475.1	82327	82309.2
889.38	83834.2	84191.1	82307.7	82311.1	82309.5	82307.7	82311.1	82482.5	82342.3	83761.9	82500.6	82326	82307.7
889.28	83954.2	84294.7	82306.3	82309.6	82308	82306.3	82309.6	82477.6	82340.1	83838.7	82529.8	82325.1	82306.3
889.18	84059.6	84398.9	82304.7	82308	82306.4	82304.7	82308	82472.6	82337.8	83911.8	82562.9	82324.1	82304.7
889.08	84015.2	84501.5	82303	82306.3	82304.7	82303	82306.3	82467.7	82335.5	83978.8	82600.4	82323	82303
888.98	84569.9	84600.7	82301.4	82304.7	82303.1	82301.4	82304.6	82462.9	82333.2	84037.4	82642.8	82322	82301.4
888.88	84497	84693.8	82299.2	82302.5	82300.9	82299.2	82302.4	82457.6	82330.3	84084.4	82689.8	82320.4	82299.2
888.78	84304	84779.5	82297.2	82300.4	82298.8	82297.2	82300.2	82452.5	82327.6	84118.3	82742.6	82319	82297.2
888.68	84287.4	84856.7	82295.2	82298.5	82296.9	82295.2	82298.3	82447.7	82325.1	84137.4	82801.8	82317.8	82295.2
888.58	84266.8	84924.4	82293.4	82296.6	82295	82293.4	82296.3	82442.9	82322.6	84140.4	82867.4	82316.7	82293.4
888.48	84575.7	84983	82291.5	82294.6	82293.1	82291.5	82294.4	82438.3	82320.1	84127.1	82940.1	82315.6	82291.5
888.38	84669	85032.9	82289.3	82292.4	82290.9	82289.3	82292.2	82433.4	82317.4	84097.8	83019.7	82314.2	82289.3
888.28	84590	85076.3	82287	82290.2	82288.6	82287	82289.9	82428.5	82314.6	84054.1	83107	82312.8	82287
888.18	84856.4	85115.5	82284.9	82287.9	82286.4	82284.9	82287.6	82423.8	82311.9	83998	83202.4	82311.5	82284.9
888.08	84865.2	85153	82282.4	82285.5	82283.9	82282.4	82285.1	82418.9	82308.9	83931.6	83305.9	82310	82282.4
887.98	85104.5	85191.7	82279.9	82283	82281.5	82279.9	82282.7	82414	82305.9	83857.8	83418	82308.5	82279.9
887.88	84959.4	85234.1	82277.3	82280.3	82278.8	82277.3	82279.9	82408.9	82302.8	83778.8	83538.6	82306.9	82277.3
887.78	85122.5	85282.9	82274.7	82277.7	82276.2	82274.7	82277.3	82404.1	82299.7	83697.1	83668.3	82305.4	82274.7
887.68	85186.5	85339.9	82272	82275	82273.5	82272	82274.6	82399.1	82296.6	83614.4	83806.9	82303.9	82272
887.58	85549	85406.7	82269.2	82272.2	82270.7	82269.2	82271.8	82394.2	82293.3	83532.5	83954.2	82302.3	82269.2
887.48	85534.6	85484.1	82266.1	82269.1	82267.6	82266.1	82268.6	82388.9	82289.8	83452.2	84110.2	82300.5	82266.1
887.38	85206.2	85573.1	82263	82265.9	82264.4	82263	82265.5	82383.8	82286.2	83374.9	84274.6	82298.8	82263
887.28	85921.6	85674.2	82260.2	82263.1	82261.6	82260.2	82262.6	82378.9	82283	83301.4	84447.5	82297.5	82260.2
887.18	86095.9	85786.6	82256.7	82259.6	82258.1	82256.7	82259.1	82373.5	82279.1	83231	84627.7	82295.5	82256.7
887.08	86304.6	85910.2	82253.1	82255.9	82254.5	82253.1	82255.4	82367.9	82275.1	83164.6	84814.8	82293.6	82253.1
886.98	86341.8	86044.5	82249.2	82252.1	82250.6	82249.2	82251.6	82362.2	82270.9	83102	85008.4	82291.4	82249.2
886.88	86998.1	86188.7	82245.3	82248.2	82246.7	82245.3	82247.6	82356.5	82266.6	83043.4	85207.6	82289.4	82245.3
886.78	86818.5	86341.1	82240.8	82243.6	82242.2	82240.8	82243.1	82350.2	82261.7	82988.1	85411	82286.9	82240.8
886.68	87204.4	86501.5	82236.5	82239.3	82237.8	82236.5	82238.7	82344.1	82257	82936.7	85618.5	82284.7	82236.5
886.58	87198.4	86667.8	82231.7	82234.5	82233.1	82231.7	82233.9	82337.6	82251.9	82888.4	85828.2	82282.3	82231.8
886.48	87478.6	86839.1	82227	82229.8	82228.3	82227	82229.2	82331.2	82246.9	82843.3	86039.4	82280	82227
886.38	87363.3	87013.5	82222	82224.8	82223.3	82222	82224.1	82324.6	82241.5	82801.1	86250.4	82277.7	82222.1
886.28	87882.1	87189.7	82217.1	82219.9	82218.4	82217.1	82219.2	82318.1	82236.3	82761.8	86460.2	82275.6	82217.2
886.18	87710.7	87365.6	82211.7	82214.4	82213	82211.7	82213.8	82311.2	82230.6	82724.5	86666.8	82273.3	82211.9
886.08	88148.4	87540	82206.5	82209.2	82207.8	82206.5	82208.6	82304.5	82225.1	82689.8	86869.2	82271.3	82206.7
885.98	88422.3	87710.8	82200.9	82203.5	82202.1	82200.9	82202.9	82297.3	82219.1	82656.9	87065.4	82269.2	82201.1
885.88	88691.6	87876.1	82194.9	82197.6	82196.2	82194.9	82196.9	82290	82212.9	82625.8	87253.8	82267.2	82195.3
885.78	89091.2	88034.6	82188.8	82191.4	82190	82188.8	82190.7	82282.4	82206.5	82596.2	87433	82265.2	82189.3
885.68	88808.5	88184.4	82182.2	82184.8	82183.4	82182.2	82184.1	82274.4	82199.6	82567.9	87601.4	82263.2	82183.1
885.58	88883.7	88324.5	82175.9	82178.5	82177.1	82175.9	82177.8	82266.8	82193.1	82541.5	87758	82261.8	82177.1
885.48	89038.2	88453.4	82169.5	82172.1	82170.7	82169.5	82171.4	82259.1	82186.4	82516.4	87901.3	82260.9	82171.3
885.38	89227.9	88569.3	82163	82165.6	82164.2	82163	82164.9	82251.2	82179.6	82492.4	88029.6	82260.2	82165.6
885.28	89344.3	88671.3	82156.3	82158.8	82157.4	82156.3	82158.1	82243.2	82172.7	82469.5	88141.8	82260	82160
885.18	89212.7	88758.4	82149.4	82152	82150.6	82149.4	82151.2	82235.2	82165.6	82447.5	88236.9	82260.4	82154.6
885.08	89461.5	88829.9	82142.7	82145.2	82143.9	82142.7	82144.5	82227.2	82158.6	82426.6	88314.1	82261.5	82150
884.98	89148.8	88885.1	82135.8	82138.3	82136.9	82135.8	82137.5	82219.1	82151.4	82406.5	88372.4	82263.3	82145.9
884.88	89412.6	88924	82129.1	82131.6	82130.2	82129.1	82130.8	82211.2	82144.5	82387.5	88411.6	82266.3	82143
884.78	89304.2	88945.9	82122.2	82124.6	82123.3	82122.2	82123.9	82203.2	82137.4	82369	88430.7	82270.1	82141.1
884.68	89048.1	88951.6	82115.3	82117.8	82116.4	82115.3	82117	82195.2	82130.3	82351.3	88429.9	82275.3	82141
884.58	89359.7	88941.6	82108.7	82111.2	82109.8	82108.7	82110.4	82187.5	82123.5	82334.5	88409.2	82282.2	82143.2
884.48	88935.8	88916.2	82101.8	82104.3	82102.9	82101.8	82103.5	82179.6	82116.4	82318.1	88368.3	82290.4	82147.6
884.38	88941.1	88877.4	82095.3	82097.8	82096.4	82095.3	82097	82172	82109.7	82302.6	88308.1	82300.9	82155.7
884.28	88919	88826.2	82088.8	82091.2	82089.9	82088.8	82090.4	82164.5	82103	82287.6	88228.8	82313.6	82167.8
884.18	88696.5	88764.4	82082.3	82084.7	82083.4	82082.3	82083.9	82157	82096.3	82273.1	88131.1	82328.9	82184.7
884.08	88798.5	88694.6	82076.1	82078.4	82077.1	82076.1	82077.6	82149.7	82089.8	82259.3	88016	82347.5	82207.7
883.98	88612.9	88619	82069.7	82072	82070.7	82069.7	82071.2	82142.3	82083.2	82245.8	87884.1	82369.4	82237.5
883.88	88457.4	88540.8	82063.4	82065.8	82064.5	82063.4	82065	82135.1	82076.8	82232.9	87737	82395.6	82275.6
883.78	88261.9	88463.1	82057.4	82059.7	82058.4	82057.4	82058.9	82128.1	82070.6	82220.5	87575.9	82426.6	82323.3
883.68	87993.4	88389.3	82051.4	82053.8	82052.5	82051.4	82052.9	82121.3	82064.5	82208.6	87402	82463.3	82382.1
883.58	88284.1	88323.3	82045.8	82048.1	82046.8	82045.8	82047.3	82114.8	82058.6	82197.2	87217.1	82506.4	82453.4
883.48	88150.1	88268	82039.9	82042.2	82040.9	82039.9	82041.3	82107.9	82052.5	82185.9	87021.9	82556.3	82538.1
883.38	87988.8	88227.5	82034.1	82036.3	82035.1	82034.1	82035.5	82101.3	82046.6	82175	86818.6	82613.8	82637.9
883.28	87940.9	88204.8	82028.4	82030.6	82029.4	82028.4	82029.8	82094.8	82040.7	82164.4	86608.6	82679.4	82754.1
883.18	88202.1	88202.1	82022.8	82025	82023.8	82022.8	82024.2	82088.3	82034.9	82154.2	86393.4	82752.8	82887.7
883.08	87875.3	88220.1	82016.9	82019.1	82017.9	82016.9	82018.3	82081.6	82028.9	82143.9	86174.4	82832.2	83038.9
882.98	87863.7	88258.5	82011.3	82013.5	82012.3	82011.3	82012.7	82075.2	82023.2	82134.2	85953.3	82915.6	83209.1
882.88	87996.8	88313.6	82005.8	82008	82006.7	82005.8	82007.1	82068.9	82017.5	82124.6	85731.7	82997.8	83397.5
882.78	88262.7	88379.4	82000.1	82002.3	82001	82000.1	82001.4	82062.4	82011.6	82115.1	85510.6	83071.9	83603.6
882.68	88549.9	88447.7	81994.1	81996.3	81995.1	81994.1	81995.4	82055.7	82005.5	82105.6	85291	83129.7	83826.3
882.58	88556.4	88509.7	81987.9	81990	81988.8	81987.9	81989.2	82048.7	81999.1	82095.9	85074.4	83162.9	84063.6
882.48	88242.6	88558.8	81981.6	81983.8	81982.6	81981.6	81982.9	82041.8	81992.8	82086.3	84861.9	83166.2	84313.6
882.38	88623.1	88591.7	81975.7	81977.8	81976.6	81975.7	81977	82035.1	81986.7	82077.2	84655.1	83138.3	84573.4
882.28	88654.1	88608.3	81969.4	81971.5	81970.3	81969.4	81970.6	82028.1	81980.2	82067.9	84454	83081.9	84838.8
882.18	88445.4	88612.6	81963	81965.1	81963.9	81963	81964.3	82021	81973.7	82058.6	84259.5	83004.4	85106.1
882.08	89103.4	88609.1	81956.8	81958.9	81957.7	81956.8	81958.1	82014.2	81967.4	82049.7	84072.9	82914.3	85370.6
881.98	89140	88600.3	81950	81952.1	81950.9	81950	81951.3	82006.7	81960.5	82040.3	83893.5	82818.5	85626.8
881.88	88932.8	88587.9	81943.2	81945.3	81944.1	81943.2	81944.4	81999.2	81953.5	82030.9	83722.6	82723.8	85869.8
881.78	89121.3	88571.1	81936.6	81938.6	81937.4	81936.6	81937.8	81991.9	81946.8	82021.8	83560.5	82634.1	86094.7
881.68	88789.5	88546.8	81929.7	81931.8	81930.6	81929.7	81930.9	81984.4	81939.8	82012.6	83407	82551.3	86296.2
881.58	88829.9	88511.8	81923.2	81925.2	81924.1	81923.2	81924.4	81977.3	81933.1	82003.9	83262.9	82476.7	86469.8
881.48	88428.2	88461.2	81916.6	81918.7	81917.5	81916.6	81917.8	81970.1	81926.5	81995.1	83127.6	82409.8	86611.2
881.38	88341	88391.4	81910.4	81912.4	81911.3	81910.4	81911.6	81963.3	81920.2	81986.9	83001.6	82350.8	86716.9
881.28	88326.2	88298.6	81904.3	81906.3	81905.2	81904.3	81905.5	81956.6	81913.9	81978.8	82884.4	82298.4	86784
881.18	88000.2	88179.7	81898.2	81900.2	81899.1	81898.2	81899.4	81949.9	81907.7	81970.8	82775.7	82252	86810.6
881.08	87953.5	88033.3	81892.4	81894.4	81893.2	81892.4	81893.6	81943.5	81901.8	81963.1	82675.6	82211.1	86796.2
880.98	87882.9	87858.1	81886.6	81888.6	81887.5	81886.6	81887.8	81937.2	81895.9	81955.6	82583.4	82174.6	86740.8
880.88	86947.2	87654.8	81880.9	81882.9	81881.8	81880.9	81882.1	81930.9	81890.1	81948.2	82498.9	82142.1	86645.5
880.78	86645.7	87425.2	81876.1	81878.1	81876.9	81876.1	81877.2	81925.6	81885.2	81941.7	82422.4	82113.7	86513.5
880.68	86929.1	87171	81871.6	81873.5	81872.4	81871.6	81872.7	81920.5	81880.6	81935.6	82352.9	82088.4	86347.1
880.58	86313.8	86894.8	81866.8	81868.7	81867.6	81866.8	81867.9	81915.2	81875.6	81929.2	82289.6	82065.3	86150
880.48	86359.3	86600.9	81862.6	81864.5	81863.4	81862.6	81863.6	81910.4	81871.3	81923.5	82232.8	82044.8	85927.1
880.38	86252.1	86293.4	81858.3	81860.2	81859.1	81858.3	81859.3	81905.6	81866.9	81917.8	82181.4	82026.1	85683.1
880.28	85839.6	85976.5	81854.1	81856	81854.9	81854.1	81855.1	81901	81862.7	81912.3	82135.3	82009.1	85423
880.18	85754.2	85655.1	81850.3	81852.2	81851.1	81850.3	81851.3	81896.7	81858.8	81907.1	82094.1	81993.8	85152.4
880.08	85476.2	85333.7	81846.6	81848.5	81847.4	81846.6	81847.6	81892.5	81855	81902.1	82057.4	81979.8	84876.2
879.98	84926.5	85016.5	81843.1	81845	81843.9	81843.1	81844.2	81888.5	81851.4	81897.4	82024.8	81967.1	84599.3
879.88	84871.7	84708.1	81840.2	81842.1	81841	81840.2	81841.2	81885.1	81848.4	81893.3	81996.3	81955.8	84326.6
879.78	84674.5	84411.3	81837.3	81839.2	81838.1	81837.3	81838.3	81881.8	81845.4	81889.3	81971	81945.3	84061.6
879.68	84335	84129.1	81834.6	81836.5	81835.4	81834.6	81835.6	81878.6	81842.7	81885.4	81948.7	81935.7	83807.5
879.58	83953.6	83864.2	81832.3	81834.1	81833	81832.3	81833.2	81875.8	81840.2	81882	81929.3	81927.1	83567.6
879.48	83529.8	83618.3	81830.2	81832.1	81831	81830.2	81831.2	81873.3	81838.1	81878.9	81912.5	81919.4	83343.7
879.38	83345.7	83392.6	81828.6	81830.4	81829.4	81828.6	81829.6	81871.3	81836.4	81876.3	81898.2	81912.5	83137.6
879.28	83540.3	83187.6	81827.2	81829	81827.9	81827.2	81828.1	81869.4	81834.9	81873.8	81885.8	81906.3	82949.8
879.18	83344.5	83002.7	81825.6	81827.3	81826.3	81825.6	81826.5	81867.4	81833.2	81871.2	81874.8	81900.2	82780.1
879.08	83004.9	82838.1	81824.1	81825.9	81824.8	81824.1	81825	81865.5	81831.6	81868.9	81865.4	81894.8	82629.1
878.98	82818.6	82693.1	81823	81824.8	81823.7	81823	81823.9	81864	81830.4	81866.8	81857.4	81889.9	82496
878.88	82490.1	82566.5	81822	81823.8	81822.8	81822	81822.9	81862.6	81829.4	81865	81850.7	81885.5	82380.1
878.78	82289.9	82457.2	81821.4	81823.1	81822.1	81821.4	81822.3	81861.6	81828.7	81863.5	81845.2	81881.7	82280.2
878.68	82557.6	82363.6	81820.9	81822.7	81821.6	81820.9	81821.9	81860.7	81828.2	81862.2	81840.6	81878.3	82195
878.58	82321.5	82283.7	81820.2	81822	81820.9	81820.2	81821.1	81859.6	81827.4	81860.7	81836.4	81874.8	82122.6
878.48	82130	82216.6	81819.8	81821.5	81820.5	81819.8	81820.7	81858.8	81826.9	81859.5	81833.1	81871.8	82062.1
878.38	82280.4	82160.5	81819.5	81821.2	81820.2	81819.5	81820.4	81858.1	81826.5	81858.4	81830.4	81869.1	82012.2
878.28	81776.7	82113.9	81819.1	81820.7	81819.7	81819.1	81819.9	81857.3	81826	81857.3	81827.9	81866.4	81970.9
878.18	81730.7	82075.8	81819.1	81820.8	81819.8	81819.1	81819.9	81857	81826	81856.6	81826.3	81864.4	81937.8
878.08	81782.4	82044.7	81819.2	81820.9	81819.8	81819.2	81820	81856.7	81826	81856	81825.1	81862.5	81911.2
877.98	81819.2	82019.4	81819.2	81820.9	81819.9	81819.2	81820.1	81856.4	81825.9	81855.3	81823.9	81860.7	81889.9
