# Supplementary material for: Inverse ceria-nickel catalyst for enhanced C–O bond hydrogenolysis of biomass and polyether
Source: Nat Commun. 2024 Sep 30;15:8444. doi: 10.1038/s41467-024-52704-9 (PMC11443077; doi:10.1038/s41467-024-52704-9)
Supplement: Supplementary file 3 — Source Data [file 41467_2024_52704_MOESM3_ESM.zip › Supplementary Figure 14b.xlsx]

## Sheet: O 1s before adsorption
O 1s spectra of 96CeOx/Ni before adsorption
Binding Energy (eV)	Raw Intensity	Sum	Background	OI	OIII	OII
537.68	13381.1	13506.7	13381.1	13417.2	13419.8	13431.9
537.58	13445.6	13510.5	13381.1	13418.1	13421.3	13433.3
537.48	13904.6	13514.4	13381	13418.9	13422.8	13434.8
537.38	13650	13517.9	13380.3	13419.1	13423.7	13435.7
537.28	13549.2	13521.9	13380	13419.7	13425.1	13437
537.18	13600.7	13526.3	13379.7	13420.5	13426.7	13438.6
537.08	13381.4	13530.9	13379.4	13421.2	13428.4	13440.1
536.98	13490.7	13536	13379.4	13422.3	13430.5	13442.1
536.88	13581.9	13541.2	13379.3	13423.2	13432.5	13443.9
536.78	13703.9	13546.5	13379	13424.1	13434.6	13445.8
536.68	13648.3	13552.1	13378.6	13424.9	13436.8	13447.6
536.58	13298.9	13558	13378.2	13425.8	13439.1	13449.6
536.48	13887	13564.8	13378.3	13427.2	13442.1	13452.2
536.38	13615.2	13571.2	13377.6	13427.9	13444.5	13454.1
536.28	13503.2	13578.4	13377.3	13429	13447.5	13456.5
536.18	13560.9	13586.2	13377.1	13430.3	13451	13459.2
536.08	13527.2	13594.4	13376.9	13431.6	13454.6	13462
535.98	13451.1	13603.2	13376.7	13433	13458.6	13465
535.88	13973.6	13612.8	13376.6	13434.6	13463.1	13468.3
535.78	14185.5	13622.3	13375.8	13435.5	13467.3	13471.1
535.68	14029.6	13632.5	13374.7	13436.3	13471.8	13473.9
535.58	13658.8	13643.7	13373.9	13437.3	13477.1	13477
535.48	13632.9	13656.6	13373.5	13438.9	13483.7	13480.9
535.38	13893	13671	13373.1	13440.7	13491.4	13485.1
535.28	14031.5	13686.8	13372.4	13442.2	13500.1	13489.3
535.18	14261.4	13704.7	13371.5	13443.7	13510.5	13493.6
535.08	14039.5	13725.2	13370.4	13444.9	13523.1	13497.9
534.98	13786.1	13749.9	13369.5	13446.6	13539.3	13502.9
534.88	14023.1	13780.1	13368.9	13448.7	13560.5	13508.6
534.78	14615.2	13816.7	13368	13450.7	13587.5	13514.5
534.68	14375.2	13861.4	13366.4	13452	13621.9	13520.2
534.58	14902.1	13917.8	13365	13453.9	13667.3	13526.7
534.48	14957.9	13988.3	13363	13455.1	13725.9	13533.1
534.38	14924	14077.2	13360.8	13456.5	13802	13540.3
534.28	14694.7	14189.1	13358.7	13458.2	13900	13548.4
534.18	14804.2	14329.3	13356.9	13460.4	14024.8	13557.9
534.08	15104.8	14502.3	13355	13462.6	14180.9	13568.7
533.98	15446.6	14713.4	13352.7	13464.8	14373	13581
533.88	15613.7	14967.8	13349.9	13466.7	14605.6	13595.1
533.78	15893.9	15269.9	13346.8	13468.7	14882.5	13612.3
533.68	16215.6	15623.5	13343.4	13470.7	15206	13633.6
533.58	16086.5	16030.1	13339.6	13472.6	15576.1	13660.5
533.48	16613.1	16490.8	13335.9	13475.1	15991.5	13695.9
533.38	17299.3	17003.2	13331.5	13477.3	16446.9	13742.1
533.28	17240.5	17562.7	13326.2	13479	16933.4	13802.6
533.18	18385	18164.8	13321	13481.4	17441.5	13884
533.08	18675.4	18799.4	13314.2	13482.7	17954.2	13990.9
532.98	18821.7	19458.2	13307	13484.3	18455.4	14132.6
532.88	19820.2	20131.6	13299.6	13486.4	18925.4	14319.1
532.78	20116.5	20806.6	13290.9	13487.9	19340.2	14560.3
532.68	21155.8	21475	13281.8	13489.9	19678.7	14870
532.58	21585.6	22127.3	13271.2	13491.4	19918.2	15260.3
532.48	22194.8	22761.8	13260.1	13493.4	20042.7	15746
532.38	23085.4	23382.2	13248.2	13495.8	20042.1	16340.7
532.28	24040	23998.3	13235	13498.3	19915.2	17054.8
532.18	24590.1	24628	13220.6	13501	19670.1	17898.1
532.08	25363.3	25291.8	13205.4	13504.6	19323.5	18874.3
531.98	26328.5	26009.3	13189.1	13509.2	18895.7	19982.5
531.88	26752	26795.4	13171.5	13514.7	18408.7	21215
531.78	27771.6	27656.4	13153.3	13522.1	17886.2	22554.7
531.68	29143.6	28588.9	13133.8	13531.3	17347.5	23977.7
531.58	30237.7	29576.7	13112.4	13542.3	16810.8	25448.2
531.48	31394.8	30594.9	13089.4	13556.6	16291.3	26925.9
531.38	31607.3	31608.8	13065	13575.7	15800.5	28362.5
531.28	32765.8	32574.8	13040.1	13603.5	15348.9	29702.7
531.18	33448.3	33444.9	13013.8	13643.4	14940	30889
531.08	33785.5	34171.1	12986.4	13703.8	14577.4	31862.8
530.98	34219.2	34714.1	12958.6	13798	14261.4	32571.9
530.88	34848.2	35049.5	12930.1	13946.5	13989.7	32973.6
530.78	34548.5	35178	12900.8	14180	13758.9	33040.7
530.68	34813.9	35135.9	12871.9	14545.9	13565.6	32768.1
530.58	35140.1	34996.1	12842.5	15105.7	13404.4	32171
530.48	35366.3	34869	12812.7	15940.8	13270.1	31283.4
530.38	35152.8	34895.8	12782.5	17149.8	13158.1	30152.8
530.28	36119.4	35235.3	12752.6	18838.6	13064.7	28837.1
530.18	36423.4	36043.8	12721.3	21110.4	12984.3	27391.6
530.08	37874.3	37453.9	12689.6	24042.5	12914.9	25875.7
529.98	40047.6	39546.3	12655.9	27666.6	12852	24339.6
529.88	42714.9	42326.6	12619.2	31945.2	12792.6	22827.3
529.78	45338.5	45696.9	12579	36742.2	12734.5	21378.2
529.68	49375.5	49458.5	12535.1	41832.1	12676.4	20020.4
529.58	52151.7	53295.2	12485.9	46876.9	12615.4	18774.6
529.48	56518.6	56812.7	12432.8	51471.3	12552.6	17654.2
529.38	58916	59560.2	12373.8	55160.6	12485.4	16661.8
529.28	60075.5	61099.8	12311.5	57507.2	12416	15799.7
529.18	61127.5	61107.3	12247.6	58194.9	12345.7	15062
529.08	59711.1	59464.6	12182.2	57114.9	12274.7	14439.5
528.98	57368.4	56307.4	12118.6	54416.3	12206	13922.5
528.88	53276.5	51965.1	12058.1	50442.2	12140.8	13498.3
528.78	47510.4	46875.2	12003	45643.6	12081.4	13156.1
528.68	41506.4	41472.1	11955.5	40468.7	12030	12884.4
528.58	35927.3	36150.8	11915.9	35324.1	11986.8	12671.9
528.48	30908.6	31212.4	11883.8	30521.5	11951.3	12507.2
528.38	26181.8	26860.4	11858.3	26273.6	11922.7	12380.8
528.28	22624.6	23207.8	11839.2	22700.8	11900.6	12284.8
528.18	19733.9	20270	11824.8	19824.4	11883.4	12211.7
528.08	17976.2	18004	11814.2	17606.1	11870.2	12156
527.98	16403.7	16318.8	11805.9	15958.4	11859.6	12112.6
527.88	15099	15106.4	11799.8	14776.1	11851.2	12078.6
527.78	14819.1	14259.8	11795.4	13954.2	11844.7	12051.6
527.68	13934.6	13679.8	11791.3	13394.9	11838.6	12028.9
527.58	13284.5	13288.1	11788.4	13020.9	11833.9	12010.2
527.48	13171.5	13023.2	11786.4	12771.5	11830.1	11994.5
527.38	13167.4	12840.7	11784.6	12602.7	11826.6	11980.5
527.28	12788.5	12710.7	11782.7	12485.1	11823.2	11967.9
527.18	12390.9	12614.2	11781.4	12399.9	11820.4	11956.7
527.08	12873.1	12539.2	11780.6	12335.2	11818.1	11947
526.98	12127.2	12477.2	11779.1	12282.8	11815.4	11937.3
526.88	12307.2	12425.4	11778.6	12239.9	11813.6	11929.2
526.78	12195	12380.1	11777.9	12202.8	11811.7	11921.5
526.68	11858.5	12340	11777.4	12170.4	11810	11914.3
526.58	12054.6	12304.4	11777.3	12142	11808.8	11908.1
526.48	11992.2	12272.1	11776.9	12116.5	11807.4	11902
526.38	11950.5	12242.8	11776.6	12093.5	11806.2	11896.4
526.28	11655.7	12216	11776.4	12072.7	11805	11891.1
526.18	11925.4	12192	11776.5	12054.3	11804.3	11886.5
526.08	11983.5	12169.6	11776.4	12037.1	11803.2	11881.9
525.98	11526	12148.9	11776.1	12021.4	11802.1	11877.5
525.88	12086.1	12130.4	11776.4	12007.6	11801.7	11873.9
525.78	11694.2	12112.6	11776	11994.3	11800.5	11869.7
525.68	11776.1	12096.5	11776.1	11982.5	11799.9	11866.3
--
--
--
--		--	--	--	--	--
--		--	--	--	--	--
--		--	--	--	--	--

## Sheet: O 1s after THFA adsorption
O 1s spectra of 96CeOx/Ni after THFA adsorption
Binding Energy (eV)	Raw Intensity	Sum	Background	OI	OIII	OII
537.98	11438	11609.8	11438	11467.4	11580.4	11438
537.88	11434.3	11615.4	11438	11468.1	11585.3	11438
537.78	11283.9	11621.2	11438	11468.8	11590.4	11438
537.68	11432.2	11627.5	11438.2	11469.7	11596	11438.2
537.58	11551.3	11634	11438.2	11470.5	11601.7	11438.2
537.48	11806.5	11640.6	11438.1	11471.1	11607.6	11438.1
537.38	11456.1	11647.4	11437.6	11471.4	11613.5	11437.6
537.28	11453	11654.9	11437.6	11472.2	11620.2	11437.6
537.18	11687.6	11662.8	11437.6	11473.1	11627.3	11437.6
537.08	11451	11670.9	11437.3	11473.7	11634.5	11437.3
536.98	11579.2	11679.8	11437.2	11474.6	11642.5	11437.2
536.88	11357.7	11689	11437.1	11475.4	11650.8	11437.1
536.78	11708	11699.1	11437.2	11476.5	11659.8	11437.2
536.68	11334.4	11709.4	11436.8	11477.2	11669	11436.8
536.58	11316.5	11720.8	11437	11478.4	11679.4	11437
536.48	11225.9	11732.9	11437.1	11479.6	11690.3	11437.1
536.38	11737.2	11745.9	11437.4	11481.1	11702.2	11437.4
536.28	11771.6	11759.1	11437	11481.9	11714.2	11437
536.18	11923.4	11773.3	11436.6	11482.8	11727.1	11436.6
536.08	11225.6	11788.3	11436	11483.5	11740.8	11436
535.98	11599.8	11805.3	11436.3	11485.2	11756.4	11436.3
535.88	11247.6	11823.2	11436.1	11486.4	11772.9	11436.1
535.78	11619.9	11843	11436.3	11488.1	11791.2	11436.3
535.68	11872.4	11864.1	11436.1	11489.5	11810.7	11436.1
535.58	12127.2	11886.9	11435.5	11490.6	11831.8	11435.5
535.48	12200.7	11911.7	11434.7	11491.5	11854.9	11434.7
535.38	11929.3	11939.3	11433.7	11492.4	11880.6	11433.7
535.28	11781.3	11970.5	11433.1	11493.7	11910	11433.1
535.18	11828.5	12006.1	11432.7	11495.2	11943.6	11432.7
535.08	11811.1	12046.7	11432.2	11496.9	11982.1	11432.2
534.98	11778.5	12093.6	11431.8	11498.6	12026.8	11431.8
534.88	12004.7	12148.1	11431.3	11500.5	12079	11431.4
534.78	12046	12211.9	11430.6	11502.2	12140.3	11430.7
534.68	12321.1	12287.2	11429.9	11504	12213	11429.9
534.58	12504.9	12376.3	11428.8	11505.6	12299.3	11428.9
534.48	12481.8	12482.2	11427.5	11507.2	12402.3	11427.6
534.38	12974	12608.5	11426.2	11508.9	12525.5	11426.5
534.28	13130.7	12758.4	11424.3	11510.2	12671.9	11424.9
534.18	13398.1	12936.3	11422.2	11511.5	12845.9	11423.2
534.08	13591.1	13146.2	11419.8	11512.7	13051.5	11421.6
533.98	13710.1	13392.9	11417.1	11513.8	13293	11420.3
533.88	13668.4	13680.4	11414.3	11515.1	13574.2	11419.7
533.78	14288.6	14013	11411.6	11516.6	13899	11420.6
533.68	14331.5	14393.9	11408	11517.7	14269.5	11422.8
533.58	15219.6	14826.2	11404.5	11519	14687.9	11428.3
533.48	15460.8	15311.6	11399.8	11519.5	15154.1	11437.6
533.38	15851.5	15851.5	11394.8	11520.1	15667.3	11453.8
533.28	16254.3	16445.9	11389.4	11520.6	16224.3	11479.7
533.18	17297.2	17094	11383.4	11521.1	16820.2	11519.6
533.08	17590.7	17791.7	11376.2	11520.7	17445.5	11577.8
532.98	17930.2	18536.2	11368.6	11520.5	18090.6	11662.2
532.88	18857.9	19320.5	11360.6	11520.5	18740.2	11780.9
532.78	19841.3	20135.7	11351.4	11520	19375.7	11942.8
532.68	20962.9	20971	11341	11519	19974.8	12159.2
532.58	21324.6	21811.7	11329.2	11517.3	20511	12441.8
532.48	21792.6	22644.4	11317	11516.1	20957.9	12804.5
532.38	23720.5	23452.9	11304.2	11515.3	21287.3	13258.7
532.28	24174.2	24223.4	11289	11513.2	21474.5	13813.6
532.18	25186.6	24951.4	11273.2	11511.9	21506.5	14479.5
532.08	25852.9	25635.4	11256.2	11510.6	21378.7	15258.4
531.98	26608.3	26283.5	11238.4	11510.1	21100	16150
531.88	27082.3	26904.9	11219.5	11510.5	20689.2	17144.3
531.78	27933.7	27509.7	11200.1	11512.4	20171.9	18225.7
531.68	28809.2	28101.6	11179.7	11515.6	19575.3	19370
531.58	29280.2	28675.2	11158.1	11520.5	18927.5	20543.4
531.48	29941.8	29217.7	11135.9	11528	18252.7	21708.9
531.38	29698.2	29705.6	11112.9	11538.5	17572.1	22820.9
531.28	30383.6	30112	11090.2	11553.8	16903.5	23835.1
531.18	29953	30404.7	11066.6	11574.1	16258.2	24705.5
531.08	30076.6	30554.9	11043.5	11602.6	15648.4	25390.8
530.98	29354.1	30538.2	11020.2	11642	15079.5	25857
530.88	29880.5	30341.4	10997.7	11698.9	14557.8	26080.2
530.78	29921.2	29963.1	10974.6	11782.2	14083.5	26046.7
530.68	28767.4	29422.2	10951.5	11910.2	13657.5	25757.4
530.58	28260.4	28762.7	10929.7	12113.7	13280.7	25227.6
530.48	28029.6	28052.6	10908.5	12438.7	12949.6	24481.2
530.38	27709.1	27392.8	10887.5	12953.2	12661.1	23553.6
530.28	27534.4	26916	10866.9	13752.1	12411.4	22486.4
530.18	27313	26783	10846.5	14955.5	12196.2	21324.4
530.08	28194.8	27171.6	10826.4	16697.7	12011.5	20115.1
529.98	29170.4	28252.4	10805.1	19111.4	11851.9	18899.3
529.88	30036.8	30156.8	10782.7	22291.8	11713.5	17716.8
529.78	32482.3	32940.5	10759.1	26267.2	11592.8	16598.7
529.68	36007.7	36542.6	10732.5	30956.6	11484.7	15566.4
529.58	40177.4	40751	10701.6	36133.6	11385.2	14635.5
529.48	45024.6	45209.3	10665.5	41437	11291.1	13812.2
529.38	49063.3	49409.5	10623.5	46358.7	11199.6	13098.2
529.28	52434.7	52757.6	10576.5	50310.8	11110.1	12489.6
529.18	55285.4	54656.4	10525.3	52706	11022	11979
529.08	55438.7	54668.3	10470.5	53117.8	10934.9	11556.6
528.98	52858	52696.2	10415.5	51462.8	10851.3	11213
528.88	48997.2	49022.9	10363.5	48036.8	10773.9	10939.3
528.78	44397	44175.8	10316.3	43379.8	10703.6	10724.9
528.68	39017.5	38747.4	10274.6	38095.9	10641.1	10559.6
528.58	33023.6	33284.7	10239.4	32741.8	10586.9	10434.9
528.48	28014.7	28203.2	10211.5	27741.5	10541.5	10343.3
528.38	23348.9	23786	10189.8	23384.8	10503.6	10277.1
528.28	20101.9	20164.5	10173.7	19808.7	10472.6	10230.5
528.18	17043.3	17348.8	10161.5	17027.3	10446.6	10197.9
528.08	15110.7	15267.8	10153.1	14972.7	10425.2	10176
527.98	14403.8	13793.8	10147	13519.5	10407.1	10161.2
527.88	12915.8	12788.5	10141.8	12531	10390.6	10150.5
527.78	12502.4	12122.3	10138.4	11878.9	10376.7	10143.6
527.68	12059	11686.7	10135.5	11455.4	10363.9	10138.6
527.58	11304.7	11401.6	10133.2	11180.9	10352.2	10134.9
527.48	11419.7	11210.9	10131.8	10999.7	10342	10132.8
527.38	11214.4	11077.1	10130.2	10874.6	10332.2	10130.7
527.28	11013.2	10978	10128.9	10783.5	10323	10129.1
527.18	10829.2	10900.2	10127.8	10713.2	10314.6	10127.9
527.08	10409.7	10836.4	10126.9	10656.4	10306.8	10127
526.98	10876.9	10782.3	10126.6	10609	10299.9	10126.6
526.88	10752.1	10734.7	10125.6	10567.5	10292.8	10125.7
526.78	10403.2	10692.6	10124.9	10531.4	10286.1	10124.9
526.68	10824.3	10655.4	10124.5	10499.7	10280.2	10124.5
526.58	10343.1	10621.4	10123.7	10471.1	10274	10123.7
526.48	10397.1	10591.2	10123.4	10445.9	10268.7	10123.4
526.38	10353.9	10563.8	10123.1	10423.3	10263.5	10123.1
526.28	10663.1	10538.8	10122.8	10402.9	10258.7	10122.8
526.18	10391.7	10515.6	10122.1	10384.1	10253.7	10122.1
526.08	10315.1	10494.7	10121.8	10367.3	10249.2	10121.8
525.98	9889.92	10475.5	10121.6	10352.1	10245	10121.6
525.88	10408.1	10458.4	10121.9	10338.7	10241.5	10121.9
525.78	10121.5	10441.9	10121.5	10325.8	10237.6	10121.5

## Sheet: Ce 3d before adsorption
Ce 3d spectra of 96CeOx/Ni before adsorption
Binding Energy (eV)	Raw Intensity	Peak Sum	Background	Peak u'''	Peak u''	Peak u'	Peak u	Peak u0	Peak v'''	Peak v''	Peak v'	Peak v	Peak v0
920.98	86326	86683.6	86326	86650.2	86338	86326	86333	86331.4	86335	86326	86326	86326	86326
920.88	86710.2	86698.8	86326	86665	86338.2	86326	86333.1	86331.4	86335.1	86326	86326	86326	86326
920.78	86906.2	86712.1	86323.1	86678	86335.4	86323.1	86330.2	86328.5	86332.3	86323.1	86323.1	86323.1	86323.1
920.68	86705.6	86725.1	86318.6	86690.6	86331.2	86318.6	86325.8	86324.1	86327.9	86318.6	86318.6	86318.6	86318.6
920.58	86464.8	86740.9	86315.7	86706	86328.4	86315.7	86322.9	86321.3	86325.1	86315.7	86315.7	86315.7	86315.7
920.48	86394	86759.9	86314.6	86724.6	86327.4	86314.6	86321.9	86320.2	86324	86314.6	86314.6	86314.6	86314.6
920.38	86119.2	86781.2	86313.9	86745.4	86327	86313.9	86321.4	86319.6	86323.5	86313.9	86313.9	86313.9	86313.9
920.28	86401.3	86806.3	86315.4	86770.2	86328.7	86315.4	86322.9	86321.1	86325.1	86315.4	86315.4	86315.4	86315.4
920.18	86251.4	86831.5	86314.8	86795	86328.3	86314.8	86322.3	86320.6	86324.5	86314.8	86314.8	86314.8	86314.8
920.08	86621.7	86860.4	86315.3	86823.5	86328.9	86315.3	86322.9	86321.1	86325.1	86315.3	86315.3	86315.3	86315.3
919.98	86350.7	86889.6	86312.9	86852.2	86326.8	86312.9	86320.6	86318.8	86322.8	86312.9	86312.9	86312.9	86312.9
919.88	86318.5	86924.6	86312.6	86886.7	86326.8	86312.6	86320.4	86318.6	86322.6	86312.6	86312.6	86312.6	86312.6
919.78	86614.2	86964.3	86312.6	86926.1	86326.9	86312.6	86320.5	86318.6	86322.7	86312.6	86312.6	86312.6	86312.6
919.68	86878.6	87007.6	86310.3	86968.9	86324.8	86310.3	86318.3	86316.3	86320.4	86310.3	86310.3	86310.3	86310.3
919.58	86729.2	87056	86306	87016.8	86320.8	86306	86314	86312.1	86316.2	86306	86306	86306	86306
919.48	87105.4	87114.5	86302.7	87074.8	86317.8	86302.7	86310.9	86308.9	86313.1	86302.7	86302.7	86302.7	86302.7
919.38	86933.4	87181.5	86296.6	87141.3	86311.9	86296.6	86304.8	86302.8	86307.1	86296.6	86296.6	86296.6	86296.6
919.28	87044.7	87263.9	86291.8	87223.3	86307.3	86291.8	86300.1	86298.1	86302.3	86291.8	86291.8	86291.8	86291.8
919.18	87105.6	87363.4	86286	87322.2	86301.8	86286	86294.4	86292.4	86296.7	86286	86286	86286	86286
919.08	87349.8	87484.3	86279.8	87442.6	86295.8	86279.8	86288.3	86286.2	86290.6	86279.8	86279.8	86279.8	86279.8
918.98	86932.1	87630.6	86271.6	87588.3	86287.9	86271.6	86280.2	86278.1	86282.5	86271.6	86271.6	86271.6	86271.6
918.88	87571.8	87812.7	86266.6	87770	86283.2	86266.6	86275.3	86273.1	86277.6	86266.6	86266.6	86266.6	86266.6
918.78	87377.4	88029.3	86256.7	87986.1	86273.5	86256.7	86265.4	86263.3	86267.7	86256.7	86256.7	86256.7	86256.7
918.68	87898.6	88294	86248.1	88250.2	86265.2	86248.1	86257	86254.8	86259.3	86248.1	86248.1	86248.1	86248.1
918.58	87725.5	88608.4	86235.6	88564	86253	86235.6	86244.5	86242.3	86246.8	86235.6	86235.6	86235.6	86235.6
918.48	88068.7	88985.8	86224.2	88940.8	86241.9	86224.2	86233.3	86231	86235.6	86224.2	86224.2	86224.2	86224.2
918.38	88455.7	89428.9	86210.2	89383.4	86228.2	86210.2	86219.3	86217	86221.7	86210.2	86210.2	86210.2	86210.2
918.28	89010.2	89944.2	86193.1	89898	86211.4	86193.1	86202.3	86200	86204.7	86193.1	86193.1	86193.1	86193.1
918.18	89193.7	90535.8	86171.6	90489	86190.2	86171.6	86181	86178.6	86183.3	86171.6	86171.6	86171.6	86171.6
918.08	89950.7	91209.2	86148.6	91161.8	86167.6	86148.6	86158.1	86155.6	86160.4	86148.6	86148.6	86148.6	86148.6
917.98	90286.7	91961.6	86119.6	91913.6	86138.9	86119.6	86129.2	86126.8	86131.6	86119.6	86119.6	86119.6	86119.6
917.88	91114.7	92793	86087.9	92744.3	86107.5	86087.9	86097.6	86095.1	86100	86087.9	86087.9	86087.9	86087.9
917.78	91360.6	93694.1	86049.6	93644.7	86069.6	86049.6	86059.4	86056.9	86061.8	86049.6	86049.6	86049.6	86049.6
917.68	92431.5	94659.9	86009.1	94609.8	86029.5	86009.1	86019	86016.5	86021.4	86009.1	86009.1	86009.1	86009.1
917.58	92886	95668	85960.2	95617.2	85981	85960.2	85970.2	85967.6	85972.7	85960.2	85960.2	85960.2	85960.2
917.48	93866.8	96704.5	85907.4	96653	85928.6	85907.4	85917.6	85914.9	85920	85907.4	85907.4	85907.4	85907.4
917.38	95071.7	97738.6	85846.8	97686.4	85868.4	85846.8	85857.1	85854.4	85859.5	85846.8	85846.8	85846.8	85846.8
917.28	96705	98737.9	85776.5	98684.9	85798.5	85776.5	85786.9	85784.2	85789.4	85776.5	85776.5	85776.5	85776.5
917.18	97527.9	99662.4	85693.2	99608.6	85715.7	85693.2	85703.8	85701	85706.3	85693.2	85693.2	85693.2	85693.2
917.08	98572.6	100475	85603.1	100420	85625.9	85603.1	85613.8	85611	85616.2	85603.1	85603.1	85603.1	85603.1
916.98	99771.2	101130	85504.3	101075	85527.6	85504.3	85515.1	85512.2	85517.6	85504.3	85504.3	85504.3	85504.3
916.88	101025	101582	85395.6	101526	85419.4	85395.6	85406.6	85403.6	85409	85395.6	85395.6	85395.6	85395.6
916.78	101423	101795	85276.6	101738	85300.8	85276.6	85287.6	85284.7	85290.1	85276.6	85276.6	85276.6	85276.6
916.68	102073	101750	85153.6	101692	85178.3	85153.6	85164.8	85161.8	85167.3	85153.6	85153.6	85153.6	85153.6
916.58	102070	101442	85024.6	101383	85049.9	85024.6	85036	85033	85038.5	85024.6	85024.6	85024.6	85024.6
916.48	102087	100886	84894.8	100827	84920.6	84894.8	84906.3	84903.2	84908.8	84894.8	84894.8	84894.8	84894.8
916.38	101809	100114	84763.8	100054	84790.1	84763.8	84775.5	84772.3	84778	84763.8	84763.8	84763.8	84763.8
916.28	101588	99167.6	84634	99106	84660.8	84634	84645.8	84642.6	84648.3	84634	84634	84634	84634
916.18	100480	98089.8	84504.8	98027.2	84532.3	84504.8	84516.8	84513.5	84519.3	84504.8	84504.8	84504.8	84504.8
916.08	99702.5	96932.9	84383.1	96869.4	84411.1	84383.1	84395.2	84391.9	84397.8	84383.1	84383.1	84383.1	84383.1
915.98	98130.3	95733.6	84266.4	95669	84295.1	84266.4	84278.7	84275.3	84281.2	84266.4	84266.4	84266.4	84266.4
915.88	96529.8	94534.1	84160.8	94468.4	84190.1	84160.8	84173.2	84169.8	84175.8	84160.8	84160.8	84160.8	84160.8
915.78	95356.6	93362.9	84066.6	93296.2	84096.5	84066.6	84079.2	84075.7	84081.8	84066.6	84066.6	84066.6	84066.6
915.68	94127	92239.5	83980.6	92171.7	84011.2	83980.6	83993.3	83989.8	83995.9	83980.6	83980.6	83980.6	83980.6
915.58	92565.6	91183.5	83903.3	91114.4	83934.6	83903.3	83916.2	83912.6	83918.8	83903.3	83903.3	83903.3	83903.3
915.48	91729.1	90208.9	83837.3	90138.7	83869.3	83837.3	83850.4	83846.7	83853	83837.3	83837.3	83837.3	83837.3
915.38	90695.7	89320	83777.2	89248.6	83809.9	83777.2	83790.4	83786.7	83793.1	83777.2	83777.2	83777.2	83777.2
915.28	90317	88522	83724.5	88449.3	83758	83724.5	83737.9	83734.1	83740.5	83724.5	83724.5	83724.5	83724.5
915.18	89078.9	87810.6	83674.2	87736.6	83708.6	83674.2	83687.9	83684	83690.5	83674.2	83674.2	83674.2	83674.2
915.08	88573.4	87191.3	83633.1	87116	83668.2	83633.1	83646.9	83643	83649.5	83633.1	83633.1	83633.1	83633.1
914.98	88031.2	86653.7	83595.4	86577.1	83631.4	83595.4	83609.4	83605.4	83612.1	83595.4	83595.4	83595.4	83595.4
914.88	87673	86193.1	83561.6	86115.1	83598.5	83561.6	83575.9	83571.8	83578.5	83561.6	83561.6	83561.6	83561.6
914.78	87371.4	85800.8	83530.3	85721.3	83568.1	83530.3	83544.7	83540.6	83547.4	83530.3	83530.3	83530.3	83530.3
914.68	86730.7	85468.9	83501.1	85387.9	83539.8	83501.1	83515.7	83511.4	83518.3	83501.1	83501.1	83501.1	83501.1
914.58	86019.2	85192.8	83476.5	85110.3	83516.2	83476.5	83491.3	83487	83493.9	83476.5	83476.5	83476.5	83476.5
914.48	85617	84965.5	83457.1	84881.4	83497.9	83457.1	83472.1	83467.7	83474.8	83457.1	83457.1	83457.1	83457.1
914.38	85906.8	84777.9	83440.6	84692.1	83482.5	83440.6	83455.9	83451.4	83458.5	83440.6	83440.6	83440.6	83440.6
914.28	85676	84618.5	83421.9	84531.1	83464.8	83421.9	83437.3	83432.8	83440	83421.9	83421.9	83421.9	83421.9
914.18	85133.3	84485.8	83404.7	84396.6	83448.8	83404.7	83420.4	83415.7	83423	83404.7	83404.7	83404.7	83404.7
914.08	85194.3	84377.4	83391.5	84286.4	83436.8	83391.5	83407.4	83402.7	83410.1	83391.5	83391.5	83391.5	83391.5
913.98	84599.4	84284.8	83377.8	84191.9	83424.4	83377.8	83393.9	83389.1	83396.6	83377.8	83377.8	83377.8	83377.8
913.88	84164.1	84209.6	83368.5	84114.8	83416.3	83368.5	83384.9	83379.9	83387.5	83368.5	83368.5	83368.5	83368.5
913.78	84055	84148.2	83362.4	84051.4	83411.6	83362.4	83379.1	83374	83381.7	83362.4	83362.4	83362.4	83362.4
913.68	83871	84095.8	83357.1	83996.9	83407.8	83357.1	83374.1	83368.9	83376.7	83357.1	83357.1	83357.1	83357.1
913.58	83670.9	84051.4	83353.2	83950.3	83405.3	83353.2	83370.4	83365.2	83373	83353.2	83353.2	83353.2	83353.2
913.48	84337.4	84013.7	83350.8	83910.4	83404.5	83350.8	83368.2	83362.9	83370.9	83350.8	83350.8	83350.8	83350.8
913.38	84101.1	83975.3	83343.3	83869.7	83398.6	83343.3	83361	83355.6	83363.6	83343.3	83343.3	83343.3	83343.3
913.28	83812.7	83942.2	83337.5	83834.2	83394.5	83337.5	83355.5	83349.9	83358.1	83337.5	83337.5	83337.5	83337.5
913.18	83641.8	83914.1	83333.9	83803.6	83392.6	83333.9	83352.2	83346.5	83354.8	83333.9	83333.9	83333.9	83333.9
913.08	83727.6	83889.8	83331.6	83776.8	83392.1	83331.6	83350.1	83344.3	83352.7	83331.6	83331.6	83331.6	83331.6
912.98	83274.8	83867	83328.5	83751.2	83391.1	83328.5	83347.4	83341.5	83349.9	83328.5	83328.5	83328.5	83328.5
912.88	83181.2	83849.5	83328.9	83730.9	83393.5	83328.9	83348.1	83342.1	83350.7	83328.9	83328.9	83328.9	83328.9
912.78	83370.2	83834.4	83330.1	83712.9	83396.8	83330.1	83349.6	83343.4	83352.1	83330.1	83330.1	83330.1	83330.1
912.68	83499.1	83819.4	83329.8	83694.8	83398.8	83329.8	83349.6	83343.3	83352.1	83329.8	83329.8	83329.8	83329.8
912.58	83296.9	83804.8	83328.5	83676.9	83399.9	83328.5	83348.6	83342.2	83351.1	83328.5	83328.5	83328.5	83328.5
912.48	83605.7	83793	83328.7	83661.7	83402.7	83328.7	83349.2	83342.6	83351.6	83328.7	83328.7	83328.7	83328.7
912.38	83570	83780	83326.6	83645.1	83403.3	83326.6	83347.4	83340.7	83349.9	83326.6	83326.6	83326.6	83326.6
912.28	83343.4	83768.4	83324.7	83629.7	83404.4	83324.7	83345.9	83339	83348.3	83324.7	83324.7	83324.7	83324.7
912.18	83351	83759.6	83324.6	83616.8	83407.4	83324.6	83346.2	83339.1	83348.5	83324.6	83324.6	83324.6	83324.6
912.08	83680.9	83751.8	83324.4	83604.7	83410.6	83324.4	83346.3	83339.1	83348.7	83324.4	83324.4	83324.4	83324.4
911.98	83492.9	83742.5	83321.7	83590.7	83411.6	83321.7	83344	83336.6	83346.3	83321.7	83321.7	83321.7	83321.7
911.88	83587.7	83735.7	83320.4	83578.9	83414.3	83320.4	83343.1	83335.5	83345.4	83320.4	83320.4	83320.4	83320.4
911.78	83514.7	83729.2	83318.3	83566.8	83416.8	83318.3	83341.5	83333.7	83343.7	83318.3	83318.3	83318.3	83318.3
911.68	83282.9	83724.3	83316.9	83555.9	83420.3	83316.9	83340.4	83332.5	83342.6	83316.9	83316.9	83316.9	83316.9
911.58	83513.6	83722.3	83317.1	83547.3	83426.2	83317.1	83341.1	83333	83343.2	83317.1	83317.1	83317.1	83317.1
911.48	83402.5	83719.9	83315.6	83537.4	83431.1	83315.6	83340	83331.7	83342.1	83315.6	83315.6	83315.6	83315.6
911.38	83934.6	83719.6	83314.9	83528.7	83437.7	83315	83339.8	83331.3	83341.9	83314.9	83314.9	83314.9	83314.9
911.28	83729.6	83716.8	83310.2	83516.5	83441.3	83310.2	83335.6	83326.8	83337.6	83310.2	83310.2	83310.2	83310.2
911.18	83342.2	83717.3	83307	83506.1	83447.8	83307.1	83332.8	83323.9	83334.8	83307	83307	83307	83307
911.08	83675	83722.6	83306.8	83499	83458.7	83306.8	83333.1	83323.9	83334.9	83306.8	83306.8	83306.8	83306.8
910.98	83971.8	83727.6	83304	83489.8	83468.9	83304	83330.8	83321.4	83332.6	83304	83304	83304	83304
910.88	83796.7	83732.9	83298.9	83478.5	83479.1	83298.9	83326.2	83316.6	83327.9	83298.9	83298.9	83298.9	83298.9
910.78	84013	83742.4	83295.1	83468.9	83493.1	83295.1	83322.9	83313.1	83324.6	83295.1	83295.1	83295.1	83295.1
910.68	83726.1	83753.6	83289.6	83457.9	83508.6	83289.7	83318	83307.9	83319.6	83289.6	83289.6	83289.6	83289.6
910.58	83354.2	83770.8	83286.3	83449.2	83529.8	83286.4	83315.3	83304.9	83316.8	83286.3	83286.3	83286.3	83286.3
910.48	84211.5	83795.4	83285.8	83443.6	83557.9	83285.9	83315.3	83304.6	83316.7	83285.8	83285.8	83285.8	83285.8
910.38	84282.8	83818.5	83278.7	83431.8	83584.4	83278.9	83308.9	83297.9	83310.2	83278.7	83278.7	83278.7	83278.7
910.28	84050.4	83846.8	83271.1	83419.5	83615.9	83271.3	83301.9	83290.6	83303.1	83271.1	83271.1	83271.1	83271.1
910.18	84098.5	83883.4	83265.1	83409.1	83655.3	83265.4	83296.6	83285	83297.7	83265.1	83265.1	83265.1	83265.1
910.08	84271.9	83927.1	83258.8	83398.6	83701.5	83259.2	83290.9	83279	83291.9	83258.8	83258.8	83258.8	83258.8
909.98	84182.3	83977.6	83251.1	83386.8	83754.4	83251.6	83283.9	83271.6	83284.7	83251.1	83251.1	83251.1	83251.1
909.88	84179.2	84037.8	83244	83375.9	83816.7	83244.6	83277.5	83264.9	83278.2	83244	83244	83244	83244
909.78	84531.7	84108.1	83236.8	83365	83888.8	83237.7	83271.1	83258.1	83271.7	83236.8	83236.8	83236.8	83236.8
909.68	84424.9	84186.6	83227	83351.6	83968.8	83228.1	83262	83248.6	83262.4	83227	83227	83227	83227
909.58	84644.4	84277.6	83217.9	83339.1	84061.1	83219.4	83253.6	83239.9	83253.9	83217.9	83217.9	83217.9	83217.9
909.48	84306.6	84379.5	83207	83324.9	84163.9	83209	83243.6	83229.4	83243.7	83207	83207	83207	83207
909.38	84138.8	84497.1	83198.6	83313.4	84282.1	83201.2	83236	83221.4	83235.9	83198.6	83198.6	83198.6	83198.6
909.28	84407.1	84629.7	83191.4	83303.2	84415.1	83194.8	83229.7	83214.7	83229.4	83191.4	83191.4	83191.4	83191.4
909.18	84981.1	84774.6	83182.2	83291.1	84560	83186.4	83221.3	83205.9	83220.9	83182.2	83182.2	83182.2	83182.2
909.08	85095.1	84929.5	83168.5	83274.6	84714.4	83173.9	83208.6	83192.6	83207.9	83168.5	83168.5	83168.5	83168.5
908.98	85660.9	85098.1	83153.8	83257.2	84882	83160.8	83194.8	83178.4	83193.9	83153.8	83153.8	83153.8	83153.8
908.88	85392	85276.3	83134.7	83235.6	85058.7	83143.6	83176.7	83159.7	83175.6	83134.7	83134.7	83134.7	83134.7
908.78	85184.5	85470.2	83117.5	83215.9	85250.5	83128.7	83160.5	83143	83159.2	83117.5	83117.5	83117.5	83117.5
908.68	85039.4	85678.7	83101.8	83197.7	85456.1	83115.9	83145.9	83127.8	83144.2	83101.8	83101.8	83101.8	83101.8
908.58	86219.1	85899.8	83087	83180.6	85673.4	83104.8	83132.2	83113.5	83130.3	83087	83087	83087	83087
908.48	86025.6	86122.2	83063.1	83154.6	85891.1	83085.4	83109.5	83090.2	83107.2	83063.1	83063.1	83063.1	83063.1
908.38	86481.4	86354.3	83040.6	83129.8	86117.3	83068.3	83088.1	83068.2	83085.5	83040.6	83040.6	83040.6	83040.6
908.28	86861	86589.1	83014.4	83101.5	86344.8	83048.8	83063.1	83042.5	83060.2	83014.4	83014.4	83014.4	83014.4
908.18	86736.2	86825	82985.1	83070.2	86571.8	83027.6	83035.1	83013.8	83031.8	82985.1	82985.1	82985.1	82985.1
908.08	87183.1	87062.7	82956.5	83039.7	86798.7	83008.9	83007.8	82985.8	83004.2	82956.5	82956.5	82956.5	82956.5
907.98	87189.6	87295.2	82924.3	83005.6	87018.2	82988.5	82977	82954.2	82973	82924.3	82924.3	82924.3	82924.3
907.88	87789.8	87522.2	82891.8	82971.3	87229.8	82970.2	82946	82922.3	82941.5	82891.8	82891.8	82891.8	82891.8
907.78	87851.5	87736	82854.5	82932.3	87425.2	82949.9	82910.2	82885.7	82905.2	82854.5	82854.5	82854.5	82854.5
907.68	88311.8	87937.3	82816.4	82892.5	87604.7	82932	82873.7	82848.3	82868.2	82816.4	82816.4	82816.4	82816.4
907.58	88333.8	88119.2	82774.6	82849	87760.9	82914	82833.4	82807.1	82827.4	82774.6	82774.6	82774.6	82774.6
907.48	88688.5	88281.9	82732.2	82805.1	87893.5	82899.8	82792.8	82765.5	82786.2	82732.2	82732.2	82732.2	82732.2
907.38	88361.6	88419.3	82686.8	82758.2	87995.9	82887.4	82749.2	82720.9	82742	82686.8	82686.8	82686.8	82686.8
907.28	88514.6	88534.1	82643.6	82713.4	88069.8	82882.6	82707.8	82678.4	82700	82643.6	82643.6	82643.6	82643.6
907.18	88890.6	88620.4	82598.9	82667.3	88108.9	82882.6	82665	82634.5	82656.5	82598.9	82598.9	82598.9	82598.9
907.08	89290.1	88675.1	82550.9	82617.9	88109	82886.4	82619.1	82587.4	82609.9	82550.9	82550.9	82550.9	82550.9
906.98	88678.1	88697.4	82499.6	82565.3	88068.9	82894.6	82569.9	82537	82559.9	82499.6	82499.6	82499.6	82499.6
906.88	88807.6	88695.7	82452.5	82516.9	87995.8	82915.7	82525.1	82490.8	82514.2	82452.5	82452.5	82452.5	82452.5
906.78	88912.2	88666	82404.1	82467.2	87884.8	82945	82479	82443.4	82467.2	82404.1	82404.1	82404.1	82404.1
906.68	88544.9	88611	82354.6	82416.4	87737.8	82983.8	82431.9	82394.8	82419.1	82354.6	82354.6	82354.6	82354.6
906.58	88529.7	88537.7	82307.4	82368	87560.9	83036.4	82387.3	82348.8	82373.5	82307.4	82307.4	82307.4	82307.4
906.48	88265.2	88447.7	82260	82319.4	87354.3	83101.1	82342.6	82302.5	82327.6	82260	82260	82260	82260
906.38	88331.2	88347.3	82214.2	82272.5	87124	83180.8	82299.6	82258	82283.5	82214.2	82214.2	82214.2	82214.2
906.28	87850.7	88238.9	82167.6	82224.8	86871	83273.9	82256	82212.7	82238.6	82167.6	82167.6	82167.6	82167.6
906.18	88234.1	88131.4	82124.3	82180.5	86603.6	83385.4	82215.9	82170.7	82197.1	82124.3	82124.3	82124.3	82124.3
906.08	87508.7	88023.3	82077.8	82132.9	86319.3	83509.4	82172.6	82125.7	82152.4	82077.8	82077.8	82077.8	82077.8
905.98	87383.2	87927.4	82036.4	82090.5	86030.3	83655.2	82134.7	82085.9	82112.9	82036.4	82036.4	82036.4	82036.4
905.88	87444	87843.6	81995.7	82048.8	85736	83818.6	82097.7	82046.9	82074.2	81995.7	81995.7	81995.7	81995.7
905.78	87484.4	87774.4	81954.2	82006.3	85438.4	83998.6	82060.1	82007.2	82034.7	81954.2	81954.2	81954.2	81954.2
905.68	88095.2	87723.2	81912.1	81963.3	85140.6	84195.8	82022	81967.1	81994.7	81912.1	81912.1	81912.1	81912.1
905.58	87306.4	87688.8	81865	81915.2	84841.4	84405.6	81979.3	81922.2	81949.8	81865	81865	81865	81865
905.48	87649.9	87684.1	81823.5	81872.9	84553.8	84638.6	81942.4	81883.2	81910.7	81823.5	81823.5	81823.5	81823.5
905.38	87832.7	87702.2	81779.1	81827.7	84271.5	84885.6	81903	81841.5	81868.7	81779.1	81779.1	81779.1	81779.1
905.28	88191.8	87745.6	81733	81780.7	83997.5	85147.1	81862.1	81798.3	81825.1	81733	81733	81733	81733
905.18	87405.7	87813.6	81683.8	81730.7	83731.7	85421	81818.4	81752.4	81778.5	81683.8	81683.8	81683.8	81683.8
905.08	88271.4	87914.6	81640.2	81686.3	83484.3	85714.4	81780.7	81712.4	81737.6	81640.2	81640.2	81640.2	81640.2
904.98	88636.6	88035.4	81589.7	81635	83243.2	86013.4	81736.5	81665.9	81690	81589.7	81589.7	81589.7	81589.7
904.88	87960.9	88178.4	81536	81580.6	83013	86319.6	81689.5	81616.6	81639.2	81536	81536	81536	81536
904.78	88083.9	88349.8	81487.1	81530.9	82801.6	86638.9	81647.7	81572.6	81593.4	81487.1	81487.1	81487.1	81487.1
904.68	88857.5	88541.2	81436.8	81479.9	82602.8	86963.1	81605.2	81527.9	81546.4	81436.8	81436.8	81436.8	81436.8
904.58	88953.1	88744.4	81380.3	81422.7	82411.6	87283.9	81556.9	81477.6	81493.2	81380.3	81380.3	81380.3	81380.3
904.48	89204.9	88961.8	81322.6	81364.3	82232.5	87604.1	81508.1	81426.8	81439.1	81322.6	81322.6	81322.6	81322.6
904.38	89430	89188.2	81262.6	81303.6	82063.8	87918.9	81457.5	81374.4	81382.7	81262.6	81262.6	81262.6	81262.6
904.28	89440.4	89420.1	81200.3	81240.7	81904.9	88225.3	81405.6	81320.8	81324.4	81200.3	81200.3	81200.3	81200.3
904.18	89450.7	89655.2	81137.6	81177.3	81756.6	88521.8	81353.9	81267.7	81265.7	81137.6	81137.6	81137.6	81137.6
904.08	89987.5	89889.1	81074.2	81113.3	81618.1	88804.5	81302.6	81215	81206.7	81074.2	81074.2	81074.2	81074.2
903.98	90551	90114	81006.3	81044.8	81484.4	89066.3	81247.7	81159.1	81143.3	81006.3	81006.3	81006.3	81006.3
903.88	90973.8	90325.2	80933.6	80971.5	81354.4	89303.2	81189.2	81099.6	81075.3	80933.6	80933.6	80933.6	80933.6
903.78	90127.5	90520	80857.1	80894.5	81228.4	89513	81128.2	81037.9	81003.8	80857.1	80857.1	80857.1	80857.1
903.68	91012.2	90704.6	80786.5	80823.3	81114.9	89702.5	81074.5	80983.6	80938.4	80786.5	80786.5	80786.5	80786.5
903.58	90955.6	90862.2	80708.6	80744.8	81000.3	89855.2	81015.2	80923.8	80866	80708.6	80708.6	80708.6	80708.6
903.48	91071	90997.3	80630.6	80666.2	80890.7	89975.8	80957.8	80865.7	80793.8	80630.6	80630.6	80630.6	80630.6
903.38	90575.1	91105.8	80551	80586.1	80784.2	90060.6	80901.3	80808.2	80720.4	80551	80551	80551	80551
903.28	90737	91190.8	80474.7	80509.3	80684.9	90112.2	80850.9	80756.1	80650.6	80474.7	80474.7	80474.7	80474.7
903.18	90961.1	91246.2	80396.5	80430.6	80587.1	90124.4	80802.6	80704.6	80579.3	80396.5	80396.5	80396.5	80396.5
903.08	90860.3	91271.2	80316	80349.6	80489.8	90095.3	80757.1	80653.3	80506.1	80316	80316	80316	80316
902.98	90919.1	91269.3	80235.7	80268.8	80395.2	90026.8	80718.4	80604.9	80433.5	80235.7	80235.7	80235.7	80235.7
902.88	90718.4	91241.2	80154.3	80186.9	80301.5	89917.7	80687.9	80558.2	80360.3	80154.3	80154.3	80154.3	80154.3
902.78	90603.3	91192.9	80073.8	80106	80210.5	89770.2	80671.1	80515.5	80288.5	80073.8	80073.8	80073.8	80073.8
902.68	90459.5	91129.1	79993.6	80025.3	80121.2	89584.4	80672.3	80476.2	80217.6	79993.6	79993.6	79993.6	79993.6
902.58	90727	91057.9	79913.9	79945.1	80033.6	89361.9	80698.1	80440.7	80147.8	79913.9	79913.9	79913.9	79913.9
902.48	90386	90986.5	79831.5	79862.3	79944.3	89101.2	80754.1	80406	80075.9	79831.5	79831.5	79831.5	79831.5
902.38	90746.1	90932.3	79751.1	79781.5	79857.9	88809.1	80855.7	80376.8	80006.8	79751.1	79751.1	79751.1	79751.1
902.28	90877.2	90905.9	79667.3	79697.3	79768.7	88482.7	81010.8	80347.9	79935.1	79667.3	79667.3	79667.3	79667.3
902.18	91373.9	90927.3	79581.9	79611.5	79678.5	88126.3	81236.9	80321	79862.6	79581.9	79581.9	79581.9	79581.9
902.08	91227.8	91013.7	79492.1	79521.3	79584.4	87740.5	81547.9	80293.5	79786.7	79492.1	79492.1	79492.1	79492.1
901.98	91192.6	91191.6	79402.7	79431.5	79491.1	87332.9	81967.1	80270.2	79712.3	79402.7	79402.7	79402.7	79402.7
901.88	91759.2	91480.3	79312.9	79341.3	79397.6	86906.6	82510.1	80250.3	79638.8	79312.9	79312.9	79312.9	79312.9
901.78	92104.6	91893.3	79218.1	79246.1	79299.5	86460.1	83187.1	80229.2	79561.6	79218.1	79218.1	79218.1	79218.1
901.68	92835.3	92446	79119.9	79147.6	79198.3	85998.4	84009.9	80208.4	79482.9	79119.9	79119.9	79119.9	79119.9
901.58	93981.5	93140.2	79015.4	79042.7	79091	85522.4	84976.4	80184.9	79399.9	79015.4	79015.4	79015.4	79015.4
901.48	94711.5	93969.9	78901.4	78928.3	78974.3	85031.9	86077.2	80155.3	79309.9	78901.4	78901.4	78901.4	78901.4
901.38	95754.6	94921.2	78781	78807.6	78851.4	84533.5	87294.3	80122.6	79216.7	78781	78781	78781	78781
901.28	96941.7	95962.9	78651.7	78677.9	78719.7	84027.8	88593.1	80084	79118.7	78651.7	78651.7	78651.7	78651.7
901.18	97437.4	97051.4	78512.3	78538.2	78578.2	83516.1	89926.1	80038.2	79016.2	78512.3	78512.3	78512.3	78512.3
901.08	99520.7	98132.2	78368.1	78393.7	78431.9	83006.7	91234.6	79990.1	78915.9	78368.1	78368.1	78368.1	78368.1
900.98	100403	99122.7	78207	78232.3	78268.7	82489.4	92431.8	79927.2	78808.3	78207	78207	78207	78207
900.88	101026	99947.8	78037.9	78062.9	78097.8	81975.7	93437.6	79858.1	78705.5	78037.9	78037.9	78037.9	78037.9
900.78	101952	100524	77862.8	77887.4	77920.8	81469.1	94162.8	79784.2	78613.5	77862.8	77862.8	77862.8	77862.8
900.68	101408	100772	77679.3	77703.6	77735.6	80968.4	94522.6	79702.9	78535.5	77679.3	77679.3	77679.3	77679.3
900.58	100410	100654	77498.5	77522.6	77553.1	80486.5	94471	79624.7	78489.2	77498.5	77498.5	77498.5	77498.5
900.48	99359.2	100169	77324	77347.7	77377	80027.1	93997.5	79552.5	78486.9	77324	77324	77324	77324
900.38	98798.6	99358.8	77156.1	77179.6	77207.6	79591.9	93135.3	79486.1	78538.9	77156.1	77156.1	77156.1	77156.1
900.28	97166.7	98301.1	76991.2	77014.4	77041.3	79177.2	91949.6	79421.4	78653.4	76991.2	76991.2	76991.2	76991.2
900.18	95384.3	97104.9	76837.6	76860.4	76886.2	78791.3	90536.3	79365.8	78852.6	76837.6	76837.6	76837.6	76837.6
900.08	94385.3	95878.1	76696.3	76718.9	76743.6	78435.5	88989.5	79319.9	79152	76696.3	76696.3	76696.3	76696.3
899.98	92993.8	94712	76561.5	76583.9	76607.6	78103.4	87385.4	79277.3	79562.2	76561.5	76561.5	76561.5	76561.5
899.88	92056.5	93696.4	76436.3	76458.4	76481.2	77797.8	85799.4	79240	80101.2	76436.3	76436.3	76436.3	76436.3
899.78	91941.3	92896.9	76317.3	76339.2	76361	77514.7	84283.6	79204.2	80780.9	76317.3	76317.3	76317.3	76317.3
899.68	91760.5	92359.8	76198.3	76219.9	76240.8	77246.9	82872.5	79162.9	81608.3	76198.3	76198.3	76198.3	76198.3
899.58	91905.5	92121	76079.8	76101.1	76121.2	76994.5	81595.4	79115.8	82591.8	76079.8	76079.8	76079.8	76079.8
899.48	91997.8	92194.8	75959.2	75980.3	75999.6	76753.9	80463	79060	83734.1	75959.2	75959.2	75959.2	75959.2
899.38	92826.1	92580.6	75837	75857.8	75876.4	76524.7	79480.5	78995.1	85031.3	75837	75837	75837	75837
899.28	93771.3	93255.4	75707.6	75728.2	75746	76300.2	78636.2	78914.8	86468	75707.6	75707.6	75707.6	75707.6
899.18	94681	94185.9	75570	75590.3	75607.4	76078.6	77917.1	78817.9	88024.6	75570	75570	75570	75570
899.08	95754.3	95324.7	75424.4	75444.5	75460.9	75859.2	77308.3	78703.9	89669.9	75424.4	75424.4	75424.4	75424.4
898.98	96391.8	96613.7	75269.5	75289.4	75305.2	75639.7	76790.2	78571.3	91365.6	75269.5	75269.5	75269.5	75269.5
898.88	97999.4	97986.6	75108.6	75128.3	75143.4	75422.5	76348.9	78423.1	93063.4	75108.6	75108.6	75108.6	75108.6
898.78	99313.5	99361.1	74934.2	74953.7	74968.2	75199.3	75960.1	78251.7	94699.2	74934.2	74934.2	74934.2	74934.2
898.68	101058	100659	74748.5	74767.8	74781.7	74971.4	75611.2	78059.1	96210.3	74748.5	74748.5	74748.5	74748.5
898.58	102068	101791	74548.1	74567.1	74580.5	74734.8	75286.8	77842.1	97520.2	74548.1	74548.1	74548.1	74548.1
898.48	102588	102682	74338.4	74357.3	74370.2	74494.2	74982.1	77606.4	98563.8	74338.4	74338.4	74338.4	74338.4
898.38	103170	103257	74123.2	74141.9	74154.2	74252.7	74693.3	77355.9	99275.1	74123.2	74123.2	74123.2	74123.2
898.28	103185	103455	73902	73920.4	73932.3	74009.1	74414	77090.5	99598.8	73902	73902	73902	73902
898.18	102933	103241	73678.9	73697.1	73708.6	73767.2	74144	76815	99503.8	73678.9	73678.9	73678.9	73678.9
898.08	102923	102605	73456	73474.1	73485	73528.5	73882.5	76531.8	98983.5	73456	73456	73456	73456
897.98	102068	101563	73231.6	73249.4	73259.9	73290.8	73625.3	76239.8	98055.4	73231.6	73231.6	73231.6	73231.6
897.88	100148	100164	73011.9	73029.5	73039.7	73060.1	73377.4	75946.1	96771.1	73011.9	73011.9	73011.9	73011.9
897.78	98107.8	98479	72805.2	72822.6	72832.4	72844.3	73145.9	75659.4	95200.2	72805.2	72805.2	72805.2	72805.2
897.68	96372	96576.6	72612.4	72629.7	72639	72644	72931.1	75381.5	93413.3	72612.4	72612.4	72612.4	72612.4
897.58	94230.5	94529.4	72431.4	72448.5	72457.5	72456.8	72730.3	75110.8	91482.4	72431.4	72431.4	72431.4	72431.4
897.48	91488.3	92407.9	72265.3	72282.3	72290.9	72285.7	72546.4	74851.2	89478.1	72265.3	72265.3	72265.3	72265.3
897.38	89772.1	90282.3	72118.9	72135.6	72143.9	72135.1	72383.6	74608.2	87470.2	72118.9	72118.9	72118.9	72118.9
897.28	87622.7	88198.5	71984.4	72001	72008.9	71997.3	72234.2	74374.8	85504.4	71984.4	71984.4	71984.4	71984.4
897.18	85883.7	86204.5	71865.3	71881.7	71889.3	71875.5	72101.4	74154.8	83628.2	71865.3	71865.3	71865.3	71865.3
897.08	84307.2	84335.1	71758.5	71774.7	71782.1	71766.6	71982	73946.1	81876.1	71758.5	71758.5	71758.5	71758.5
896.98	82934.3	82612.8	71662.9	71679	71686	71669.2	71874.7	73748	80270.3	71662.9	71662.9	71662.9	71662.9
896.88	81304.9	81054.6	71577	71592.9	71599.7	71582	71778.1	73559.8	78827.2	71577	71577	71577	71577
896.78	80013.1	79669	71502.9	71518.7	71525.2	71506.8	71694	73383.8	77555.1	71502.9	71502.9	71502.9	71502.9
896.68	78849.6	78453.2	71438.1	71453.7	71459.9	71441.1	71619.9	73218.1	76450.9	71438.1	71438.1	71438.1	71438.1
896.58	78216	77401.9	71381.6	71397.1	71403.1	71383.9	71554.9	73062.4	75508.8	71381.6	71381.6	71381.6	71381.6
896.48	77102.3	76499.7	71329.6	71344.9	71350.6	71331.3	71494.8	72912.9	74713.1	71329.6	71329.6	71329.6	71329.6
896.38	76506.6	75737.7	71285.6	71300.7	71306.2	71286.9	71443.3	72773.8	74054.7	71285.6	71285.6	71285.6	71285.6
896.28	75973.6	75096.6	71245.8	71260.8	71266.1	71246.9	71396.6	72641.6	73513.8	71245.8	71245.8	71245.8	71245.8
896.18	75763.7	74559.8	71209.8	71224.7	71229.7	71210.6	71354	72515.9	73073.9	71209.8	71209.8	71209.8	71209.8
896.08	75181.8	74110.2	71175.1	71189.8	71194.6	71175.7	71313.2	72394.9	72717.6	71175.1	71175.1	71175.1	71175.1
895.98	74314.5	73736	71144.6	71159.2	71163.8	71145	71276.9	72281.2	72432.9	71144.6	71144.6	71144.6	71144.6
895.88	73589	73427	71120.4	71134.9	71139.3	71120.8	71247.4	72177.6	72209.3	71120.4	71120.4	71120.4	71120.4
895.78	73695.9	73170.7	71101.6	71115.9	71120.2	71101.9	71223.5	72082.9	72034.6	71101.6	71101.6	71101.6	71101.6
895.68	73619.6	72951.4	71081.9	71096	71100.1	71082.1	71198.9	71990.9	71892.7	71081.9	71081.9	71081.9	71081.9
895.58	73035.3	72762.9	71062.5	71076.6	71080.4	71062.7	71175.1	71903.2	71777.6	71062.5	71062.5	71062.5	71062.5
895.48	72669.7	72602.7	71047.5	71061.4	71065.1	71047.6	71155.8	71823.6	71686.8	71047.5	71047.5	71047.5	71047.5
895.38	72518.4	72464.4	71035.1	71048.9	71052.4	71035.2	71139.4	71750.4	71613.7	71035.1	71035.1	71035.1	71035.1
895.28	72573.8	72342.4	71023.9	71037.5	71040.9	71023.9	71124.3	71682.1	71553.1	71023.9	71023.9	71023.9	71023.9
895.18	71983	72232.4	71012.1	71025.6	71028.8	71012.1	71108.9	71616.9	71500.4	71012.1	71012.1	71012.1	71012.1
895.08	71646.7	72137	71004.6	71018	71021.1	71004.7	71098.1	71559.7	71458.6	71004.6	71004.6	71004.6	71004.6
894.98	71711.5	72052.6	70999.8	71013	71015.9	70999.8	71090	71508.5	71424.1	70999.8	70999.8	70999.8	70999.8
894.88	71653.8	71975	70994.3	71007.5	71010.2	70994.4	71081.5	71460.2	71392.9	70994.3	70994.3	70994.3	70994.3
894.78	71800.6	71904.1	70989.3	71002.3	71005	70989.3	71073.6	71415.6	71364.9	70989.3	70989.3	70989.3	70989.3
894.68	71083.8	71837.6	70983.1	70996	70998.5	70983.1	71064.6	71372.8	71338.1	70983.1	70983.1	70983.1	70983.1
894.58	70914.9	71781.6	70982.4	70995.2	70997.5	70982.4	71061.2	71338.5	71318.7	70982.4	70982.4	70982.4	70982.4
894.48	70693.2	71731.3	70982.9	70995.6	70997.8	70982.9	71059.2	71308.2	71302.1	70982.9	70982.9	70982.9	70982.9
894.38	70744.1	71686.9	70985.1	70997.6	70999.8	70985.1	71059	71282.3	71288.6	70985.1	70985.1	70985.1	70985.1
894.28	70866.9	71645.9	70986.9	70999.4	71001.4	70986.9	71058.6	71258.4	71275.8	70986.9	70986.9	70986.9	70986.9
894.18	70721.6	71607.4	70987.8	71000.2	71002.1	70987.8	71057.3	71236	71263.2	70987.8	70987.8	70987.8	70987.8
894.08	70440.4	71573.3	70989.9	71002.1	71003.9	70989.9	71057.2	71216.8	71252.7	70989.9	70989.9	70989.9	70989.9
893.98	70779.5	71544.2	70994.1	71006.2	71007.9	70994.1	71059.4	71201.8	71245.1	70994.1	70994.1	70994.1	70994.1
893.88	71011.3	71515.2	70995.7	71007.7	71009.3	70995.7	71059.2	71186	71235.8	70995.7	70995.7	70995.7	70995.7
893.78	70350.7	71487.1	70995.6	71007.5	71009	70995.6	71057.2	71170.2	71225.4	70995.6	70995.6	70995.6	70995.6
893.68	70892	71466.1	71000.5	71012.3	71013.7	71000.5	71060.4	71161	71220.7	71000.5	71000.5	71000.5	71000.5
893.58	70358.9	71443.2	71001.3	71013	71014.3	71001.3	71059.5	71149.1	71212.5	71001.3	71001.3	71001.3	71001.3
893.48	70426	71426.3	71006.2	71017.8	71019	71006.2	71062.8	71142.6	71208.9	71006.2	71006.2	71006.2	71006.2
893.38	70669.2	71410.6	71010.6	71022.1	71023.3	71010.6	71065.7	71136.8	71205.3	71010.6	71010.6	71010.6	71010.6
893.28	71093.5	71394.8	71013.2	71024.6	71025.7	71013.2	71066.8	71130.2	71200.3	71013.2	71013.2	71013.2	71013.2
893.18	70633.2	71377.1	71012.6	71023.9	71024.9	71012.6	71064.8	71121.3	71192.6	71012.6	71012.6	71012.6	71012.6
893.08	70660.2	71364.3	71015.5	71026.7	71027.6	71015.5	71066.3	71116.8	71188.8	71015.5	71015.5	71015.5	71015.5
892.98	71018.2	71352.4	71018.2	71029.3	71030.1	71018.2	71067.7	71112.9	71185.1	71018.2	71018.2	71018.2	71018.2
892.88	70601.2	71294.2	71018.2	71018.2	71018.2	71018.2	71018.2	71018.2	71018.2	71249.5	71018.3	71062.8	71018.2
892.78	70891.3	71335.6	71018.2	71018.2	71018.2	71018.2	71018.2	71018.2	71018.2	71290	71018.3	71063.7	71018.2
892.68	70862.2	71385.4	71020.6	71020.6	71020.6	71020.6	71020.6	71020.6	71020.6	71338.9	71020.8	71067	71020.6
892.58	71491.2	71440.1	71021.4	71021.4	71021.4	71021.4	71021.4	71021.4	71021.4	71392.6	71021.6	71068.7	71021.4
892.48	71560.9	71502.2	71022.3	71022.3	71022.3	71022.3	71022.3	71022.3	71022.3	71453.7	71022.6	71070.6	71022.3
892.38	71322.5	71568.6	71019.6	71019.6	71019.6	71019.6	71019.6	71019.6	71019.6	71519.1	71019.9	71068.8	71019.6
892.28	71597.9	71643.1	71016.4	71016.4	71016.4	71016.4	71016.4	71016.4	71016.4	71592.5	71016.8	71066.6	71016.4
892.18	71204.6	71728.4	71014.6	71014.6	71014.6	71014.6	71014.6	71014.6	71014.6	71676.6	71015.2	71065.8	71014.6
892.08	71147.4	71822.1	71011.2	71011.2	71011.2	71011.2	71011.2	71011.2	71011.2	71769.2	71011.9	71063.5	71011.2
891.98	71402.5	71928.9	71010.1	71010.1	71010.1	71010.1	71010.1	71010.1	71010.1	71874.6	71011	71063.4	71010.1
891.88	71863.8	72047.4	71009.3	71009.3	71009.3	71009.3	71009.3	71009.3	71009.3	71991.8	71010.5	71063.8	71009.3
891.78	72061.6	72176.4	71007	71007	71007	71007	71007	71007	71007	72119.2	71008.5	71062.6	71007
891.68	71829.3	72315.3	71002	71002	71002	71002	71002	71002	71002	72256.5	71003.9	71058.8	71002
891.58	72500.2	72466.2	70995.8	70995.8	70995.8	70995.8	70995.8	70995.8	70995.8	72405.6	70998.3	71053.8	70995.8
891.48	72616.2	72631.9	70990.9	70990.9	70990.9	70990.9	70990.9	70990.9	70990.9	72569.3	70994.2	71050.2	70990.9
891.38	72270.4	72807.5	70982.1	70982.1	70982.1	70982.1	70982.1	70982.1	70982.1	72742.6	70986.2	71042.7	70982.1
891.28	72837.2	72996.3	70972.5	70972.5	70972.5	70972.5	70972.5	70972.5	70972.5	72928.9	70977.8	71034.5	70972.5
891.18	73080.4	73201	70964.9	70964.9	70964.9	70964.9	70964.9	70964.9	70964.9	73130.8	70971.6	71028.3	70964.9
891.08	73421.2	73416.5	70953.9	70953.9	70953.9	70953.9	70953.9	70953.9	70953.9	73343	70962.5	71018.8	70953.9
890.98	73741.6	73644	70941.5	70941.5	70941.5	70941.5	70941.5	70941.5	70941.5	73566.8	70952.3	71007.9	70941.5
890.88	73893.7	73882.7	70927	70927	70927	70927	70927	70927	70927	73801.2	70940.5	70994.9	70927
890.78	74053.4	74132	70910.5	70910.5	70910.5	70910.5	70910.5	70910.5	70910.5	74045.5	70927.4	70980.1	70910.5
890.68	74133.7	74392	70893	70893	70893	70893	70893	70893	70893	74299.7	70914.1	70964.3	70893
890.58	73978.4	74662	70874.5	70874.5	70874.5	70874.5	70874.5	70874.5	70874.5	74562.8	70900.7	70947.5	70874.5
890.48	74924.2	74940.7	70855.4	70855.4	70855.4	70855.4	70855.4	70855.4	70855.4	74833.6	70887.8	70930.2	70855.4
890.38	74996.7	75228.7	70837.2	70837.2	70837.2	70837.2	70837.2	70837.2	70837.2	75112.1	70877.1	70913.8	70837.2
890.28	75680.2	75517.6	70813.2	70813.2	70813.2	70813.2	70813.2	70813.2	70813.2	75389.9	70862.3	70891.8	70813.2
890.18	75577.7	75810.8	70788.8	70788.8	70788.8	70788.8	70788.8	70788.8	70788.8	75670.2	70848.8	70869.4	70788.8
890.08	75856.9	76103.4	70760.1	70760.1	70760.1	70760.1	70760.1	70760.1	70760.1	75947.4	70833.4	70842.8	70760.1
889.98	76345.4	76397.5	70731.9	70731.9	70731.9	70731.9	70731.9	70731.9	70731.9	76223.6	70820.9	70816.8	70731.9
889.88	76969.2	76689.3	70701.9	70701.9	70701.9	70701.9	70701.9	70701.9	70701.9	76494.4	70809.7	70789.1	70701.9
889.78	76972.4	76975.2	70668.9	70668.9	70668.9	70668.9	70668.9	70668.9	70668.9	76755.6	70798.9	70758.4	70668.9
889.68	77952.5	77252.5	70632	70632	70632	70632	70632	70632	70632	77004.2	70788.4	70723.9	70632
889.58	78137	77523.2	70594.9	70594.9	70594.9	70594.9	70594.9	70594.9	70594.9	77241.4	70782.2	70689.4	70594.9
889.48	78385.9	77779.1	70551.8	70551.8	70551.8	70551.8	70551.8	70551.8	70551.8	77458.4	70775.4	70648.9	70551.8
889.38	78535.4	78023.5	70507.4	70507.4	70507.4	70507.4	70507.4	70507.4	70507.4	77657.7	70773.4	70607.3	70507.4
889.28	78219.4	78254.1	70461.3	70461.3	70461.3	70461.3	70461.3	70461.3	70461.3	77836.2	70776.5	70564.1	70461.3
889.18	78572.7	78470.2	70414.1	70414.1	70414.1	70414.1	70414.1	70414.1	70414.1	77992.3	70786.2	70519.8	70414.1
889.08	79245.5	78673.6	70368.4	70368.4	70368.4	70368.4	70368.4	70368.4	70368.4	78126.8	70806.2	70477.3	70368.4
888.98	79185.3	78859.1	70320.3	70320.3	70320.3	70320.3	70320.3	70320.3	70320.3	78233.5	70833.7	70432.5	70320.3
888.88	79490.2	79024.6	70268.1	70268.1	70268.1	70268.1	70268.1	70268.1	70268.1	78309.2	70867.8	70383.7	70268.1
888.78	79595.4	79173.8	70215.9	70215.9	70215.9	70215.9	70215.9	70215.9	70215.9	78356.5	70914	70335.1	70215.9
888.68	79640.2	79304.9	70161.6	70161.6	70161.6	70161.6	70161.6	70161.6	70161.6	78372.3	70971.3	70284.6	70161.6
888.58	79334.2	79419.7	70106.4	70106.4	70106.4	70106.4	70106.4	70106.4	70106.4	78356.9	71042.1	70233.3	70106.4
888.48	79735.2	79519	70050.6	70050.6	70050.6	70050.6	70050.6	70050.6	70050.6	78310.4	71128.1	70181.7	70050.6
888.38	79461.6	79606.4	69996.2	69996.2	69996.2	69996.2	69996.2	69996.2	69996.2	78234.5	71232.7	70131.7	69996.2
888.28	79465.5	79679.1	69939.2	69939.2	69939.2	69939.2	69939.2	69939.2	69939.2	78125.5	71352.8	70079.2	69939.2
888.18	79989.7	79742.9	69883.5	69883.5	69883.5	69883.5	69883.5	69883.5	69883.5	77987.8	71493.8	70028.3	69883.5
888.08	79841.5	79798.5	69827.4	69827.4	69827.4	69827.4	69827.4	69827.4	69827.4	77820.7	71655.4	69977.2	69827.4
887.98	79393.5	79845.1	69767.9	69767.9	69767.9	69767.9	69767.9	69767.9	69767.9	77622.4	71835.4	69923	69767.9
887.88	79700.1	79889.2	69708.9	69708.9	69708.9	69708.9	69708.9	69708.9	69708.9	77398.3	72039.1	69869.7	69708.9
887.78	79813.6	79935.2	69652.2	69652.2	69652.2	69652.2	69652.2	69652.2	69652.2	77152	72268.9	69818.9	69652.2
887.68	80042.6	79981.7	69593.4	69593.4	69593.4	69593.4	69593.4	69593.4	69593.4	76881.1	72521.2	69766.3	69593.4
887.58	79710.8	80032.4	69533.6	69533.6	69533.6	69533.6	69533.6	69533.6	69533.6	76588.6	72798	69713	69533.6
887.48	79810.2	80089.4	69472.1	69472.1	69472.1	69472.1	69472.1	69472.1	69472.1	76276.7	73098.5	69658.5	69472.1
887.38	79987.7	80158.7	69412.2	69412.2	69412.2	69412.2	69412.2	69412.2	69412.2	75950.6	73426.6	69605.9	69412.2
887.28	80750.4	80240.1	69351.3	69351.3	69351.3	69351.3	69351.3	69351.3	69351.3	75610.8	73779	69552.9	69351.3
887.18	80261	80335.1	69289	69289	69289	69289	69289	69289	69289	75259.2	74155.1	69498.9	69289
887.08	80875.5	80442.4	69221.9	69221.9	69221.9	69221.9	69221.9	69221.9	69221.9	74894.8	74550.9	69440.6	69221.9
886.98	81152.8	80570.4	69157.3	69157.3	69157.3	69157.3	69157.3	69157.3	69157.3	74527.8	74972	69385.3	69157.3
886.88	81071.4	80714	69088.7	69088.7	69088.7	69088.7	69088.7	69088.7	69088.7	74153.8	75411	69326.7	69088.7
886.78	81392.6	80875.3	69018.1	69018.1	69018.1	69018.1	69018.1	69018.1	69018.1	73777.6	75867.2	69266.7	69018.1
886.68	81146.6	81056.5	68947.6	68947.6	68947.6	68947.6	68947.6	68947.6	68947.6	73403.3	76340.9	69207.5	68947.6
886.58	82107.5	81254.9	68874.7	68874.7	68874.7	68874.7	68874.7	68874.7	68874.7	73030.3	76827.2	69146.8	68874.7
886.48	82183.6	81472.4	68802.9	68802.9	68802.9	68802.9	68802.9	68802.9	68802.9	72664.3	77325.9	69087.9	68802.9
886.38	82594.5	81700.6	68725	68725	68725	68725	68725	68725	68725	72299.6	77827	69024	68725
886.28	82546.6	81942.3	68646.2	68646.2	68646.2	68646.2	68646.2	68646.2	68646.2	71943.2	78331.4	68960.2	68646.2
886.18	82854.9	82192.9	68564.6	68564.6	68564.6	68564.6	68564.6	68564.6	68564.6	71594.1	78833.3	68894.6	68564.6
886.08	83215.3	82452.3	68482.7	68482.7	68482.7	68482.7	68482.7	68482.7	68482.7	71256	79331.6	68830.1	68482.7
885.98	83748.5	82714.4	68398.6	68398.6	68398.6	68398.6	68398.6	68398.6	68398.6	70928	79818.9	68764.7	68398.6
885.88	83888	82975.6	68311.9	68311.9	68311.9	68311.9	68311.9	68311.9	68311.9	70610.2	80290.9	68698.2	68311.9
885.78	84295.6	83230.3	68221.5	68221.5	68221.5	68221.5	68221.5	68221.5	68221.5	70302.1	80741.3	68629.9	68221.6
885.68	84294.6	83476.8	68129.8	68129.8	68129.8	68129.8	68129.8	68129.8	68129.8	70006.4	81167.9	68562.1	68129.9
885.58	84990.1	83709.3	68035.2	68035.2	68035.2	68035.2	68035.2	68035.2	68035.2	69721.3	81564.6	68493.5	68035.3
885.48	85223.4	83925.4	67940	67940	67940	67940	67940	67940	67940	69449.5	81928.7	68426.9	67940.3
885.38	84996.5	84117.2	67840.2	67840.2	67840.2	67840.2	67840.2	67840.2	67840.2	69186.4	82252.2	68358.6	67840.6
885.28	85134.2	84283.2	67738.4	67738.4	67738.4	67738.4	67738.4	67738.4	67738.4	68934.6	82533.1	68291.7	67739.1
885.18	84795.8	84422.7	67637.4	67637.4	67637.4	67637.4	67637.4	67637.4	67637.4	68696.4	82770.4	68229.6	67638.5
885.08	85039.8	84530.8	67535	67535	67535	67535	67535	67535	67535	68468.9	82958.9	68171.3	67536.7
884.98	84988.6	84607.7	67434	67434	67434	67434	67434	67434	67434	68254.6	83097.7	68120.8	67436.5
884.88	84764.1	84649.3	67330.9	67330.9	67330.9	67330.9	67330.9	67330.9	67330.9	68049.3	83181.4	68076.6	67334.8
884.78	85097.2	84657.3	67227.5	67227.5	67227.5	67227.5	67227.5	67227.5	67227.5	67854.1	83209.5	68043	67233.3
884.68	84896	84634.5	67124.9	67124.9	67124.9	67124.9	67124.9	67124.9	67124.9	67669.3	83181.6	68024.8	67133.5
884.58	85156.1	84581.6	67019.7	67019.7	67019.7	67019.7	67019.7	67019.7	67019.7	67491	83093.7	68023.7	67032.3
884.48	84453.5	84507.8	66915.1	66915.1	66915.1	66915.1	66915.1	66915.1	66915.1	67321.5	82948.7	68049.4	66933.4
884.38	84569.8	84419.5	66808.3	66808.3	66808.3	66808.3	66808.3	66808.3	66808.3	67157.5	82744.3	68107.9	66834.6
884.28	84604	84334.3	66705	66705	66705	66705	66705	66705	66705	67003.9	82487.3	68215.5	66742.5
884.18	84412.8	84262.9	66600.4	66600.4	66600.4	66600.4	66600.4	66600.4	66600.4	66855.4	82174.5	68381	66653.2
884.08	84800	84224.3	66495	66495	66495	66495	66495	66495	66495	66711.7	81808.4	68620.7	66568.6
883.98	84899.3	84241.5	66390.1	66390.1	66390.1	66390.1	66390.1	66390.1	66390.1	66573.6	81393.4	68953.4	66491.7
883.88	84125.5	84335	66282.4	66282.4	66282.4	66282.4	66282.4	66282.4	66282.4	66437.1	80928.9	69395.2	66421
883.78	84454.9	84531.1	66173.4	66173.4	66173.4	66173.4	66173.4	66173.4	66173.4	66303.4	80420.6	69966.4	66360.8
883.68	85182.4	84858.9	66068.3	66068.3	66068.3	66068.3	66068.3	66068.3	66068.3	66177.1	79877.5	70690.3	66319
883.58	85487.6	85334.1	65960.7	65960.7	65960.7	65960.7	65960.7	65960.7	65960.7	66051.4	79297	71575	66292.7
883.48	85338.5	85969.9	65848.2	65848.2	65848.2	65848.2	65848.2	65848.2	65848.2	65923.6	78682	72625.6	66283.3
883.38	86584.2	86778.6	65733.2	65733.2	65733.2	65733.2	65733.2	65733.2	65733.2	65795.6	78038.9	73846	66297.7
883.28	86560.2	87760.2	65618.4	65618.4	65618.4	65618.4	65618.4	65618.4	65618.4	65669.9	77375.7	75226.7	66343.2
883.18	87385.5	88893.5	65495.7	65495.7	65495.7	65495.7	65495.7	65495.7	65495.7	65538	76688.8	76737.2	66416.6
883.08	88220.3	90158.7	65372.4	65372.4	65372.4	65372.4	65372.4	65372.4	65372.4	65407	75989.8	78348.2	66530.8
882.98	89284.5	91504.4	65243.6	65243.6	65243.6	65243.6	65243.6	65243.6	65243.6	65271.8	75279.2	79998.5	66685.6
882.88	90775.1	92869.9	65109.1	65109.1	65109.1	65109.1	65109.1	65109.1	65109.1	65132	74560.4	81618.6	66886.1
882.78	92760.2	94170.7	64967.6	64967.6	64967.6	64967.6	64967.6	64967.6	64967.6	64986.1	73837.1	83115.5	67134.7
882.68	93902.6	95308	64816.5	64816.5	64816.5	64816.5	64816.5	64816.5	64816.5	64831.5	73110.2	84383.5	67432.3
882.58	95072.5	96173.7	64652.9	64652.9	64652.9	64652.9	64652.9	64652.9	64652.9	64665	72380.1	85309.1	67778.3
882.48	95669.2	96673.9	64481.7	64481.7	64481.7	64481.7	64481.7	64481.7	64481.7	64491.3	71655.5	85794.7	68177.4
882.38	97070.6	96741.3	64302.6	64302.6	64302.6	64302.6	64302.6	64302.6	64302.6	64310.3	70938.5	85772	68628.4
882.28	97723.9	96360.3	64119	64119	64119	64119	64119	64119	64119	64125.1	70235.6	85226.6	69130
882.18	97091.6	95561.7	63926.2	63926.2	63926.2	63926.2	63926.2	63926.2	63926.2	63931	69543.9	84193.7	69671.5
882.08	96801.2	94426.4	63728.3	63728.3	63728.3	63728.3	63728.3	63728.3	63728.3	63732.1	68869.2	82761.3	70248.7
881.98	95293.5	93060.6	63533	63533	63533	63533	63533	63533	63533	63536	68220.8	81046	70856.9
881.88	93874.3	91558	63338.3	63338.3	63338.3	63338.3	63338.3	63338.3	63338.3	63340.6	67597.4	79153.9	71480.9
881.78	92091.8	90010.9	63151.2	63151.2	63151.2	63151.2	63151.2	63151.2	63151.2	63153.1	67007.2	77193.4	72110.9
881.68	89912.6	88483.1	62971.4	62971.4	62971.4	62971.4	62971.4	62971.4	62971.4	62972.8	66449.9	75245.2	72729.3
881.58	87762.8	87021.7	62800.9	62800.9	62800.9	62800.9	62800.9	62800.9	62800.9	62802	65927.5	73374.9	73320
881.48	85766.8	85658.6	62642.2	62642.2	62642.2	62642.2	62642.2	62642.2	62642.2	62643.1	65442.6	71634.3	73865.3
881.38	83607.5	84405	62495.2	62495.2	62495.2	62495.2	62495.2	62495.2	62495.2	62495.8	64994.2	70053.3	74347.3
881.28	81972.1	83261.1	62359	62359	62359	62359	62359	62359	62359	62359.5	64581.2	68650.5	74746.8
881.18	80220.1	82216.9	62234.6	62234.6	62234.6	62234.6	62234.6	62234.6	62234.6	62235	64203.6	67432.1	75050
881.08	79316.8	81251.6	62119	62119	62119	62119	62119	62119	62119	62119.3	63857.3	66390.7	75241.4
880.98	78228	80345.6	62013.1	62013.1	62013.1	62013.1	62013.1	62013.1	62013.1	62013.3	63542.3	65517.2	75312.1
880.88	77248.4	79470.6	61911.8	61911.8	61911.8	61911.8	61911.8	61911.8	61911.8	61912	63252.2	64790	75251.9
880.78	76287.8	78607.4	61816.3	61816.3	61816.3	61816.3	61816.3	61816.3	61816.3	61816.4	62987	64192.2	75060.7
880.68	75635.8	77737.5	61725.9	61725.9	61725.9	61725.9	61725.9	61725.9	61725.9	61726.1	62744.8	63703.6	74740.9
880.58	74480.5	76847.1	61640.7	61640.7	61640.7	61640.7	61640.7	61640.7	61640.7	61640.8	62524.2	63305.3	74299.1
880.48	73942	75927.9	61558.8	61558.8	61558.8	61558.8	61558.8	61558.8	61558.8	61558.8	62322.2	62978.7	73744.6
880.38	72902.2	74979.6	61483.2	61483.2	61483.2	61483.2	61483.2	61483.2	61483.2	61483.2	62140.3	62711.8	73093.7
880.28	72129.1	74002.2	61410.2	61410.2	61410.2	61410.2	61410.2	61410.2	61410.2	61410.2	61974	62488.8	72359.8
880.18	71580.2	73005.3	61343	61343	61343	61343	61343	61343	61343	61343	61824.9	62302.7	71563.6
880.08	70751.4	71996.6	61279.8	61279.8	61279.8	61279.8	61279.8	61279.8	61279.8	61279.8	61690.3	62143.9	70722
879.98	69970.7	70988.1	61219.5	61219.5	61219.5	61219.5	61219.5	61219.5	61219.5	61219.5	61567.9	62005.6	69853.7
879.88	68845	69993.4	61163.7	61163.7	61163.7	61163.7	61163.7	61163.7	61163.7	61163.7	61458.3	61884.7	68977.8
879.78	67996.8	69026.1	61112.2	61112.2	61112.2	61112.2	61112.2	61112.2	61112.2	61112.2	61360.4	61777.9	68112.1
879.68	67581.8	68099.8	61066.9	61066.9	61066.9	61066.9	61066.9	61066.9	61066.9	61066.9	61275.3	61684.9	67273.4
879.58	66557.1	67223	61026.3	61026.3	61026.3	61026.3	61026.3	61026.3	61026.3	61026.3	61200.7	61602.4	66472.6
879.48	65523.1	66402.8	60988	60988	60988	60988	60988	60988	60988	60988	61133.3	61526.8	65718.6
879.38	65147.4	65648.1	60955.4	60955.4	60955.4	60955.4	60955.4	60955.4	60955.4	60955.4	61076.1	61460.8	65022
879.28	64305	64964.1	60928.6	60928.6	60928.6	60928.6	60928.6	60928.6	60928.6	60928.6	61028.5	61403.8	64389
879.18	63909.9	64348.4	60903.9	60903.9	60903.9	60903.9	60903.9	60903.9	60903.9	60903.9	60986.3	61351.6	63818.3
879.08	64037.9	63803.3	60884	60884	60884	60884	60884	60884	60884	60884	60951.7	61306.5	63313.2
878.98	63344.6	63325.3	60866.3	60866.3	60866.3	60866.3	60866.3	60866.3	60866.3	60866.3	60921.8	61265.7	62870.6
878.88	63102.1	62907.6	60847.8	60847.8	60847.8	60847.8	60847.8	60847.8	60847.8	60847.8	60893	61225.8	62484.3
878.78	62860.2	62551.1	60833.1	60833.1	60833.1	60833.1	60833.1	60833.1	60833.1	60833.1	60869.9	61191.6	62155.9
878.68	62399.9	62248.2	60819.9	60819.9	60819.9	60819.9	60819.9	60819.9	60819.9	60819.9	60849.6	61160.2	61878.1
878.58	61965.5	61993.2	60807.9	60807.9	60807.9	60807.9	60807.9	60807.9	60807.9	60807.9	60831.9	61131.4	61645.7
878.48	61454.4	61782.4	60798.6	60798.6	60798.6	60798.6	60798.6	60798.6	60798.6	60798.6	60817.9	61106.4	61455.2
878.38	61358.9	61609.8	60791.8	60791.8	60791.8	60791.8	60791.8	60791.8	60791.8	60791.8	60807.2	61085.1	61301
878.28	61455.7	61471	60787.9	60787.9	60787.9	60787.9	60787.9	60787.9	60787.9	60787.9	60800.2	61067.6	61178.9
878.18	61011.9	61358.6	60784.6	60784.6	60784.6	60784.6	60784.6	60784.6	60784.6	60784.6	60794.4	61051.7	61081.7
878.08	61080.9	61267.2	60780.6	60780.6	60780.6	60780.6	60780.6	60780.6	60780.6	60780.6	60788.4	61035.9	61004.1
877.98	60777.5	61196	60779.3	60779.3	60779.3	60779.3	60779.3	60779.3	60779.3	60779.3	60785.4	61023.5	60945.6
877.88	60725.8	61138.8	60777.5	60777.5	60777.5	60777.5	60777.5	60777.5	60777.5	60777.5	60782.3	61011.4	60900

## Sheet: Ce 3d after THFA adsorption
Ce 3d spectra of 96CeOx/Ni after THFA adsorption
Binding Energy (eV)	Raw Intensity	Peak Sum	Background	Peak u'''	Peak u''	Peak u'	Peak u	Peak u0	Peak v'''	Peak v''	Peak v'	Peak v	Peak v0
920.98	68794.8	69145.8	68794.8	69111.1	68794.8	68794.8	68802.2	68798.2	68818.7	68794.8	68794.8	68794.8	68794.8
920.88	69061.2	69159.2	68794.8	69124.3	68794.8	68794.8	68802.2	68798.2	68818.9	68794.8	68794.8	68794.8	68794.8
920.78	68822.2	69171.6	68792.9	69136.3	68792.9	68792.9	68800.5	68796.4	68817.3	68792.9	68792.9	68792.9	68792.9
920.68	69171.5	69186.6	68792.8	69150.9	68792.8	68792.8	68800.3	68796.2	68817.3	68792.8	68792.8	68792.8	68792.8
920.58	69203.9	69200.1	68790.1	69164.1	68790.1	68790.1	68797.8	68793.6	68814.9	68790.1	68790.1	68790.1	68790.1
920.48	69047.7	69214.4	68787.3	69178.1	68787.3	68787.3	68795	68790.8	68812.3	68787.3	68787.3	68787.3	68787.3
920.38	68784.8	69230.9	68785.5	69194.3	68785.5	68785.5	68793.3	68789.1	68810.7	68785.5	68785.5	68785.5	68785.5
920.28	68723.6	69250.4	68785.5	69213.5	68785.5	68785.5	68793.4	68789.1	68810.9	68785.5	68785.5	68785.5	68785.5
920.18	69108.2	69271.8	68785.9	69234.5	68785.9	68785.9	68793.9	68789.6	68811.6	68785.9	68785.9	68785.9	68785.9
920.08	68911	69292	68783.7	69254.4	68783.7	68783.7	68791.7	68787.4	68809.6	68783.7	68783.7	68783.7	68783.7
919.98	68978.8	69315.3	68782.8	69277.3	68782.8	68782.8	68790.9	68786.5	68808.9	68782.8	68782.8	68782.8	68782.8
919.88	68683	69339.8	68781.4	69301.5	68781.4	68781.4	68789.7	68785.2	68807.8	68781.4	68781.4	68781.4	68781.4
919.78	69270.6	69368.5	68782.1	69329.8	68782.1	68782.1	68790.4	68785.9	68808.7	68782.1	68782.1	68782.1	68782.1
919.68	69227.9	69395.5	68778.7	69356.4	68778.7	68778.7	68787.1	68782.6	68805.6	68778.7	68778.7	68778.7	68778.7
919.58	68924.8	69425.3	68775.6	69385.8	68775.6	68775.6	68784.1	68779.5	68802.8	68775.6	68775.6	68775.6	68775.6
919.48	68534.7	69460.1	68774.6	69420.3	68774.6	68774.6	68783.2	68778.5	68802	68774.6	68774.6	68774.6	68774.6
919.38	69064.8	69501.1	68776.3	69460.9	68776.3	68776.3	68784.9	68780.2	68803.9	68776.3	68776.3	68776.3	68776.3
919.28	69351.9	69542.5	68774.3	69501.9	68774.3	68774.3	68783	68778.3	68802.1	68774.3	68774.3	68774.3	68774.3
919.18	69477.7	69586.8	68770.3	69545.8	68770.3	68770.3	68779.1	68774.3	68798.4	68770.3	68770.3	68770.3	68770.3
919.08	69285.2	69635.8	68765.4	69594.4	68765.4	68765.4	68774.3	68769.5	68793.8	68765.4	68765.4	68765.4	68765.4
918.98	69601.4	69693.3	68761.8	69651.5	68761.8	68761.8	68770.8	68765.9	68790.5	68761.8	68761.8	68761.8	68761.8
918.88	69501.4	69757.2	68756	69714.9	68756	68756	68765.1	68760.1	68784.9	68756	68756	68756	68756
918.78	69549	69832.4	68750.8	69789.8	68750.8	68750.8	68760.1	68755	68780.1	68750.8	68750.8	68750.8	68750.8
918.68	69804	69920.7	68745.3	69877.6	68745.3	68745.3	68754.6	68749.6	68774.8	68745.3	68745.3	68745.3	68745.3
918.58	69778.2	70023.6	68738	69980.1	68738	68738	68747.4	68742.3	68767.8	68738	68738	68738	68738
918.48	69702.7	70147.4	68730.8	70103.4	68730.8	68730.8	68740.3	68735.1	68760.9	68730.8	68730.8	68730.8	68730.8
918.38	70492.7	70296.8	68724.1	70252.4	68724.1	68724.1	68733.7	68728.4	68754.4	68724.1	68724.1	68724.1	68724.1
918.28	70611.2	70471.7	68711.9	70426.9	68711.9	68711.9	68721.6	68716.3	68742.5	68711.9	68711.9	68711.9	68711.9
918.18	70838.2	70683.3	68698.7	70638	68698.7	68698.7	68708.6	68703.2	68729.7	68698.7	68698.7	68698.7	68698.7
918.08	71025.5	70937.7	68683.9	70891.9	68683.9	68683.9	68693.9	68688.4	68715.2	68683.9	68683.9	68683.9	68683.9
917.98	70897.3	71243.3	68667.7	71197.1	68667.7	68667.7	68677.8	68672.3	68699.3	68667.7	68667.7	68667.7	68667.7
917.88	71863.7	71610.1	68652.3	71563.4	68652.3	68652.3	68662.5	68656.9	68684.2	68652.3	68652.3	68652.3	68652.3
917.78	72086.1	72038.8	68630.1	71991.5	68630.1	68630.1	68640.4	68634.8	68662.4	68630.1	68630.1	68630.1	68630.1
917.68	72307.9	72542.3	68606.2	72494.6	68606.2	68606.2	68616.7	68610.9	68638.8	68606.2	68606.2	68606.2	68606.2
917.58	72916.9	73126.7	68580.6	73078.5	68580.6	68580.6	68591.2	68585.4	68613.5	68580.6	68580.6	68580.6	68580.6
917.48	73836.8	73794.8	68550.6	73746.1	68550.6	68550.6	68561.3	68555.5	68583.9	68550.6	68550.6	68550.6	68550.6
917.38	74443.9	74546	68514.1	74496.7	68514.1	68514.1	68524.9	68519	68547.7	68514.1	68514.1	68514.1	68514.1
917.28	75550.8	75381.9	68473.1	75332.2	68473.1	68473.1	68484	68478	68507	68473.1	68473.1	68473.1	68473.1
917.18	76651.5	76295.2	68424.2	76244.8	68424.2	68424.2	68435.2	68429.1	68458.4	68424.2	68424.2	68424.2	68424.2
917.08	77150.2	77274.8	68367.3	77224	68367.3	68367.3	68378.5	68372.3	68401.9	68367.3	68367.3	68367.3	68367.3
916.98	78041.6	78310.8	68306.5	78259.4	68306.5	68306.5	68317.9	68311.6	68341.5	68306.5	68306.5	68306.5	68306.5
916.88	79147.4	79376.3	68239.2	79324.3	68239.2	68239.2	68250.7	68244.4	68274.6	68239.2	68239.2	68239.2	68239.2
916.78	80582.3	80439.3	68163.8	80386.7	68163.8	68163.8	68175.4	68169	68199.5	68163.8	68163.8	68163.8	68163.8
916.68	81237.2	81457.3	68077.9	81404.2	68077.9	68077.9	68089.7	68083.2	68114.1	68077.9	68077.9	68077.9	68077.9
916.58	83033.6	82383.9	67986.9	82330.2	67986.9	67986.9	67998.9	67992.3	68023.4	67986.9	67986.9	67986.9	67986.9
916.48	83522.8	83153.9	67882.9	83099.6	67882.9	67882.9	67895	67888.3	67919.8	67882.9	67882.9	67882.9	67882.9
916.38	84055.4	83714.4	67774.8	83659.4	67774.8	67774.8	67787	67780.2	67812.1	67774.8	67774.8	67774.8	67774.8
916.28	83553.8	84011.3	67662.2	83955.7	67662.2	67662.2	67674.6	67667.7	67699.9	67662.2	67662.2	67662.2	67662.2
916.18	83812.6	84014.7	67552.3	83958.5	67552.3	67552.3	67564.9	67557.9	67590.4	67552.3	67552.3	67552.3	67552.3
916.08	83915.7	83708.6	67439.9	83651.8	67439.9	67439.9	67452.6	67445.6	67478.4	67439.9	67439.9	67439.9	67439.9
915.98	82883.2	83112.2	67326	83054.6	67326	67326	67338.8	67331.7	67364.9	67326	67326	67326	67326
915.88	82819.4	82276.4	67218.4	82218.2	67218.4	67218.4	67231.4	67224.2	67257.8	67218.4	67218.4	67218.4	67218.4
915.78	81086.8	81251.7	67110.6	81192.8	67110.6	67110.6	67123.7	67116.4	67150.4	67110.6	67110.6	67110.6	67110.6
915.68	80291.6	80109.7	67013.9	80050.1	67013.9	67013.9	67027.3	67019.8	67054.2	67013.9	67013.9	67013.9	67013.9
915.58	78628.6	78901.9	66922.1	78841.6	66922.1	66922.1	66935.6	66928.1	66962.8	66922.1	66922.1	66922.1	66922.1
915.48	77540.5	77681.1	66841.2	77620.1	66841.2	66841.2	66854.9	66847.2	66882.3	66841.2	66841.2	66841.2	66841.2
915.38	75956.7	76482.8	66767.2	76421.1	66767.2	66767.2	66781.1	66773.3	66808.8	66767.2	66767.2	66767.2	66767.2
915.28	74818	75338.6	66703.6	75276.1	66703.7	66703.6	66717.7	66709.9	66745.8	66703.6	66703.6	66703.6	66703.6
915.18	73953.4	74265.5	66647.5	74202.2	66647.6	66647.5	66661.8	66653.9	66690.2	66647.5	66647.5	66647.5	66647.5
915.08	73062.5	73276.7	66597	73212.6	66597.1	66597	66611.5	66603.4	66640.1	66597	66597	66597	66597
914.98	73001.8	72379.6	66552.3	72314.6	66552.5	66552.3	66567	66558.8	66595.9	66552.3	66552.3	66552.3	66552.3
914.88	71799.4	71572.9	66507.7	71507.1	66507.9	66507.7	66522.6	66514.3	66551.9	66507.7	66507.7	66507.7	66507.7
914.78	71038.5	70863.9	66471.1	70797.2	66471.4	66471.1	66486.2	66477.8	66515.8	66471.1	66471.1	66471.1	66471.1
914.68	70738.3	70246.1	66439.6	70178.6	66439.9	66439.6	66454.8	66446.3	66484.7	66439.6	66439.6	66439.6	66439.6
914.58	69489.9	69711.8	66409.8	69643.4	66410.2	66409.8	66425.3	66416.6	66455.6	66409.8	66409.8	66409.8	66409.8
914.48	69755.8	69260	66388.5	69190.6	66389	66388.5	66404.3	66395.4	66434.8	66388.5	66388.5	66388.5	66388.5
914.38	69438.8	68873.1	66365.2	68802.7	66365.9	66365.2	66381.2	66372.3	66412.1	66365.2	66365.2	66365.2	66365.2
914.28	69396.1	68546.6	66344	68475.1	66344.7	66344	66360.2	66351.1	66391.4	66344	66344	66344	66344
914.18	68576.3	68270.4	66322.9	68197.9	66323.8	66322.9	66339.3	66330.1	66370.9	66322.9	66322.9	66322.9	66322.9
914.08	68142.4	68042.6	66307.3	67968.9	66308.4	66307.3	66324	66314.6	66355.9	66307.3	66307.3	66307.3	66307.3
913.98	67627.2	67853.3	66294.6	67778.4	66296	66294.6	66311.6	66302	66343.8	66294.6	66294.6	66294.6	66294.6
913.88	68255.8	67696.9	66285.4	67620.7	66287.1	66285.4	66302.6	66292.9	66335.2	66285.4	66285.4	66285.4	66285.4
913.78	67638.6	67560.2	66271.8	67482.6	66273.9	66271.8	66289.2	66279.4	66322.2	66271.8	66271.8	66271.8	66271.8
913.68	67608.3	67447.1	66262.3	67368.1	66264.9	66262.3	66280	66270	66313.4	66262.3	66262.3	66262.3	66262.3
913.58	67618.1	67350	66253	67269.3	66256.2	66253	66271	66260.8	66304.8	66253	66253	66253	66253
913.48	67447.4	67265.4	66243.6	67183	66247.5	66243.6	66261.8	66251.5	66296	66243.6	66243.6	66243.6	66243.6
913.38	67379.3	67192.2	66235.3	67107.9	66240	66235.3	66253.8	66243.3	66288.4	66235.3	66235.3	66235.3	66235.3
913.28	66810.2	67127.8	66227.4	67041.4	66233	66227.4	66246.2	66235.5	66281.1	66227.4	66227.4	66227.4	66227.4
913.18	67127.5	67074.1	66223.3	66985.4	66230.2	66223.3	66242.4	66231.6	66277.8	66223.3	66223.3	66223.3	66223.3
913.08	67353.1	67024	66217.1	66932.8	66225.4	66217.1	66236.5	66225.5	66272.3	66217.1	66217.1	66217.1	66217.1
912.98	67165.7	66977.1	66209.2	66883.1	66219.2	66209.2	66228.9	66217.7	66265.1	66209.2	66209.2	66209.2	66209.2
912.88	67098.6	66935.7	66202.6	66838.5	66214.5	66202.6	66222.6	66211.2	66259.3	66202.6	66202.6	66202.6	66202.6
912.78	66514	66898.4	66196.4	66797.6	66210.7	66196.4	66216.8	66205.2	66253.8	66196.4	66196.4	66196.4	66196.4
912.68	66542.3	66868.4	66194.2	66763.6	66211.2	66194.2	66214.9	66203.1	66252.4	66194.2	66194.2	66194.2	66194.2
912.58	66460.8	66841.1	66191.8	66731.9	66212	66191.8	66212.8	66200.8	66250.8	66191.8	66191.8	66191.8	66191.8
912.48	67060.3	66817.3	66189.9	66702.9	66213.9	66189.9	66211.3	66199.1	66249.8	66189.9	66189.9	66189.9	66189.9
912.38	66494.2	66791.9	66183.9	66671.9	66212.3	66183.9	66205.7	66193.2	66244.6	66183.9	66183.9	66183.9	66183.9
912.28	66993.5	66772.9	66181.8	66646.4	66215.2	66181.8	66203.9	66191.2	66243.3	66181.8	66181.8	66181.8	66181.8
912.18	66531.6	66752.9	66176.2	66619.1	66215.6	66176.2	66198.7	66185.8	66238.5	66176.2	66176.2	66176.2	66176.2
912.08	66217.4	66738.5	66173.7	66596.4	66219.9	66173.7	66196.6	66183.5	66236.9	66173.7	66173.7	66173.7	66173.7
911.98	66519.2	66728.7	66173.4	66577.3	66227.6	66173.4	66196.7	66183.3	66237.5	66173.4	66173.4	66173.4	66173.4
911.88	66386.8	66719.2	66171	66557.2	66234.2	66171	66194.7	66181.1	66236.1	66171	66171	66171	66171
911.78	66554.2	66713.1	66169.5	66539.2	66243.1	66169.5	66193.6	66179.8	66235.5	66169.5	66169.5	66169.5	66169.5
911.68	66906.4	66708.3	66166.9	66521	66252.4	66166.9	66191.4	66177.3	66233.8	66166.9	66166.9	66166.9	66166.9
911.58	66781.1	66703.8	66161.8	66501.3	66260.8	66161.8	66186.7	66172.3	66229.6	66161.8	66161.8	66161.8	66161.8
911.48	66996.7	66702.9	66157.5	66483.3	66272	66157.5	66182.9	66168.2	66226.4	66157.5	66157.5	66157.5	66157.5
911.38	66889.7	66703.3	66151.7	66464.6	66283.6	66151.7	66177.6	66162.6	66221.6	66151.7	66151.7	66151.7	66151.7
911.28	66682.7	66707.5	66146.6	66447.4	66298.3	66146.6	66172.9	66157.7	66217.5	66146.6	66146.6	66146.6	66146.6
911.18	66654.2	66716.3	66142.9	66432.2	66316.8	66142.9	66169.7	66154.1	66214.9	66142.9	66142.9	66142.9	66142.9
911.08	66744.2	66728.7	66139.3	66417.8	66338.2	66139.3	66166.7	66150.8	66212.4	66139.3	66139.3	66139.3	66139.3
910.98	66925.3	66744.1	66135.1	66403.4	66362	66135.1	66163	66146.8	66209.4	66135.1	66135.1	66135.1	66135.1
910.88	66848.6	66762	66129.7	66388.3	66387.8	66129.7	66158.1	66141.6	66205.1	66129.7	66129.7	66129.7	66129.7
910.78	66793.1	66784.5	66124.7	66374.1	66417.5	66124.7	66153.7	66136.8	66201.2	66124.7	66124.7	66124.7	66124.7
910.68	66535.3	66811.7	66120.1	66360.8	66451.5	66120.1	66149.6	66132.4	66197.8	66120.1	66120.1	66120.1	66120.1
910.58	66721.9	66845.2	66117.2	66349.6	66491.2	66117.2	66147.3	66129.7	66196.2	66117.2	66117.2	66117.2	66117.2
910.48	66699.2	66882.4	66113	66337.6	66534.1	66113	66143.8	66125.8	66193.2	66113	66113	66113	66113
910.38	67227.8	66924.7	66109	66326.1	66581.8	66109	66140.3	66121.9	66190.5	66109	66109	66109	66109
910.28	67053.4	66968.7	66101.2	66311.3	66630.7	66101.2	66133.2	66114.4	66184.1	66101.2	66101.2	66101.2	66101.2
910.18	66797.3	67019.6	66094.7	66297.9	66686.1	66094.7	66127.3	66108.1	66178.8	66094.7	66094.7	66094.7	66094.7
910.08	66916.8	67078.1	66089.8	66286.6	66748.7	66089.8	66123.1	66103.5	66175.3	66089.8	66089.8	66089.8	66089.8
909.98	66977.9	67141.8	66084.1	66274.8	66816.3	66084.1	66118.1	66098.1	66171	66084.1	66084.1	66084.1	66084.1
909.88	67002.1	67211.5	66077.9	66262.7	66889.3	66077.9	66112.6	66092.1	66166.3	66077.9	66077.9	66077.9	66077.9
909.78	67080.9	67287.5	66071.5	66250.7	66968.4	66071.5	66107	66086	66161.4	66071.5	66071.5	66071.5	66071.5
909.68	67421.1	67369.7	66064.6	66238.4	67053.4	66064.6	66100.8	66079.3	66155.9	66064.6	66064.6	66064.6	66064.6
909.58	67377.6	67456.3	66055.2	66223.9	67142.5	66055.2	66092.2	66070.2	66148.1	66055.2	66055.2	66055.2	66055.2
909.48	67471.6	67550.2	66046	66209.9	67238.6	66046	66083.9	66061.4	66140.6	66046	66046	66046	66046
909.38	67225.8	67650.4	66036.2	66195.3	67340.6	66036.2	66074.9	66051.8	66132.4	66036.2	66036.2	66036.2	66036.2
909.28	67301.7	67759.2	66027.9	66182.6	67451.1	66027.9	66067.5	66043.9	66125.8	66027.9	66027.9	66027.9	66027.9
909.18	67723.1	67874.6	66019.1	66169.5	67567.8	66019.1	66059.6	66035.4	66118.7	66019.1	66019.1	66019.1	66019.1
909.08	67482.2	67993.8	66007.4	66153.6	67688.1	66007.4	66048.8	66024	66108.7	66007.4	66007.4	66007.4	66007.4
908.98	67537.6	68121.5	65997.1	66139.4	67816.6	65997.2	66039.5	66014.1	66100.4	65997.1	65997.1	65997.1	65997.1
908.88	68011.4	68255.2	65986.5	66125	67950.9	65986.5	66029.9	66003.8	66091.6	65986.5	65986.5	65986.5	65986.5
908.78	67641.3	68391.9	65972.5	66107.4	68087.8	65972.5	66016.9	65990.2	66079.5	65972.5	65972.5	65972.5	65972.5
908.68	67701.2	68536.9	65961	66092.3	68233	65961	66006.5	65979	66069.9	65961	65961	65961	65961
908.58	68144	68686.9	65948.9	66076.9	68382.7	65949	65995.6	65967.4	66059.9	65948.9	65948.9	65948.9	65948.9
908.48	68648.4	68838.8	65933.8	66058.5	68534.2	65933.9	65981.5	65952.6	66046.9	65933.8	65933.8	65933.8	65933.8
908.38	68212.9	68991.4	65915	66036.6	68686.1	65915.2	65964	65934.3	66030.2	65915	65915	65915	65915
908.28	69120.6	69150.6	65899.1	66017.7	68844.4	65899.4	65949.3	65918.8	66016.6	65899.1	65899.1	65899.1	65899.1
908.18	69477.7	69306.6	65876.8	65992.5	68999.1	65877.2	65928.3	65897	65996.6	65876.8	65876.8	65876.8	65876.8
908.08	69519.5	69462.2	65851.9	65964.8	69153.2	65852.5	65904.8	65872.6	65974	65851.9	65851.9	65851.9	65851.9
907.98	69499.4	69618.9	65826.6	65936.8	69308	65827.4	65880.8	65847.7	65951.1	65826.6	65826.6	65826.6	65826.6
907.88	70105	69776	65801.2	65908.8	69463	65802.3	65856.9	65822.8	65928.1	65801.2	65801.2	65801.2	65801.2
907.78	70155.1	69928.4	65771.4	65876.5	69612.8	65773	65828.6	65793.5	65900.9	65771.4	65771.4	65771.4	65771.4
907.68	70471.8	70079.1	65741.1	65843.8	69760.6	65743.4	65799.9	65763.7	65873.3	65741.1	65741.1	65741.1	65741.1
907.58	70938.2	70225	65708.4	65808.7	69903	65711.5	65768.9	65731.6	65843.3	65708.4	65708.4	65708.4	65708.4
907.48	71143.4	70364.4	65672.2	65770.3	70038.4	65676.6	65734.4	65696	65809.9	65672.2	65672.2	65672.2	65672.2
907.38	71042.3	70497.8	65634.4	65730.3	70167.1	65640.3	65698.4	65658.7	65775	65634.4	65634.4	65634.4	65634.4
907.28	71364.7	70626.4	65597	65690.8	70290.3	65605.1	65662.8	65621.9	65740.6	65597	65597	65597	65597
907.18	71344.3	70746.7	65557.1	65648.8	70404.2	65568	65624.9	65582.7	65703.8	65557.1	65557.1	65557.1	65557.1
907.08	71640.6	70859.9	65517.1	65606.8	70509.7	65531.7	65586.9	65543.3	65666.9	65517.1	65517.1	65517.1	65517.1
906.98	71695	70963.2	65474.8	65562.6	70604	65494.3	65546.7	65501.7	65627.9	65474.8	65474.8	65474.8	65474.8
906.88	71375.1	71057.6	65431.8	65517.7	70687.5	65457.6	65505.9	65459.4	65588.2	65431.8	65431.8	65431.8	65431.8
906.78	72118.8	71145	65390.7	65474.8	70762	65424.6	65467.2	65419	65550.6	65390.7	65390.7	65390.7	65390.7
906.68	71362	71217.9	65344.1	65426.6	70819.4	65388.5	65423.1	65373.3	65507.7	65344.1	65344.1	65344.1	65344.1
906.58	71776.6	71286.1	65302.5	65383.3	70869	65360.2	65384	65332.4	65469.9	65302.5	65302.5	65302.5	65302.5
906.48	71654.7	71341.9	65257.8	65336.9	70902.3	65332.1	65342	65288.5	65429	65257.8	65257.8	65257.8	65257.8
906.38	71658.1	71388.8	65213.5	65291	70922.3	65308.8	65300.6	65245.2	65388.8	65213.5	65213.5	65213.5	65213.5
906.28	71622.5	71426.5	65169	65244.9	70927.5	65290.2	65258.9	65201.5	65348.3	65169	65169	65169	65169
906.18	71091.4	71455.9	65124.4	65198.8	70918	65277.6	65217.4	65157.8	65308	65124.4	65124.4	65124.4	65124.4
906.08	71285.6	71481.3	65083.1	65156.1	70896.9	65275.6	65179.5	65117.5	65271.2	65083.1	65083.1	65083.1	65083.1
905.98	70661.8	71498.8	65040.2	65111.8	70858.9	65280.5	65140	65075.7	65232.9	65040.2	65040.2	65040.2	65040.2
905.88	70435.5	71515.4	65001.3	65071.6	70809.8	65299.2	65104.8	65037.9	65198.9	65001.3	65001.3	65001.3	65001.3
905.78	70697.7	71530.1	64963.8	65032.7	70746.8	65330.7	65071.1	65001.4	65166.2	64963.8	64963.8	64963.8	64963.8
905.68	70566.9	71541.3	64924.1	64991.7	70666.9	65373.1	65035.5	64963	65131.8	64924.1	64924.1	64924.1	64924.1
905.58	70802.9	71553.7	64885.1	64951.5	70573	65430.8	65000.8	64925.2	65098.1	64885.1	64885.1	64885.1	64885.1
905.48	71223.9	71567.1	64844.2	64909.3	70463	65503.1	64964.4	64885.6	65062.8	64844.2	64844.2	64844.2	64844.2
905.38	71025.2	71582.6	64800.1	64864	70336.1	65590.5	64925.1	64842.8	65024.4	64800.1	64800.1	64800.1	64800.1
905.28	71044.1	71606.6	64757	64819.8	70197.4	65698.9	64887.2	64801.2	64987.4	64757	64757	64757	64757
905.18	71110.9	71640.4	64713.6	64775.2	70045.8	65828.7	64849.2	64759.2	64950.2	64713.6	64713.6	64713.6	64713.6
905.08	70921.5	71685.7	64669.3	64729.9	69882.1	65980.8	64810.7	64716.5	64912.4	64669.3	64669.3	64669.3	64669.3
904.98	71664.5	71746.7	64626.1	64685.6	69708.6	66158.5	64773.6	64674.9	64876	64626.1	64626.1	64626.1	64626.1
904.88	71692.8	71818.7	64577.4	64635.9	69520.1	66356	64731.5	64628	64834.4	64577.4	64577.4	64577.4	64577.4
904.78	71914.9	71908.3	64528.2	64585.7	69322.4	66579	64689.3	64580.6	64792.6	64528.2	64528.2	64528.2	64528.2
904.68	71783.3	72015.6	64477.2	64533.6	69115	66826.4	64645.7	64531.5	64749.2	64477.2	64477.2	64477.2	64477.2
904.58	72412.8	72143.4	64426.7	64482.1	68901.7	67099.9	64603.2	64483	64706.7	64426.7	64426.7	64426.7	64426.7
904.48	72117.9	72286.9	64371.4	64426	68678	67393.7	64556.6	64429.9	64659.9	64371.4	64371.4	64371.4	64371.4
904.38	72767	72451.7	64317.9	64371.5	68451.6	67712	64512.2	64378.6	64615.1	64317.9	64317.9	64317.9	64317.9
904.28	73242.5	72630.2	64259.4	64312.2	68216.9	68046.2	64463.8	64322.6	64565.8	64259.4	64259.4	64259.4	64259.4
904.18	72904.2	72821.8	64197.3	64249.2	67976.1	68394.6	64412.3	64263	64513.3	64197.3	64197.3	64197.3	64197.3
904.08	73557.2	73029.3	64137.1	64188.2	67735.9	68758.6	64363.7	64205.5	64463.2	64137.1	64137.1	64137.1	64137.1
903.98	73545.4	73242.6	64072	64122.2	67490.3	69127.3	64311	64143.2	64408.6	64072	64072	64072	64072
903.88	73913.3	73462.2	64006.5	64055.9	67245	69499.8	64259.1	64080.8	64354.1	64006.5	64006.5	64006.5	64006.5
903.78	74105.2	73680.8	63938	63986.6	66998.2	69868.1	64205.2	64015.5	64297.2	63938	63938	63938	63938
903.68	74479.2	73895	63867.7	63915.5	66751.7	70227.6	64150.9	63948.7	64239.1	63867.7	63867.7	63867.7	63867.7
903.58	74423.8	74097.6	63794.3	63841.4	66505.3	70570	64095	63879	64178.5	63794.3	63794.3	63794.3	63794.3
903.48	74805.4	74286.3	63720.8	63767.2	66262.4	70892.3	64040.6	63809.4	64118.5	63720.8	63720.8	63720.8	63720.8
903.38	74467.9	74452.2	63644.2	63689.8	66020.8	71184.4	63985	63737	64056	63644.2	63644.2	63644.2	63644.2
903.28	74916.9	74595	63569.4	63614.3	65786	71445.3	63933.3	63666.7	63996.2	63569.4	63569.4	63569.4	63569.4
903.18	74963.5	74704.2	63490.9	63535.1	65552.8	71663.7	63880.5	63593.1	63933.5	63490.9	63490.9	63490.9	63490.9
903.08	74842.4	74778.1	63411.6	63455.2	65324.6	71836.5	63829.9	63519.1	63870.8	63411.6	63411.6	63411.6	63411.6
902.98	74638.9	74814.2	63332.5	63375.5	65102.7	71960.5	63783.2	63445.7	63809.3	63332.5	63332.5	63332.5	63332.5
902.88	74002.5	74810.6	63254.4	63296.6	64888.2	72032	63742	63373.7	63749.8	63254.4	63254.4	63254.4	63254.4
902.78	73849.9	74769	63180	63221.7	64684.1	72051.4	63710.8	63306.1	63695.1	63180	63180	63180	63180
902.68	73999.1	74686.6	63106.3	63147.3	64487.1	72013.4	63688.1	63239.7	63642.3	63106.3	63106.3	63106.3	63106.3
902.58	73711	74564.1	63030.9	63071.4	64295.5	71915.3	63675	63172.5	63589.1	63030.9	63030.9	63030.9	63030.9
902.48	73793.6	74409.2	62957.1	62997	64112	71760.5	63678.6	63107.8	63538.8	62957.1	62957.1	62957.1	62957.1
902.38	74121.7	74227.4	62882.2	62921.5	63934.3	71548.1	63702.5	63043	63488.9	62882.2	62882.2	62882.2	62882.2
902.28	73551.5	74028.1	62804.5	62843.2	63760.4	71279	63753.1	62976.7	63437.9	62804.5	62804.5	62804.5	62804.5
902.18	73978.7	73832.4	62730.2	62768.3	63596.4	70963	63847.8	62915.6	63392	62730.2	62730.2	62730.2	62730.2
902.08	74293.7	73652.5	62652.4	62690	63435.4	70598.1	63993.5	62852.9	63344.6	62652.4	62652.4	62652.4	62652.4
901.98	73889.9	73512.1	62571.9	62609	63277.7	70189.8	64208.3	62790.1	63296.6	62571.9	62571.9	62571.9	62571.9
901.88	74191.7	73442.5	62493.6	62530.2	63128.3	69749.6	64516.8	62732.6	63253.1	62493.6	62493.6	62493.6	62493.6
901.78	74069.3	73467.6	62412.8	62448.8	62981.9	69278.5	64936.2	62676.2	63209.6	62412.8	62412.8	62412.8	62412.8
901.68	74110.5	73620.1	62332.2	62367.8	62841.2	68785.8	65492	62624.8	63169.2	62332.2	62332.2	62332.2	62332.2
901.58	74087.1	73926.4	62250.7	62285.8	62704.9	68277.4	66202.4	62578.3	63131.2	62250.7	62250.7	62250.7	62250.7
901.48	75029.2	74410.1	62168.9	62203.5	62573	67759.6	67084	62538.1	63096.3	62168.9	62168.9	62168.9	62168.9
901.38	75327.8	75078.4	62079.9	62114.1	62438.6	67232.4	68135.8	62498.8	63058.4	62079.9	62079.9	62079.9	62079.9
901.28	76173.5	75938.3	61988.3	62022.1	62305.8	66705.7	69357.6	62466.3	63022.4	61988.3	61988.3	61988.3	61988.3
901.18	76968.1	76973.9	61890.3	61923.6	62170.5	66180.7	70726.7	62438.2	62985.5	61890.3	61890.3	61890.3	61890.3
901.08	77763	78153	61786	61818.9	62032.8	65662.8	72203.8	62416.2	62948.7	61786	61786	61786	61786
900.98	78860.8	79425.8	61675.6	61708	61892.3	65155.2	73733	62401.7	62913.4	61675.6	61675.6	61675.6	61675.6
900.88	80095.9	80714.9	61556.7	61588.7	61746.6	64659.7	75231.1	62393.5	62878.9	61556.7	61556.7	61556.7	61556.7
900.78	81225.9	81924.7	61428.5	61460.1	61594.4	64177.4	76597.3	62391.9	62846.3	61428.5	61428.5	61428.5	61428.5
900.68	82751.2	82943.1	61291.7	61322.8	61436.2	63710.7	77714.8	62398	62818.9	61291.7	61291.7	61291.7	61291.7
900.58	84081.1	83646.8	61143.3	61174.1	61268.9	63258.2	78456	62409	62797	61143.3	61143.3	61143.3	61143.3
900.48	84626.2	83938.2	60984.7	61015.1	61093.5	62821.4	78719.3	62425.9	62786.2	60984.7	60984.7	60984.7	60984.7
900.38	84489.3	83770.8	60821.2	60851.2	60915.3	62406.1	78454.9	62452.7	62796.7	60821.2	60821.2	60821.2	60821.2
900.28	82838.4	83166.6	60657.6	60687.2	60738.7	62016.1	77681.1	62491.9	62839.4	60657.6	60657.6	60657.6	60657.6
900.18	82326	82215.3	60504.2	60533.5	60574	61660.9	76484.6	62551.2	62932.1	60504.2	60504.2	60504.2	60504.2
900.08	81236.3	81027.6	60353.3	60382.2	60413.2	61331.8	74973.6	62618	63075.3	60353.3	60353.3	60353.3	60353.3
899.98	80161.3	79732.1	60208.9	60237.5	60260.1	61031.2	73273.9	62691.1	63282.9	60208.9	60208.9	60208.9	60208.9
899.88	78317.6	78444.7	60071	60099.2	60114.7	60757.4	71499.9	62762.9	63565.3	60071	60071	60071	60071
899.78	76811.5	77263.6	59944.8	59972.7	59982	60514.2	69748.8	62830.2	63939.7	59944.8	59944.8	59944.8	59944.8
899.68	75737	76257.1	59828.2	59855.7	59859.8	60297.3	68088.2	62881	64416	59828.2	59828.2	59828.2	59828.2
899.58	75437.6	75473.2	59718.2	59745.4	59744.9	60102.1	66566.8	62902	65002.8	59718.2	59718.2	59718.2	59718.2
899.48	74426.3	74936.7	59609.5	59636.4	59632.1	59921.7	65208.4	62878.7	65706.9	59609.5	59609.5	59609.5	59609.5
899.38	74726.8	74668.4	59507	59533.6	59526.1	59759.2	64033.3	62809.2	66542.1	59507	59507	59507	59507
899.28	74448.7	74662.3	59401.8	59428.1	59417.8	59604.2	63031.9	62681.9	67507.4	59401.8	59401.8	59401.8	59401.8
899.18	75155.2	74916.8	59297.8	59323.7	59311.2	59459.1	62197.2	62502.6	68611.9	59297.8	59297.8	59297.8	59297.8
899.08	76034.8	75412	59188.1	59213.8	59199.3	59315.9	61505.9	62270.4	69847.3	59188.1	59188.1	59188.1	59188.1
898.98	76215.2	76128.4	59071.6	59097	59081	59172.2	60934.8	61993	71208.7	59071.6	59071.6	59071.6	59071.6
898.88	77354.7	77044.9	58953.1	58978.2	58960.8	59031.7	60467	61685.4	72687.4	58953.1	58953.1	58953.1	58953.1
898.78	78179.2	78123.9	58825.9	58850.6	58832.3	58886.9	60074.2	61350.9	74258.2	58825.9	58825.9	58825.9	58825.9
898.68	79418.2	79328.9	58692.1	58716.5	58697.4	58739.1	59739.6	61000.5	75896.1	58692.1	58692.1	58692.1	58692.1
898.58	80377.8	80607.6	58548.7	58572.9	58553.1	58584.8	59444.3	60639.1	77557.1	58548.7	58548.7	58548.7	58548.7
898.48	81862.1	81905.1	58397.8	58421.7	58401.4	58425.2	59177.4	60274.1	79194.3	58397.8	58397.8	58397.8	58397.8
898.38	82526.1	83146.6	58235.6	58259.2	58238.5	58256.3	58925.3	59906.7	80738.2	58235.6	58235.6	58235.6	58235.6
898.28	84154.4	84257.9	58067.6	58091	58070	58083.2	58686.4	59545.8	82119.5	58067.6	58067.6	58067.6	58067.6
898.18	85104.5	85145.1	57887.2	57910.4	57889.2	57898.9	58448.5	59186.8	83247.6	57887.2	57887.2	57887.2	57887.2
898.08	85630	85724.1	57699.1	57721.9	57700.7	57707.7	58212.5	58836	84040.5	57699.1	57699.1	57699.1	57699.1
897.98	85902.2	85923.1	57505.9	57528.6	57507.2	57512.3	57978.8	58496.6	84429.3	57505.9	57505.9	57505.9	57505.9
897.88	85917.4	85694.1	57309.6	57332	57310.6	57314.2	57747.4	58170.4	84367.3	57309.6	57309.6	57309.6	57309.6
897.78	85717.8	85025.8	57111.8	57133.9	57112.6	57115.2	57518.7	57858.8	83845.4	57111.8	57111.8	57111.8	57111.8
897.68	84074.9	83944.5	56914	56935.9	56914.7	56916.4	57293.5	57562.2	82891.7	56914	56914	56914	56914
897.58	82599.6	82519.2	56726.2	56747.9	56726.8	56727.9	57081	57289.6	81577	56726.2	56726.2	56726.2	56726.2
897.48	80847.7	80825.3	56547.3	56568.8	56547.7	56548.6	56879.8	57038.4	79978.5	56547.3	56547.3	56547.3	56547.3
897.38	79534	78950.7	56379.3	56400.5	56379.6	56380.2	56691.6	56809.2	78186	56379.3	56379.3	56379.3	56379.3
897.28	76922	76971.7	56219.2	56240.2	56219.4	56219.8	56513	56597.6	76277.5	56219.2	56219.2	56219.2	56219.2
897.18	74533.5	74965.7	56076	56096.8	56076.3	56076.5	56353	56411.3	74332	56076	56076	56076	56076
897.08	72443.5	72990.3	55948.4	55969	55948.6	55948.7	56209.9	56247.6	72408.6	55948.4	55948.4	55948.4	55948.4
896.98	70490.8	71085.9	55834.4	55854.7	55834.5	55834.6	56081.6	56103.3	70549	55834.4	55834.4	55834.4	55834.4
896.88	69126.6	69286.8	55733	55753.2	55733.1	55733.2	55967.2	55976.5	68788.7	55733	55733	55733	55733
896.78	67574.7	67611.3	55640.4	55660.3	55640.5	55640.5	55862.4	55862.5	67147.1	55640.4	55640.4	55640.4	55640.4
896.68	65254.1	66075.1	55557.9	55577.6	55558	55558	55768.7	55761.8	65640.6	55557.9	55557.9	55557.9	55557.9
896.58	64579.9	64693.7	55490.8	55510.4	55490.9	55490.9	55691.3	55679.1	64285.3	55490.8	55490.8	55490.8	55490.8
896.48	63856	63456.3	55428	55447.3	55428.1	55428	55618.8	55602.8	63071.4	55428	55428	55428	55428
896.38	62574.8	62362.6	55369.7	55388.9	55369.8	55369.8	55551.5	55532.7	61998.6	55369.7	55369.7	55369.7	55369.7
896.28	61668.8	61409.4	55319.9	55338.9	55319.9	55319.9	55493.4	55472.5	61064.4	55319.9	55319.9	55319.9	55319.9
896.18	61153.8	60584.9	55276	55294.8	55276	55276	55441.7	55419.3	60257.1	55276	55276	55276	55276
896.08	60250.2	59876.4	55235.4	55253.9	55235.4	55235.4	55393.7	55370.4	59564.5	55235.4	55235.4	55235.4	55235.4
895.98	59875.9	59274.1	55200.7	55219.1	55200.7	55200.7	55352.2	55328.2	58976.7	55200.7	55200.7	55200.7	55200.7
895.88	59424	58762.7	55168.4	55186.6	55168.4	55168.4	55313.5	55289	58478.7	55168.4	55168.4	55168.4	55168.4
895.78	59217.8	58330.3	55138.9	55157	55138.9	55138.9	55278.1	55253.3	58058.8	55138.9	55138.9	55138.9	55138.9
895.68	58505.2	57963.8	55110.7	55128.6	55110.8	55110.7	55244.2	55219.3	57703.8	55110.7	55110.7	55110.7	55110.7
895.58	58320.2	57656.6	55087.3	55105	55087.3	55087.3	55215.4	55190.5	57407.5	55087.3	55087.3	55087.3	55087.3
895.48	57566.5	57395.5	55064.9	55082.4	55064.9	55064.9	55188.1	55163.2	57156.5	55064.9	55064.9	55064.9	55064.9
895.38	57323	57176.7	55047.6	55065	55047.6	55047.6	55166.1	55141.3	56947.2	55047.6	55047.6	55047.6	55047.6
895.28	56690.9	56989.7	55031.9	55049.1	55031.9	55031.9	55145.9	55121.3	56769.1	55031.9	55031.9	55031.9	55031.9
895.18	56691.7	56831.4	55020.4	55037.4	55020.4	55020.4	55130.2	55105.9	56619.2	55020.4	55020.4	55020.4	55020.4
895.08	56598.7	56693	55008.9	55025.7	55008.9	55008.9	55114.7	55090.6	56488.7	55008.9	55008.9	55008.9	55008.9
894.98	56373.6	56571.2	54997.9	55014.6	54997.9	54997.9	55099.9	55076.1	56374.3	54997.9	54997.9	54997.9	54997.9
894.88	55702.3	56464.1	54988.4	55004.9	54988.4	54988.4	55086.8	55063.3	56274.2	54988.4	54988.4	54988.4	54988.4
894.78	56300.1	56372.3	54983.4	54999.8	54983.4	54983.4	55078.5	55055.2	56189	54983.4	54983.4	54983.4	54983.4
894.68	55994.9	56285.1	54974.3	54990.6	54974.3	54974.3	55066.2	55043.2	56108.1	54974.3	54974.3	54974.3	54974.3
894.58	55966.2	56207.4	54967.3	54983.4	54967.3	54967.3	55056.1	55033.5	56036.3	54967.3	54967.3	54967.3	54967.3
894.48	55363.5	56136.1	54960.4	54976.3	54960.4	54960.4	55046.3	55024	55970.7	54960.4	54960.4	54960.4	54960.4
894.38	55439.1	56074.4	54957.6	54973.4	54957.6	54957.6	55040.7	55018.8	55914.2	54957.6	54957.6	54957.6	54957.6
894.28	55253.7	56016.7	54954.2	54969.9	54954.2	54954.2	55034.8	55013.2	55861.7	54954.2	54954.2	54954.2	54954.2
894.18	55088.8	55964.4	54952.2	54967.7	54952.2	54952.2	55030.2	55008.9	55814.2	54952.2	54952.2	54952.2	54952.2
894.08	54975.1	55916.9	54951.2	54966.6	54951.2	54951.2	55026.8	55005.9	55771.2	54951.2	54951.2	54951.2	54951.2
893.98	54920.4	55873.3	54951.1	54966.3	54951.1	54951.1	55024.4	55003.8	55732	54951.1	54951.1	54951.1	54951.1
893.88	55154.5	55833.1	54951.3	54966.4	54951.3	54951.3	55022.4	55002.2	55696	54951.3	54951.3	54951.3	54951.3
893.78	55313.5	55793.9	54949.9	54964.8	54949.9	54949.9	55018.9	54999	55660.8	54949.9	54949.9	54949.9	54949.9
893.68	55245.2	55756	54947.3	54962.2	54947.3	54947.3	55014.4	54994.8	55626.7	54947.3	54947.3	54947.3	54947.3
893.58	55251.7	55720.8	54945.3	54960	54945.3	54945.3	55010.4	54991.2	55595.1	54945.3	54945.3	54945.3	54945.3
893.48	55262.9	55687.5	54943.2	54957.8	54943.2	54943.2	55006.4	54987.6	55565.3	54943.2	54943.2	54943.2	54943.2
893.38	55304.6	55656	54941	54955.4	54941	54941	55002.5	54983.9	55537.1	54941	54941	54941	54941
893.28	55644.7	55625.9	54938.4	54952.8	54938.4	54938.4	54998.3	54980.1	55510.2	54938.4	54938.4	54938.4	54938.4
893.18	55341.5	55595.1	54933.6	54947.8	54933.6	54933.6	54991.8	54973.9	55482.3	54933.6	54933.6	54933.6	54933.6
893.08	54777.7	55567.7	54930.7	54944.8	54930.7	54930.7	54987.4	54969.8	55457.9	54930.7	54930.7	54930.7	54930.7
892.98	54931.8	55289.4	54931.8	55084.2	55088.1	54980.7	54931.8	54969.7	55438.6	54931.8	54931.8	54931.8	54931.8
892.88	55437.1	55319.9	54931.8	54931.8	54931.8	54931.8	54931.8	54931.8	54931.8	55110.2	55091.7	54981.6	54931.8
892.78	55262.3	55352	54929.5	54929.5	54929.5	54929.5	54929.5	54929.5	54929.5	55137.6	55093.1	54980.2	54929.5
892.68	55189.2	55389.2	54927.9	54927.9	54927.9	54927.9	54927.9	54927.9	54927.9	55170	55095.4	54979.7	54927.9
892.58	55113.3	55431.6	54926.8	54926.8	54926.8	54926.8	54926.8	54926.8	54926.8	55207.4	55098.2	54979.4	54926.8
892.48	55361.1	55479.7	54925.9	54925.9	54925.9	54925.9	54925.9	54925.9	54925.9	55250.4	55101.5	54979.6	54925.9
892.38	55311.3	55532.4	54923.9	54923.9	54923.9	54923.9	54923.9	54923.9	54923.9	55297.8	55103.8	54978.6	54923.9
892.28	55564.9	55591.8	54922.1	54922.1	54922.1	54922.1	54922.1	54922.1	54922.1	55351.6	55106.5	54977.9	54922.1
892.18	55940	55656.9	54919.2	54919.2	54919.2	54919.2	54919.2	54919.2	54919.2	55411	55108.2	54976	54919.2
892.08	55540.5	55727.7	54914.5	54914.5	54914.5	54914.5	54914.5	54914.5	54914.5	55475.9	55108.3	54972.4	54914.5
891.98	55851.7	55808.4	54911.6	54911.6	54911.6	54911.6	54911.6	54911.6	54911.6	55550.5	55110.4	54970.7	54911.6
891.88	55577	55896.3	54907.3	54907.3	54907.3	54907.3	54907.3	54907.3	54907.3	55632.1	55111.2	54967.6	54907.3
891.78	55819.3	55994.7	54904.2	54904.2	54904.2	54904.2	54904.2	54904.2	54904.2	55723.8	55113.5	54965.8	54904.2
891.68	56200.6	56101.8	54900	54900	54900	54900	54900	54900	54900	55824	55114.9	54962.8	54900
891.58	55990.6	56217.3	54894	54894	54894	54894	54894	54894	54894	55932.4	55114.7	54958.1	54894
891.48	56654.6	56344.6	54889	54889	54889	54889	54889	54889	54889	56052.3	55115.7	54954.4	54889
891.38	56282.6	56480	54880.8	54880.8	54880.8	54880.8	54880.8	54880.8	54880.8	56180.1	55113.9	54947.7	54880.8
891.28	56320.4	56628.8	54874.4	54874.4	54874.4	54874.4	54874.4	54874.4	54874.4	56320.8	55114.1	54942.7	54874.4
891.18	56948.5	56789.4	54867.8	54867.8	54867.8	54867.8	54867.8	54867.8	54867.8	56473.1	55114.3	54937.6	54867.8
891.08	56768.3	56959.3	54858.2	54858.2	54858.2	54858.2	54858.2	54858.2	54858.2	56634.3	55111.9	54929.5	54858.2
890.98	56965.4	57142.4	54849.4	54849.4	54849.4	54849.4	54849.4	54849.4	54849.4	56808.4	55110.6	54922.3	54849.4
890.88	57123.3	57337	54839.7	54839.7	54839.7	54839.7	54839.7	54839.7	54839.7	56993.4	55108.7	54914.2	54839.7
890.78	57204.8	57543.2	54829.2	54829.2	54829.2	54829.2	54829.2	54829.2	54829.2	57189.7	55106.4	54905.4	54829.2
890.68	57407.7	57761.3	54818.3	54818.3	54818.3	54818.3	54818.3	54818.3	54818.3	57397.5	55104.2	54896.2	54818.3
890.58	58026.9	57990.3	54806.4	54806.4	54806.4	54806.4	54806.4	54806.4	54806.4	57615.6	55101.4	54886.2	54806.4
890.48	58581.7	58228.1	54791.6	54791.6	54791.6	54791.6	54791.6	54791.6	54791.6	57841.9	55096.2	54873.2	54791.6
890.38	58436.7	58474.1	54774.2	54774.2	54774.2	54774.2	54774.2	54774.2	54774.2	58075.7	55088.9	54857.7	54774.2
890.28	59093.7	58730.9	54757.3	54757.3	54757.3	54757.3	54757.3	54757.3	54757.3	58319.7	55082.9	54842.9	54757.3
890.18	59333.9	58994.1	54737.4	54737.4	54737.4	54737.4	54737.4	54737.4	54737.4	58569.3	55074.5	54825.1	54737.4
890.08	59061.1	59264.4	54716.2	54716.2	54716.2	54716.2	54716.2	54716.2	54716.2	58825.1	55065.7	54806.1	54716.2
889.98	59415.8	59543.3	54696.3	54696.3	54696.3	54696.3	54696.3	54696.3	54696.3	59088.5	55059	54788.3	54696.3
889.88	60032.7	59826.2	54674.6	54674.6	54674.6	54674.6	54674.6	54674.6	54674.6	59354.8	55051.6	54769	54674.6
889.78	60375.3	60110.9	54650	54650	54650	54650	54650	54650	54650	59621.5	55042.5	54746.8	54650
889.68	60849.2	60397.2	54623.7	54623.7	54623.7	54623.7	54623.7	54623.7	54623.7	59888.3	55033.2	54722.9	54623.7
889.58	61119.3	60682.6	54595	54595	54595	54595	54595	54595	54595	60152.5	55023.2	54696.9	54595
889.48	61782.9	60966.9	54565.1	54565.1	54565.1	54565.1	54565.1	54565.1	54565.1	60413.5	55013.8	54669.6	54565.1
889.38	61384.3	61246.1	54531.9	54531.9	54531.9	54531.9	54531.9	54531.9	54531.9	60667.1	55003.5	54639.3	54531.9
889.28	61990.2	61523.8	54500.4	54500.4	54500.4	54500.4	54500.4	54500.4	54500.4	60916.4	54997.5	54610.7	54500.4
889.18	61735.5	61793.9	54465.9	54465.9	54465.9	54465.9	54465.9	54465.9	54465.9	61154.7	54991.7	54579.3	54465.9
889.08	62490.5	62058.4	54432.5	54432.5	54432.5	54432.5	54432.5	54432.5	54432.5	61383.7	54990.6	54549.1	54432.5
888.98	62617.5	62311.6	54395.5	54395.5	54395.5	54395.5	54395.5	54395.5	54395.5	61597	54990.2	54515.4	54395.5
888.88	63066.8	62554.8	54357.7	54357.7	54357.7	54357.7	54357.7	54357.7	54357.7	61795.1	54994.1	54481	54357.7
888.78	62567.3	62785.4	54317.7	54317.7	54317.7	54317.7	54317.7	54317.7	54317.7	61974.6	55001.5	54444.6	54317.7
888.68	63395.3	63007.1	54279.8	54279.8	54279.8	54279.8	54279.8	54279.8	54279.8	62138.3	55017.9	54410.4	54279.8
888.58	63532.9	63212.7	54237.9	54237.9	54237.9	54237.9	54237.9	54237.9	54237.9	62277.9	55038	54372.5	54237.9
888.48	63767.5	63405.4	54195.1	54195.1	54195.1	54195.1	54195.1	54195.1	54195.1	62395.4	55066.4	54333.8	54195.1
888.38	63870.7	63584.2	54151.2	54151.2	54151.2	54151.2	54151.2	54151.2	54151.2	62488.5	55103.8	54294.1	54151.2
888.28	63973.9	63750.1	54106.5	54106.5	54106.5	54106.5	54106.5	54106.5	54106.5	62556.7	55152.3	54254	54106.5
888.18	63773.8	63903.8	54061.1	54061.1	54061.1	54061.1	54061.1	54061.1	54061.1	62599.1	55213.5	54213.3	54061.1
888.08	63898.5	64047.2	54016.5	54016.5	54016.5	54016.5	54016.5	54016.5	54016.5	62616.2	55290.4	54173.6	54016.5
887.98	63843.5	64180.5	53971.1	53971.1	53971.1	53971.1	53971.1	53971.1	53971.1	62605.8	55383.5	54133.4	53971.1
887.88	63399.3	64305.8	53925.7	53925.7	53925.7	53925.7	53925.7	53925.7	53925.7	62568.5	55495.2	54093.4	53925.7
887.78	63815.3	64427	53882.1	53882.1	53882.1	53882.1	53882.1	53882.1	53882.1	62506.1	55629.6	54055.6	53882.1
887.68	64329.4	64542.3	53836.5	53836.5	53836.5	53836.5	53836.5	53836.5	53836.5	62414.6	55784.7	54016	53836.5
887.58	64214.7	64653.8	53788.3	53788.3	53788.3	53788.3	53788.3	53788.3	53788.3	62294.2	55961.9	53974.1	53788.3
887.48	64758.1	64767	53740.3	53740.3	53740.3	53740.3	53740.3	53740.3	53740.3	62148.3	56166.5	53932.8	53740.3
887.38	64552.1	64881.8	53689.7	53689.7	53689.7	53689.7	53689.7	53689.7	53689.7	61975	56397.1	53889.2	53689.7
887.28	64758.1	65004.8	53639.8	53639.8	53639.8	53639.8	53639.8	53639.8	53639.8	61778.6	56659	53846.7	53639.8
887.18	64706.6	65137	53588.7	53588.7	53588.7	53588.7	53588.7	53588.7	53588.7	61558.5	56952.4	53803.4	53588.7
887.08	64871.9	65282.5	53537.6	53537.6	53537.6	53537.6	53537.6	53537.6	53537.6	61317.7	57279.3	53760.6	53537.6
886.98	64976	65443.4	53485.5	53485.5	53485.5	53485.5	53485.5	53485.5	53485.5	61056.6	57640.5	53717.3	53485.5
886.88	65311.4	65622.3	53432.7	53432.7	53432.7	53432.7	53432.7	53432.7	53432.7	60777.4	58036.5	53673.7	53432.7
886.78	65531.4	65820.6	53378.1	53378.1	53378.1	53378.1	53378.1	53378.1	53378.1	60481	58466.8	53629	53378.1
886.68	66224.7	66041	53322.2	53322.2	53322.2	53322.2	53322.2	53322.2	53322.2	60169.7	58932.2	53583.6	53322.2
886.58	66902.4	66282.4	53262.9	53262.9	53262.9	53262.9	53262.9	53262.9	53262.9	59843.6	59429.2	53535.4	53262.9
886.48	67027.4	66546	53200.2	53200.2	53200.2	53200.2	53200.2	53200.2	53200.2	59504.6	59957.2	53484.5	53200.2
886.38	67688.8	66834.3	53136.7	53136.7	53136.7	53136.7	53136.7	53136.7	53136.7	59157.7	60516.3	53433.6	53136.7
886.28	67148.7	67144.4	53069.8	53069.8	53069.8	53069.8	53069.8	53069.8	53069.8	58802.2	61101.6	53380.2	53069.8
886.18	68137.9	67481	53005.1	53005.1	53005.1	53005.1	53005.1	53005.1	53005.1	58445.4	61715.8	53329.8	53005.1
886.08	68140.5	67834.5	52935.5	52935.5	52935.5	52935.5	52935.5	52935.5	52935.5	58082.8	62346.9	53275.7	52935.6
885.98	69040.2	68206.9	52865.6	52865.6	52865.6	52865.6	52865.6	52865.6	52865.6	57720.2	62995.5	53222.3	52865.8
885.88	69277.9	68590.1	52791.3	52791.3	52791.3	52791.3	52791.3	52791.3	52791.3	57355.7	63651.1	53165.6	52791.6
885.78	69207.2	68982.6	52715.5	52715.5	52715.5	52715.5	52715.5	52715.5	52715.5	56993.6	64310.6	53108.8	52716
885.68	69571.9	69380.7	52639.7	52639.7	52639.7	52639.7	52639.7	52639.7	52639.7	56636.8	64969	53053.6	52640.4
885.58	69857.9	69775.6	52561.9	52561.9	52561.9	52561.9	52561.9	52561.9	52561.9	56284.9	65615.4	52997.9	52562.9
885.48	70066.6	70161.1	52482.4	52482.4	52482.4	52482.4	52482.4	52482.4	52482.4	55939.2	66242.8	52942.3	52483.9
885.38	70641.1	70529.2	52401.6	52401.6	52401.6	52401.6	52401.6	52401.6	52401.6	55601.3	66841.4	52887.5	52403.7
885.28	70719.4	70870.3	52317.7	52317.7	52317.7	52317.7	52317.7	52317.7	52317.7	55270.2	67400.4	52831.9	52320.8
885.18	70614.3	71178.2	52233.1	52233.1	52233.1	52233.1	52233.1	52233.1	52233.1	54948.9	67912.8	52778.3	52237.6
885.08	71501.6	71444.3	52148.7	52148.7	52148.7	52148.7	52148.7	52148.7	52148.7	54638.9	68368.4	52727.9	52155
884.98	71172.3	71655.9	52059.7	52059.7	52059.7	52059.7	52059.7	52059.7	52059.7	54336	68753.8	52676.7	52068.6
884.88	70962.7	71810.3	51971.9	51971.9	51971.9	51971.9	51971.9	51971.9	51971.9	54046.1	69064.5	52631.1	51984.2
884.78	71172.8	71900.3	51884.6	51884.6	51884.6	51884.6	51884.6	51884.6	51884.6	53768.9	69292	52591.5	51901.6
884.68	71035.5	71918.8	51795.9	51795.9	51795.9	51795.9	51795.9	51795.9	51795.9	53502.2	69427.6	52557.5	51819.3
884.58	71058.2	71864.6	51707.5	51707.5	51707.5	51707.5	51707.5	51707.5	51707.5	53247.8	69467.4	52532.6	51739.2
884.48	70830.4	71737	51618.5	51618.5	51618.5	51618.5	51618.5	51618.5	51618.5	53004.7	69407.8	52518.8	51661.4
884.38	70707.3	71540.6	51530.2	51530.2	51530.2	51530.2	51530.2	51530.2	51530.2	52773.7	69249.2	52520.8	51587.6
884.28	71053.4	71281.8	51442.1	51442.1	51442.1	51442.1	51442.1	51442.1	51442.1	52554.2	68992.8	52542.9	51518.2
884.18	70764.4	70969.1	51352	51352	51352	51352	51352	51352	51352	52343.3	68640.3	52589.1	51452.3
884.08	70762.4	70620.2	51262.7	51262.7	51262.7	51262.7	51262.7	51262.7	51262.7	52143.8	68200.8	52670	51393.8
883.98	69965.6	70251.7	51173.1	51173.1	51173.1	51173.1	51173.1	51173.1	51173.1	51953.6	67680.2	52794.1	51343.1
883.88	70261.7	69888.9	51086.7	51086.7	51086.7	51086.7	51086.7	51086.7	51086.7	51776.1	67091.4	52976.2	51305.4
883.78	69892.2	69551.1	50998.6	50998.6	50998.6	50998.6	50998.6	50998.6	50998.6	51605.5	66438.7	53225.1	51277.6
883.68	69702.3	69267.7	50911.8	50911.8	50911.8	50911.8	50911.8	50911.8	50911.8	51444.4	65734.6	53558.8	51265.1
883.58	69944.3	69065.7	50825.4	50825.4	50825.4	50825.4	50825.4	50825.4	50825.4	51291.4	64989.1	53992.2	51269.2
883.48	69580.8	68971.1	50737.5	50737.5	50737.5	50737.5	50737.5	50737.5	50737.5	51144	64209.1	54540	51290.6
883.38	70328.4	69013.3	50650.9	50650.9	50650.9	50650.9	50650.9	50650.9	50650.9	51004.3	63407.7	55219.3	51334.7
883.28	70441.3	69210.9	50560.5	50560.5	50560.5	50560.5	50560.5	50560.5	50560.5	50866.8	62588.1	56038.3	51399.2
883.18	70392.6	69586.2	50469.1	50469.1	50469.1	50469.1	50469.1	50469.1	50469.1	50733.7	61761	57009	51489.8
883.08	70302.1	70152	50377.5	50377.5	50377.5	50377.5	50377.5	50377.5	50377.5	50605.5	60935.5	58133.8	51609.7
882.98	71687.1	70913	50285.9	50285.9	50285.9	50285.9	50285.9	50285.9	50285.9	50481.7	60117.7	59409.5	51761.9
882.88	71981.3	71855.1	50187.6	50187.6	50187.6	50187.6	50187.6	50187.6	50187.6	50355.1	59307.8	60813.6	51941.3
882.78	72515.2	72965.4	50087.4	50087.4	50087.4	50087.4	50087.4	50087.4	50087.4	50230.4	58515.6	62326.8	52154.8
882.68	73764.8	74211.8	49984.3	49984.3	49984.3	49984.3	49984.3	49984.3	49984.3	50105.9	57744	63912.4	52402.5
882.58	74312.8	75542.6	49875	49875	49875	49875	49875	49875	49875	49978.1	56994.3	65514.4	52680.8
882.48	75673	76900.1	49762.7	49762.7	49762.7	49762.7	49762.7	49762.7	49762.7	49849.8	56272.1	67073.5	52992.8
882.38	77401.8	78200.3	49643.6	49643.6	49643.6	49643.6	49643.6	49643.6	49643.6	49717.1	55576.4	68505.1	53332.5
882.28	79078.7	79350.5	49516	49516	49516	49516	49516	49516	49516	49577.7	54907	69718.2	53695.6
882.18	79715.9	80253.6	49380.1	49380.1	49380.1	49380.1	49380.1	49380.1	49380.1	49431.8	54264.7	70618.9	54078.7
882.08	81029.9	80822.1	49240.7	49240.7	49240.7	49240.7	49240.7	49240.7	49240.7	49283.8	53655.2	71124.6	54480.5
881.98	81253	80986.8	49094.6	49094.6	49094.6	49094.6	49094.6	49094.6	49094.6	49130.5	53074.9	71173	54892.2
881.88	81788.1	80724.9	48946.8	48946.8	48946.8	48946.8	48946.8	48946.8	48946.8	48976.6	52528.6	70749.6	55310.5
881.78	81313.1	80052.7	48795.8	48795.8	48795.8	48795.8	48795.8	48795.8	48795.8	48820.5	52013.7	69880.3	55725.8
881.68	80218.8	79029.1	48646.4	48646.4	48646.4	48646.4	48646.4	48646.4	48646.4	48666.7	51533.3	68634.6	56133.7
881.58	79235.5	77735.3	48501.3	48501.3	48501.3	48501.3	48501.3	48501.3	48501.3	48517.9	51089.2	67105.4	56526.6
881.48	76926.9	76251.9	48360	48360	48360	48360	48360	48360	48360	48373.7	50678.7	65385.4	56894.2
881.38	74654.2	74663.5	48228.7	48228.7	48228.7	48228.7	48228.7	48228.7	48228.7	48239.9	50306.3	63571.2	57232.2
881.28	72931	73033.6	48107.2	48107.2	48107.2	48107.2	48107.2	48107.2	48107.2	48116.3	49969.9	61738.4	57530.7
881.18	70567.2	71409.6	47993.2	47993.2	47993.2	47993.2	47993.2	47993.2	47993.2	48000.5	49664.6	59945.3	57778.6
881.08	68682.8	69834.3	47889.4	47889.4	47889.4	47889.4	47889.4	47889.4	47889.4	47895.4	49391.8	58245.1	57970.2
880.98	67338.1	68329.6	47793.8	47793.8	47793.8	47793.8	47793.8	47793.8	47793.8	47798.6	49147	56668.5	58096.9
880.88	65992.7	66910.5	47704	47704	47704	47704	47704	47704	47704	47707.9	48925.9	55237.6	58151.1
880.78	64591.4	65583.3	47619.9	47619.9	47619.9	47619.9	47619.9	47619.9	47619.9	47623	48726.7	53964	58129.3
880.68	63469.5	64347.8	47541.9	47541.9	47541.9	47541.9	47541.9	47541.9	47541.9	47544.4	48547.9	52850.8	58030.5
880.58	62699.2	63198.8	47468.7	47468.7	47468.7	47468.7	47468.7	47468.7	47468.7	47470.7	48386.5	51893.9	57853.9
880.48	61893.8	62125	47398.7	47398.7	47398.7	47398.7	47398.7	47398.7	47398.7	47400.3	48239.5	51081.2	57600.1
880.38	61436.7	61117.3	47332.1	47332.1	47332.1	47332.1	47332.1	47332.1	47332.1	47333.3	48105.7	50400.6	57273.9
880.28	60632.6	60162.8	47267.3	47267.3	47267.3	47267.3	47267.3	47267.3	47267.3	47268.2	47982.1	49834.5	56879.7
880.18	59755.5	59252.6	47205.8	47205.8	47205.8	47205.8	47205.8	47205.8	47205.8	47206.6	47869.3	49368.1	56426.1
880.08	58879.6	58380	47148.2	47148.2	47148.2	47148.2	47148.2	47148.2	47148.2	47148.8	47766.7	48986.4	55922.6
879.98	58602.6	57537.7	47094.2	47094.2	47094.2	47094.2	47094.2	47094.2	47094.2	47094.7	47673.3	48674.3	55378.1
879.88	57329.9	56720.2	47041.3	47041.3	47041.3	47041.3	47041.3	47041.3	47041.3	47041.7	47585.6	48416.2	54800.7
879.78	56458.8	55929.7	46994.1	46994.1	46994.1	46994.1	46994.1	46994.1	46994.1	46994.3	47507.6	48205.3	54204.6
879.68	55507.6	55164.4	46950.5	46950.5	46950.5	46950.5	46950.5	46950.5	46950.5	46950.8	47436.8	48030.5	53597.9
879.58	54660.4	54427	46911.2	46911.2	46911.2	46911.2	46911.2	46911.2	46911.2	46911.4	47373.1	47884.8	52991.3
879.48	53982.6	53718.9	46875.6	46875.6	46875.6	46875.6	46875.6	46875.6	46875.6	46875.7	47315.6	47761.8	52392.5
879.38	53094.1	53043.3	46842.9	46842.9	46842.9	46842.9	46842.9	46842.9	46842.9	46843	47263.2	47656.2	51809.6
879.28	52652.4	52404.2	46814.2	46814.2	46814.2	46814.2	46814.2	46814.2	46814.2	46814.3	47216.6	47565.7	51250.2
879.18	52104.5	51802.1	46787.4	46787.4	46787.4	46787.4	46787.4	46787.4	46787.4	46787.4	47173.4	47485.5	50717.9
879.08	51074.9	51240.8	46762.9	46762.9	46762.9	46762.9	46762.9	46762.9	46762.9	46763	47133.9	47414.4	50218.2
878.98	50512.3	50723.7	46743.1	46743.1	46743.1	46743.1	46743.1	46743.1	46743.1	46743.1	47100.2	47353.2	49756.4
878.88	50524.3	50250.5	46725.8	46725.8	46725.8	46725.8	46725.8	46725.8	46725.8	46725.8	47070.1	47298.9	49333.1
878.78	49353.8	49818.5	46708.3	46708.3	46708.3	46708.3	46708.3	46708.3	46708.3	46708.3	47040.6	47247.9	48946.6
878.68	48987.8	49432.4	46696.2	46696.2	46696.2	46696.2	46696.2	46696.2	46696.2	46696.2	47017.2	47205.3	48602.2
878.58	48417.9	49087.9	46685.6	46685.6	46685.6	46685.6	46685.6	46685.6	46685.6	46685.6	46996.2	47166.9	48296.1
878.48	48004.7	48783.7	46677.7	46677.7	46677.7	46677.7	46677.7	46677.7	46677.7	46677.7	46978.2	47133.3	48027.5
878.38	47704.5	48517.4	46671.6	46671.6	46671.6	46671.6	46671.6	46671.6	46671.6	46671.6	46962.8	47103.6	47794.2
878.28	47656.5	48285.5	46666.8	46666.8	46666.8	46666.8	46666.8	46666.8	46666.8	46666.8	46949.1	47077	47593
878.18	47231.1	48084.1	46662.3	46662.3	46662.3	46662.3	46662.3	46662.3	46662.3	46662.3	46936.1	47052.2	47420.3
878.08	46825	47912.2	46659.7	46659.7	46659.7	46659.7	46659.7	46659.7	46659.7	46659.7	46925.4	47030.8	47275.3
877.98	46658.9	47766.5	46658.9	46658.9	46658.9	46658.9	46658.9	46658.9	46658.9	46658.9	46916.9	47012.6	47154.8
