# Supplementary material for: Inverse ceria-nickel catalyst for enhanced C–O bond hydrogenolysis of biomass and polyether
Source: Nat Commun. 2024 Sep 30;15:8444. doi: 10.1038/s41467-024-52704-9 (PMC11443077; doi:10.1038/s41467-024-52704-9)
Supplement: Supplementary file 3 — Source Data [file 41467_2024_52704_MOESM3_ESM.zip › Supplementary Figure 14c.xlsx]

## Sheet: 4CeOx-Ni
Ce3+/(Ce3++Ce4+) before adsorption	Ce3+/(Ce3++Ce4+) after THFA adsorption
0.67	0.65
OII/OI before adsorption	OII/OI after THFA adsorption
1.6	2.9

## Sheet: 96CeOx-Ni
Ce3+/(Ce3++Ce4+) before adsorption		Ce3+/(Ce3++Ce4+) after THFA adsorption
0.41		0.34
OII/OI before adsorption		OII/OI after THFA adsorption
0.6		0.5
