# Supplementary material for: Inverse ceria-nickel catalyst for enhanced C–O bond hydrogenolysis of biomass and polyether
Source: Nat Commun. 2024 Sep 30;15:8444. doi: 10.1038/s41467-024-52704-9 (PMC11443077; doi:10.1038/s41467-024-52704-9)
Supplement: Supplementary file 3 — Source Data [file 41467_2024_52704_MOESM3_ESM.zip › Supplementary Figure 16.xlsx]

## Sheet: 4CeOx-Ni
H-D exchange experiment over 4CeOx/Ni
Temperature (oC)	MS signal
38.284	1.71406e-07
38.3525	1.71375e-07
38.4211	1.71452e-07
38.4898	1.71417e-07
38.5584	1.71428e-07
38.6269	1.71367e-07
38.6957	1.71368e-07
38.7644	1.7138e-07
38.833	1.71325e-07
38.9016	1.71367e-07
38.9705	1.71335e-07
39.0389	1.71358e-07
39.1078	1.71239e-07
39.1761	1.71287e-07
39.2447	1.71335e-07
39.3135	1.71154e-07
39.3823	1.71376e-07
39.4508	1.71258e-07
39.5193	1.71218e-07
39.5878	1.71286e-07
39.6566	1.71311e-07
39.7252	1.71354e-07
39.7937	1.71377e-07
39.8621	1.71313e-07
39.9307	1.71442e-07
39.9995	1.71454e-07
40.0682	1.71416e-07
40.1366	1.7141e-07
40.2053	1.71317e-07
40.2739	1.71325e-07
40.3424	1.71249e-07
40.4111	1.71341e-07
40.4795	1.71335e-07
40.5482	1.7124e-07
40.617	1.71395e-07
40.6855	1.71341e-07
40.754	1.71167e-07
40.8225	1.71269e-07
40.8911	1.71326e-07
40.9599	1.71244e-07
41.0286	1.71262e-07
41.0974	1.71248e-07
41.166	1.71282e-07
41.2348	1.71249e-07
41.3035	1.71298e-07
41.3719	1.7125e-07
41.4404	1.71189e-07
41.5092	1.71307e-07
41.5779	1.71221e-07
41.6465	1.71225e-07
41.715	1.71254e-07
41.7835	1.71209e-07
41.8521	1.71108e-07
41.9208	1.71298e-07
41.9893	1.71203e-07
42.0578	1.71231e-07
42.1266	1.71297e-07
42.1952	1.71249e-07
42.2639	1.71283e-07
42.3323	1.71414e-07
42.401	1.71265e-07
42.4696	1.71263e-07
42.5384	1.71273e-07
42.6069	1.71276e-07
42.6756	1.71305e-07
42.7441	1.71307e-07
42.813	1.71281e-07
42.8818	1.71216e-07
42.9505	1.71305e-07
43.019	1.71324e-07
43.0878	1.71261e-07
43.1564	1.71251e-07
43.2251	1.71202e-07
43.2937	1.7125e-07
43.3623	1.71116e-07
43.4312	1.71251e-07
43.5001	1.71181e-07
43.5688	1.71222e-07
43.6374	1.71135e-07
43.7061	1.71307e-07
43.7749	1.7114e-07
43.8437	1.71233e-07
43.9123	1.71169e-07
43.9808	1.71082e-07
44.0496	1.71231e-07
44.1183	1.71012e-07
44.1869	1.71125e-07
44.2555	1.71175e-07
44.3242	1.71193e-07
44.393	1.71198e-07
44.4613	1.71155e-07
44.53	1.71169e-07
44.5985	1.71231e-07
44.6671	1.71195e-07
44.7359	1.71237e-07
44.8046	1.7125e-07
44.873	1.71255e-07
44.9415	1.71242e-07
45.0102	1.71411e-07
45.0788	1.7119e-07
45.1475	1.71271e-07
45.2161	1.71191e-07
45.2848	1.71153e-07
45.3536	1.71153e-07
45.4222	1.71203e-07
45.4905	1.71194e-07
45.5592	1.71207e-07
45.6278	1.71044e-07
45.6968	1.71028e-07
45.7653	1.71182e-07
45.8339	1.71327e-07
45.9024	1.71241e-07
45.9714	1.71342e-07
46.04	1.71263e-07
46.1085	1.7121e-07
46.177	1.71273e-07
46.2456	1.71218e-07
46.3143	1.71276e-07
46.3829	1.71364e-07
46.4514	1.71177e-07
46.5201	1.7124e-07
46.5887	1.713e-07
46.6572	1.71268e-07
46.7257	1.71326e-07
46.7943	1.71183e-07
46.8631	1.7123e-07
46.9316	1.71269e-07
47.0004	1.71306e-07
47.0689	1.71266e-07
47.1376	1.71212e-07
47.2062	1.71326e-07
47.2749	1.7123e-07
47.3433	1.71209e-07
47.412	1.71177e-07
47.4806	1.71186e-07
47.5494	1.71259e-07
47.6182	1.71088e-07
47.6869	1.71279e-07
47.7554	1.71309e-07
47.824	1.71233e-07
47.8928	1.71299e-07
47.9615	1.71122e-07
48.0298	1.71266e-07
48.0984	1.7132e-07
48.1673	1.71107e-07
48.2359	1.71366e-07
48.3044	1.71305e-07
48.3727	1.71102e-07
48.4413	1.71302e-07
48.5102	1.71277e-07
48.5788	1.71183e-07
48.6474	1.71319e-07
48.7159	1.71308e-07
48.7847	1.71259e-07
48.8535	1.71319e-07
48.9222	1.71308e-07
48.9907	1.71348e-07
49.0595	1.71273e-07
49.1281	1.71194e-07
49.1968	1.71302e-07
49.2654	1.712e-07
49.3339	1.71191e-07
49.4027	1.7116e-07
49.4715	1.71241e-07
49.5402	1.71199e-07
49.6086	1.71152e-07
49.6775	1.71278e-07
49.7461	1.71303e-07
49.8149	1.71295e-07
49.8834	1.71257e-07
49.952	1.71349e-07
50.0207	1.7127e-07
50.0895	1.71317e-07
50.1581	1.71377e-07
50.2268	1.7133e-07
50.2953	1.71366e-07
50.3639	1.71407e-07
50.4326	1.71316e-07
50.5012	1.71374e-07
50.5697	1.71434e-07
50.6383	1.71367e-07
50.707	1.71408e-07
50.7756	1.71345e-07
50.8441	1.71329e-07
50.9124	1.71376e-07
50.9811	1.71342e-07
51.0497	1.7133e-07
51.1184	1.71417e-07
51.1869	1.71385e-07
51.2555	1.71401e-07
51.3243	1.71437e-07
51.3931	1.71363e-07
51.4618	1.71616e-07
51.5301	1.71473e-07
51.5987	1.71438e-07
51.6675	1.7164e-07
51.736	1.71498e-07
51.8045	1.71422e-07
51.8732	1.714e-07
51.942	1.71497e-07
52.0109	1.71576e-07
52.0794	1.71371e-07
52.1481	1.71523e-07
52.2167	1.71632e-07
52.2854	1.71425e-07
52.354	1.71637e-07
52.4223	1.71684e-07
52.4908	1.71671e-07
52.5596	1.71628e-07
52.6281	1.71726e-07
52.6968	1.7156e-07
52.7652	1.71663e-07
52.8339	1.71631e-07
52.9025	1.71622e-07
52.9713	1.71774e-07
53.0398	1.71769e-07
53.1083	1.71858e-07
53.1768	1.71829e-07
53.2454	1.71732e-07
53.3143	1.71799e-07
53.3827	1.7182e-07
53.4514	1.71713e-07
53.52	1.71826e-07
53.5887	1.71925e-07
53.6573	1.71773e-07
53.726	1.71884e-07
53.7944	1.71734e-07
53.8631	1.71515e-07
53.9317	1.7163e-07
54.0002	1.71725e-07
54.0687	1.71759e-07
54.1373	1.71729e-07
54.2062	1.71765e-07
54.2747	1.71834e-07
54.3431	1.71882e-07
54.4118	1.71695e-07
54.4804	1.71802e-07
54.5491	1.71747e-07
54.6177	1.71761e-07
54.6862	1.71853e-07
54.7548	1.71697e-07
54.8235	1.71774e-07
54.8923	1.71813e-07
54.9608	1.71867e-07
55.0293	1.71992e-07
55.0979	1.71957e-07
55.1666	1.71928e-07
55.2351	1.72064e-07
55.3035	1.72085e-07
55.372	1.7192e-07
55.4408	1.7209e-07
55.5096	1.71934e-07
55.5783	1.71993e-07
55.6468	1.72208e-07
55.7154	1.72104e-07
55.7841	1.7222e-07
55.8525	1.7225e-07
55.9212	1.72117e-07
55.9897	1.72263e-07
56.0583	1.72432e-07
56.1271	1.72239e-07
56.1956	1.7241e-07
56.2641	1.72381e-07
56.3324	1.72351e-07
56.4012	1.72452e-07
56.47	1.72421e-07
56.5387	1.72386e-07
56.6072	1.72397e-07
56.6758	1.72438e-07
56.7445	1.72404e-07
56.8131	1.72476e-07
56.8816	1.72542e-07
56.9502	1.72448e-07
57.019	1.7253e-07
57.0877	1.72438e-07
57.1563	1.727e-07
57.2248	1.72658e-07
57.2935	1.72535e-07
57.3621	1.72677e-07
57.4308	1.72664e-07
57.4994	1.72597e-07
57.5679	1.72743e-07
57.6367	1.72802e-07
57.7053	1.72729e-07
57.774	1.72859e-07
57.8426	1.72891e-07
57.9113	1.72995e-07
57.9799	1.72825e-07
58.0487	1.72932e-07
58.1174	1.72767e-07
58.1859	1.72727e-07
58.2545	1.7283e-07
58.3233	1.72655e-07
58.3921	1.72773e-07
58.4604	1.72698e-07
58.5291	1.72704e-07
58.5979	1.72821e-07
58.6667	1.7278e-07
58.7353	1.72796e-07
58.8038	1.72918e-07
58.8725	1.72964e-07
58.9411	1.73012e-07
59.0099	1.73088e-07
59.0786	1.73135e-07
59.1472	1.7295e-07
59.2159	1.7305e-07
59.2847	1.72957e-07
59.3533	1.73018e-07
59.4221	1.73023e-07
59.4908	1.72989e-07
59.5596	1.72891e-07
59.6282	1.73056e-07
59.6967	1.73014e-07
59.7652	1.73038e-07
59.834	1.73009e-07
59.9027	1.73067e-07
59.9711	1.73085e-07
60.0396	1.7302e-07
60.1083	1.73183e-07
60.1769	1.7311e-07
60.2457	1.73067e-07
60.3142	1.73162e-07
60.3828	1.73162e-07
60.4515	1.7316e-07
60.5201	1.73184e-07
60.5888	1.73224e-07
60.6573	1.733e-07
60.7259	1.73231e-07
60.7947	1.7329e-07
60.8634	1.73377e-07
60.932	1.73466e-07
61.0005	1.73364e-07
61.0693	1.73375e-07
61.1381	1.73443e-07
61.2068	1.73301e-07
61.2752	1.73551e-07
61.3439	1.73464e-07
61.4125	1.73375e-07
61.4813	1.73544e-07
61.5502	1.73569e-07
61.6186	1.73616e-07
61.6871	1.73603e-07
61.7559	1.7358e-07
61.8247	1.7362e-07
61.8934	1.73726e-07
61.962	1.73706e-07
62.0307	1.73665e-07
62.0993	1.73788e-07
62.168	1.73682e-07
62.2366	1.73869e-07
62.3051	1.73885e-07
62.3739	1.73767e-07
62.4425	1.73922e-07
62.5112	1.73859e-07
62.5795	1.73856e-07
62.6482	1.73868e-07
62.7168	1.73824e-07
62.7855	1.73949e-07
62.8541	1.73859e-07
62.9228	1.73833e-07
62.9914	1.73908e-07
63.06	1.73974e-07
63.1285	1.73969e-07
63.197	1.73898e-07
63.2657	1.74007e-07
63.3343	1.73884e-07
63.4031	1.74177e-07
63.4718	1.74085e-07
63.5402	1.74101e-07
63.6089	1.74145e-07
63.6777	1.74061e-07
63.7463	1.74146e-07
63.815	1.74188e-07
63.8835	1.74187e-07
63.9521	1.74308e-07
64.0208	1.73995e-07
64.0896	1.74091e-07
64.1581	1.74212e-07
64.2267	1.74122e-07
64.2953	1.74263e-07
64.3641	1.74327e-07
64.4328	1.74281e-07
64.5013	1.74256e-07
64.5701	1.74213e-07
64.6387	1.74316e-07
64.7074	1.7428e-07
64.776	1.74372e-07
64.8447	1.74286e-07
64.9135	1.74367e-07
64.982	1.74468e-07
65.0508	1.74291e-07
65.1191	1.74393e-07
65.1879	1.74515e-07
65.2566	1.74454e-07
65.3254	1.74493e-07
65.3942	1.74486e-07
65.4628	1.74501e-07
65.5315	1.74399e-07
65.6001	1.74554e-07
65.6688	1.74412e-07
65.7372	1.74444e-07
65.8059	1.74626e-07
65.8745	1.74394e-07
65.9432	1.74433e-07
66.0117	1.74577e-07
66.0801	1.74477e-07
66.1488	1.74495e-07
66.2174	1.74536e-07
66.2859	1.74478e-07
66.3546	1.74524e-07
66.4231	1.74565e-07
66.4917	1.74515e-07
66.5603	1.74608e-07
66.6291	1.74714e-07
66.6976	1.746e-07
66.7663	1.74713e-07
66.8349	1.74799e-07
66.9036	1.7477e-07
66.9721	1.74749e-07
67.0407	1.74722e-07
67.1095	1.74594e-07
67.1782	1.74791e-07
67.2468	1.74512e-07
67.3153	1.74704e-07
67.3839	1.74908e-07
67.4524	1.74805e-07
67.5212	1.74889e-07
67.5897	1.74901e-07
67.6582	1.74953e-07
67.7268	1.74882e-07
67.7956	1.74871e-07
67.8645	1.74907e-07
67.9329	1.74994e-07
68.0014	1.74847e-07
68.0702	1.74924e-07
68.139	1.74946e-07
68.2075	1.74857e-07
68.276	1.75001e-07
68.3448	1.7491e-07
68.4135	1.74888e-07
68.4821	1.74978e-07
68.5507	1.74849e-07
68.6192	1.75052e-07
68.688	1.74997e-07
68.7567	1.7494e-07
68.8255	1.75074e-07
68.894	1.74955e-07
68.9626	1.75001e-07
69.0313	1.75169e-07
69.1001	1.75111e-07
69.1687	1.75011e-07
69.2372	1.75093e-07
69.3059	1.75145e-07
69.3743	1.75112e-07
69.4432	1.75159e-07
69.5118	1.75145e-07
69.5804	1.75195e-07
69.6489	1.7515e-07
69.7176	1.752e-07
69.7862	1.75146e-07
69.8547	1.75194e-07
69.9232	1.75133e-07
69.9918	1.75183e-07
70.0606	1.75251e-07
70.1291	1.75291e-07
70.1978	1.75241e-07
70.2664	1.7503e-07
70.3351	1.75148e-07
70.4037	1.75103e-07
70.4722	1.75127e-07
70.5407	1.75177e-07
70.6093	1.75184e-07
70.678	1.75316e-07
70.7468	1.7535e-07
70.8151	1.75284e-07
70.8839	1.75405e-07
70.9527	1.75328e-07
71.0214	1.75426e-07
71.0898	1.75391e-07
71.1583	1.75424e-07
71.2271	1.75442e-07
71.2956	1.7547e-07
71.3643	1.75299e-07
71.4328	1.75435e-07
71.5014	1.75477e-07
71.5702	1.75392e-07
71.639	1.75288e-07
71.7075	1.75503e-07
71.7763	1.75455e-07
71.8448	1.7537e-07
71.9134	1.75494e-07
71.9822	1.75491e-07
72.0507	1.75415e-07
72.1192	1.75485e-07
72.1879	1.75457e-07
72.2565	1.75407e-07
72.3253	1.75506e-07
72.3938	1.75516e-07
72.4625	1.75559e-07
72.5311	1.75627e-07
72.5999	1.75521e-07
72.6684	1.75672e-07
72.737	1.75714e-07
72.8057	1.7568e-07
72.8743	1.75756e-07
72.943	1.75715e-07
73.0116	1.7575e-07
73.0799	1.75822e-07
73.1484	1.75747e-07
73.2171	1.75678e-07
73.2856	1.75691e-07
73.354	1.75759e-07
73.4227	1.75684e-07
73.4913	1.75639e-07
73.56	1.75813e-07
73.6285	1.75772e-07
73.697	1.75682e-07
73.7656	1.75731e-07
73.8341	1.75795e-07
73.9027	1.75779e-07
73.9712	1.75712e-07
74.0399	1.75773e-07
74.1085	1.75791e-07
74.1771	1.75838e-07
74.2456	1.75779e-07
74.3141	1.75821e-07
74.3828	1.75785e-07
74.4514	1.75845e-07
74.5201	1.75943e-07
74.5884	1.75722e-07
74.657	1.75688e-07
74.7257	1.75944e-07
74.7943	1.75843e-07
74.863	1.75807e-07
74.9314	1.7586e-07
75.0001	1.75759e-07
75.0689	1.75858e-07
75.1376	1.75857e-07
75.2062	1.76038e-07
75.2748	1.75999e-07
75.3435	1.75841e-07
75.4123	1.76013e-07
75.4809	1.76017e-07
75.5494	1.75943e-07
75.6181	1.75901e-07
75.6867	1.7597e-07
75.7554	1.76026e-07
75.8242	1.75967e-07
75.8928	1.76119e-07
75.9615	1.76033e-07
76.0303	1.761e-07
76.0992	1.76118e-07
76.1679	1.76087e-07
76.2365	1.75959e-07
76.3053	1.75988e-07
76.3738	1.75957e-07
76.4425	1.75931e-07
76.5111	1.75973e-07
76.5798	1.75966e-07
76.6484	1.76156e-07
76.7171	1.76041e-07
76.7857	1.76094e-07
76.8545	1.76165e-07
76.923	1.76047e-07
76.9916	1.76185e-07
77.0601	1.76139e-07
77.1288	1.76006e-07
77.1974	1.76245e-07
77.2659	1.7609e-07
77.3349	1.76117e-07
77.4037	1.76066e-07
77.4723	1.76001e-07
77.541	1.76067e-07
77.6098	1.76114e-07
77.6783	1.76055e-07
77.7471	1.7607e-07
77.8157	1.76174e-07
77.8843	1.76124e-07
77.953	1.76225e-07
78.0216	1.7619e-07
78.0903	1.76039e-07
78.1593	1.76181e-07
78.2279	1.76152e-07
78.2967	1.76113e-07
78.3655	1.76264e-07
78.4342	1.76028e-07
78.5031	1.76112e-07
78.5719	1.76281e-07
78.6406	1.76288e-07
78.7091	1.76256e-07
78.7777	1.76243e-07
78.8465	1.76182e-07
78.9153	1.76247e-07
78.984	1.76156e-07
79.0523	1.76127e-07
79.1209	1.76317e-07
79.1896	1.76185e-07
79.2585	1.76251e-07
79.327	1.76269e-07
79.3955	1.76163e-07
79.4642	1.76324e-07
79.5328	1.76342e-07
79.6015	1.76154e-07
79.67	1.76169e-07
79.7386	1.76246e-07
79.8074	1.76175e-07
79.8762	1.76244e-07
79.9447	1.76043e-07
80.0132	1.76245e-07
80.082	1.76264e-07
80.1506	1.76196e-07
80.2193	1.76357e-07
80.2878	1.76314e-07
80.3564	1.76003e-07
80.4249	1.76251e-07
80.4937	1.763e-07
80.5625	1.76319e-07
80.6312	1.7627e-07
80.6998	1.76315e-07
80.7684	1.76224e-07
80.8371	1.76162e-07
80.9056	1.76337e-07
80.9741	1.76191e-07
81.0427	1.7627e-07
81.1115	1.76326e-07
81.18	1.76396e-07
81.2486	1.76229e-07
81.3171	1.76167e-07
81.3858	1.7629e-07
81.4544	1.76289e-07
81.5229	1.76283e-07
81.5914	1.76319e-07
81.66	1.7631e-07
81.7288	1.76397e-07
81.7975	1.76272e-07
81.866	1.76281e-07
81.9345	1.76253e-07
82.0033	1.76289e-07
82.0717	1.76174e-07
82.1402	1.76361e-07
82.2089	1.76289e-07
82.2775	1.76201e-07
82.3463	1.7634e-07
82.4151	1.76173e-07
82.4838	1.76374e-07
82.5521	1.76398e-07
82.6208	1.7632e-07
82.6894	1.76404e-07
82.7582	1.76426e-07
82.8265	1.76389e-07
82.8952	1.76528e-07
82.964	1.76376e-07
83.0325	1.76465e-07
83.1011	1.76545e-07
83.1698	1.76384e-07
83.2384	1.76366e-07
83.3072	1.76294e-07
83.376	1.7636e-07
83.4445	1.76344e-07
83.513	1.76379e-07
83.5818	1.76403e-07
83.6503	1.76379e-07
83.7189	1.76335e-07
83.7876	1.76493e-07
83.8562	1.76479e-07
83.925	1.76473e-07
83.9937	1.7638e-07
84.062	1.76411e-07
84.1308	1.76565e-07
84.1993	1.76387e-07
84.2681	1.76609e-07
84.3367	1.76609e-07
84.4051	1.76443e-07
84.4737	1.76395e-07
84.5424	1.76524e-07
84.611	1.76275e-07
84.6798	1.76656e-07
84.7483	1.7659e-07
84.8171	1.76536e-07
84.8859	1.76473e-07
84.9546	1.76649e-07
85.023	1.76605e-07
85.0915	1.76565e-07
85.1602	1.76563e-07
85.229	1.76604e-07
85.2975	1.76471e-07
85.3661	1.76569e-07
85.4348	1.76572e-07
85.5036	1.76596e-07
85.5722	1.76481e-07
85.641	1.76503e-07
85.7095	1.76699e-07
85.7783	1.76574e-07
85.847	1.76553e-07
85.9156	1.76614e-07
85.9843	1.76497e-07
86.0527	1.76547e-07
86.1214	1.7651e-07
86.1902	1.76383e-07
86.2588	1.76269e-07
86.3272	1.76304e-07
86.3958	1.76399e-07
86.4646	1.76408e-07
86.5334	1.7645e-07
86.6019	1.76423e-07
86.6704	1.76509e-07
86.7392	1.76505e-07
86.8077	1.76532e-07
86.8763	1.76486e-07
86.9448	1.76347e-07
87.0133	1.76578e-07
87.0823	1.76391e-07
87.1509	1.76471e-07
87.2194	1.76574e-07
87.2877	1.76506e-07
87.3567	1.76485e-07
87.4253	1.7648e-07
87.494	1.76501e-07
87.5625	1.7632e-07
87.6311	1.76567e-07
87.6997	1.76538e-07
87.7684	1.76524e-07
87.8369	1.76583e-07
87.9054	1.76366e-07
87.9739	1.76583e-07
88.0427	1.76498e-07
88.1113	1.76412e-07
88.1798	1.76612e-07
88.2483	1.76517e-07
88.3171	1.76463e-07
88.3857	1.76696e-07
88.4544	1.76575e-07
88.523	1.76541e-07
88.5917	1.76642e-07
88.6603	1.7673e-07
88.7293	1.76537e-07
88.7979	1.76699e-07
88.8666	1.76594e-07
88.9352	1.76624e-07
89.004	1.76674e-07
89.0728	1.7666e-07
89.1413	1.76673e-07
89.21	1.76581e-07
89.2786	1.76587e-07
89.3473	1.76648e-07
89.4157	1.76627e-07
89.4842	1.76618e-07
89.553	1.7676e-07
89.6218	1.76725e-07
89.6905	1.76462e-07
89.759	1.76471e-07
89.8276	1.76593e-07
89.8964	1.76589e-07
89.9649	1.76695e-07
90.0336	1.76834e-07
90.102	1.76815e-07
90.1707	1.7667e-07
90.2393	1.76792e-07
90.3081	1.76669e-07
90.3768	1.76737e-07
90.4451	1.76712e-07
90.5138	1.76516e-07
90.5826	1.76747e-07
90.6514	1.76572e-07
90.7198	1.76709e-07
90.7887	1.76732e-07
90.8575	1.76695e-07
90.9263	1.76555e-07
90.9949	1.76712e-07
91.0632	1.76794e-07
91.1319	1.76609e-07
91.2007	1.76697e-07
91.2693	1.76666e-07
91.3381	1.76741e-07
91.4066	1.76649e-07
91.4754	1.76588e-07
91.5441	1.76746e-07
91.6127	1.76548e-07
91.6812	1.76623e-07
91.7499	1.76757e-07
91.8187	1.76706e-07
91.8873	1.7675e-07
91.9558	1.76767e-07
92.0243	1.76663e-07
92.0929	1.76741e-07
92.1616	1.76768e-07
92.2302	1.76688e-07
92.2989	1.76763e-07
92.3675	1.76731e-07
92.4362	1.76696e-07
92.505	1.76644e-07
92.5735	1.76567e-07
92.6419	1.76489e-07
92.7106	1.76549e-07
92.7794	1.76425e-07
92.8479	1.76587e-07
92.9168	1.76611e-07
92.9853	1.76644e-07
93.054	1.76479e-07
93.1228	1.76654e-07
93.1913	1.76549e-07
93.2599	1.76589e-07
93.3284	1.76493e-07
93.397	1.76374e-07
93.4659	1.76432e-07
93.5343	1.76392e-07
93.6028	1.76369e-07
93.6715	1.7648e-07
93.7401	1.7668e-07
93.8088	1.76592e-07
93.8774	1.76639e-07
93.9459	1.76706e-07
94.0147	1.7672e-07
94.0833	1.76703e-07
94.152	1.76692e-07
94.2206	1.76743e-07
94.2891	1.76794e-07
94.3578	1.76773e-07
94.4264	1.76841e-07
94.4949	1.76743e-07
94.5636	1.76695e-07
94.632	1.76668e-07
94.7008	1.76779e-07
94.7695	1.7679e-07
94.838	1.76836e-07
94.9065	1.76842e-07
94.9751	1.76784e-07
95.0439	1.76717e-07
95.1124	1.76771e-07
95.1807	1.76752e-07
95.2495	1.76629e-07
95.3182	1.76736e-07
95.387	1.76751e-07
95.4555	1.76624e-07
95.5241	1.76756e-07
95.5927	1.76657e-07
95.6614	1.76631e-07
95.73	1.76718e-07
95.7985	1.76668e-07
95.8672	1.76667e-07
95.936	1.76646e-07
96.0046	1.76682e-07
96.0733	1.7654e-07
96.1419	1.76681e-07
96.2107	1.76667e-07
96.2794	1.76655e-07
96.3482	1.7667e-07
96.4168	1.76673e-07
96.4855	1.7672e-07
96.554	1.76702e-07
96.6228	1.76559e-07
96.6914	1.76685e-07
96.7601	1.7665e-07
96.8287	1.76531e-07
96.8974	1.7655e-07
96.9661	1.76654e-07
97.0346	1.76584e-07
97.1031	1.76651e-07
97.1718	1.7667e-07
97.2404	1.7671e-07
97.3089	1.76602e-07
97.3775	1.76633e-07
97.4462	1.7664e-07
97.5148	1.76732e-07
97.5835	1.76728e-07
97.652	1.76743e-07
97.7206	1.76688e-07
97.7893	1.76726e-07
97.8581	1.76641e-07
97.9267	1.76683e-07
97.995	1.76699e-07
98.0635	1.76617e-07
98.1322	1.76643e-07
98.2008	1.76681e-07
98.2695	1.76602e-07
98.3378	1.76565e-07
98.4064	1.7672e-07
98.4752	1.76606e-07
98.5439	1.76615e-07
98.6124	1.76817e-07
98.681	1.76732e-07
98.7497	1.76722e-07
98.8185	1.76715e-07
98.8873	1.76699e-07
98.9559	1.76603e-07
99.0244	1.76614e-07
99.0932	1.76639e-07
99.1619	1.76685e-07
99.2305	1.76752e-07
99.299	1.76701e-07
99.3676	1.76714e-07
99.4364	1.76636e-07
99.5054	1.76558e-07
99.5737	1.76702e-07
99.6425	1.76555e-07
99.7112	1.76652e-07
99.7798	1.76606e-07
99.8483	1.76636e-07
99.9168	1.76726e-07
99.9856	1.76561e-07
100.054	1.76599e-07
100.123	1.7669e-07
100.191	1.7671e-07
100.26	1.7658e-07
100.328	1.76695e-07
100.397	1.76574e-07
100.466	1.76599e-07
100.534	1.76668e-07
100.603	1.76613e-07
100.672	1.76641e-07
100.74	1.76682e-07
100.809	1.76559e-07
100.878	1.76648e-07
100.946	1.76561e-07
101.015	1.76656e-07
101.083	1.76799e-07
101.152	1.76619e-07
101.22	1.76649e-07
101.289	1.7666e-07
101.358	1.76592e-07
101.426	1.76592e-07
101.495	1.76676e-07
101.564	1.76651e-07
101.632	1.76602e-07
101.701	1.7664e-07
101.769	1.76655e-07
101.838	1.76547e-07
101.907	1.766e-07
101.975	1.76633e-07
102.044	1.76583e-07
102.112	1.7664e-07
102.181	1.76776e-07
102.25	1.76683e-07
102.318	1.76677e-07
102.387	1.76675e-07
102.456	1.76748e-07
102.524	1.76693e-07
102.593	1.7669e-07
102.662	1.7654e-07
102.73	1.76565e-07
102.799	1.76598e-07
102.867	1.76597e-07
102.936	1.76705e-07
103.005	1.76507e-07
103.073	1.76579e-07
103.142	1.76695e-07
103.211	1.76502e-07
103.279	1.76629e-07
103.348	1.76683e-07
103.416	1.76638e-07
103.485	1.76556e-07
103.554	1.76624e-07
103.622	1.76646e-07
103.691	1.76738e-07
103.76	1.76604e-07
103.828	1.76611e-07
103.897	1.76642e-07
103.966	1.76505e-07
104.034	1.7678e-07
104.103	1.76767e-07
104.172	1.76651e-07
104.24	1.76787e-07
104.309	1.76744e-07
104.377	1.76749e-07
104.446	1.76808e-07
104.514	1.76691e-07
104.583	1.76769e-07
104.652	1.76839e-07
104.72	1.76718e-07
104.789	1.7687e-07
104.858	1.76874e-07
104.926	1.76757e-07
104.995	1.76745e-07
105.063	1.76754e-07
105.132	1.7679e-07
105.201	1.76814e-07
105.269	1.76724e-07
105.338	1.76662e-07
105.407	1.76791e-07
105.475	1.76602e-07
105.544	1.76721e-07
105.612	1.76812e-07
105.681	1.76655e-07
105.749	1.76716e-07
105.818	1.76731e-07
105.887	1.7671e-07
105.955	1.76875e-07
106.024	1.76641e-07
106.093	1.76666e-07
106.162	1.76708e-07
106.23	1.76566e-07
106.299	1.76672e-07
106.367	1.76708e-07
106.436	1.7663e-07
106.505	1.76679e-07
106.573	1.76611e-07
106.642	1.76628e-07
106.711	1.76602e-07
106.78	1.76646e-07
106.848	1.76493e-07
106.917	1.76759e-07
106.986	1.7664e-07
107.055	1.76612e-07
107.123	1.76561e-07
107.192	1.76522e-07
107.26	1.76566e-07
107.329	1.76622e-07
107.398	1.76628e-07
107.466	1.76733e-07
107.535	1.76611e-07
107.604	1.76677e-07
107.672	1.76615e-07
107.741	1.76735e-07
107.809	1.76693e-07
107.878	1.76606e-07
107.947	1.76712e-07
108.015	1.76661e-07
108.084	1.76747e-07
108.153	1.76525e-07
108.221	1.76627e-07
108.29	1.76643e-07
108.359	1.76614e-07
108.427	1.76696e-07
108.496	1.76635e-07
108.565	1.7657e-07
108.633	1.76663e-07
108.702	1.76528e-07
108.77	1.76588e-07
108.839	1.76667e-07
108.908	1.76471e-07
108.976	1.76568e-07
109.045	1.76633e-07
109.113	1.76564e-07
109.182	1.76762e-07
109.251	1.76732e-07
109.319	1.76666e-07
109.388	1.76742e-07
109.456	1.76698e-07
109.525	1.76709e-07
109.593	1.76742e-07
109.662	1.76711e-07
109.731	1.76808e-07
109.799	1.76707e-07
109.868	1.76645e-07
109.937	1.76759e-07
110.005	1.76693e-07
110.074	1.7668e-07
110.142	1.76707e-07
110.211	1.76784e-07
110.28	1.7669e-07
110.349	1.76731e-07
110.417	1.76767e-07
110.486	1.76681e-07
110.555	1.76753e-07
110.623	1.76672e-07
110.692	1.76805e-07
110.76	1.76772e-07
110.829	1.76742e-07
110.898	1.76763e-07
110.966	1.76662e-07
111.035	1.7665e-07
111.104	1.76775e-07
111.172	1.76662e-07
111.241	1.76801e-07
111.31	1.76718e-07
111.378	1.76738e-07
111.447	1.76786e-07
111.516	1.76696e-07
111.584	1.76753e-07
111.653	1.76726e-07
111.722	1.76734e-07
111.79	1.7662e-07
111.859	1.76779e-07
111.928	1.76637e-07
111.996	1.76714e-07
112.065	1.76752e-07
112.134	1.76681e-07
112.202	1.76749e-07
112.271	1.76739e-07
112.339	1.76618e-07
112.408	1.76876e-07
112.477	1.76793e-07
112.545	1.7672e-07
112.614	1.76827e-07
112.683	1.76702e-07
112.751	1.76517e-07
112.82	1.76704e-07
112.888	1.7657e-07
112.957	1.76684e-07
113.026	1.76681e-07
113.094	1.76588e-07
113.163	1.76595e-07
113.231	1.76721e-07
113.3	1.76626e-07
113.369	1.76779e-07
113.437	1.7679e-07
113.506	1.76767e-07
113.574	1.76839e-07
113.643	1.76839e-07
113.712	1.7683e-07
113.78	1.76896e-07
113.849	1.76695e-07
113.918	1.76747e-07
113.986	1.76831e-07
114.055	1.76721e-07
114.123	1.76727e-07
114.192	1.76818e-07
114.261	1.76803e-07
114.329	1.76816e-07
114.398	1.76817e-07
114.466	1.76825e-07
114.535	1.76737e-07
114.604	1.76768e-07
114.672	1.76761e-07
114.741	1.76917e-07
114.81	1.76924e-07
114.878	1.76791e-07
114.947	1.76892e-07
115.016	1.7682e-07
115.084	1.7682e-07
115.153	1.76832e-07
115.222	1.7683e-07
115.29	1.76812e-07
115.359	1.76652e-07
115.428	1.76808e-07
115.496	1.76773e-07
115.565	1.76689e-07
115.633	1.76769e-07
115.702	1.76723e-07
115.77	1.76658e-07
115.839	1.76755e-07
115.908	1.76786e-07
115.976	1.76777e-07
116.045	1.76757e-07
116.114	1.76701e-07
116.182	1.76816e-07
116.251	1.7673e-07
116.319	1.76718e-07
116.388	1.76803e-07
116.457	1.76703e-07
116.525	1.76659e-07
116.594	1.76721e-07
116.663	1.76647e-07
116.731	1.7667e-07
116.8	1.76692e-07
116.868	1.76622e-07
116.937	1.76743e-07
117.005	1.76742e-07
117.074	1.76589e-07
117.143	1.76735e-07
117.212	1.7671e-07
117.28	1.76636e-07
117.349	1.76714e-07
117.418	1.7668e-07
117.486	1.76676e-07
117.555	1.76664e-07
117.624	1.76601e-07
117.692	1.76618e-07
117.761	1.76557e-07
117.83	1.76678e-07
117.898	1.7663e-07
117.967	1.7657e-07
118.035	1.76639e-07
118.104	1.76582e-07
118.173	1.76612e-07
118.241	1.76629e-07
118.31	1.76605e-07
118.379	1.76664e-07
118.447	1.76698e-07
118.516	1.76672e-07
118.584	1.76666e-07
118.653	1.76725e-07
118.722	1.76644e-07
118.79	1.76647e-07
118.859	1.76793e-07
118.928	1.76763e-07
118.996	1.76702e-07
119.065	1.76776e-07
119.134	1.76645e-07
119.202	1.7679e-07
119.271	1.76752e-07
119.339	1.76661e-07
119.408	1.76797e-07
119.477	1.76751e-07
119.545	1.76734e-07
119.614	1.76729e-07
119.682	1.76707e-07
119.751	1.76707e-07
119.819	1.76688e-07
119.888	1.76753e-07
119.957	1.76633e-07
120.025	1.76673e-07
120.094	1.76698e-07
120.163	1.76667e-07
120.231	1.76688e-07
120.3	1.76683e-07
120.368	1.76613e-07
120.437	1.7664e-07
120.506	1.76582e-07
120.574	1.7657e-07
120.643	1.76554e-07
120.712	1.76577e-07
120.78	1.76659e-07
120.849	1.76719e-07
120.917	1.76702e-07
120.986	1.76764e-07
121.055	1.76624e-07
121.123	1.76684e-07
121.192	1.76771e-07
121.261	1.76766e-07
121.329	1.76728e-07
121.398	1.76695e-07
121.466	1.76819e-07
121.535	1.76847e-07
121.604	1.76738e-07
121.673	1.76742e-07
121.741	1.76802e-07
121.81	1.7671e-07
121.879	1.76785e-07
121.947	1.76759e-07
122.016	1.76807e-07
122.085	1.76716e-07
122.153	1.76685e-07
122.222	1.76721e-07
122.291	1.76732e-07
122.359	1.76649e-07
122.428	1.76796e-07
122.496	1.76705e-07
122.565	1.76733e-07
122.634	1.76684e-07
122.702	1.7673e-07
122.771	1.76692e-07
122.84	1.76662e-07
122.909	1.76606e-07
122.977	1.76673e-07
123.046	1.76783e-07
123.114	1.76593e-07
123.183	1.76728e-07
123.252	1.76711e-07
123.32	1.76506e-07
123.389	1.76596e-07
123.458	1.76611e-07
123.526	1.76507e-07
123.595	1.76713e-07
123.663	1.76646e-07
123.732	1.7657e-07
123.801	1.76795e-07
123.869	1.76601e-07
123.938	1.76592e-07
124.006	1.76763e-07
124.075	1.76533e-07
124.144	1.7672e-07
124.212	1.76558e-07
124.281	1.76429e-07
124.35	1.76599e-07
124.418	1.7653e-07
124.487	1.76605e-07
124.556	1.76591e-07
124.624	1.76544e-07
124.693	1.76619e-07
124.762	1.76572e-07
124.83	1.76535e-07
124.899	1.76625e-07
124.967	1.76523e-07
125.036	1.76646e-07
125.105	1.76591e-07
125.173	1.76534e-07
125.242	1.76651e-07
125.311	1.76709e-07
125.379	1.76646e-07
125.448	1.766e-07
125.516	1.76603e-07
125.585	1.76639e-07
125.654	1.76569e-07
125.723	1.76569e-07
125.791	1.76437e-07
125.86	1.76368e-07
125.928	1.76523e-07
125.997	1.76543e-07
126.066	1.76665e-07
126.134	1.7666e-07
126.203	1.76623e-07
126.272	1.76652e-07
126.34	1.76622e-07
126.409	1.76603e-07
126.477	1.76631e-07
126.546	1.7661e-07
126.615	1.76575e-07
126.683	1.7656e-07
126.752	1.76616e-07
126.821	1.76623e-07
126.89	1.76585e-07
126.958	1.7657e-07
127.027	1.76662e-07
127.096	1.76523e-07
127.164	1.76597e-07
127.233	1.76555e-07
127.302	1.76488e-07
127.37	1.76514e-07
127.439	1.76444e-07
127.507	1.76585e-07
127.576	1.76448e-07
127.645	1.76587e-07
127.713	1.7656e-07
127.782	1.76558e-07
127.851	1.76593e-07
127.919	1.76568e-07
127.988	1.7659e-07
128.056	1.76538e-07
128.125	1.76505e-07
128.194	1.76593e-07
128.263	1.76471e-07
128.331	1.7663e-07
128.4	1.76583e-07
128.468	1.76545e-07
128.537	1.76572e-07
128.606	1.76528e-07
128.674	1.76652e-07
128.743	1.76521e-07
128.812	1.76532e-07
128.88	1.76595e-07
128.949	1.76545e-07
129.017	1.76481e-07
129.086	1.76615e-07
129.155	1.76457e-07
129.223	1.76571e-07
129.292	1.76507e-07
129.36	1.76473e-07
129.429	1.76639e-07
129.498	1.76526e-07
129.567	1.76576e-07
129.635	1.76611e-07
129.704	1.76646e-07
129.773	1.7659e-07
129.841	1.766e-07
129.91	1.76621e-07
129.978	1.7663e-07
130.047	1.76575e-07
130.116	1.76505e-07
130.185	1.7667e-07
130.253	1.76588e-07
130.322	1.76504e-07
130.391	1.76718e-07
130.459	1.766e-07
130.528	1.76564e-07
130.596	1.76643e-07
130.665	1.76609e-07
130.734	1.76598e-07
130.802	1.76623e-07
130.871	1.76557e-07
130.939	1.76606e-07
131.008	1.76508e-07
131.076	1.7656e-07
131.145	1.76573e-07
131.214	1.76558e-07
131.282	1.76549e-07
131.351	1.76631e-07
131.419	1.76582e-07
131.488	1.76647e-07
131.556	1.76591e-07
131.625	1.76539e-07
131.694	1.76635e-07
131.763	1.76497e-07
131.831	1.76612e-07
131.9	1.76632e-07
131.968	1.76544e-07
132.037	1.76654e-07
132.106	1.76542e-07
132.174	1.76564e-07
132.243	1.76587e-07
132.312	1.76645e-07
132.38	1.76396e-07
132.449	1.76529e-07
132.517	1.7645e-07
132.586	1.76613e-07
132.655	1.76571e-07
132.723	1.76506e-07
132.792	1.76608e-07
132.86	1.76543e-07
132.929	1.7642e-07
132.998	1.76537e-07
133.066	1.76603e-07
133.135	1.76573e-07
133.204	1.76547e-07
133.272	1.76699e-07
133.341	1.76526e-07
133.41	1.76589e-07
133.478	1.76543e-07
133.547	1.76561e-07
133.616	1.76773e-07
133.685	1.76486e-07
133.753	1.76583e-07
133.822	1.76724e-07
133.89	1.76513e-07
133.959	1.7658e-07
134.028	1.76553e-07
134.096	1.76618e-07
134.165	1.76618e-07
134.234	1.76559e-07
134.302	1.76634e-07
134.371	1.76663e-07
134.439	1.76448e-07
134.508	1.76629e-07
134.577	1.7651e-07
134.645	1.76396e-07
134.714	1.76558e-07
134.782	1.76446e-07
134.851	1.76564e-07
134.92	1.76619e-07
134.988	1.76545e-07
135.057	1.76475e-07
135.126	1.76678e-07
135.194	1.76513e-07
135.263	1.766e-07
135.331	1.76593e-07
135.4	1.76357e-07
135.468	1.76617e-07
135.537	1.76478e-07
135.606	1.76386e-07
135.674	1.76525e-07
135.743	1.76414e-07
135.812	1.76491e-07
135.881	1.76409e-07
135.949	1.76414e-07
136.018	1.76486e-07
136.086	1.76516e-07
136.155	1.76526e-07
136.224	1.76487e-07
136.292	1.76486e-07
136.361	1.76585e-07
136.43	1.76524e-07
136.498	1.76573e-07
136.567	1.76428e-07
136.636	1.76465e-07
136.704	1.76574e-07
136.773	1.76575e-07
136.841	1.76574e-07
136.91	1.76506e-07
136.978	1.76605e-07
137.047	1.76415e-07
137.116	1.76453e-07
137.184	1.76502e-07
137.253	1.76459e-07
137.321	1.76561e-07
137.39	1.7647e-07
137.459	1.76469e-07
137.528	1.76591e-07
137.596	1.76516e-07
137.665	1.76532e-07
137.733	1.76479e-07
137.802	1.76484e-07
137.87	1.76257e-07
137.939	1.76316e-07
138.008	1.76247e-07
138.076	1.76553e-07
138.145	1.76565e-07
138.214	1.76535e-07
138.282	1.7648e-07
138.351	1.76574e-07
138.42	1.76479e-07
138.488	1.76472e-07
138.557	1.76511e-07
138.626	1.76305e-07
138.694	1.7662e-07
138.763	1.76378e-07
138.832	1.76397e-07
138.9	1.76479e-07
138.969	1.76386e-07
139.038	1.7634e-07
139.106	1.76356e-07
139.175	1.76329e-07
139.244	1.76363e-07
139.312	1.76482e-07
139.381	1.76449e-07
139.45	1.76393e-07
139.518	1.76402e-07
139.587	1.76392e-07
139.656	1.76339e-07
139.724	1.76398e-07
139.793	1.76407e-07
139.861	1.76377e-07
139.93	1.76389e-07
139.999	1.76262e-07
140.067	1.76398e-07
140.136	1.76423e-07
140.204	1.76397e-07
140.273	1.76292e-07
140.342	1.76439e-07
140.41	1.76497e-07
140.478	1.76443e-07
140.547	1.76429e-07
140.616	1.76434e-07
140.684	1.76391e-07
140.753	1.76339e-07
140.822	1.76391e-07
140.89	1.76333e-07
140.959	1.76368e-07
141.027	1.76464e-07
141.096	1.76242e-07
141.165	1.76349e-07
141.233	1.76299e-07
141.302	1.76436e-07
141.371	1.7642e-07
141.439	1.76327e-07
141.508	1.76416e-07
141.577	1.76294e-07
141.645	1.76306e-07
141.714	1.76266e-07
141.782	1.7638e-07
141.851	1.76279e-07
141.92	1.76332e-07
141.988	1.76327e-07
142.057	1.76423e-07
142.125	1.76482e-07
142.194	1.76233e-07
142.263	1.76439e-07
142.331	1.76363e-07
142.4	1.76372e-07
142.469	1.76429e-07
142.537	1.76295e-07
142.606	1.7635e-07
142.674	1.76334e-07
142.743	1.76302e-07
142.812	1.76233e-07
142.88	1.7625e-07
142.949	1.76283e-07
143.017	1.7639e-07
143.086	1.76216e-07
143.155	1.76215e-07
143.223	1.76386e-07
143.292	1.76257e-07
143.361	1.76279e-07
143.429	1.76291e-07
143.498	1.76122e-07
143.566	1.76188e-07
143.635	1.76268e-07
143.704	1.76199e-07
143.773	1.76231e-07
143.841	1.76145e-07
143.91	1.76252e-07
143.978	1.76348e-07
144.047	1.76173e-07
144.116	1.76328e-07
144.184	1.76428e-07
144.253	1.76286e-07
144.322	1.76424e-07
144.39	1.76324e-07
144.459	1.7637e-07
144.527	1.7637e-07
144.596	1.76211e-07
144.665	1.76326e-07
144.733	1.76302e-07
144.802	1.7628e-07
144.87	1.76391e-07
144.939	1.76348e-07
145.008	1.76187e-07
145.076	1.76273e-07
145.145	1.76183e-07
145.214	1.76258e-07
145.283	1.76223e-07
145.351	1.76245e-07
145.42	1.76227e-07
145.489	1.76294e-07
145.557	1.76158e-07
145.626	1.7634e-07
145.695	1.76281e-07
145.763	1.76115e-07
145.832	1.76317e-07
145.901	1.76249e-07
145.97	1.76368e-07
146.038	1.76347e-07
146.107	1.7623e-07
146.175	1.76345e-07
146.244	1.76273e-07
146.313	1.76309e-07
146.381	1.76317e-07
146.45	1.76271e-07
146.519	1.76225e-07
146.587	1.7623e-07
146.656	1.76386e-07
146.725	1.76287e-07
146.793	1.76268e-07
146.862	1.76264e-07
146.93	1.76226e-07
146.999	1.7632e-07
147.068	1.76208e-07
147.136	1.76255e-07
147.205	1.76316e-07
147.274	1.76161e-07
147.342	1.76232e-07
147.411	1.76207e-07
147.479	1.76056e-07
147.548	1.76291e-07
147.617	1.76165e-07
147.685	1.76098e-07
147.754	1.76338e-07
147.823	1.76168e-07
147.891	1.76214e-07
147.96	1.76197e-07
148.028	1.76186e-07
148.097	1.7606e-07
148.166	1.76193e-07
148.235	1.75996e-07
148.303	1.76272e-07
148.372	1.76103e-07
148.44	1.76112e-07
148.509	1.76134e-07
148.578	1.76101e-07
148.646	1.76156e-07
148.715	1.76228e-07
148.783	1.76072e-07
148.852	1.76069e-07
148.921	1.76082e-07
148.989	1.7594e-07
149.058	1.76145e-07
149.127	1.7608e-07
149.195	1.76109e-07
149.264	1.7618e-07
149.332	1.76017e-07
149.401	1.76143e-07
149.47	1.75978e-07
149.538	1.76097e-07
149.607	1.76104e-07
149.675	1.76069e-07
149.744	1.76063e-07
149.813	1.76211e-07
149.881	1.76131e-07
149.95	1.76041e-07
150.019	1.76269e-07
150.087	1.76062e-07
150.156	1.75938e-07
150.224	1.76131e-07
150.293	1.76002e-07
150.362	1.76096e-07
150.43	1.76036e-07
150.499	1.7602e-07
150.567	1.76095e-07
150.636	1.76172e-07
150.705	1.75963e-07
150.773	1.76193e-07
150.842	1.76047e-07
150.91	1.76149e-07
150.979	1.7611e-07
151.048	1.76105e-07
151.116	1.76029e-07
151.185	1.76009e-07
151.254	1.75917e-07
151.322	1.76018e-07
151.391	1.75978e-07
151.46	1.75923e-07
151.528	1.75996e-07
151.597	1.75873e-07
151.666	1.75796e-07
151.734	1.75813e-07
151.803	1.75801e-07
151.872	1.75675e-07
151.941	1.75809e-07
152.009	1.75776e-07
152.078	1.75721e-07
152.147	1.7566e-07
152.216	1.75789e-07
152.284	1.75739e-07
152.353	1.7567e-07
152.422	1.75604e-07
152.49	1.75741e-07
152.559	1.75711e-07
152.628	1.75737e-07
152.696	1.75784e-07
152.765	1.75731e-07
152.833	1.75784e-07
152.902	1.7561e-07
152.971	1.75721e-07
153.039	1.75819e-07
153.108	1.75632e-07
153.177	1.75703e-07
153.245	1.75797e-07
153.314	1.75637e-07
153.383	1.75745e-07
153.451	1.75632e-07
153.52	1.75727e-07
153.589	1.75723e-07
153.658	1.75877e-07
153.726	1.75777e-07
153.795	1.75787e-07
153.864	1.75869e-07
153.933	1.75747e-07
154.001	1.75764e-07
154.07	1.75803e-07
154.138	1.75823e-07
154.207	1.75741e-07
154.276	1.75747e-07
154.345	1.75714e-07
154.413	1.75733e-07
154.482	1.75685e-07
154.55	1.75769e-07
154.619	1.75812e-07
154.688	1.75651e-07
154.756	1.75754e-07
154.825	1.75639e-07
154.894	1.75708e-07
154.962	1.75675e-07
155.031	1.75725e-07
155.1	1.7562e-07
155.169	1.75747e-07
155.237	1.75753e-07
155.306	1.75607e-07
155.375	1.75729e-07
155.443	1.75681e-07
155.512	1.75595e-07
155.58	1.75696e-07
155.649	1.75628e-07
155.717	1.75547e-07
155.786	1.75679e-07
155.855	1.75552e-07
155.924	1.75734e-07
155.992	1.75646e-07
156.061	1.7563e-07
156.13	1.75606e-07
156.198	1.7564e-07
156.267	1.75684e-07
156.336	1.75596e-07
156.404	1.75681e-07
156.473	1.75526e-07
156.542	1.75675e-07
156.61	1.75513e-07
156.679	1.75674e-07
156.748	1.75561e-07
156.817	1.75595e-07
156.885	1.75642e-07
156.954	1.75486e-07
157.023	1.7543e-07
157.091	1.75412e-07
157.16	1.75528e-07
157.229	1.75493e-07
157.297	1.7557e-07
157.366	1.75429e-07
157.435	1.75439e-07
157.503	1.75637e-07
157.572	1.75367e-07
157.641	1.7552e-07
157.709	1.75358e-07
157.778	1.7522e-07
157.846	1.75158e-07
157.915	1.75199e-07
157.983	1.7515e-07
158.052	1.74998e-07
158.121	1.75078e-07
158.189	1.7506e-07
158.258	1.75187e-07
158.326	1.75237e-07
158.395	1.75174e-07
158.464	1.75213e-07
158.532	1.75152e-07
158.601	1.75067e-07
158.67	1.75209e-07
158.738	1.75069e-07
158.807	1.75092e-07
158.875	1.75107e-07
158.944	1.75091e-07
159.013	1.75114e-07
159.081	1.75115e-07
159.15	1.75017e-07
159.219	1.75159e-07
159.288	1.75029e-07
159.356	1.75106e-07
159.425	1.74971e-07
159.493	1.75019e-07
159.562	1.75115e-07
159.631	1.75101e-07
159.699	1.75085e-07
159.768	1.75126e-07
159.837	1.74998e-07
159.905	1.7505e-07
159.974	1.75003e-07
160.043	1.751e-07
160.111	1.74985e-07
160.18	1.74986e-07
160.249	1.74829e-07
160.318	1.74889e-07
160.386	1.74916e-07
160.455	1.74913e-07
160.524	1.74872e-07
160.592	1.74935e-07
160.661	1.74856e-07
160.73	1.74852e-07
160.798	1.74883e-07
160.867	1.74731e-07
160.935	1.74894e-07
161.004	1.74868e-07
161.073	1.74715e-07
161.142	1.74953e-07
161.21	1.74813e-07
161.279	1.74725e-07
161.347	1.74842e-07
161.416	1.74649e-07
161.485	1.74865e-07
161.553	1.74828e-07
161.622	1.74694e-07
161.691	1.74857e-07
161.759	1.74656e-07
161.828	1.74638e-07
161.897	1.7457e-07
161.965	1.74595e-07
162.034	1.74577e-07
162.102	1.74659e-07
162.171	1.74746e-07
162.24	1.74618e-07
162.309	1.74735e-07
162.377	1.74624e-07
162.446	1.74679e-07
162.515	1.74667e-07
162.583	1.74538e-07
162.652	1.74679e-07
162.721	1.74548e-07
162.789	1.74564e-07
162.858	1.74568e-07
162.927	1.7453e-07
162.995	1.74467e-07
163.064	1.74435e-07
163.132	1.74449e-07
163.201	1.74486e-07
163.27	1.74477e-07
163.339	1.74417e-07
163.407	1.74431e-07
163.476	1.74359e-07
163.545	1.74274e-07
163.613	1.7437e-07
163.682	1.74227e-07
163.751	1.74255e-07
163.819	1.74367e-07
163.888	1.74254e-07
163.957	1.74244e-07
164.026	1.74295e-07
164.094	1.74324e-07
164.163	1.74245e-07
164.231	1.7428e-07
164.3	1.74311e-07
164.369	1.7425e-07
164.437	1.74266e-07
164.506	1.74162e-07
164.575	1.74246e-07
164.643	1.74253e-07
164.712	1.74138e-07
164.781	1.74265e-07
164.849	1.7406e-07
164.918	1.74192e-07
164.987	1.74143e-07
165.055	1.74159e-07
165.124	1.74242e-07
165.192	1.74268e-07
165.261	1.74143e-07
165.33	1.7418e-07
165.399	1.74274e-07
165.468	1.74114e-07
165.536	1.74301e-07
165.605	1.74177e-07
165.674	1.74225e-07
165.743	1.74232e-07
165.811	1.7419e-07
165.88	1.74094e-07
165.948	1.74184e-07
166.017	1.74228e-07
166.086	1.74017e-07
166.155	1.74226e-07
166.223	1.74048e-07
166.292	1.74097e-07
166.361	1.74026e-07
166.429	1.74061e-07
166.498	1.7395e-07
166.567	1.74105e-07
166.635	1.74009e-07
166.704	1.74081e-07
166.773	1.73938e-07
166.842	1.74064e-07
166.91	1.74115e-07
166.979	1.74021e-07
167.048	1.7401e-07
167.116	1.73954e-07
167.185	1.74001e-07
167.254	1.73958e-07
167.322	1.74027e-07
167.391	1.73961e-07
167.46	1.74001e-07
167.529	1.73802e-07
167.597	1.73914e-07
167.666	1.73855e-07
167.735	1.73934e-07
167.804	1.73969e-07
167.872	1.73959e-07
167.941	1.73901e-07
168.009	1.73909e-07
168.078	1.73949e-07
168.147	1.73608e-07
168.215	1.73789e-07
168.284	1.73776e-07
168.353	1.73881e-07
168.422	1.73786e-07
168.49	1.73857e-07
168.559	1.73789e-07
168.628	1.73841e-07
168.697	1.73803e-07
168.765	1.73887e-07
168.834	1.73747e-07
168.902	1.73524e-07
168.971	1.73808e-07
169.04	1.73596e-07
169.109	1.73623e-07
169.177	1.73742e-07
169.246	1.73731e-07
169.315	1.73735e-07
169.383	1.73662e-07
169.452	1.73778e-07
169.52	1.73599e-07
169.589	1.73721e-07
169.658	1.73663e-07
169.727	1.73705e-07
169.795	1.73711e-07
169.864	1.73508e-07
169.932	1.73595e-07
170.001	1.7369e-07
170.07	1.73545e-07
170.138	1.7352e-07
170.207	1.73502e-07
170.276	1.73507e-07
170.344	1.73471e-07
170.413	1.73586e-07
170.482	1.73539e-07
170.55	1.73522e-07
170.619	1.73509e-07
170.688	1.73416e-07
170.756	1.73484e-07
170.825	1.73478e-07
170.894	1.73491e-07
170.963	1.73427e-07
171.031	1.7343e-07
171.1	1.73445e-07
171.169	1.73417e-07
171.237	1.73417e-07
171.306	1.73347e-07
171.375	1.73506e-07
171.443	1.73405e-07
171.512	1.7336e-07
171.58	1.73401e-07
171.649	1.73371e-07
171.718	1.73389e-07
171.786	1.73342e-07
171.855	1.73262e-07
171.924	1.73456e-07
171.992	1.73413e-07
172.061	1.73307e-07
172.129	1.73374e-07
172.198	1.73335e-07
172.267	1.73359e-07
172.335	1.73299e-07
172.404	1.73251e-07
172.473	1.73347e-07
172.542	1.73222e-07
172.61	1.73332e-07
172.679	1.73413e-07
172.747	1.73242e-07
172.816	1.73336e-07
172.885	1.7327e-07
172.953	1.73302e-07
173.022	1.73223e-07
173.091	1.73212e-07
173.16	1.73182e-07
173.228	1.73203e-07
173.297	1.73204e-07
173.365	1.73125e-07
173.434	1.73331e-07
173.503	1.73232e-07
173.571	1.73114e-07
173.64	1.73262e-07
173.709	1.72894e-07
173.777	1.72931e-07
173.846	1.72978e-07
173.915	1.72969e-07
173.983	1.72994e-07
174.052	1.72929e-07
174.121	1.72975e-07
174.189	1.7305e-07
174.258	1.73014e-07
174.326	1.7298e-07
174.395	1.73041e-07
174.464	1.73035e-07
174.532	1.73118e-07
174.601	1.73066e-07
174.67	1.73125e-07
174.738	1.73104e-07
174.807	1.73036e-07
174.875	1.73136e-07
174.944	1.73018e-07
175.013	1.73018e-07
175.082	1.72967e-07
175.15	1.73026e-07
175.219	1.72825e-07
175.288	1.7284e-07
175.357	1.72811e-07
[truncated: 4,732 more rows]

## Sheet: 96CeOx-Ni
H-D exchange experiment over 96CeOx/Ni
Temperature (oC)	MS signal
39.65	8.10558e-09
39.7196	8.11446e-09
39.7896	8.10541e-09
39.8595	8.11164e-09
39.9294	8.11572e-09
39.9989	8.10927e-09
40.0687	8.11209e-09
40.1384	8.11173e-09
40.2081	8.11063e-09
40.2778	8.1115e-09
40.3476	8.10596e-09
40.4171	8.10866e-09
40.4868	8.10805e-09
40.5571	8.09598e-09
40.6268	8.10432e-09
40.6963	8.10742e-09
40.7662	8.09901e-09
40.8363	8.1049e-09
40.906	8.10241e-09
40.9757	8.10383e-09
41.0455	8.10982e-09
41.1152	8.10699e-09
41.1851	8.10193e-09
41.2548	8.11184e-09
41.3243	8.10279e-09
41.3942	8.10745e-09
41.4638	8.11432e-09
41.5337	8.10544e-09
41.6034	8.10554e-09
41.673	8.10356e-09
41.7427	8.10613e-09
41.8124	8.1125e-09
41.8823	8.10702e-09
41.9519	8.10679e-09
42.0217	8.10381e-09
42.0916	8.11227e-09
42.1615	8.1052e-09
42.2316	8.111e-09
42.3018	8.10553e-09
42.3715	8.10946e-09
42.4412	8.10235e-09
42.511	8.1025e-09
42.5807	8.11145e-09
42.6501	8.11135e-09
42.7199	8.10882e-09
42.7897	8.11226e-09
42.8592	8.11138e-09
42.9286	8.10718e-09
42.9982	8.10183e-09
43.0679	8.10417e-09
43.1376	8.10392e-09
43.207	8.10613e-09
43.2766	8.10715e-09
43.3465	8.10712e-09
43.416	8.10405e-09
43.4859	8.10123e-09
43.5555	8.10589e-09
43.6252	8.09879e-09
43.6949	8.1081e-09
43.7647	8.11091e-09
43.8344	8.11058e-09
43.9038	8.1031e-09
43.9735	8.11212e-09
44.0432	8.10666e-09
44.1129	8.10768e-09
44.1823	8.10858e-09
44.2521	8.10851e-09
44.3216	8.10995e-09
44.3914	8.11217e-09
44.4609	8.10817e-09
44.5306	8.11532e-09
44.6007	8.11323e-09
44.6709	8.1152e-09
44.7406	8.10074e-09
44.8103	8.1121e-09
44.8799	8.11708e-09
44.9496	8.1095e-09
45.0194	8.11185e-09
45.0891	8.10985e-09
45.1588	8.10939e-09
45.2284	8.11355e-09
45.2981	8.11536e-09
45.368	8.11585e-09
45.4377	8.11644e-09
45.5071	8.11242e-09
45.5768	8.11376e-09
45.6465	8.11707e-09
45.7163	8.11387e-09
45.7857	8.11364e-09
45.8552	8.11749e-09
45.9249	8.12515e-09
45.9948	8.11766e-09
46.0647	8.11206e-09
46.1341	8.11034e-09
46.2038	8.1101e-09
46.2736	8.11798e-09
46.3434	8.11279e-09
46.4132	8.12188e-09
46.4827	8.11474e-09
46.5525	8.1116e-09
46.6222	8.11504e-09
46.6919	8.12e-09
46.7615	8.11297e-09
46.8312	8.13412e-09
46.9009	8.12494e-09
46.9706	8.11799e-09
47.04	8.11853e-09
47.1094	8.12595e-09
47.1793	8.11817e-09
47.249	8.12678e-09
47.3189	8.1245e-09
47.3885	8.13082e-09
47.458	8.14016e-09
47.5278	8.1327e-09
47.5977	8.12616e-09
47.6672	8.1331e-09
47.7368	8.14068e-09
47.8065	8.14033e-09
47.8762	8.14521e-09
47.9461	8.14102e-09
48.0158	8.15072e-09
48.0854	8.15178e-09
48.1551	8.15297e-09
48.2247	8.15199e-09
48.2944	8.15425e-09
48.364	8.15744e-09
48.434	8.15793e-09
48.5037	8.15642e-09
48.5736	8.1619e-09
48.6433	8.15824e-09
48.7131	8.15747e-09
48.7826	8.16897e-09
48.8524	8.15752e-09
48.9221	8.16767e-09
48.9916	8.17169e-09
49.0613	8.16069e-09
49.1311	8.17375e-09
49.2008	8.1755e-09
49.2705	8.17423e-09
49.3401	8.17857e-09
49.4098	8.18932e-09
49.4795	8.18044e-09
49.5493	8.18476e-09
49.6187	8.18328e-09
49.6882	8.19325e-09
49.7579	8.19061e-09
49.8275	8.18696e-09
49.8972	8.19909e-09
49.9673	8.2067e-09
50.037	8.20515e-09
50.1065	8.19985e-09
50.1763	8.21125e-09
50.2458	8.21318e-09
50.3152	8.21492e-09
50.385	8.21438e-09
50.455	8.22649e-09
50.5246	8.22646e-09
50.5943	8.2281e-09
50.664	8.23685e-09
50.7337	8.23421e-09
50.8036	8.2401e-09
50.8735	8.24111e-09
50.9434	8.25389e-09
51.013	8.24869e-09
51.0827	8.25719e-09
51.1529	8.25755e-09
51.2226	8.25976e-09
51.2923	8.26594e-09
51.3621	8.26286e-09
51.4321	8.27344e-09
51.502	8.27186e-09
51.5716	8.27691e-09
51.6413	8.28781e-09
51.7112	8.28329e-09
51.7811	8.29254e-09
51.8509	8.30773e-09
51.9205	8.30686e-09
51.9902	8.31131e-09
52.06	8.31569e-09
52.1295	8.31345e-09
52.1999	8.31919e-09
52.2701	8.32504e-09
52.3398	8.33297e-09
52.4099	8.33822e-09
52.4798	8.34116e-09
52.5495	8.33853e-09
52.6192	8.36208e-09
52.6889	8.35423e-09
52.7587	8.36673e-09
52.8285	8.37543e-09
52.8981	8.36817e-09
52.968	8.38273e-09
53.0377	8.38638e-09
53.1074	8.39405e-09
53.177	8.3949e-09
53.2467	8.39915e-09
53.3164	8.40348e-09
53.3862	8.4148e-09
53.4559	8.41921e-09
53.5254	8.43017e-09
53.5952	8.43788e-09
53.6649	8.43501e-09
53.7348	8.44056e-09
53.8043	8.45193e-09
53.8739	8.45087e-09
53.9436	8.46986e-09
54.0137	8.47527e-09
54.0834	8.48101e-09
54.153	8.48788e-09
54.2225	8.48927e-09
54.2924	8.49551e-09
54.3625	8.50235e-09
54.432	8.51273e-09
54.5019	8.51501e-09
54.5716	8.5258e-09
54.6412	8.52738e-09
54.7109	8.53188e-09
54.7806	8.53658e-09
54.8505	8.54565e-09
54.9202	8.55938e-09
54.9901	8.56126e-09
55.06	8.5701e-09
55.1297	8.57601e-09
55.1993	8.58395e-09
55.269	8.58213e-09
55.3387	8.59732e-09
55.4086	8.60262e-09
55.4782	8.60497e-09
55.5479	8.62173e-09
55.6176	8.62063e-09
55.6875	8.64053e-09
55.7571	8.64537e-09
55.8268	8.64736e-09
55.8967	8.66163e-09
55.9666	8.66363e-09
56.0365	8.67711e-09
56.106	8.6839e-09
56.1759	8.70092e-09
56.2463	8.70505e-09
56.3162	8.71589e-09
56.3861	8.71353e-09
56.4558	8.72798e-09
56.5254	8.7374e-09
56.5951	8.7423e-09
56.665	8.76096e-09
56.7347	8.76008e-09
56.8044	8.77928e-09
56.8745	8.77754e-09
56.9443	8.80057e-09
57.0141	8.80273e-09
57.0838	8.82088e-09
57.1535	8.82018e-09
57.2234	8.83356e-09
57.2931	8.83889e-09
57.363	8.85018e-09
57.4332	8.86072e-09
57.5031	8.86935e-09
57.5728	8.88118e-09
57.6426	8.88534e-09
57.7123	8.90406e-09
57.782	8.9061e-09
57.8517	8.91741e-09
57.9215	8.93693e-09
57.9912	8.94093e-09
58.0607	8.95781e-09
58.1305	8.9644e-09
58.2002	8.9712e-09
58.2697	8.9903e-09
58.3395	8.99931e-09
58.4092	9.00336e-09
58.4787	9.0241e-09
58.5488	9.02928e-09
58.6185	9.01743e-09
58.6881	9.02966e-09
58.7578	9.03547e-09
58.8282	9.04513e-09
58.8979	9.06941e-09
58.9675	9.06583e-09
59.037	9.08854e-09
59.1067	9.08946e-09
59.1765	9.10579e-09
59.2469	9.1158e-09
59.3164	9.1241e-09
59.3861	9.13875e-09
59.4559	9.15325e-09
59.5256	9.15258e-09
59.5955	9.17312e-09
59.6653	9.19372e-09
59.7352	9.20006e-09
59.8053	9.21783e-09
59.875	9.22418e-09
59.9447	9.22822e-09
60.0145	9.24615e-09
60.0844	9.26178e-09
60.1541	9.27213e-09
60.2241	9.28235e-09
60.2938	9.28333e-09
60.3636	9.30286e-09
60.4333	9.31712e-09
60.5029	9.32145e-09
60.5726	9.35042e-09
60.6423	9.3579e-09
60.7122	9.37153e-09
60.7819	9.38778e-09
60.8516	9.39925e-09
60.9212	9.41231e-09
60.9907	9.43262e-09
61.061	9.43667e-09
61.1313	9.45117e-09
61.2011	9.47097e-09
61.2708	9.48624e-09
61.3407	9.49594e-09
61.4106	9.50995e-09
61.4803	9.52146e-09
61.5498	9.54227e-09
61.6202	9.55152e-09
61.6899	9.56479e-09
61.7597	9.58653e-09
61.8294	9.59562e-09
61.8991	9.61101e-09
61.969	9.63124e-09
62.0387	9.63673e-09
62.1084	9.65569e-09
62.1782	9.67193e-09
62.2479	9.69182e-09
62.3178	9.69818e-09
62.3877	9.7265e-09
62.4574	9.73227e-09
62.5273	9.75595e-09
62.597	9.76612e-09
62.6672	9.77856e-09
62.7369	9.79942e-09
62.8068	9.81596e-09
62.8764	9.8325e-09
62.9463	9.84962e-09
63.0162	9.86866e-09
63.0861	9.88469e-09
63.1556	9.90278e-09
63.2252	9.91869e-09
63.2949	9.93148e-09
63.3648	9.94698e-09
63.4345	9.96526e-09
63.5039	9.98385e-09
63.5735	9.99688e-09
63.6432	1.00203e-08
63.7129	1.00377e-08
63.7826	1.00494e-08
63.8522	1.00631e-08
63.9219	1.00938e-08
63.9915	1.01052e-08
64.0612	1.01192e-08
64.1308	1.01399e-08
64.2005	1.01524e-08
64.2702	1.01663e-08
64.3399	1.01966e-08
64.4096	1.02006e-08
64.4792	1.0229e-08
64.5489	1.02482e-08
64.6187	1.02573e-08
64.6885	1.02892e-08
64.7583	1.02971e-08
64.828	1.03124e-08
64.8977	1.03404e-08
64.9676	1.03584e-08
65.0373	1.03766e-08
65.107	1.03968e-08
65.1768	1.04069e-08
65.2465	1.0429e-08
65.3164	1.04611e-08
65.3861	1.04752e-08
65.4557	1.04925e-08
65.5254	1.05176e-08
65.5954	1.05256e-08
65.665	1.05527e-08
65.7346	1.05702e-08
65.8043	1.05771e-08
65.874	1.06134e-08
65.9437	1.06213e-08
66.0135	1.06411e-08
66.083	1.06764e-08
66.1527	1.06923e-08
66.2226	1.0714e-08
66.2927	1.07303e-08
66.3624	1.07459e-08
66.432	1.07654e-08
66.5018	1.07898e-08
66.5717	1.08063e-08
66.6415	1.08341e-08
66.711	1.085e-08
66.7807	1.08569e-08
66.8505	1.08985e-08
66.9203	1.08978e-08
66.9901	1.09368e-08
67.0598	1.09455e-08
67.1297	1.09723e-08
67.1996	1.09929e-08
67.2695	1.10231e-08
67.339	1.10306e-08
67.4087	1.10577e-08
67.4786	1.10785e-08
67.5485	1.11146e-08
67.6182	1.11256e-08
67.6881	1.114e-08
67.7578	1.11632e-08
67.8276	1.11828e-08
67.8973	1.12013e-08
67.967	1.12321e-08
68.0367	1.12619e-08
68.1065	1.12872e-08
68.1762	1.13003e-08
68.2461	1.13185e-08
68.3156	1.13433e-08
68.3854	1.13716e-08
68.4551	1.13931e-08
68.5246	1.14193e-08
68.5945	1.14548e-08
68.6639	1.14696e-08
68.7336	1.14824e-08
68.8035	1.15197e-08
68.8732	1.15367e-08
68.943	1.15635e-08
69.0125	1.15778e-08
69.0828	1.16119e-08
69.1526	1.16236e-08
69.2224	1.16626e-08
69.2921	1.16711e-08
69.362	1.17116e-08
69.4317	1.1728e-08
69.5014	1.17481e-08
69.5711	1.17787e-08
69.6405	1.18034e-08
69.7104	1.18249e-08
69.7802	1.18633e-08
69.85	1.18865e-08
69.9198	1.19133e-08
69.9895	1.19363e-08
70.0594	1.1963e-08
70.1292	1.19814e-08
70.1988	1.20173e-08
70.2685	1.20389e-08
70.3384	1.20643e-08
70.4082	1.2096e-08
70.4779	1.2116e-08
70.5474	1.21438e-08
70.6171	1.21746e-08
70.6869	1.21952e-08
70.7566	1.22367e-08
70.8268	1.22592e-08
70.8967	1.22799e-08
70.9664	1.23252e-08
71.036	1.23362e-08
71.1055	1.23638e-08
71.1753	1.23998e-08
71.245	1.2426e-08
71.3147	1.24539e-08
71.3846	1.24736e-08
71.4543	1.2501e-08
71.5239	1.2538e-08
71.5936	1.25546e-08
71.6633	1.25858e-08
71.7331	1.26272e-08
71.8028	1.26449e-08
71.8723	1.26691e-08
71.9421	1.27146e-08
72.0118	1.27332e-08
72.0815	1.27726e-08
72.1512	1.27977e-08
72.2213	1.28246e-08
72.291	1.28583e-08
72.3607	1.2883e-08
72.4304	1.29147e-08
72.5	1.29546e-08
72.5697	1.29779e-08
72.6395	1.30221e-08
72.7098	1.30489e-08
72.7796	1.30748e-08
72.8493	1.31193e-08
72.9195	1.31571e-08
72.9894	1.3174e-08
73.0593	1.32159e-08
73.129	1.32448e-08
73.1987	1.32719e-08
73.2684	1.33064e-08
73.3385	1.33512e-08
73.4081	1.33675e-08
73.4778	1.34153e-08
73.5477	1.34441e-08
73.6174	1.34996e-08
73.6871	1.35314e-08
73.757	1.35579e-08
73.8265	1.36013e-08
73.8964	1.36279e-08
73.9662	1.36614e-08
74.0359	1.37028e-08
74.1056	1.3743e-08
74.1752	1.37722e-08
74.2449	1.38099e-08
74.3146	1.38535e-08
74.3843	1.38942e-08
74.4539	1.39259e-08
74.5238	1.39616e-08
74.5935	1.3987e-08
74.6634	1.40359e-08
74.7336	1.40766e-08
74.8038	1.41187e-08
74.8737	1.41536e-08
74.9434	1.42001e-08
75.0136	1.42463e-08
75.0834	1.42827e-08
75.1529	1.43061e-08
75.2228	1.43545e-08
75.2925	1.4384e-08
75.3621	1.44326e-08
75.4318	1.44726e-08
75.5017	1.45029e-08
75.5714	1.45543e-08
75.6412	1.45876e-08
75.7109	1.46201e-08
75.7806	1.46702e-08
75.8505	1.47157e-08
75.9202	1.47547e-08
75.9899	1.47984e-08
76.0595	1.48355e-08
76.1294	1.48758e-08
76.1994	1.49284e-08
76.2692	1.49624e-08
76.339	1.50158e-08
76.4088	1.50534e-08
76.4782	1.50995e-08
76.5481	1.51351e-08
76.6178	1.51774e-08
76.6873	1.52343e-08
76.7572	1.52752e-08
76.8268	1.53204e-08
76.8965	1.53709e-08
76.9662	1.54122e-08
77.0359	1.54563e-08
77.1058	1.54928e-08
77.1756	1.55593e-08
77.2455	1.55853e-08
77.315	1.56353e-08
77.3849	1.5693e-08
77.4546	1.57226e-08
77.5243	1.5772e-08
77.5941	1.58103e-08
77.6636	1.58681e-08
77.7334	1.593e-08
77.8032	1.59717e-08
77.873	1.60251e-08
77.9427	1.60595e-08
78.0124	1.61086e-08
78.0821	1.61635e-08
78.1517	1.62094e-08
78.2214	1.62652e-08
78.2911	1.63144e-08
78.361	1.63693e-08
78.4308	1.64161e-08
78.5005	1.64692e-08
78.5702	1.65207e-08
78.6399	1.65641e-08
78.7096	1.66127e-08
78.7795	1.66743e-08
78.8497	1.67181e-08
78.9195	1.67765e-08
78.9894	1.68096e-08
79.0592	1.68663e-08
79.129	1.69231e-08
79.1988	1.69864e-08
79.2684	1.7035e-08
79.3381	1.70821e-08
79.4078	1.71459e-08
79.4774	1.7199e-08
79.5476	1.72554e-08
79.6172	1.73016e-08
79.6869	1.73494e-08
79.757	1.73969e-08
79.8268	1.74551e-08
79.8964	1.75243e-08
79.966	1.7579e-08
80.0357	1.76176e-08
80.1052	1.76952e-08
80.175	1.77436e-08
80.2444	1.77975e-08
80.3141	1.78617e-08
80.384	1.78907e-08
80.4535	1.79641e-08
80.5233	1.80235e-08
80.5928	1.80655e-08
80.6629	1.81395e-08
80.7331	1.82004e-08
80.803	1.82348e-08
80.8729	1.83123e-08
80.9426	1.83522e-08
81.0123	1.8422e-08
81.082	1.8486e-08
81.1518	1.85279e-08
81.2213	1.85901e-08
81.2912	1.8647e-08
81.3611	1.87038e-08
81.4308	1.87724e-08
81.5005	1.88491e-08
81.5703	1.88772e-08
81.64	1.89491e-08
81.7097	1.90135e-08
81.7793	1.90596e-08
81.849	1.91315e-08
81.9189	1.91825e-08
81.9888	1.92578e-08
82.0587	1.93221e-08
82.1282	1.9364e-08
82.1979	1.94487e-08
82.2677	1.95107e-08
82.3372	1.9566e-08
82.4068	1.96473e-08
82.4765	1.97059e-08
82.5462	1.97562e-08
82.6159	1.98452e-08
82.6857	1.98885e-08
82.7554	1.99507e-08
82.825	2.00219e-08
82.8955	2.00735e-08
82.9652	2.01452e-08
83.0349	2.02211e-08
83.1047	2.02659e-08
83.1744	2.0341e-08
83.2444	2.04138e-08
83.3142	2.04763e-08
83.3841	2.05599e-08
83.4539	2.06059e-08
83.5237	2.06719e-08
83.5937	2.07319e-08
83.6634	2.07993e-08
83.7331	2.08449e-08
83.8029	2.09226e-08
83.8724	2.09774e-08
83.9431	2.10706e-08
84.013	2.11495e-08
84.0826	2.11987e-08
84.1523	2.12723e-08
84.2222	2.13291e-08
84.2922	2.13999e-08
84.3625	2.14763e-08
84.4322	2.15273e-08
84.5021	2.16083e-08
84.5718	2.16702e-08
84.6415	2.1753e-08
84.7112	2.18251e-08
84.781	2.18837e-08
84.8507	2.19446e-08
84.9204	2.20147e-08
84.9901	2.21137e-08
85.0597	2.21692e-08
85.1293	2.22394e-08
85.199	2.23143e-08
85.2687	2.23879e-08
85.3386	2.24549e-08
85.4082	2.25369e-08
85.478	2.26097e-08
85.5479	2.27032e-08
85.6175	2.27557e-08
85.6867	2.28116e-08
85.7564	2.28795e-08
85.8263	2.2976e-08
85.8962	2.30448e-08
85.9656	2.3107e-08
86.0352	2.31916e-08
86.1049	2.32476e-08
86.1746	2.33217e-08
86.2447	2.3373e-08
86.3144	2.34622e-08
86.3839	2.35321e-08
86.4537	2.35928e-08
86.5236	2.36695e-08
86.5933	2.37454e-08
86.6627	2.38348e-08
86.7324	2.39028e-08
86.8023	2.39637e-08
86.8718	2.40407e-08
86.9416	2.4104e-08
87.0115	2.41665e-08
87.0812	2.42666e-08
87.1511	2.4336e-08
87.221	2.44286e-08
87.291	2.44957e-08
87.3607	2.45649e-08
87.4304	2.46341e-08
87.5002	2.47181e-08
87.5705	2.47785e-08
87.6406	2.48739e-08
87.7103	2.49323e-08
87.7802	2.50087e-08
87.8501	2.5085e-08
87.9198	2.51646e-08
87.9895	2.52111e-08
88.0598	2.52994e-08
88.1295	2.53745e-08
88.1992	2.54511e-08
88.2693	2.55508e-08
88.339	2.55941e-08
88.4087	2.56877e-08
88.4784	2.5771e-08
88.5482	2.58192e-08
88.6179	2.59286e-08
88.6876	2.59995e-08
88.7572	2.60671e-08
88.827	2.61687e-08
88.8974	2.62339e-08
88.967	2.62852e-08
89.0367	2.63956e-08
89.1063	2.64485e-08
89.176	2.65106e-08
89.2462	2.66222e-08
89.3161	2.66991e-08
89.386	2.68e-08
89.4559	2.68609e-08
89.5261	2.69265e-08
89.596	2.70273e-08
89.6657	2.70971e-08
89.7356	2.71774e-08
89.8053	2.7243e-08
89.875	2.73372e-08
89.9449	2.74122e-08
90.0146	2.74894e-08
90.0844	2.75536e-08
90.1539	2.76411e-08
90.2241	2.77217e-08
90.2939	2.77833e-08
90.3637	2.78785e-08
90.4338	2.79674e-08
90.5035	2.80339e-08
90.5731	2.81104e-08
90.6428	2.82004e-08
90.7124	2.82774e-08
90.7821	2.83721e-08
90.8518	2.84469e-08
90.9217	2.85166e-08
90.9914	2.86106e-08
91.0611	2.8692e-08
91.1309	2.88045e-08
91.2004	2.88636e-08
91.2701	2.89196e-08
91.34	2.90262e-08
91.4098	2.90815e-08
91.4796	2.92069e-08
91.5492	2.92742e-08
91.6196	2.93315e-08
91.6893	2.94351e-08
91.759	2.95296e-08
91.8286	2.95764e-08
91.8983	2.96874e-08
91.9682	2.97651e-08
92.0378	2.98049e-08
92.1078	2.99207e-08
92.1774	2.99929e-08
92.2472	3.00681e-08
92.3171	3.01596e-08
92.387	3.02197e-08
92.4566	3.03122e-08
92.5263	3.04288e-08
92.596	3.04831e-08
92.6658	3.05824e-08
92.7355	3.06736e-08
92.805	3.07292e-08
92.8749	3.08326e-08
92.945	3.092e-08
93.0147	3.09859e-08
93.0846	3.10776e-08
93.1541	3.11629e-08
93.224	3.12174e-08
93.2938	3.13298e-08
93.3635	3.14016e-08
93.4332	3.14727e-08
93.5028	3.15753e-08
93.5723	3.16546e-08
93.6419	3.17211e-08
93.7116	3.18233e-08
93.7813	3.19033e-08
93.8512	3.19879e-08
93.9209	3.20816e-08
93.9907	3.21411e-08
94.0604	3.22611e-08
94.1303	3.23039e-08
94.2	3.24138e-08
94.2699	3.2475e-08
94.3396	3.25682e-08
94.4093	3.26565e-08
94.4791	3.27472e-08
94.5489	3.28234e-08
94.6187	3.29154e-08
94.6884	3.30083e-08
94.7581	3.30937e-08
94.828	3.31983e-08
94.8984	3.32583e-08
94.9681	3.33705e-08
95.0376	3.34667e-08
95.1074	3.35422e-08
95.1771	3.36116e-08
95.247	3.37034e-08
95.3164	3.37797e-08
95.3863	3.38524e-08
95.456	3.39448e-08
95.5257	3.40269e-08
95.5954	3.41296e-08
95.6648	3.42122e-08
95.7344	3.42819e-08
95.8041	3.43823e-08
95.8738	3.4472e-08
95.9432	3.45511e-08
96.0128	3.46411e-08
96.0825	3.47022e-08
96.1522	3.48076e-08
96.2218	3.48756e-08
96.2914	3.49697e-08
96.3611	3.50649e-08
96.4308	3.51667e-08
96.5007	3.5227e-08
96.5701	3.53248e-08
96.6397	3.5427e-08
96.7094	3.54902e-08
96.7793	3.55778e-08
96.849	3.56591e-08
96.9187	3.57424e-08
96.9884	3.5847e-08
97.0582	3.59295e-08
97.1284	3.60113e-08
97.1981	3.61084e-08
97.2678	3.61928e-08
97.3375	3.62732e-08
97.4074	3.63712e-08
97.477	3.64613e-08
97.5467	3.65666e-08
97.6164	3.66546e-08
97.6863	3.67577e-08
97.7561	3.68336e-08
97.8259	3.69271e-08
97.8957	3.69694e-08
97.9654	3.70521e-08
98.0351	3.71543e-08
98.1048	3.72613e-08
98.1744	3.73349e-08
98.2441	3.74148e-08
98.3138	3.75016e-08
98.3836	3.76102e-08
98.4538	3.76842e-08
98.5233	3.77846e-08
98.5929	3.78433e-08
98.6626	3.79103e-08
98.7323	3.80414e-08
98.8022	3.80834e-08
98.8724	3.81823e-08
98.9422	3.83056e-08
99.0119	3.83717e-08
99.0815	3.84466e-08
99.151	3.85436e-08
99.2207	3.86351e-08
99.2905	3.87062e-08
99.36	3.88207e-08
99.4297	3.89056e-08
99.4999	3.90108e-08
99.5697	3.9054e-08
99.6394	3.91672e-08
99.7091	3.92833e-08
99.779	3.93717e-08
99.8486	3.94332e-08
99.9183	3.95327e-08
99.9882	3.96318e-08
100.058	3.97089e-08
100.128	3.98337e-08
100.197	3.98799e-08
100.267	3.99894e-08
100.337	4.00749e-08
100.407	4.01473e-08
100.477	4.02504e-08
100.547	4.03482e-08
100.617	4.04098e-08
100.686	4.05321e-08
100.756	4.0609e-08
100.826	4.07176e-08
100.896	4.07916e-08
100.966	4.08745e-08
101.035	4.09648e-08
101.105	4.10878e-08
101.175	4.11489e-08
101.245	4.12857e-08
101.314	4.13454e-08
101.384	4.14364e-08
101.454	4.15628e-08
101.523	4.16552e-08
101.593	4.16872e-08
101.663	4.18338e-08
101.732	4.18752e-08
101.802	4.20189e-08
101.872	4.21079e-08
101.941	4.22144e-08
102.011	4.23168e-08
102.08	4.2401e-08
102.15	4.24748e-08
102.22	4.25842e-08
102.289	4.26149e-08
102.359	4.27282e-08
102.429	4.28728e-08
102.499	4.29138e-08
102.568	4.30117e-08
102.639	4.31245e-08
102.709	4.3197e-08
102.778	4.3312e-08
102.848	4.34082e-08
102.918	4.34655e-08
102.988	4.36289e-08
103.057	4.3708e-08
103.127	4.37811e-08
103.197	4.38912e-08
103.267	4.3963e-08
103.336	4.409e-08
103.406	4.4181e-08
103.476	4.42414e-08
103.546	4.43453e-08
103.615	4.44407e-08
103.685	4.45399e-08
103.754	4.46477e-08
103.824	4.47246e-08
103.894	4.48072e-08
103.964	4.49402e-08
104.033	4.50145e-08
104.103	4.51129e-08
104.173	4.51808e-08
104.243	4.52809e-08
104.312	4.53895e-08
104.382	4.54966e-08
104.452	4.5618e-08
104.522	4.57024e-08
104.591	4.58022e-08
104.661	4.59007e-08
104.731	4.60004e-08
104.8	4.61204e-08
104.87	4.61863e-08
104.94	4.62826e-08
105.009	4.63985e-08
105.079	4.64918e-08
105.149	4.66012e-08
105.219	4.66626e-08
105.289	4.67397e-08
105.358	4.68729e-08
105.428	4.69389e-08
105.498	4.7071e-08
105.568	4.71855e-08
105.637	4.72922e-08
105.707	4.73572e-08
105.777	4.74749e-08
105.847	4.75204e-08
105.917	4.77041e-08
105.986	4.77612e-08
106.056	4.78497e-08
106.126	4.79867e-08
106.195	4.80567e-08
106.265	4.81734e-08
106.335	4.82938e-08
106.405	4.83947e-08
106.475	4.84813e-08
106.544	4.86102e-08
106.614	4.86773e-08
106.684	4.88254e-08
106.754	4.88981e-08
106.824	4.89606e-08
106.893	4.90843e-08
106.962	4.91956e-08
107.032	4.92802e-08
107.102	4.94221e-08
107.172	4.95167e-08
107.241	4.96066e-08
107.311	4.97455e-08
107.381	4.97903e-08
107.451	4.99111e-08
107.52	4.99967e-08
107.59	5.00662e-08
107.66	5.02137e-08
107.73	5.02849e-08
107.799	5.04087e-08
107.869	5.05311e-08
107.938	5.05649e-08
108.009	5.07224e-08
108.078	5.08474e-08
108.148	5.09016e-08
108.218	5.10567e-08
108.288	5.11427e-08
108.358	5.12665e-08
108.428	5.13961e-08
108.497	5.14663e-08
108.567	5.15682e-08
108.637	5.16789e-08
108.707	5.17526e-08
108.776	5.19067e-08
108.846	5.1957e-08
108.916	5.20388e-08
108.986	5.21556e-08
109.056	5.23213e-08
109.125	5.24315e-08
109.195	5.25556e-08
109.265	5.2646e-08
109.335	5.27542e-08
109.405	5.29074e-08
109.474	5.29518e-08
109.544	5.31153e-08
109.614	5.32316e-08
109.684	5.33051e-08
109.754	5.34527e-08
109.823	5.35843e-08
109.893	5.36538e-08
109.963	5.37978e-08
110.033	5.38824e-08
110.102	5.40264e-08
110.172	5.41344e-08
110.242	5.42508e-08
110.312	5.43759e-08
110.382	5.44715e-08
110.451	5.45788e-08
110.521	5.47105e-08
110.591	5.47986e-08
110.66	5.49185e-08
110.73	5.50545e-08
110.799	5.51282e-08
110.87	5.52767e-08
110.939	5.53887e-08
111.009	5.54959e-08
111.079	5.56321e-08
111.149	5.56918e-08
111.219	5.57863e-08
111.288	5.59738e-08
111.358	5.60532e-08
111.427	5.61634e-08
111.497	5.62795e-08
111.567	5.63717e-08
111.636	5.6476e-08
111.706	5.66402e-08
111.776	5.67362e-08
111.846	5.68945e-08
111.916	5.69898e-08
111.985	5.714e-08
112.055	5.72565e-08
112.125	5.73299e-08
112.195	5.74798e-08
112.264	5.76091e-08
112.334	5.76901e-08
112.404	5.78337e-08
112.473	5.79462e-08
112.543	5.80605e-08
112.613	5.81625e-08
112.682	5.82795e-08
112.752	5.84213e-08
112.822	5.85505e-08
112.892	5.86375e-08
112.961	5.87806e-08
113.031	5.88627e-08
113.101	5.90205e-08
113.171	5.91641e-08
113.241	5.93259e-08
113.311	5.93824e-08
113.381	5.95109e-08
113.451	5.96308e-08
113.52	5.97626e-08
113.59	5.98592e-08
113.66	5.99542e-08
113.73	6.00977e-08
113.799	6.02209e-08
113.87	6.03675e-08
113.939	6.04937e-08
114.009	6.06291e-08
114.079	6.07274e-08
114.148	6.08641e-08
114.218	6.09671e-08
114.288	6.10782e-08
114.357	6.12185e-08
114.427	6.12868e-08
114.497	6.14155e-08
114.567	6.15784e-08
114.637	6.16895e-08
114.706	6.17802e-08
114.776	6.19309e-08
114.846	6.20297e-08
114.916	6.21707e-08
114.986	6.22511e-08
115.055	6.24241e-08
115.125	6.25415e-08
115.195	6.26748e-08
115.264	6.27917e-08
115.334	6.28993e-08
115.404	6.30873e-08
115.474	6.31598e-08
115.543	6.32913e-08
115.614	6.34351e-08
115.683	6.35538e-08
115.753	6.37116e-08
115.823	6.38258e-08
115.893	6.39275e-08
115.962	6.41314e-08
116.032	6.42034e-08
116.102	6.43187e-08
116.172	6.44394e-08
116.241	6.45718e-08
116.311	6.46849e-08
116.381	6.4812e-08
116.451	6.49329e-08
116.521	6.51069e-08
116.591	6.52387e-08
116.66	6.53618e-08
116.73	6.55279e-08
116.8	6.56216e-08
116.869	6.57047e-08
116.939	6.58246e-08
117.009	6.59333e-08
117.079	6.60558e-08
117.149	6.62228e-08
117.218	6.6358e-08
117.288	6.65086e-08
117.357	6.66096e-08
117.427	6.67556e-08
117.497	6.68696e-08
117.566	6.69789e-08
117.637	6.70986e-08
117.707	6.72562e-08
117.776	6.74025e-08
117.846	6.75016e-08
117.916	6.76721e-08
117.985	6.77596e-08
118.055	6.79204e-08
118.125	6.80341e-08
118.195	6.81545e-08
118.265	6.82964e-08
118.334	6.84595e-08
118.404	6.85683e-08
118.474	6.86975e-08
118.543	6.88563e-08
118.613	6.89429e-08
118.683	6.91014e-08
118.753	6.92301e-08
118.822	6.93709e-08
118.892	6.94823e-08
118.962	6.9597e-08
119.032	6.97447e-08
119.102	6.99137e-08
119.171	6.99939e-08
119.241	7.01381e-08
119.311	7.03452e-08
119.381	7.045e-08
119.451	7.05366e-08
119.521	7.06919e-08
119.59	7.07486e-08
119.66	7.09239e-08
119.73	7.0998e-08
119.8	7.12199e-08
119.87	7.12983e-08
119.94	7.13934e-08
120.01	7.1527e-08
120.079	7.1769e-08
120.15	7.18425e-08
120.219	7.19755e-08
120.289	7.21299e-08
120.359	7.22223e-08
120.429	7.24035e-08
120.498	7.25318e-08
120.568	7.26136e-08
120.638	7.28135e-08
120.707	7.28446e-08
120.777	7.3041e-08
120.847	7.32275e-08
120.917	7.32929e-08
120.986	7.34673e-08
121.056	7.35643e-08
121.126	7.36701e-08
121.196	7.38138e-08
121.266	7.39406e-08
121.335	7.40079e-08
121.405	7.4195e-08
121.475	7.43169e-08
121.545	7.43933e-08
121.615	7.4598e-08
121.684	7.47367e-08
121.755	7.48524e-08
121.825	7.4969e-08
121.894	7.51413e-08
121.964	7.52342e-08
122.034	7.53838e-08
122.103	7.55078e-08
122.173	7.56126e-08
122.243	7.58453e-08
122.313	7.59131e-08
122.382	7.60543e-08
122.452	7.61952e-08
122.522	7.62463e-08
122.591	7.64366e-08
122.661	7.65536e-08
122.731	7.66754e-08
122.801	7.68435e-08
122.871	7.6927e-08
122.941	7.70375e-08
123.01	7.72146e-08
123.08	7.72831e-08
123.15	7.74577e-08
123.22	7.75593e-08
123.289	7.77003e-08
123.359	7.78273e-08
123.429	7.79643e-08
123.499	7.80521e-08
123.569	7.82236e-08
123.638	7.83832e-08
123.708	7.84733e-08
123.778	7.86261e-08
123.848	7.87341e-08
123.918	7.88365e-08
123.987	7.89799e-08
124.057	7.91559e-08
124.127	7.92632e-08
124.197	7.94009e-08
124.266	7.9497e-08
124.336	7.96143e-08
124.406	7.97482e-08
124.476	7.98481e-08
124.546	8.00389e-08
124.615	8.01466e-08
124.685	8.02797e-08
124.755	8.0413e-08
124.825	8.05709e-08
124.894	8.06785e-08
124.964	8.08307e-08
125.034	8.09566e-08
125.104	8.11193e-08
125.174	8.1253e-08
125.244	8.13346e-08
125.314	8.14945e-08
125.384	8.16327e-08
125.453	8.17491e-08
125.523	8.19173e-08
125.593	8.19717e-08
125.662	8.21495e-08
125.732	8.22212e-08
125.802	8.23339e-08
125.872	8.24421e-08
125.942	8.26091e-08
126.012	8.27212e-08
126.081	8.28767e-08
126.151	8.29942e-08
126.221	8.30694e-08
126.29	8.32791e-08
126.36	8.3343e-08
126.43	8.34863e-08
126.5	8.36341e-08
126.569	8.37016e-08
126.639	8.38527e-08
126.709	8.40422e-08
126.779	8.40983e-08
126.848	8.42334e-08
126.918	8.43935e-08
126.988	8.44483e-08
127.057	8.45322e-08
127.127	8.46867e-08
127.197	8.48263e-08
127.267	8.4999e-08
127.337	8.51079e-08
127.407	8.52106e-08
127.477	8.54056e-08
127.546	8.54543e-08
127.616	8.56051e-08
127.686	8.57371e-08
127.755	8.58345e-08
127.825	8.60141e-08
127.895	8.60607e-08
127.965	8.62337e-08
128.034	8.63199e-08
128.104	8.64008e-08
128.174	8.65668e-08
128.243	8.66517e-08
128.313	8.67858e-08
128.383	8.68286e-08
128.453	8.69426e-08
128.522	8.71093e-08
128.592	8.72472e-08
128.662	8.74421e-08
128.732	8.75565e-08
128.801	8.76647e-08
128.871	8.78382e-08
128.941	8.78438e-08
129.01	8.80393e-08
129.08	8.81474e-08
129.15	8.81891e-08
129.22	8.84087e-08
129.29	8.84414e-08
129.359	8.86322e-08
129.429	8.87171e-08
129.499	8.88092e-08
129.569	8.89796e-08
129.638	8.91182e-08
129.708	8.91867e-08
129.778	8.93096e-08
129.848	8.95165e-08
129.917	8.94701e-08
129.987	8.96726e-08
130.057	8.98155e-08
130.126	8.98682e-08
130.196	9.00752e-08
130.266	9.01203e-08
130.335	9.02198e-08
130.405	9.04291e-08
130.475	9.0521e-08
130.544	9.35707e-08
130.614	9.35603e-08
130.684	9.36086e-08
130.754	9.37587e-08
130.823	9.39006e-08
130.893	9.39769e-08
130.963	9.41301e-08
131.033	9.42021e-08
131.102	9.43789e-08
131.172	9.45022e-08
131.242	9.45928e-08
131.312	9.46979e-08
131.381	9.47769e-08
131.451	9.49609e-08
131.521	9.50189e-08
131.591	9.51694e-08
131.66	9.53247e-08
131.73	9.53586e-08
131.8	9.55702e-08
131.87	9.56015e-08
131.939	9.5752e-08
132.009	9.58891e-08
132.079	9.59163e-08
132.148	9.61015e-08
132.219	9.62075e-08
132.289	9.62523e-08
132.358	9.64617e-08
132.429	9.6574e-08
132.498	9.66393e-08
132.568	9.67843e-08
132.638	9.68041e-08
132.707	9.70019e-08
132.777	9.71399e-08
132.847	9.71817e-08
132.917	9.73492e-08
132.986	9.74271e-08
133.056	9.75443e-08
133.126	9.77301e-08
133.196	9.77405e-08
133.265	9.78971e-08
133.335	9.80262e-08
133.405	9.80815e-08
133.474	9.82215e-08
133.544	9.83607e-08
133.614	9.84047e-08
133.684	9.85225e-08
133.754	9.86738e-08
133.823	9.8709e-08
133.893	9.88835e-08
133.963	9.90246e-08
134.032	9.90392e-08
134.102	9.92492e-08
134.172	9.93123e-08
134.241	9.93701e-08
134.311	9.95382e-08
134.381	9.96102e-08
134.451	9.9696e-08
134.52	9.98682e-08
134.59	9.99008e-08
134.66	1.00097e-07
134.73	1.00221e-07
134.8	1.00323e-07
134.869	1.00395e-07
134.939	1.00578e-07
135.009	1.00552e-07
135.079	1.00709e-07
135.149	1.0081e-07
135.218	1.00929e-07
135.288	1.01017e-07
135.358	1.01161e-07
135.428	1.01274e-07
135.497	1.01294e-07
135.567	1.0145e-07
135.637	1.01501e-07
135.707	1.01683e-07
135.776	1.01699e-07
135.846	1.01887e-07
135.915	1.01975e-07
135.985	1.02134e-07
136.055	1.02191e-07
136.125	1.02239e-07
136.194	1.02329e-07
136.264	1.02511e-07
136.334	1.02564e-07
136.404	1.02688e-07
136.473	1.02781e-07
136.543	1.02846e-07
136.613	1.02944e-07
136.683	1.03059e-07
136.752	1.03135e-07
136.822	1.03284e-07
136.892	1.03318e-07
136.962	1.03448e-07
137.032	1.03581e-07
137.101	1.03628e-07
137.171	1.03735e-07
137.241	1.03938e-07
137.31	1.03982e-07
137.38	1.04062e-07
137.45	1.04232e-07
137.519	1.04258e-07
137.589	1.04398e-07
137.659	1.04449e-07
137.729	1.04555e-07
137.798	1.04657e-07
137.868	1.04713e-07
137.938	1.04802e-07
138.008	1.04975e-07
138.077	1.04931e-07
138.147	1.04979e-07
138.217	1.05181e-07
138.286	1.05263e-07
138.356	1.05373e-07
138.425	1.05413e-07
138.495	1.05589e-07
138.565	1.05638e-07
138.634	1.05843e-07
138.704	1.05773e-07
138.774	1.05807e-07
138.844	1.0598e-07
138.914	1.06086e-07
138.984	1.06201e-07
139.053	1.06386e-07
139.123	1.06432e-07
139.193	1.0653e-07
139.263	1.06545e-07
139.333	1.06751e-07
139.402	1.06852e-07
139.472	1.06853e-07
139.542	1.07014e-07
139.612	1.07054e-07
139.682	1.07226e-07
139.751	1.07346e-07
139.821	1.07465e-07
139.892	1.07512e-07
139.961	1.07631e-07
140.031	1.07664e-07
140.101	1.07818e-07
140.171	1.07842e-07
140.241	1.07888e-07
140.31	1.08031e-07
140.38	1.08119e-07
140.449	1.08209e-07
140.519	1.08323e-07
140.589	1.08441e-07
140.659	1.08505e-07
140.728	1.08542e-07
140.798	1.08698e-07
140.868	1.0875e-07
140.938	1.08862e-07
141.008	1.08937e-07
141.078	1.09e-07
141.147	1.09093e-07
141.217	1.09246e-07
141.287	1.09291e-07
141.357	1.0944e-07
141.426	1.09444e-07
141.496	1.09581e-07
141.566	1.09645e-07
141.635	1.09667e-07
141.705	1.09785e-07
141.775	1.09779e-07
141.844	1.09791e-07
141.914	1.09993e-07
141.984	1.09983e-07
142.054	1.10018e-07
142.124	1.10261e-07
142.194	1.10234e-07
142.264	1.10386e-07
142.333	1.10462e-07
142.403	1.1055e-07
142.473	1.10655e-07
142.543	1.1073e-07
142.613	1.10681e-07
142.683	1.10845e-07
142.752	1.10963e-07
142.822	1.10996e-07
142.891	1.11145e-07
142.961	1.11216e-07
143.031	1.11321e-07
143.101	1.11344e-07
143.171	1.11426e-07
143.241	1.11514e-07
143.31	1.1166e-07
143.38	1.1166e-07
143.45	1.11753e-07
143.52	1.11779e-07
143.59	1.11849e-07
143.66	1.11996e-07
143.73	1.12014e-07
143.799	1.12165e-07
143.869	1.12267e-07
143.939	1.12249e-07
144.009	1.12452e-07
144.079	1.12465e-07
144.149	1.12536e-07
144.218	1.12632e-07
144.288	1.12686e-07
144.358	1.127e-07
144.428	1.12837e-07
144.497	1.12819e-07
144.567	1.12948e-07
144.637	1.13087e-07
144.706	1.13058e-07
144.776	1.13191e-07
144.846	1.13227e-07
144.916	1.13272e-07
144.985	1.13383e-07
145.055	1.1344e-07
145.125	1.13559e-07
145.194	1.13641e-07
145.264	1.13634e-07
145.334	1.13762e-07
145.404	1.1383e-07
145.473	1.13907e-07
145.543	1.13945e-07
145.613	1.13986e-07
145.683	1.13968e-07
145.753	1.14092e-07
145.822	1.14195e-07
145.892	1.14215e-07
145.962	1.14348e-07
146.032	1.14361e-07
146.101	1.14432e-07
146.171	1.14561e-07
146.24	1.14561e-07
146.31	1.14573e-07
146.38	1.14742e-07
146.449	1.14761e-07
146.519	1.14781e-07
146.589	1.14999e-07
146.658	1.15086e-07
146.728	1.15181e-07
146.798	1.15198e-07
146.868	1.15283e-07
146.938	1.15378e-07
147.007	1.15476e-07
147.077	1.15456e-07
147.147	1.15512e-07
147.217	1.15661e-07
147.287	1.15627e-07
147.356	1.15725e-07
147.426	1.15743e-07
147.496	1.15821e-07
147.565	1.159e-07
147.635	1.15973e-07
147.705	1.16081e-07
147.775	1.16121e-07
147.844	1.16186e-07
147.914	1.16167e-07
147.984	1.16367e-07
148.054	1.1634e-07
148.123	1.16367e-07
148.193	1.16476e-07
148.263	1.16449e-07
148.333	1.16605e-07
148.403	1.16569e-07
148.472	1.16673e-07
148.542	1.16743e-07
148.612	1.1674e-07
148.681	1.16863e-07
148.751	1.16901e-07
148.821	1.16935e-07
148.891	1.17058e-07
148.96	1.17177e-07
149.03	1.17196e-07
149.1	1.17249e-07
149.169	1.17347e-07
149.239	1.17346e-07
149.309	1.17415e-07
149.378	1.17437e-07
149.448	1.17493e-07
149.518	1.17535e-07
149.588	1.17592e-07
149.658	1.17642e-07
149.727	1.17825e-07
149.798	1.17702e-07
149.868	1.17832e-07
149.937	1.17892e-07
150.007	1.17804e-07
150.077	1.18009e-07
150.146	1.18104e-07
150.216	1.18037e-07
150.286	1.18206e-07
150.355	1.18249e-07
150.425	1.18195e-07
150.495	1.18392e-07
150.565	1.18345e-07
150.634	1.18466e-07
150.704	1.18535e-07
150.774	1.18564e-07
150.843	1.18734e-07
150.913	1.18748e-07
150.983	1.18688e-07
151.053	1.18763e-07
151.123	1.18927e-07
151.192	1.18904e-07
151.262	1.1912e-07
151.332	1.19074e-07
151.402	1.19076e-07
151.471	1.19191e-07
151.541	1.19209e-07
151.611	1.19278e-07
151.68	1.19308e-07
151.75	1.19193e-07
151.82	1.19464e-07
151.89	1.19479e-07
151.959	1.19518e-07
152.029	1.19587e-07
152.099	1.19587e-07
152.169	1.19671e-07
152.238	1.19666e-07
152.308	1.1976e-07
152.378	1.19853e-07
152.448	1.19895e-07
152.518	1.1989e-07
152.588	1.19956e-07
152.657	1.20059e-07
152.727	1.2007e-07
152.796	1.20178e-07
152.866	1.20168e-07
152.936	1.2014e-07
153.006	1.20325e-07
153.076	1.20309e-07
153.146	1.20391e-07
153.215	1.20483e-07
153.285	1.20446e-07
153.355	1.20526e-07
153.425	1.20575e-07
153.494	1.20616e-07
153.564	1.20704e-07
153.634	1.2075e-07
153.704	1.20729e-07
153.773	1.20737e-07
153.843	1.20883e-07
153.912	1.20977e-07
153.983	1.20936e-07
154.052	1.20982e-07
154.122	1.21057e-07
154.192	1.21211e-07
154.261	1.21189e-07
154.331	1.21185e-07
154.401	1.2128e-07
154.47	1.21333e-07
154.54	1.21346e-07
154.61	1.21402e-07
154.68	1.21421e-07
154.75	1.21463e-07
154.819	1.2147e-07
154.889	1.21547e-07
154.959	1.21562e-07
155.029	1.21606e-07
155.099	1.21589e-07
155.168	1.2175e-07
155.238	1.21766e-07
155.308	1.21689e-07
155.377	1.21874e-07
155.447	1.21917e-07
155.516	1.22022e-07
155.586	1.21977e-07
155.656	1.22093e-07
155.725	1.22142e-07
155.795	1.22099e-07
155.865	1.22175e-07
155.934	1.22168e-07
156.004	1.22149e-07
156.074	1.22266e-07
156.144	1.22383e-07
156.214	1.22304e-07
156.284	1.22428e-07
156.353	1.22439e-07
156.423	1.22522e-07
156.493	1.22577e-07
156.563	1.22642e-07
156.633	1.22575e-07
156.702	1.22729e-07
156.772	1.22744e-07
156.842	1.22805e-07
156.912	1.2283e-07
156.981	1.22865e-07
157.051	1.22899e-07
157.121	1.22917e-07
157.19	1.22932e-07
157.26	1.23068e-07
157.33	1.23109e-07
157.399	1.23062e-07
157.469	1.23182e-07
157.539	1.23182e-07
157.608	1.2316e-07
157.678	1.23254e-07
157.748	1.2331e-07
157.818	1.23351e-07
157.887	1.23373e-07
157.957	1.23313e-07
158.027	1.23393e-07
158.097	1.23484e-07
158.166	1.23578e-07
158.236	1.23524e-07
158.306	1.2356e-07
158.375	1.23604e-07
158.445	1.23643e-07
158.515	1.23783e-07
158.585	1.23717e-07
158.655	1.23839e-07
158.724	1.23731e-07
158.794	1.23806e-07
158.864	1.23829e-07
158.934	1.23913e-07
159.003	1.23856e-07
159.073	1.23877e-07
159.143	1.23914e-07
159.213	1.2395e-07
159.282	1.24038e-07
159.352	1.23966e-07
159.422	1.24102e-07
159.492	1.2414e-07
159.561	1.24071e-07
159.631	1.24229e-07
159.7	1.24311e-07
159.77	1.24227e-07
159.84	1.24367e-07
159.91	1.24368e-07
159.979	1.24463e-07
160.049	1.24574e-07
160.119	1.24497e-07
160.188	1.24559e-07
160.258	1.2465e-07
160.328	1.24556e-07
160.398	1.24677e-07
160.467	1.24745e-07
160.537	1.24698e-07
160.607	1.24792e-07
160.676	1.24767e-07
160.746	1.24886e-07
160.816	1.24794e-07
160.886	1.24864e-07
160.955	1.24951e-07
161.025	1.24991e-07
161.095	1.24929e-07
161.165	1.25049e-07
161.234	1.25082e-07
161.304	1.25137e-07
161.374	1.25126e-07
161.444	1.25171e-07
161.513	1.25198e-07
161.583	1.25192e-07
161.653	1.25207e-07
161.722	1.25211e-07
161.792	1.2526e-07
161.862	1.2528e-07
161.932	1.2533e-07
162.002	1.25319e-07
162.072	1.25401e-07
162.141	1.25418e-07
162.211	1.25392e-07
162.281	1.25464e-07
162.35	1.25443e-07
162.42	1.25428e-07
162.49	1.25523e-07
162.559	1.25531e-07
162.629	1.25537e-07
162.699	1.25613e-07
162.769	1.2565e-07
162.838	1.25751e-07
162.908	1.25729e-07
162.978	1.25776e-07
163.047	1.25722e-07
163.117	1.25804e-07
163.187	1.25846e-07
163.257	1.2574e-07
163.326	1.25935e-07
163.396	1.25788e-07
163.466	1.25939e-07
163.536	1.25941e-07
163.605	1.25955e-07
163.675	1.25987e-07
163.745	1.25973e-07
163.815	1.26078e-07
163.885	1.26025e-07
163.954	1.26074e-07
164.024	1.26112e-07
164.094	1.26088e-07
164.163	1.26181e-07
164.233	1.26148e-07
164.303	1.26209e-07
164.372	1.26213e-07
164.442	1.26206e-07
164.512	1.26218e-07
164.581	1.26156e-07
164.651	1.26233e-07
164.721	1.26315e-07
164.79	1.26315e-07
164.86	1.26386e-07
164.93	1.26419e-07
164.999	1.26476e-07
165.069	1.26492e-07
165.139	1.26512e-07
165.209	1.26594e-07
165.278	1.26521e-07
165.348	1.26599e-07
165.418	1.26717e-07
165.487	1.26671e-07
165.557	1.26779e-07
165.627	1.26759e-07
165.697	1.26817e-07
165.766	1.26858e-07
165.836	1.26771e-07
165.906	1.26866e-07
165.976	1.26816e-07
166.045	1.26913e-07
166.115	1.26924e-07
166.185	1.26922e-07
166.254	1.27074e-07
166.324	1.27024e-07
166.394	1.27001e-07
166.463	1.2709e-07
166.533	1.27052e-07
166.603	1.26996e-07
166.672	1.27243e-07
166.742	1.27256e-07
166.812	1.27246e-07
166.881	1.27307e-07
166.951	1.27227e-07
167.021	1.27425e-07
167.091	1.27373e-07
167.161	1.27377e-07
167.23	1.27399e-07
167.3	1.27433e-07
167.37	1.27416e-07
167.439	1.27555e-07
167.51	1.27578e-07
167.579	1.27555e-07
167.649	1.27623e-07
167.719	1.27582e-07
167.788	1.27609e-07
167.858	1.27746e-07
167.928	1.27598e-07
167.997	1.27632e-07
168.067	1.27737e-07
168.137	1.27658e-07
168.207	1.27769e-07
168.276	1.27749e-07
168.347	1.27736e-07
168.416	1.27727e-07
168.486	1.27708e-07
168.556	1.27819e-07
168.626	1.27835e-07
168.696	1.27826e-07
168.765	1.27844e-07
168.835	1.27842e-07
168.905	1.2783e-07
168.974	1.27923e-07
169.044	1.28082e-07
169.114	1.28073e-07
169.184	1.28077e-07
169.253	1.28054e-07
169.323	1.27972e-07
169.393	1.28054e-07
169.462	1.28095e-07
169.532	1.28121e-07
169.602	1.28175e-07
169.672	1.28065e-07
169.741	1.28217e-07
169.812	1.28141e-07
169.881	1.28221e-07
169.951	1.28181e-07
170.021	1.28273e-07
170.091	1.28172e-07
170.16	1.28333e-07
170.23	1.2834e-07
170.299	1.2835e-07
170.369	1.28356e-07
170.439	1.28295e-07
170.508	1.28332e-07
170.578	1.28359e-07
170.648	1.2829e-07
170.718	1.28291e-07
170.787	1.2847e-07
170.857	1.28382e-07
170.927	1.28461e-07
170.997	1.28343e-07
171.067	1.28507e-07
171.136	1.28458e-07
171.206	1.28462e-07
171.276	1.28528e-07
171.346	1.28541e-07
171.415	1.28665e-07
171.485	1.28603e-07
171.555	1.28654e-07
171.624	1.28736e-07
171.695	1.28726e-07
171.764	1.28732e-07
171.834	1.28679e-07
171.904	1.28762e-07
171.974	1.28818e-07
172.043	1.28795e-07
172.113	1.28854e-07
172.183	1.28896e-07
172.252	1.28841e-07
172.322	1.28829e-07
172.392	1.28934e-07
172.462	1.28864e-07
172.531	1.2883e-07
172.601	1.28897e-07
172.671	1.28937e-07
172.741	1.29016e-07
172.81	1.2895e-07
172.88	1.28971e-07
172.95	1.29094e-07
173.019	1.28975e-07
173.089	1.2907e-07
173.159	1.29095e-07
173.228	1.29005e-07
173.298	1.29108e-07
173.368	1.29164e-07
173.438	1.2925e-07
173.508	1.29205e-07
173.577	1.29169e-07
173.647	1.29083e-07
173.717	1.29218e-07
173.787	1.29227e-07
173.856	1.29293e-07
173.926	1.29359e-07
173.996	1.29232e-07
174.065	1.29346e-07
174.135	1.29392e-07
174.205	1.29393e-07
174.274	1.29462e-07
174.344	1.29352e-07
174.414	1.2944e-07
174.484	1.29462e-07
174.554	1.29386e-07
174.623	1.29539e-07
174.693	1.29482e-07
174.763	1.29411e-07
174.832	1.29536e-07
174.902	1.29484e-07
174.972	1.29594e-07
175.042	1.29578e-07
175.111	1.29572e-07
175.181	1.29416e-07
175.251	1.29615e-07
175.321	1.29494e-07
175.391	1.29599e-07
175.461	1.29574e-07
175.53	1.29643e-07
175.6	1.29474e-07
175.67	1.29459e-07
175.739	1.29479e-07
175.809	1.29719e-07
175.879	1.29654e-07
175.948	1.29729e-07
176.018	1.2975e-07
176.088	1.29634e-07
176.157	1.29759e-07
176.227	1.29724e-07
176.297	1.2973e-07
176.367	1.2976e-07
176.437	1.29746e-07
176.506	1.29756e-07
176.576	1.29869e-07
176.646	1.29748e-07
176.716	1.29754e-07
176.785	1.29878e-07
176.855	1.2979e-07
176.925	1.29885e-07
176.994	1.29903e-07
177.064	1.2981e-07
177.134	1.29899e-07
177.203	1.29873e-07
177.273	1.29796e-07
177.343	1.29967e-07
177.413	1.29868e-07
177.482	1.29829e-07
177.552	1.2993e-07
177.622	1.30002e-07
177.691	1.29947e-07
177.761	1.30083e-07
177.831	1.30044e-07
177.901	1.3013e-07
177.97	1.30144e-07
178.04	1.30123e-07
178.11	1.30164e-07
178.179	1.30221e-07
178.249	1.30135e-07
178.319	1.3023e-07
178.388	1.30251e-07
178.458	1.30125e-07
178.528	1.30242e-07
178.597	1.3029e-07
178.667	1.30213e-07
178.737	1.30255e-07
178.807	1.30224e-07
178.877	1.30122e-07
178.946	1.30204e-07
[truncated: 4,604 more rows]
