# Supplementary material for: Inverse ceria-nickel catalyst for enhanced C–O bond hydrogenolysis of biomass and polyether
Source: Nat Commun. 2024 Sep 30;15:8444. doi: 10.1038/s41467-024-52704-9 (PMC11443077; doi:10.1038/s41467-024-52704-9)
Supplement: Supplementary file 3 — Source Data [file 41467_2024_52704_MOESM3_ESM.zip › Supplementary Figure 18.xlsx]

## Sheet: Sheet1
Effect of H2 pressure on the catalytic rate
Pressure	Conversion of THFA	Selectivity of 1,5-PDO	Yield of 1,5-PDO	Reactive rate
5	35	98	34.3	14.0114
4	35	98	34.3	14.0114
3	34	98	33.32	13.6111
2	32	98	31.36	12.8105
1	25	89	22.25	9.08905
0.8	21	78	16.38	6.69118
0.6	16	69	11.04	4.5098
0.4	10	62	6.2	2.53268
