# Supplementary material for: Inverse ceria-nickel catalyst for enhanced C–O bond hydrogenolysis of biomass and polyether
Source: Nat Commun. 2024 Sep 30;15:8444. doi: 10.1038/s41467-024-52704-9 (PMC11443077; doi:10.1038/s41467-024-52704-9)
Supplement: Supplementary file 3 — Source Data [file 41467_2024_52704_MOESM3_ESM.zip › Supplementary Table S2.xlsx]

## Sheet: 1CeOx-Ni
Silica Alumina iso N2@77 K, 004/16821/00				|	Silica Alumina iso N2@77 K, 004/16821/00					|	Silica Alumina iso N2@77 K, 004/16821/00				|	Silica Alumina iso N2@77 K, 004/16821/00				|	Silica Alumina iso N2@77 K, 004/16821/00				|	Silica Alumina iso N2@77 K, 004/16821/00				|	Silica Alumina iso N2@77 K, 004/16821/00				|	Silica Alumina iso N2@77 K, 004/16821/00						|	Silica Alumina iso N2@77 K, 004/16821/00				|	Silica Alumina iso N2@77 K, 004/16821/00
ASAP 2020 V4.02 (V4.02 J)	Unit 1	Serial #: 2012	Page 1	|	ASAP 2020 V4.02 (V4.02 J)	Unit 1	Serial #: 2012	Page 1		|	ASAP 2020 V4.02 (V4.02 J)	Unit 1	Serial #: 2012	Page 1	|	ASAP 2020 V4.02 (V4.02 J)	Unit 1	Serial #: 2012	Page 1	|	ASAP 2020 V4.02 (V4.02 J)	Unit 1	Serial #: 2012	Page 1	|	ASAP 2020 V4.02 (V4.02 J)	Unit 1	Serial #: 2012	Page 1	|	ASAP 2020 V4.02 (V4.02 J)	Unit 1	Serial #: 2012	Page 1	|	ASAP 2020 V4.02 (V4.02 J)	Unit 1	Serial #: 2012	Page 1			|	ASAP 2020 V4.02 (V4.02 J)	Unit 1	Serial #: 2012	Page 1	|	ASAP 2020 V4.02 (V4.02 J)	Unit 1
				|						|					|					|					|					|					|							|					|
				|						|					|					|					|					|					|							|					|
Sample:	1CeOx-Ni			|	Sample:	1CeOx-Ni				|	Sample:	1CeOx-Ni			|	Sample:	1CeOx-Ni			|	Sample:	1CeOx-Ni			|	Sample:	1CeOx-Ni			|	Sample:	1CeOx-Ni			|	Sample:	1CeOx-Ni					|	Sample:	1CeOx-Ni			|	Sample:	1CeOx-Ni
Operator:				|	Operator:					|	Operator:				|	Operator:				|	Operator:				|	Operator:				|	Operator:				|	Operator:						|	Operator:				|	Operator:
Submitter:				|	Submitter:					|	Submitter:				|	Submitter:				|	Submitter:				|	Submitter:				|	Submitter:				|	Submitter:						|	Submitter:				|	Submitter:
File:	D:\2020\DATA\000-041.SMP			|	File:	D:\2020\DATA\000-041.SMP				|	File:	D:\2020\DATA\000-041.SMP			|	File:	D:\2020\DATA\000-041.SMP			|	File:	D:\2020\DATA\000-041.SMP			|	File:	D:\2020\DATA\000-041.SMP			|	File:	D:\2020\DATA\000-041.SMP			|	File:	D:\2020\DATA\000-041.SMP					|	File:	D:\2020\DATA\000-041.SMP			|	File:	D:\2020\DATA\000-041.SMP
				|						|					|					|					|					|					|							|					|
				|						|					|					|					|					|					|							|					|
Started:	7/1/2021 10:41:21AM	Analysis Adsorptive:	N2	|	Started:	7/1/2021 10:41:21AM	Analysis Adsorptive:	N2		|	Started:	7/1/2021 10:41:21AM	Analysis Adsorptive:	N2	|	Started:	7/1/2021 10:41:21AM	Analysis Adsorptive:	N2	|	Started:	7/1/2021 10:41:21AM	Analysis Adsorptive:	N2	|	Started:	7/1/2021 10:41:21AM	Analysis Adsorptive:	N2	|	Started:	7/1/2021 10:41:21AM	Analysis Adsorptive:	N2	|	Started:	7/1/2021 10:41:21AM	Analysis Adsorptive:	N2			|	Started:	7/1/2021 10:41:21AM	Analysis Adsorptive:	N2	|	Started:	7/1/2021 10:41:21AM
Completed:	7/1/2021 3:19:13PM	Analysis Bath Temp.:	77.321 K	|	Completed:	7/1/2021 3:19:13PM	Analysis Bath Temp.:	77.321 K		|	Completed:	7/1/2021 3:19:13PM	Analysis Bath Temp.:	77.321 K	|	Completed:	7/1/2021 3:19:13PM	Analysis Bath Temp.:	77.321 K	|	Completed:	7/1/2021 3:19:13PM	Analysis Bath Temp.:	77.321 K	|	Completed:	7/1/2021 3:19:13PM	Analysis Bath Temp.:	77.321 K	|	Completed:	7/1/2021 3:19:13PM	Analysis Bath Temp.:	77.321 K	|	Completed:	7/1/2021 3:19:13PM	Analysis Bath Temp.:	77.321 K			|	Completed:	7/1/2021 3:19:13PM	Analysis Bath Temp.:	77.321 K	|	Completed:	7/1/2021 3:19:13PM
Report Time:	8/13/2021 1:01:51PM	Thermal Correction:	No	|	Report Time:	8/13/2021 1:01:51PM	Thermal Correction:	No		|	Report Time:	8/13/2021 1:01:51PM	Thermal Correction:	No	|	Report Time:	8/13/2021 1:01:51PM	Thermal Correction:	No	|	Report Time:	8/13/2021 1:01:51PM	Thermal Correction:	No	|	Report Time:	8/13/2021 1:01:51PM	Thermal Correction:	No	|	Report Time:	8/13/2021 1:01:51PM	Thermal Correction:	No	|	Report Time:	8/13/2021 1:01:51PM	Thermal Correction:	No			|	Report Time:	8/13/2021 1:01:51PM	Thermal Correction:	No	|	Report Time:	8/13/2021 1:01:51PM
Sample Mass:	0.2028 g	Warm Free Space:	27.8755 cm?Measured	|	Sample Mass:	0.2028 g	Warm Free Space:	27.8755 cm?Measured		|	Sample Mass:	0.2028 g	Warm Free Space:	27.8755 cm?Measured	|	Sample Mass:	0.2028 g	Warm Free Space:	27.8755 cm?Measured	|	Sample Mass:	0.2028 g	Warm Free Space:	27.8755 cm?Measured	|	Sample Mass:	0.2028 g	Warm Free Space:	27.8755 cm?Measured	|	Sample Mass:	0.2028 g	Warm Free Space:	27.8755 cm?Measured	|	Sample Mass:	0.2028 g	Warm Free Space:	27.8755 cm?Measured			|	Sample Mass:	0.2028 g	Warm Free Space:	27.8755 cm?Measured	|	Sample Mass:	0.2028 g
Cold Free Space:	88.7922 cm	Equilibration Interval:	30 s	|	Cold Free Space:	88.7922 cm	Equilibration Interval:	30 s		|	Cold Free Space:	88.7922 cm	Equilibration Interval:	30 s	|	Cold Free Space:	88.7922 cm	Equilibration Interval:	30 s	|	Cold Free Space:	88.7922 cm	Equilibration Interval:	30 s	|	Cold Free Space:	88.7922 cm	Equilibration Interval:	30 s	|	Cold Free Space:	88.7922 cm	Equilibration Interval:	30 s	|	Cold Free Space:	88.7922 cm	Equilibration Interval:	30 s			|	Cold Free Space:	88.7922 cm	Equilibration Interval:	30 s	|	Cold Free Space:	88.7922 cm
Ambient Temperature:	295.15 K	Low Pressure Dose:	3.000 cm?g STP	|	Ambient Temperature:	295.15 K	Low Pressure Dose:	3.000 cm?g STP		|	Ambient Temperature:	295.15 K	Low Pressure Dose:	3.000 cm?g STP	|	Ambient Temperature:	295.15 K	Low Pressure Dose:	3.000 cm?g STP	|	Ambient Temperature:	295.15 K	Low Pressure Dose:	3.000 cm?g STP	|	Ambient Temperature:	295.15 K	Low Pressure Dose:	3.000 cm?g STP	|	Ambient Temperature:	295.15 K	Low Pressure Dose:	3.000 cm?g STP	|	Ambient Temperature:	295.15 K	Low Pressure Dose:	3.000 cm?g STP			|	Ambient Temperature:	295.15 K	Low Pressure Dose:	3.000 cm?g STP	|	Ambient Temperature:	295.15 K
Automatic Degas:	Yes			|	Automatic Degas:	Yes				|	Automatic Degas:	Yes			|	Automatic Degas:	Yes			|	Automatic Degas:	Yes			|	Automatic Degas:	Yes			|	Automatic Degas:	Yes			|	Automatic Degas:	Yes					|	Automatic Degas:	Yes			|	Automatic Degas:	Yes
				|						|					|					|					|					|					|							|					|
				|						|					|					|					|					|					|							|					|
				|						|					|					|					|					|					|							|					|
				|						|					|					|					|					|					|							|					|
				|						|					|					|					|					|					|							|					|
				|						|					|					|					|					|					|							|					|
				|						|					|					|					|					|					|							|					|
Summary Report				|	Isotherm Tabular Report					|	Isotherm Linear Plot				|	BET Surface Area Report				|	BET Surface Area Plot				|	t-Plot Report				|	t-Plot				|	BJH Adsorption Pore Distribution Report						|	BJH Adsorption Cumulative Pore Volume (Larger)				|	BJH Adsorption dV/dlog(D) Pore Volume
				|						|					|					|					|					|	Harkins and Jura				|							|	Halsey : Faas Correction				|	Halsey : Faas Correction
				|	Relative Pressure (P/Po)	Absolute Pressure (mmHg)	Quantity Adsorbed (cm?g STP)	Elapsed Time (h:min)	Saturation Pressure (mmHg)	|					|	BET Surface Area:	1.5944 ?0.1430 m?g			|					|	Micropore Volume:	0.002494 cm?g			|					|	Faas Correction						|					|
				|				01:21	757.313	|	Ni@CeO2-HOOCCOOH-1.5eq-chusuangen-HUANYUAN-320-1 - Adsorption		Ni@CeO2-HOOCCOOH-1.5eq-chusuangen-HUANYUAN-320-1 - Desorption		|	Slope:	2.904194 ?0.241212 g/cm?STP			|	Ni@CeO2-HOOCCOOH-1.5eq-chusuangen-HUANYUAN-320-1				|	Micropore Area:	4.7974 m?g			|	Ni@CeO2-HOOCCOOH-1.5eq-chusuangen-HUANYUAN-320-1				|	Halsey						|	Ni@CeO2-HOOCCOOH-1.5eq-chusuangen-HUANYUAN-320-1				|	Ni@CeO2-HOOCCOOH-1.5eq-chusuangen-HUANYUAN-320-1
Surface Area				|	0.00512686	3.88248	0.76361	01:40		|	Relative Pressure (P/Po)	Quantity Adsorbed (cm?g STP)	Relative Pressure (P/Po)	Quantity Adsorbed (cm?g STP)	|	Y-Intercept:	-0.173937 ?0.042210 g/cm?STP			|	Relative Pressure (P/Po)	1/[Q(Po/P - 1)]			|	External Surface Area:	-3.2029 m?g			|	Thickness (nm)	Quantity Adsorbed (cm?g STP)			|	t = 3.54 [ -5 / ln(P/Po) ] ^ 0.333						|	Pore Diameter (nm)	Pore Volume (cm?g)			|	Pore Diameter (nm)	dV/dlog(D) Pore Volume (cm?g)
				|	0.011301	8.55794	0.843556	01:46		|	0.00512686	0.76361	0.995121	18.8302	|	C:	-15.696823			|	0.0690062	0.0833167			|	Slope:	-2.070680 ?0.114261 cm?g穘m STP			|	0.35178	0.868473			|							|	194.073	0.00204816			|	232.85	0.00664271
Single point surface area at P/Po = 0.300288372:	1.6438 m?g			|	0.0344767	26.108	0.890488	01:49		|	0.011301	0.843556	0.973709	17.365	|	Qm:	0.3663 cm?g STP			|	0.0800732	0.100225			|	Y-Intercept:	1.612216 ?0.046462 cm?g STP			|	0.367914	0.845152			|							|	125.462	0.00397154			|	145.596	0.0101522
				|	0.0690062	52.2558	0.88963	01:51		|	0.0344767	0.890488	0.938803	12.5143	|	Correlation Coefficient:	0.9734986			|	0.100108	0.131626			|	Correlation Coefficient:	-0.990989			|	0.382864	0.827986			|	Diameter Range:	1.7000 nm to 300.0000 nm					|	75.1405	0.00802446			|	88.3599	0.0182041
BET Surface Area:	1.5944 m?g			|	0.0800732	60.6361	0.868473	01:54		|	0.0690062	0.88963	0.914256	7.33523	|	Molecular Cross-Sectional Area:	0.1620 nm			|	0.120117	0.164876			|	Surface Area Correction Factor:	1.000			|	0.397031	0.805172			|	Adsorbate Property Factor:	0.95300 nm					|	37.9462	0.0197616			|	45.4859	0.0395581
				|	0.100108	75.8069	0.845152	01:56		|	0.0800732	0.868473	0.897406	3.85808	|					|	0.140119	0.202381			|	Density Conversion Factor:	0.0015468			|	0.410676	0.773308			|	Density Conversion Factor:	0.0015468					|	25.4367	0.0254256			|	29.3305	0.032607
t-Plot Micropore Area:	4.7974 m?g			|	0.120117	90.9588	0.827986	01:59		|	0.100108	0.845152	0.871341	1.19759	|					|	0.160139	0.246567			|	Total Surface Area (BET):	1.5944 m?g			|	0.423943	0.734043			|	Fraction of Pores Open at Both Ends:	0.00					|	18.7814	0.0276995			|	21.1471	0.0172616
				|	0.140119	106.105	0.805172	02:01		|	0.120117	0.827986	0.851056	0.427095	|	Relative Pressure (P/Po)	Quantity Adsorbed (cm?g STP)	1/[Q(Po/P - 1)]		|	0.180136	0.299322			|	Thickness Range:	0.35000 nm to 0.50000 nm			|	0.436961	0.702594			|							|	14.7091	0.0287017			|	16.2727	0.00944162
t-Plot External Surface Area:	-3.2029 m?g			|	0.160139	121.263	0.773308	02:04		|	0.140119	0.805172	0.825579	-0.0035884	|	0.0690062	0.88963	0.0833167		|	0.200119	0.35609			|	Thickness Equation:	Harkins and Jura			|	0.469186	0.63126			|							|	12.0061	0.0291271			|	13.0994	0.00482384
				|	0.180136	136.406	0.734043	02:06		|	0.160139	0.773308	0.799473	-0.235567	|	0.0800732	0.868473	0.100225		|	0.250313	0.528926			|					|					|	Pore Diameter Range (nm)	Average Diameter (nm)	Incremental Pore Volume (cm?g)	Cumulative Pore Volume (cm?g)	Incremental Pore Area (m?g)	Cumulative Pore Area (m?g)	|					|
BJH Adsorption cumulative surface area of pores				|	0.200119	151.537	0.702594	02:09		|	0.180136	0.734043	0.748228	-0.396858	|	0.100108	0.845152	0.131626		|	0.300288	0.795227			|					|					|	394.7 - 194.1	232.85	0.00204816	0.00204816	0.0351841	0.0351841	|
between 1.7000 nm and 300.0000 nm diameter:	2.882 m?g			|	0.250313	189.544	0.63126	02:11		|	0.200119	0.702594	0.698458	-0.404394	|	0.120117	0.827986	0.164876		|					|	t = [ 13.99 / ( 0.034 - log(P/Po) ) ] ^ 0.5				|					|	194.1 - 125.5	145.596	0.00192338	0.00397154	0.0528417	0.0880258	|
				|	0.300288	227.385	0.53967	02:14		|	0.250313	0.63126	0.648491	-0.34916	|	0.140119	0.805172	0.202381		|					|					|					|	125.5 - 75.1	88.3599	0.00405292	0.00802446	0.183473	0.271499	|
BJH Desorption cumulative surface area of pores				|	0.350277	265.237	0.449314	02:16		|	0.300288	0.53967	0.598536	-0.263332	|	0.160139	0.773308	0.246567		|					|					|					|	75.1 - 37.9	45.4859	0.0117371	0.0197616	1.03215	1.30365	|
between 1.7000 nm and 300.0000 nm diameter:	4.7129 m?g			|	0.401034	303.669	0.361055	02:19		|	0.350277	0.449314	0.548622	-0.165408	|	0.180136	0.734043	0.299322		|					|	Relative Pressure (P/Po)	Statistical Thickness (nm)	Quantity Adsorbed (cm?g STP)	Fitted	|					|	37.9 - 25.4	29.3305	0.00566404	0.0254256	0.772445	2.0761	|
				|	0.451214	341.665	0.242323	02:21		|	0.401034	0.361055	0.498441	-0.0403576	|	0.200119	0.702594	0.35609		|					|	0.00512686	0.245345	0.76361		|					|	25.4 - 18.8	21.1471	0.00227392	0.0276995	0.430114	2.50621	|
				|	0.501226	379.532	0.120279	02:24		|	0.451214	0.242323	0.44872	0.0509346	|	0.250313	0.63126	0.528926		|					|	0.011301	0.265754	0.843556		|					|	18.8 - 14.7	16.2727	0.00100216	0.0287017	0.246342	2.75255	|
				|	0.551401	417.522	0.000697996	02:27		|	0.501226	0.120279	0.398706	0.169676	|	0.300288	0.53967	0.795227		|					|	0.0344767	0.305755	0.890488		|					|	14.7 - 12.0	13.0994	0.000425392	0.0291271	0.129896	2.88245	|
Pore Volume				|	0.601534	455.48	-0.105719	02:29		|	0.551401	0.000697996	0.348991	0.289743	|					|					|	0.0690062	0.342141	0.88963		|					|							|
				|	0.651647	493.423	-0.189257	02:32		|	0.601534	-0.105719	0.299197	0.383854	|					|					|	0.0800732	0.35178	0.868473	*	|					|							|
Single point adsorption total pore volume of pores				|	0.701805	531.399	-0.266647	02:35		|	0.651647	-0.189257	0.249265	0.480257	|										|	0.100108	0.367914	0.845152	*	|
less than 396.7921 nm diameter at P/Po = 0.995120706:	0.029126 cm?g			|	0.75182	569.267	-0.273627	02:37		|	0.701805	-0.266647	0.199564	0.549251	|										|	0.120117	0.382864	0.827986	*	|
				|	0.802028	607.279	-0.203338	02:40		|	0.75182	-0.273627	0.139754	0.608576	|										|	0.140119	0.397031	0.805172	*	|
t-Plot micropore volume:	0.002494 cm?g			|	0.821002	621.643	-0.106608	02:42		|	0.802028	-0.203338	0.0681199	0.643661	|										|	0.160139	0.410676	0.773308	*	|
				|	0.8514	644.655	0.146685	02:45		|	0.821002	-0.106608			|										|	0.180136	0.423943	0.734043	*	|
BJH Adsorption cumulative volume of pores				|	0.876037	663.306	0.546976	02:48		|	0.8514	0.146685			|										|	0.200119	0.436961	0.702594	*	|
between 1.7000 nm and 300.0000 nm diameter:	0.029127 cm?g			|	0.900974	682.184	1.32755	02:50		|	0.876037	0.546976			|										|	0.250313	0.469186	0.63126	*	|
				|	0.925631	700.849	2.90646	02:53		|	0.900974	1.32755			|										|	0.300288	0.501408	0.53967		|
BJH Desorption cumulative volume of pores				|	0.949484	718.901	6.54463	02:58		|	0.925631	2.90646			|										|	0.350277	0.534556	0.449314		|
between 1.7000 nm and 300.0000 nm diameter:	0.029130 cm?g			|	0.974273	737.659	13.8172	03:05		|	0.949484	6.54463			|										|	0.401034	0.569852	0.361055		|
				|	0.984584	745.459	16.341	03:09		|	0.974273	13.8172			|										|	0.451214	0.607066	0.242323		|
				|	0.990046	749.59	17.546	03:12		|	0.984584	16.341			|										|	0.501226	0.647228	0.120279		|
				|	0.995121	753.425	18.8302	03:16		|	0.990046	17.546			|										|	0.551401	0.691547	0.000697996		|
Pore Size				|	0.973709	737.208	17.365	03:19		|	0.995121	18.8302			|										|					|
				|	0.938803	710.773	12.5143	03:24		|					|										|					|
Adsorption average pore width (4V/A by BET):	73.07066 nm			|				03:26	757.102	|															|					|
				|	0.914256	692.185	7.33523	03:31		|
BJH Adsorption average pore diameter (4V/A):	40.4199 nm			|	0.897406	679.428	3.85808	03:36		|
				|	0.871341	659.694	1.19759	03:39		|
BJH Desorption average pore diameter (4V/A):	24.7237 nm			|	0.851056	644.336	0.427095	03:42		|
				|	0.825579	625.048	-0.0035884	03:44		|
				|	0.799473	605.282	-0.235567	03:46		|
				|	0.748228	566.485	-0.396858	03:48		|
Pass/Fail				|	0.698458	528.804	-0.404394	03:51		|
				|	0.648491	490.974	-0.34916	03:53		|
S A:Multi-point BET	Failed: Value < lowest allowed 219.0000 by 217.4056			|	0.598536	453.153	-0.263332	03:56		|
S A:Multi-point BET	Failed: Value < lowest allowed 219.0000 by 217.4056			|	0.548622	415.363	-0.165408	03:58		|
S A:Single-point BET	Failed: Value < lowest allowed 204.0000 by 202.3562			|	0.498441	377.371	-0.0403576	04:00		|
S A:Single-point BET	Failed: Value < lowest allowed 204.0000 by 202.3562			|	0.44872	339.727	0.0509346	04:03		|
P V:Adsorption Total - 0.99500000 Relative Pressure	Failed: Value < lowest allowed 0.520000 by 0.490874			|	0.398706	301.861	0.169676	04:05		|
P V:Adsorption Total - 0.99500000 Relative Pressure	Failed: Value < lowest allowed 0.520000 by 0.490874			|	0.348991	264.222	0.289743	04:08		|
P S:Avg. pore diameter	Failed: Value > highest allowed 13.1000 by 59.9707			|	0.299197	226.523	0.383854	04:10		|
P S:Avg. pore diameter	Failed: Value > highest allowed 13.1000 by 59.9707			|	0.249265	188.719	0.480257	04:13		|
				|	0.199564	151.09	0.549251	04:16		|
				|	0.139754	105.808	0.608576	04:19		|
				|	0.0681199	51.5737	0.643661	04:23		|
				|						|
				|						|
[truncated: 82 more columns]

## Sheet: 4CeOx-Ni
Silica Alumina iso N2@77 K, 004/16821/00				|	Silica Alumina iso N2@77 K, 004/16821/00					|	Silica Alumina iso N2@77 K, 004/16821/00				|	Silica Alumina iso N2@77 K, 004/16821/00				|	Silica Alumina iso N2@77 K, 004/16821/00				|	Silica Alumina iso N2@77 K, 004/16821/00				|	Silica Alumina iso N2@77 K, 004/16821/00				|	Silica Alumina iso N2@77 K, 004/16821/00						|	Silica Alumina iso N2@77 K, 004/16821/00				|	Silica Alumina iso N2@77 K, 004/16821/00
ASAP 2020 V4.02 (V4.02 J)	Unit 1	Serial #: 2012	Page 1	|	ASAP 2020 V4.02 (V4.02 J)	Unit 1	Serial #: 2012	Page 1		|	ASAP 2020 V4.02 (V4.02 J)	Unit 1	Serial #: 2012	Page 1	|	ASAP 2020 V4.02 (V4.02 J)	Unit 1	Serial #: 2012	Page 1	|	ASAP 2020 V4.02 (V4.02 J)	Unit 1	Serial #: 2012	Page 1	|	ASAP 2020 V4.02 (V4.02 J)	Unit 1	Serial #: 2012	Page 1	|	ASAP 2020 V4.02 (V4.02 J)	Unit 1	Serial #: 2012	Page 1	|	ASAP 2020 V4.02 (V4.02 J)	Unit 1	Serial #: 2012	Page 1			|	ASAP 2020 V4.02 (V4.02 J)	Unit 1	Serial #: 2012	Page 1	|	ASAP 2020 V4.02 (V4.02 J)	Unit 1
				|						|					|					|					|					|					|							|					|
				|						|					|					|					|					|					|							|					|
Sample:	4CeOx-Ni			|	Sample:	4CeOx-Ni				|	Sample:	4CeOx-Ni			|	Sample:	4CeOx-Ni			|	Sample:	4CeOx-Ni			|	Sample:	4CeOx-Ni			|	Sample:	4CeOx-Ni			|	Sample:	4CeOx-Ni					|	Sample:	4CeOx-Ni			|	Sample:	4CeOx-Ni
Operator:				|	Operator:					|	Operator:				|	Operator:				|	Operator:				|	Operator:				|	Operator:				|	Operator:						|	Operator:				|	Operator:
Submitter:				|	Submitter:					|	Submitter:				|	Submitter:				|	Submitter:				|	Submitter:				|	Submitter:				|	Submitter:						|	Submitter:				|	Submitter:
File:	D:\2020\DATA\000-079.SMP			|	File:	D:\2020\DATA\000-079.SMP				|	File:	D:\2020\DATA\000-079.SMP			|	File:	D:\2020\DATA\000-079.SMP			|	File:	D:\2020\DATA\000-079.SMP			|	File:	D:\2020\DATA\000-079.SMP			|	File:	D:\2020\DATA\000-079.SMP			|	File:	D:\2020\DATA\000-079.SMP					|	File:	D:\2020\DATA\000-079.SMP			|	File:	D:\2020\DATA\000-079.SMP
				|						|					|					|					|					|					|							|					|
				|						|					|					|					|					|					|							|					|
Started:	6/26/2021 9:48:24PM	Analysis Adsorptive:	N2	|	Started:	6/26/2021 9:48:24PM	Analysis Adsorptive:	N2		|	Started:	6/26/2021 9:48:24PM	Analysis Adsorptive:	N2	|	Started:	6/26/2021 9:48:24PM	Analysis Adsorptive:	N2	|	Started:	6/26/2021 9:48:24PM	Analysis Adsorptive:	N2	|	Started:	6/26/2021 9:48:24PM	Analysis Adsorptive:	N2	|	Started:	6/26/2021 9:48:24PM	Analysis Adsorptive:	N2	|	Started:	6/26/2021 9:48:24PM	Analysis Adsorptive:	N2			|	Started:	6/26/2021 9:48:24PM	Analysis Adsorptive:	N2	|	Started:	6/26/2021 9:48:24PM
Completed:	6/27/2021 3:11:40AM	Analysis Bath Temp.:	77.309 K	|	Completed:	6/27/2021 3:11:40AM	Analysis Bath Temp.:	77.309 K		|	Completed:	6/27/2021 3:11:40AM	Analysis Bath Temp.:	77.309 K	|	Completed:	6/27/2021 3:11:40AM	Analysis Bath Temp.:	77.309 K	|	Completed:	6/27/2021 3:11:40AM	Analysis Bath Temp.:	77.309 K	|	Completed:	6/27/2021 3:11:40AM	Analysis Bath Temp.:	77.309 K	|	Completed:	6/27/2021 3:11:40AM	Analysis Bath Temp.:	77.309 K	|	Completed:	6/27/2021 3:11:40AM	Analysis Bath Temp.:	77.309 K			|	Completed:	6/27/2021 3:11:40AM	Analysis Bath Temp.:	77.309 K	|	Completed:	6/27/2021 3:11:40AM
Report Time:	8/13/2021 1:02:50PM	Thermal Correction:	No	|	Report Time:	8/13/2021 1:02:50PM	Thermal Correction:	No		|	Report Time:	8/13/2021 1:02:50PM	Thermal Correction:	No	|	Report Time:	8/13/2021 1:02:50PM	Thermal Correction:	No	|	Report Time:	8/13/2021 1:02:50PM	Thermal Correction:	No	|	Report Time:	8/13/2021 1:02:50PM	Thermal Correction:	No	|	Report Time:	8/13/2021 1:02:50PM	Thermal Correction:	No	|	Report Time:	8/13/2021 1:02:50PM	Thermal Correction:	No			|	Report Time:	8/13/2021 1:02:50PM	Thermal Correction:	No	|	Report Time:	8/13/2021 1:02:50PM
Sample Mass:	0.1300 g	Warm Free Space:	28.4259 cm?Measured	|	Sample Mass:	0.1300 g	Warm Free Space:	28.4259 cm?Measured		|	Sample Mass:	0.1300 g	Warm Free Space:	28.4259 cm?Measured	|	Sample Mass:	0.1300 g	Warm Free Space:	28.4259 cm?Measured	|	Sample Mass:	0.1300 g	Warm Free Space:	28.4259 cm?Measured	|	Sample Mass:	0.1300 g	Warm Free Space:	28.4259 cm?Measured	|	Sample Mass:	0.1300 g	Warm Free Space:	28.4259 cm?Measured	|	Sample Mass:	0.1300 g	Warm Free Space:	28.4259 cm?Measured			|	Sample Mass:	0.1300 g	Warm Free Space:	28.4259 cm?Measured	|	Sample Mass:	0.1300 g
Cold Free Space:	89.1165 cm	Equilibration Interval:	30 s	|	Cold Free Space:	89.1165 cm	Equilibration Interval:	30 s		|	Cold Free Space:	89.1165 cm	Equilibration Interval:	30 s	|	Cold Free Space:	89.1165 cm	Equilibration Interval:	30 s	|	Cold Free Space:	89.1165 cm	Equilibration Interval:	30 s	|	Cold Free Space:	89.1165 cm	Equilibration Interval:	30 s	|	Cold Free Space:	89.1165 cm	Equilibration Interval:	30 s	|	Cold Free Space:	89.1165 cm	Equilibration Interval:	30 s			|	Cold Free Space:	89.1165 cm	Equilibration Interval:	30 s	|	Cold Free Space:	89.1165 cm
Ambient Temperature:	295.15 K	Low Pressure Dose:	3.000 cm?g STP	|	Ambient Temperature:	295.15 K	Low Pressure Dose:	3.000 cm?g STP		|	Ambient Temperature:	295.15 K	Low Pressure Dose:	3.000 cm?g STP	|	Ambient Temperature:	295.15 K	Low Pressure Dose:	3.000 cm?g STP	|	Ambient Temperature:	295.15 K	Low Pressure Dose:	3.000 cm?g STP	|	Ambient Temperature:	295.15 K	Low Pressure Dose:	3.000 cm?g STP	|	Ambient Temperature:	295.15 K	Low Pressure Dose:	3.000 cm?g STP	|	Ambient Temperature:	295.15 K	Low Pressure Dose:	3.000 cm?g STP			|	Ambient Temperature:	295.15 K	Low Pressure Dose:	3.000 cm?g STP	|	Ambient Temperature:	295.15 K
Automatic Degas:	Yes			|	Automatic Degas:	Yes				|	Automatic Degas:	Yes			|	Automatic Degas:	Yes			|	Automatic Degas:	Yes			|	Automatic Degas:	Yes			|	Automatic Degas:	Yes			|	Automatic Degas:	Yes					|	Automatic Degas:	Yes			|	Automatic Degas:	Yes
				|						|					|					|					|					|					|							|					|
				|						|					|					|					|					|					|							|					|
				|						|					|					|					|					|					|							|					|
				|						|					|					|					|					|					|							|					|
				|						|					|					|					|					|					|							|					|
				|						|					|					|					|					|					|							|					|
				|						|					|					|					|					|					|							|					|
Summary Report				|	Isotherm Tabular Report					|	Isotherm Linear Plot				|	BET Surface Area Report				|	BET Surface Area Plot				|	t-Plot Report				|	t-Plot				|	BJH Adsorption Pore Distribution Report						|	BJH Adsorption Cumulative Pore Volume (Larger)				|	BJH Adsorption dV/dlog(D) Pore Volume
				|						|					|					|					|					|	Harkins and Jura				|							|	Halsey : Faas Correction				|	Halsey : Faas Correction
				|	Relative Pressure (P/Po)	Absolute Pressure (mmHg)	Quantity Adsorbed (cm?g STP)	Elapsed Time (h:min)	Saturation Pressure (mmHg)	|					|	BET Surface Area:	15.4360 ?0.1003 m?g			|					|	Micropore Volume:	-0.000996 cm?g			|					|	Faas Correction						|					|
				|				01:28	756.449	|	Ni@CeO2-HOOCCOOH-1.5eq-chusuangen-HUANYUAN-80-1 - Adsorption		Ni@CeO2-HOOCCOOH-1.5eq-chusuangen-HUANYUAN-80-1 - Desorption		|	Slope:	0.277217 ?0.001805 g/cm?STP			|	Ni@CeO2-HOOCCOOH-1.5eq-chusuangen-HUANYUAN-80-1				|	Micropore Area:	*			|	Ni@CeO2-HOOCCOOH-1.5eq-chusuangen-HUANYUAN-80-1				|	Halsey						|	Ni@CeO2-HOOCCOOH-1.5eq-chusuangen-HUANYUAN-80-1				|	Ni@CeO2-HOOCCOOH-1.5eq-chusuangen-HUANYUAN-80-1
Surface Area				|	0.00181723	1.37451	1.78631	01:46		|	Relative Pressure (P/Po)	Quantity Adsorbed (cm?g STP)	Relative Pressure (P/Po)	Quantity Adsorbed (cm?g STP)	|	Y-Intercept:	0.004799 ?0.000315 g/cm?STP			|	Relative Pressure (P/Po)	1/[Q(Po/P - 1)]			|	External Surface Area:	16.9857 m?g			|	Thickness (nm)	Quantity Adsorbed (cm?g STP)			|	t = 3.54 [ -5 / ln(P/Po) ] ^ 0.333						|	Pore Diameter (nm)	Pore Volume (cm?g)			|	Pore Diameter (nm)	dV/dlog(D) Pore Volume (cm?g)
				|	0.00562421	4.25375	2.19524	01:59		|	0.00181723	1.78631	0.994126	74.7702	|	C:	58.768050			|	0.0598198	0.0207157			|	Slope:	10.981162 ?0.215624 cm?g穘m STP			|	0.351675	3.24819			|							|	187.311	0.0301598			|	221.657	0.122631
Single point surface area at P/Po = 0.300143353:	14.8506 m?g			|	0.00957628	7.24248	2.38237	02:08		|	0.00562421	2.19524	0.982732	62.6676	|	Qm:	3.5459 cm?g STP			|	0.0799484	0.026752			|	Y-Intercept:	-0.643639 ?0.087668 cm?g STP			|	0.367917	3.38668			|							|	111.596	0.0536809			|	131.125	0.104577
				|	0.0133902	10.1268	2.49704	02:11		|	0.00957628	2.38237	0.973398	49.8559	|	Correlation Coefficient:	0.9998305			|	0.100111	0.0328486			|	Correlation Coefficient:	0.998845			|	0.382818	3.56305			|	Diameter Range:	1.7000 nm to 300.0000 nm					|	71.8599	0.0714158			|	83.3077	0.0927748
BET Surface Area:	15.4360 m?g			|	0.030009	22.6949	2.76175	02:14		|	0.0133902	2.49704	0.949721	30.4749	|	Molecular Cross-Sectional Area:	0.1620 nm			|	0.120053	0.0382908			|	Surface Area Correction Factor:	1.000			|	0.396998	3.70735			|	Adsorbate Property Factor:	0.95300 nm					|	40.2636	0.0917771			|	47.5613	0.0809356
				|	0.0598198	45.2394	3.07138	02:16		|	0.030009	2.76175	0.927768	19.8297	|					|	0.140072	0.0439366			|	Density Conversion Factor:	0.0015468			|	0.410635	3.84774			|	Density Conversion Factor:	0.0015468					|	27.4895	0.0992903			|	31.4418	0.0453296
t-Plot External Surface Area:	16.9857 m?g			|	0.0799484	60.4611	3.24819	02:19		|	0.0598198	3.07138	0.900408	13.8322	|					|	0.160077	0.0495318			|	Total Surface Area (BET):	15.4360 m?g			|	0.423911	3.98473			|	Fraction of Pores Open at Both Ends:	0.00					|	20.7095	0.102583			|	23.1078	0.0267742
				|	0.100111	75.7079	3.38668	02:21		|	0.0799484	3.24819	0.858937	10.9734	|	Relative Pressure (P/Po)	Quantity Adsorbed (cm?g STP)	1/[Q(Po/P - 1)]		|	0.180088	0.0551211			|	Thickness Range:	0.35000 nm to 0.50000 nm			|	0.436909	4.15662			|							|	16.5965	0.104566			|	18.1726	0.0206217
BJH Adsorption cumulative surface area of pores				|	0.120053	90.7878	3.56305	02:24		|	0.100111	3.38668	0.831982	10.084	|	0.0598198	3.07138	0.0207157		|	0.200039	0.0601596			|	Thickness Equation:	Harkins and Jura			|	0.469077	4.53482			|							|	13.8789	0.105838			|	14.9774	0.0163791
between 1.7000 nm and 300.0000 nm diameter:	16.105 m?g			|	0.140072	105.926	3.70735	02:26		|	0.120053	3.56305	0.806665	9.47955	|	0.0799484	3.24819	0.026752		|	0.250142	0.0735609			|					|					|	Pore Diameter Range (nm)	Average Diameter (nm)	Incremental Pore Volume (cm?g)	Cumulative Pore Volume (cm?g)	Incremental Pore Area (m?g)	Cumulative Pore Area (m?g)	|	11.547	0.10689			|	12.4813	0.0131642
				|	0.160077	121.052	3.84774	02:29		|	0.140072	3.70735	0.799969	9.35184	|	0.100111	3.38668	0.0328486		|	0.300143	0.0879817			|					|					|	330.0 - 187.3	221.657	0.0301598	0.0301598	0.544261	0.544261	|	10.4286	0.107453			|	10.9252	0.0127341
BJH Desorption cumulative surface area of pores				|	0.180088	136.183	3.98473	02:31		|	0.160077	3.84774	0.748376	8.53699	|	0.120053	3.56305	0.0382908		|					|	t = [ 13.99 / ( 0.034 - log(P/Po) ) ] ^ 0.5				|					|	187.3 - 111.6	131.125	0.0235211	0.0536809	0.71752	1.26178	|	8.31043	0.10848			|	9.10718	0.0104115
between 1.7000 nm and 300.0000 nm diameter:	17.6890 m?g			|	0.200039	151.268	4.15662	02:34		|	0.180088	3.98473	0.698215	7.95031	|	0.140072	3.70735	0.0439366		|					|					|					|	111.6 - 71.9	83.3077	0.0177349	0.0714158	0.851536	2.11332	|	6.87802	0.109148			|	7.44352	0.00813661
				|	0.250142	189.153	4.53482	02:36		|	0.200039	4.15662	0.648513	7.46824	|	0.160077	3.84774	0.0495318		|					|					|					|	71.9 - 40.3	47.5613	0.0203613	0.0917771	1.71243	3.82574	|	5.84002	0.109722			|	6.26307	0.00807346
				|	0.300143	226.96	4.87447	02:39		|	0.250142	4.53482	0.598554	7.04834	|	0.180088	3.98473	0.0551211		|					|	Relative Pressure (P/Po)	Statistical Thickness (nm)	Quantity Adsorbed (cm?g STP)	Fitted	|					|	40.3 - 27.5	31.4418	0.00751317	0.0992903	0.955819	4.78156	|	5.0507	0.110185			|	5.37971	0.0073333
				|	0.350191	264.802	5.21499	02:41		|	0.300143	4.87447	0.548645	6.68049	|	0.200039	4.15662	0.0601596		|					|	0.00181723	0.224548	1.78631		|					|	27.5 - 20.7	23.1078	0.00329315	0.102583	0.570051	5.35161	|	4.42375	0.110584			|	4.68904	0.00693862
Pore Volume				|	0.401127	303.314	5.56157	02:44		|	0.350191	5.21499	0.498783	6.33992	|	0.250142	4.53482	0.0735609		|					|	0.00562421	0.247495	2.19524		|					|	20.7 - 16.6	18.1726	0.00198282	0.104566	0.436441	5.78805	|	3.91163	0.111085			|	4.13074	0.00937218
				|	0.451274	341.229	5.86448	02:46		|	0.401127	5.56157	0.448682	5.9246	|	0.300143	4.87447	0.0879817		|					|	0.00957628	0.261057	2.38237		|					|	16.6 - 13.9	14.9774	0.00127206	0.105838	0.339729	6.12778	|	3.4835	0.111536			|	3.66814	0.00895619
Single point adsorption total pore volume of pores				|	0.501339	379.079	6.17875	02:49		|	0.451274	5.86448	0.398763	5.59129	|					|					|	0.0133902	0.270838	2.49704		|					|	13.9 - 11.5	12.4813	0.0010516	0.10689	0.337015	6.4648	|	3.11593	0.111988			|	3.27516	0.0093444
less than 330.2092 nm diameter at P/Po = 0.994125895:	0.115655 cm?g			|	0.551531	417.025	6.52568	02:52		|	0.501339	6.17875	0.349059	5.25487	|					|					|	0.030009	0.299778	2.76175		|					|	11.5 - 10.4	10.9252	0.000563437	0.107453	0.206289	6.67109	|	2.78963	0.112613			|	2.93095	0.0130111
				|	0.601715	454.965	6.85964	02:54		|	0.551531	6.52568	0.299195	4.91023	|										|	0.0598198	0.333591	3.07138		|					|	10.4 - 8.3	9.10718	0.00102659	0.10848	0.450891	7.12198	|	2.50371	0.113245			|	2.62779	0.0134601
t-Plot micropore volume:	-0.000996 cm?g			|	0.651768	492.804	7.24344	02:57		|	0.601715	6.85964	0.249299	4.53998	|										|	0.0799484	0.351675	3.24819	*	|					|	8.3 - 6.9	7.44352	0.000668503	0.109148	0.35924	7.48122	|	2.24326	0.113877			|	2.35585	0.0132501
				|	0.701941	530.731	7.7074	03:00		|	0.651768	7.24344	0.199455	4.16068	|										|	0.100111	0.367917	3.38668	*	|					|	6.9 - 5.8	6.26307	0.000573613	0.109722	0.366346	7.84756	|	1.9995	0.114646			|	2.10393	0.0153911
BJH Adsorption cumulative volume of pores				|	0.752085	568.639	8.26229	03:02		|	0.701941	7.7074	0.139546	3.68472	|										|	0.120053	0.382818	3.56305	*	|					|	5.8 - 5.1	5.37971	0.000462455	0.110185	0.343852	8.19142	|	1.90538	0.115028			|	1.94958	0.0182501
between 1.7000 nm and 300.0000 nm diameter:	0.115440 cm?g			|	0.802124	606.464	9.04577	03:05		|	0.752085	8.26229	0.0800584	3.17235	|										|	0.140072	0.396998	3.70735	*	|					|	5.1 - 4.4	4.68904	0.000399394	0.110584	0.340704	8.53212	|	1.81177	0.115236			|	1.85559	0.00948003
				|	0.821364	621.004	9.45391	03:07		|	0.802124	9.04577			|										|	0.160077	0.410635	3.84774	*	|					|	4.4 - 3.9	4.13074	0.000500783	0.111085	0.484933	9.01705	|	1.71822	0.11544			|	1.76184	0.0088446
BJH Desorption cumulative volume of pores				|	0.851674	643.91	10.2207	03:10		|	0.821364	9.45391			|										|	0.180088	0.423911	3.98473	*	|					|	3.9 - 3.5	3.66814	0.000450879	0.111536	0.491671	9.50872	|					|
between 1.7000 nm and 300.0000 nm diameter:	0.115483 cm?g			|	0.87634	662.549	11.1044	03:13		|	0.851674	10.2207			|										|	0.200039	0.436909	4.15662	*	|					|	3.5 - 3.1	3.27516	0.00045253	0.111988	0.55268	10.0614	|
				|	0.901367	681.463	12.426	03:15		|	0.87634	11.1044			|										|	0.250142	0.469077	4.53482	*	|					|	3.1 - 2.8	2.93095	0.000625055	0.112613	0.85304	10.9144	|
				|	0.9262	700.227	14.5473	03:18		|	0.901367	12.426			|										|	0.300143	0.501314	4.87447		|					|	2.8 - 2.5	2.62779	0.000632122	0.113245	0.96221	11.8767	|
				|	0.950088	718.272	19.1125	03:22		|	0.9262	14.5473			|										|	0.350191	0.534498	5.21499		|					|	2.5 - 2.2	2.35585	0.000632085	0.113877	1.07322	12.9499	|
Pore Size				|	0.972399	735.116	31.1291	03:28		|	0.950088	19.1125			|										|	0.401127	0.569918	5.56157		|					|	2.2 - 2.0	2.10393	0.000768942	0.114646	1.46191	14.4118	|
				|				03:30	755.974	|	0.972399	31.1291			|										|	0.451274	0.607112	5.86448		|					|	2.0 - 1.9	1.94958	0.000382131	0.115028	0.784027	15.1958	|
Adsorption average pore width (4V/A by BET):	29.97001 nm			|	0.982375	742.65	41.8402	03:36		|	0.982375	41.8402			|										|	0.501339	0.647323	6.17875		|					|	1.9 - 1.8	1.85559	0.000207411	0.115236	0.447105	15.6429	|
				|	0.989582	748.099	56.1941	03:43		|	0.989582	56.1941			|										|	0.551531	0.691668	6.52568		|					|	1.8 - 1.7	1.76184	0.000203649	0.11544	0.462354	16.1053	|
BJH Adsorption average pore diameter (4V/A):	28.6712 nm			|	0.994126	751.534	74.7702	03:52		|	0.994126	74.7702			|										|	0.601715	0.741262	6.85964		|					|							|
				|	0.982732	742.921	62.6676	03:57		|					|										|	0.651768	0.797608	7.24344		|					|							|
BJH Desorption average pore diameter (4V/A):	26.1141 nm			|	0.973398	735.864	49.8559	04:03		|															|	0.701941	0.86333	7.7074		|
				|	0.949721	717.965	30.4749	04:11		|															|	0.752085	0.941776	8.26229		|
				|	0.927768	701.369	19.8297	04:17		|															|	0.802124	1.03834	9.04577		|
				|	0.900408	680.685	13.8322	04:22		|															|					|
Pass/Fail				|	0.858937	649.335	10.9734	04:24		|															|					|
				|	0.831982	628.957	10.084	04:27		|															|	* The micropore area is not reported because either the micropore volume is negative or the calculated external surface area is larger than the total surface area.				|
S A:Multi-point BET	Failed: Value < lowest allowed 219.0000 by 203.5640			|	0.806665	609.818	9.47955	04:29		|															|					|
S A:Multi-point BET	Failed: Value < lowest allowed 219.0000 by 203.5640			|	0.799969	604.756	9.35184	04:31		|
S A:Single-point BET	Failed: Value < lowest allowed 204.0000 by 189.1494			|	0.748376	565.753	8.53699	04:34		|
S A:Single-point BET	Failed: Value < lowest allowed 204.0000 by 189.1494			|	0.698215	527.833	7.95031	04:36		|
P V:Adsorption Total - 0.99500000 Relative Pressure	Failed: Value < lowest allowed 0.520000 by 0.404345			|	0.648513	490.26	7.46824	04:38		|
P V:Adsorption Total - 0.99500000 Relative Pressure	Failed: Value < lowest allowed 0.520000 by 0.404345			|	0.598554	452.492	7.04834	04:41		|
P S:Avg. pore diameter	Failed: Value > highest allowed 13.1000 by 16.8700			|	0.548645	414.761	6.68049	04:43		|
P S:Avg. pore diameter	Failed: Value > highest allowed 13.1000 by 16.8700			|	0.498783	377.067	6.33992	04:45		|
				|	0.448682	339.192	5.9246	04:48		|
				|	0.398763	301.455	5.59129	04:50		|
				|	0.349059	263.879	5.25487	04:53		|
				|	0.299195	226.184	4.91023	04:55		|
				|	0.249299	188.464	4.53998	04:58		|
				|	0.199455	150.783	4.16068	05:01		|
				|	0.139546	105.493	3.68472	05:05		|
				|	0.0800584	60.5221	3.17235	05:09		|
				|						|
				|						|
[truncated: 82 more columns]

## Sheet: 85CeOx-Ni
Silica Alumina iso N2@77 K, 004/16821/00				|	Silica Alumina iso N2@77 K, 004/16821/00					|	Silica Alumina iso N2@77 K, 004/16821/00				|	Silica Alumina iso N2@77 K, 004/16821/00				|	Silica Alumina iso N2@77 K, 004/16821/00				|	Silica Alumina iso N2@77 K, 004/16821/00				|	Silica Alumina iso N2@77 K, 004/16821/00				|	Silica Alumina iso N2@77 K, 004/16821/00						|	Silica Alumina iso N2@77 K, 004/16821/00				|	Silica Alumina iso N2@77 K, 004/16821/00
ASAP 2020 V4.02 (V4.02 J)	Unit 1	Serial #: 2012	Page 1	|	ASAP 2020 V4.02 (V4.02 J)	Unit 1	Serial #: 2012	Page 1		|	ASAP 2020 V4.02 (V4.02 J)	Unit 1	Serial #: 2012	Page 1	|	ASAP 2020 V4.02 (V4.02 J)	Unit 1	Serial #: 2012	Page 1	|	ASAP 2020 V4.02 (V4.02 J)	Unit 1	Serial #: 2012	Page 1	|	ASAP 2020 V4.02 (V4.02 J)	Unit 1	Serial #: 2012	Page 1	|	ASAP 2020 V4.02 (V4.02 J)	Unit 1	Serial #: 2012	Page 1	|	ASAP 2020 V4.02 (V4.02 J)	Unit 1	Serial #: 2012	Page 1			|	ASAP 2020 V4.02 (V4.02 J)	Unit 1	Serial #: 2012	Page 1	|	ASAP 2020 V4.02 (V4.02 J)	Unit 1
				|						|					|					|					|					|					|							|					|
				|						|					|					|					|					|					|							|					|
Sample:	85CeOx-Ni			|	Sample:	85CeOx-Ni				|	Sample:	85CeOx-Ni			|	Sample:	85CeOx-Ni			|	Sample:	85CeOx-Ni			|	Sample:	85CeOx-Ni			|	Sample:	85CeOx-Ni			|	Sample:	85CeOx-Ni					|	Sample:	85CeOx-Ni			|	Sample:	85CeOx-Ni
Operator:				|	Operator:					|	Operator:				|	Operator:				|	Operator:				|	Operator:				|	Operator:				|	Operator:						|	Operator:				|	Operator:
Submitter:				|	Submitter:					|	Submitter:				|	Submitter:				|	Submitter:				|	Submitter:				|	Submitter:				|	Submitter:						|	Submitter:				|	Submitter:
File:	D:\2020\DATA\000-072.SMP			|	File:	D:\2020\DATA\000-072.SMP				|	File:	D:\2020\DATA\000-072.SMP			|	File:	D:\2020\DATA\000-072.SMP			|	File:	D:\2020\DATA\000-072.SMP			|	File:	D:\2020\DATA\000-072.SMP			|	File:	D:\2020\DATA\000-072.SMP			|	File:	D:\2020\DATA\000-072.SMP					|	File:	D:\2020\DATA\000-072.SMP			|	File:	D:\2020\DATA\000-072.SMP
				|						|					|					|					|					|					|							|					|
				|						|					|					|					|					|					|							|					|
Started:	7/2/2021 8:28:18PM	Analysis Adsorptive:	N2	|	Started:	7/2/2021 8:28:18PM	Analysis Adsorptive:	N2		|	Started:	7/2/2021 8:28:18PM	Analysis Adsorptive:	N2	|	Started:	7/2/2021 8:28:18PM	Analysis Adsorptive:	N2	|	Started:	7/2/2021 8:28:18PM	Analysis Adsorptive:	N2	|	Started:	7/2/2021 8:28:18PM	Analysis Adsorptive:	N2	|	Started:	7/2/2021 8:28:18PM	Analysis Adsorptive:	N2	|	Started:	7/2/2021 8:28:18PM	Analysis Adsorptive:	N2			|	Started:	7/2/2021 8:28:18PM	Analysis Adsorptive:	N2	|	Started:	7/2/2021 8:28:18PM
Completed:	7/3/2021 4:18:25AM	Analysis Bath Temp.:	77.315 K	|	Completed:	7/3/2021 4:18:25AM	Analysis Bath Temp.:	77.315 K		|	Completed:	7/3/2021 4:18:25AM	Analysis Bath Temp.:	77.315 K	|	Completed:	7/3/2021 4:18:25AM	Analysis Bath Temp.:	77.315 K	|	Completed:	7/3/2021 4:18:25AM	Analysis Bath Temp.:	77.315 K	|	Completed:	7/3/2021 4:18:25AM	Analysis Bath Temp.:	77.315 K	|	Completed:	7/3/2021 4:18:25AM	Analysis Bath Temp.:	77.315 K	|	Completed:	7/3/2021 4:18:25AM	Analysis Bath Temp.:	77.315 K			|	Completed:	7/3/2021 4:18:25AM	Analysis Bath Temp.:	77.315 K	|	Completed:	7/3/2021 4:18:25AM
Report Time:	8/13/2021 1:04:49PM	Thermal Correction:	No	|	Report Time:	8/13/2021 1:04:49PM	Thermal Correction:	No		|	Report Time:	8/13/2021 1:04:49PM	Thermal Correction:	No	|	Report Time:	8/13/2021 1:04:49PM	Thermal Correction:	No	|	Report Time:	8/13/2021 1:04:49PM	Thermal Correction:	No	|	Report Time:	8/13/2021 1:04:49PM	Thermal Correction:	No	|	Report Time:	8/13/2021 1:04:49PM	Thermal Correction:	No	|	Report Time:	8/13/2021 1:04:49PM	Thermal Correction:	No			|	Report Time:	8/13/2021 1:04:49PM	Thermal Correction:	No	|	Report Time:	8/13/2021 1:04:49PM
Sample Mass:	0.1902 g	Warm Free Space:	28.7499 cm?Measured	|	Sample Mass:	0.1902 g	Warm Free Space:	28.7499 cm?Measured		|	Sample Mass:	0.1902 g	Warm Free Space:	28.7499 cm?Measured	|	Sample Mass:	0.1902 g	Warm Free Space:	28.7499 cm?Measured	|	Sample Mass:	0.1902 g	Warm Free Space:	28.7499 cm?Measured	|	Sample Mass:	0.1902 g	Warm Free Space:	28.7499 cm?Measured	|	Sample Mass:	0.1902 g	Warm Free Space:	28.7499 cm?Measured	|	Sample Mass:	0.1902 g	Warm Free Space:	28.7499 cm?Measured			|	Sample Mass:	0.1902 g	Warm Free Space:	28.7499 cm?Measured	|	Sample Mass:	0.1902 g
Cold Free Space:	91.3496 cm	Equilibration Interval:	30 s	|	Cold Free Space:	91.3496 cm	Equilibration Interval:	30 s		|	Cold Free Space:	91.3496 cm	Equilibration Interval:	30 s	|	Cold Free Space:	91.3496 cm	Equilibration Interval:	30 s	|	Cold Free Space:	91.3496 cm	Equilibration Interval:	30 s	|	Cold Free Space:	91.3496 cm	Equilibration Interval:	30 s	|	Cold Free Space:	91.3496 cm	Equilibration Interval:	30 s	|	Cold Free Space:	91.3496 cm	Equilibration Interval:	30 s			|	Cold Free Space:	91.3496 cm	Equilibration Interval:	30 s	|	Cold Free Space:	91.3496 cm
Ambient Temperature:	295.15 K	Low Pressure Dose:	3.000 cm?g STP	|	Ambient Temperature:	295.15 K	Low Pressure Dose:	3.000 cm?g STP		|	Ambient Temperature:	295.15 K	Low Pressure Dose:	3.000 cm?g STP	|	Ambient Temperature:	295.15 K	Low Pressure Dose:	3.000 cm?g STP	|	Ambient Temperature:	295.15 K	Low Pressure Dose:	3.000 cm?g STP	|	Ambient Temperature:	295.15 K	Low Pressure Dose:	3.000 cm?g STP	|	Ambient Temperature:	295.15 K	Low Pressure Dose:	3.000 cm?g STP	|	Ambient Temperature:	295.15 K	Low Pressure Dose:	3.000 cm?g STP			|	Ambient Temperature:	295.15 K	Low Pressure Dose:	3.000 cm?g STP	|	Ambient Temperature:	295.15 K
Automatic Degas:	Yes			|	Automatic Degas:	Yes				|	Automatic Degas:	Yes			|	Automatic Degas:	Yes			|	Automatic Degas:	Yes			|	Automatic Degas:	Yes			|	Automatic Degas:	Yes			|	Automatic Degas:	Yes					|	Automatic Degas:	Yes			|	Automatic Degas:	Yes
				|						|					|					|					|					|					|							|					|
				|						|					|					|					|					|					|							|					|
				|						|					|					|					|					|					|							|					|
				|						|					|					|					|					|					|							|					|
				|						|					|					|					|					|					|							|					|
				|						|					|					|					|					|					|							|					|
				|						|					|					|					|					|					|							|					|
Summary Report				|	Isotherm Tabular Report					|	Isotherm Linear Plot				|	BET Surface Area Report				|	BET Surface Area Plot				|	t-Plot Report				|	t-Plot				|	BJH Adsorption Pore Distribution Report						|	BJH Adsorption Cumulative Pore Volume (Larger)				|	BJH Adsorption dV/dlog(D) Pore Volume
				|						|					|					|					|					|	Harkins and Jura				|							|	Halsey : Faas Correction				|	Halsey : Faas Correction
				|	Relative Pressure (P/Po)	Absolute Pressure (mmHg)	Quantity Adsorbed (cm?g STP)	Elapsed Time (h:min)	Saturation Pressure (mmHg)	|					|	BET Surface Area:	71.4898 ?0.9672 m?g			|					|	Micropore Volume:	0.006787 cm?g			|					|	Faas Correction						|					|
				|				01:21	757.994	|	Ni@CeO2-HOOCCOOH-1.5eq-chusuangen-HUANYUAN-1-2 - Adsorption		Ni@CeO2-HOOCCOOH-1.5eq-chusuangen-HUANYUAN-1-2 - Desorption		|	Slope:	0.060969 ?0.000811 g/cm?STP			|	Ni@CeO2-HOOCCOOH-1.5eq-chusuangen-HUANYUAN-1-2				|	Micropore Area:	12.8959 m?g			|	Ni@CeO2-HOOCCOOH-1.5eq-chusuangen-HUANYUAN-1-2				|	Halsey						|	Ni@CeO2-HOOCCOOH-1.5eq-chusuangen-HUANYUAN-1-2				|	Ni@CeO2-HOOCCOOH-1.5eq-chusuangen-HUANYUAN-1-2
Surface Area				|	2.722e-06	0.00206218	3.04489	02:21		|	Relative Pressure (P/Po)	Quantity Adsorbed (cm?g STP)	Relative Pressure (P/Po)	Quantity Adsorbed (cm?g STP)	|	Y-Intercept:	-0.000076 ?0.000142 g/cm?STP			|	Relative Pressure (P/Po)	1/[Q(Po/P - 1)]			|	External Surface Area:	58.5940 m?g			|	Thickness (nm)	Quantity Adsorbed (cm?g STP)			|	t = 3.54 [ -5 / ln(P/Po) ] ^ 0.333						|	Pore Diameter (nm)	Pore Volume (cm?g)			|	Pore Diameter (nm)	dV/dlog(D) Pore Volume (cm?g)
				|	1.00604e-05	0.00761673	6.07814	03:37		|	2.722e-06	3.04489	0.996048	58.9343	|	C:	-798.933205			|	0.0593355	0.00373893			|	Slope:	37.880758 ?0.564416 cm?g穘m STP			|	0.351315	17.6224			|							|	228.285	0.00707522			|	274.215	0.0213861
Single point surface area at P/Po = 0.301286015:	70.4150 m?g			|	0.000171067	0.129491	9.02822	03:58		|	1.00604e-05	6.07814	0.979364	54.0692	|	Qm:	16.4224 cm?g STP			|	0.0795234	0.0049025			|	Y-Intercept:	4.387844 ?0.229469 cm?g STP			|	0.367865	18.3079			|							|	112.664	0.0144477			|	134.79	0.0240387
				|	0.00165792	1.25484	11.3272	04:11		|	0.000171067	9.02822	0.964202	49.355	|	Correlation Coefficient:	0.9992921			|	0.100043	0.00607196			|	Correlation Coefficient:	0.999335			|	0.382854	18.9102			|	Diameter Range:	1.7000 nm to 300.0000 nm					|	82.8071	0.0180663			|	93.1594	0.0270617
BET Surface Area:	71.4898 m?g			|	0.00511065	3.8677	12.7048	04:24		|	0.00165792	11.3272	0.938366	45.2869	|	Molecular Cross-Sectional Area:	0.1620 nm			|	0.120103	0.00721815			|	Surface Area Correction Factor:	1.000			|	0.397022	19.469			|	Adsorbate Property Factor:	0.95300 nm					|	41.7709	0.0262661			|	49.7362	0.0275907
				|				04:31	756.746	|	0.00511065	12.7048	0.910788	43.0737	|					|	0.140107	0.00836898			|	Density Conversion Factor:	0.0015468			|	0.410694	19.9973			|	Density Conversion Factor:	0.0015468					|	27.945	0.0314186			|	32.0832	0.0295155
t-Plot Micropore Area:	12.8959 m?g			|	0.00957254	7.24312	13.5761	04:40		|	0.00957254	13.5761	0.883136	41.661	|					|	0.160165	0.00953678			|	Total Surface Area (BET):	71.4898 m?g			|	0.424004	20.4907			|	Fraction of Pores Open at Both Ends:	0.00					|	21.037	0.0351506			|	23.4697	0.0302626
				|	0.01422	10.759	14.1748	04:44		|	0.01422	14.1748	0.857458	40.6984	|	Relative Pressure (P/Po)	Quantity Adsorbed (cm?g STP)	1/[Q(Po/P - 1)]		|	0.180229	0.0107294			|	Thickness Range:	0.35000 nm to 0.50000 nm			|	0.437083	20.9638			|							|	16.8696	0.0381025			|	18.4625	0.0307875
t-Plot External Surface Area:	58.5940 m?g			|	0.0296862	22.4601	15.4088	04:47		|	0.0296862	15.4088	0.850209	40.4159	|	0.0593355	16.8707	0.00373893		|	0.200309	0.0119483			|	Thickness Equation:	Harkins and Jura			|	0.468919	22.0659			|							|	14.1342	0.0404706			|	15.239	0.030822
				|	0.0593355	44.8905	16.8707	04:50		|	0.0593355	16.8707	0.823589	39.6539	|	0.0795234	17.6224	0.0049025		|	0.249895	0.0150978			|					|					|	Pore Diameter Range (nm)	Average Diameter (nm)	Incremental Pore Volume (cm?g)	Cumulative Pore Volume (cm?g)	Incremental Pore Area (m?g)	Cumulative Pore Area (m?g)	|	11.7916	0.0428334			|	12.7297	0.0300233
BJH Adsorption cumulative surface area of pores				|	0.0795234	60.1622	17.6224	04:52		|	0.0795234	17.6224	0.799326	39.0313	|	0.100043	18.3079	0.00607196		|	0.301286	0.0186261			|					|					|	489.0 - 228.3	274.215	0.00707522	0.00707522	0.103207	0.103207	|	10.6648	0.0441639			|	11.1648	0.0305021
between 1.7000 nm and 300.0000 nm diameter:	56.184 m?g			|	0.100043	75.6833	18.3079	04:55		|	0.100043	18.3079	0.748377	37.8424	|	0.120103	18.9102	0.00721815		|					|	t = [ 13.99 / ( 0.034 - log(P/Po) ) ] ^ 0.5				|					|	228.3 - 112.7	134.79	0.00737245	0.0144477	0.218784	0.321991	|	8.53355	0.047051			|	9.33402	0.0298186
				|	0.120103	90.8549	18.9102	04:58		|	0.120103	18.9102	0.698239	36.8091	|	0.140107	19.469	0.00836898		|					|					|					|	112.7 - 82.8	93.1594	0.00361863	0.0180663	0.155374	0.477365	|	7.10223	0.0495131			|	7.66754	0.0308775
BJH Desorption cumulative surface area of pores				|	0.140107	105.985	19.469	05:00		|	0.140107	19.469	0.648474	35.8813	|	0.160165	19.9973	0.00953678		|					|					|					|	82.8 - 41.8	49.7362	0.00819978	0.0262661	0.659461	1.13683	|	6.06187	0.0516846			|	6.48576	0.0315689
between 1.7000 nm and 300.0000 nm diameter:	75.9089 m?g			|	0.160165	121.152	19.9973	05:03		|	0.160165	19.9973	0.598555	35.013	|	0.180229	20.4907	0.0107294		|					|	Relative Pressure (P/Po)	Statistical Thickness (nm)	Quantity Adsorbed (cm?g STP)	Fitted	|					|	41.8 - 27.9	32.0832	0.00515254	0.0314186	0.642396	1.77922	|	5.27066	0.0538501			|	5.60034	0.03565
				|	0.180229	136.324	20.4907	05:06		|	0.180229	20.4907	0.548701	34.1568	|	0.200309	20.9638	0.0119483		|					|	2.722e-06	0.15807	3.04489		|					|	27.9 - 21.0	23.4697	0.00373197	0.0351506	0.636051	2.41527	|	4.64325	0.0560247			|	4.90872	0.0395071
				|	0.200309	151.508	20.9638	05:08		|	0.200309	20.9638	0.498506	33.2814	|	0.249895	22.0659	0.0150978		|					|	1.00604e-05	0.16675	6.07814		|					|	21.0 - 16.9	18.4625	0.0029519	0.0381025	0.639547	3.05482	|	4.13039	0.0583124			|	4.34977	0.0450076
				|	0.249895	189.007	22.0659	05:11		|	0.249895	22.0659	0.454741	28.1377	|	0.301286	23.1503	0.0186261		|					|	0.000171067	0.191853	9.02822		|					|	16.9 - 14.1	15.239	0.00236814	0.0404706	0.621599	3.67642	|	3.70219	0.0606789			|	3.88687	0.0497871
Pore Volume				|	0.301286	227.867	23.1503	05:14		|	0.301286	23.1503	0.396406	25.0919	|					|					|	0.00165792	0.222953	11.3272		|					|	14.1 - 11.8	12.7297	0.00236276	0.0428334	0.742437	4.41886	|	3.33382	0.0631448			|	3.49336	0.0541739
				|	0.351783	266.051	24.1613	05:16		|	0.351783	24.1613	0.332501	23.637	|					|					|	0.00511065	0.245272	12.7048		|					|	11.8 - 10.7	11.1648	0.00133051	0.0441639	0.476678	4.89553	|	3.01688	0.0658785			|	3.15479	0.0630131
Single point adsorption total pore volume of pores				|	0.401164	303.385	25.1169	05:19		|	0.401164	25.1169	0.281868	22.6203	|										|	0.00957254	0.261046	13.5761		|					|	10.7 - 8.5	9.33402	0.00288715	0.047051	1.23726	6.13279	|	2.72757	0.0688892			|	2.85296	0.0687653
less than 489.0006 nm diameter at P/Po = 0.996048266:	0.091160 cm?g			|	0.451408	341.369	26.0313	05:22		|	0.451408	26.0313	0.249846	21.9443	|										|	0.01422	0.272711	14.1748		|					|	8.5 - 7.1	7.66754	0.00246202	0.0495131	1.28438	7.41718	|	2.45967	0.0722511			|	2.57499	0.0748764
				|	0.501459	379.205	26.9443	05:25		|	0.501459	26.9443	0.199475	20.8179	|										|	0.0296862	0.299327	15.4088		|					|	7.1 - 6.1	6.48576	0.00217158	0.0516846	1.33929	8.75647	|	2.21841	0.0757535			|	2.32195	0.0781197
t-Plot micropore volume:	0.006787 cm?g			|	0.551696	417.183	27.8667	05:27		|	0.551696	27.8667	0.14055	19.3571	|										|	0.0593355	0.333124	16.8707		|					|	6.1 - 5.3	5.60034	0.00216542	0.0538501	1.54663	10.3031	|	2.12369	0.0772729			|	2.16815	0.0801667
				|	0.601882	455.114	28.7905	05:30		|	0.601882	28.7905	0.0801223	17.5168	|										|	0.0795234	0.351315	17.6224	*	|					|	5.3 - 4.6	4.90872	0.00217459	0.0560247	1.77202	12.0751	|	2.02982	0.0788718			|	2.07375	0.0814411
BJH Adsorption cumulative volume of pores				|	0.652003	492.994	29.7536	05:33		|	0.652003	29.7536			|										|	0.100043	0.367865	18.3079	*	|					|	4.6 - 4.1	4.34977	0.00228778	0.0583124	2.10382	14.1789	|	1.93602	0.08062			|	1.97975	0.0850828
between 1.7000 nm and 300.0000 nm diameter:	0.084464 cm?g			|	0.702215	530.938	30.7701	05:36		|	0.702215	30.7701			|										|	0.120103	0.382854	18.9102	*	|					|	4.1 - 3.7	3.88687	0.00236651	0.0606789	2.43539	16.6143	|	1.84155	0.0824729			|	1.88538	0.0852803
				|	0.752246	568.744	31.957	05:39		|	0.752246	31.957			|										|	0.140107	0.397022	19.469	*	|					|	3.7 - 3.3	3.49336	0.00246582	0.0631448	2.82344	19.4378	|	1.74456	0.0844644			|	1.78923	0.0847565
BJH Desorption cumulative volume of pores				|	0.802477	606.698	33.3965	05:42		|	0.802477	33.3965			|										|	0.160165	0.410694	19.9973	*	|					|	3.3 - 3.0	3.15479	0.00273372	0.0658785	3.46613	22.9039	|					|
between 1.7000 nm and 300.0000 nm diameter:	0.097862 cm?g			|	0.821783	621.277	34.0766	05:44		|	0.821783	34.0766			|										|	0.180229	0.424004	20.4907	*	|					|	3.0 - 2.7	2.85296	0.00301074	0.0688892	4.22122	27.1251	|
				|	0.852081	644.157	35.3051	05:47		|	0.852081	35.3051			|										|	0.200309	0.437083	20.9638	*	|					|	2.7 - 2.5	2.57499	0.00336187	0.0722511	5.22235	32.3475	|
				|	0.87676	662.787	36.5589	05:50		|	0.87676	36.5589			|										|	0.249895	0.468919	22.0659	*	|					|	2.5 - 2.2	2.32195	0.00350242	0.0757535	6.03357	38.381	|
				|	0.9019	681.764	38.1529	05:53		|	0.9019	38.1529			|										|	0.301286	0.502058	23.1503		|					|	2.2 - 2.1	2.16815	0.00151937	0.0772729	2.80307	41.1841	|
Pore Size				|	0.926848	700.586	40.2153	05:57		|	0.926848	40.2153			|										|	0.351783	0.535576	24.1613		|					|	2.1 - 2.0	2.07375	0.00159894	0.0788718	3.08416	44.2683	|
				|	0.951674	719.322	43.1332	06:00		|	0.951674	43.1332			|										|	0.401164	0.569944	25.1169		|					|	2.0 - 1.9	1.97975	0.00174821	0.08062	3.53218	47.8004	|
Adsorption average pore width (4V/A by BET):	5.10056 nm			|	0.976052	737.699	47.8885	06:05		|	0.976052	47.8885			|										|	0.451408	0.607215	26.0313		|					|	1.9 - 1.8	1.88538	0.00185287	0.0824729	3.93104	51.7315	|
				|	0.98251	742.541	50.07	06:09		|	0.98251	50.07			|										|	0.501459	0.647424	26.9443		|					|	1.8 - 1.7	1.78923	0.00199146	0.0844644	4.45211	56.1836	|
BJH Adsorption average pore diameter (4V/A):	6.0135 nm			|	0.991466	749.259	54.555	06:14		|	0.991466	54.555			|										|	0.551696	0.691822	27.8667		|					|							|
				|	0.996048	752.662	58.9343	06:20		|	0.996048	58.9343			|										|	0.601882	0.741437	28.7905		|					|							|
BJH Desorption average pore diameter (4V/A):	5.1568 nm			|	0.979364	740.005	54.0692	06:25		|					|										|	0.652003	0.797892	29.7536		|
				|	0.964202	728.501	49.355	06:30		|															|	0.702215	0.863721	30.7701		|
				|	0.938366	708.942	45.2869	06:34		|															|	0.752246	0.942054	31.957		|
				|				06:35	755.497	|															|	0.802477	1.03911	33.3965		|
Pass/Fail				|	0.910788	688.098	43.0737	06:39		|															|					|
				|	0.883136	667.207	41.661	06:41		|															|					|
S A:Multi-point BET	Failed: Value < lowest allowed 219.0000 by 147.5102			|	0.857458	647.807	40.6984	06:44		|															|					|
S A:Multi-point BET	Failed: Value < lowest allowed 219.0000 by 147.5102			|	0.850209	642.33	40.4159	06:46		|
S A:Single-point BET	Failed: Value < lowest allowed 204.0000 by 133.5850			|	0.823589	622.219	39.6539	06:48		|
S A:Single-point BET	Failed: Value < lowest allowed 204.0000 by 133.5850			|	0.799326	603.888	39.0313	06:51		|
P V:Adsorption Total - 0.99500000 Relative Pressure	Failed: Value < lowest allowed 0.520000 by 0.428840			|	0.748377	565.396	37.8424	06:53		|
P V:Adsorption Total - 0.99500000 Relative Pressure	Failed: Value < lowest allowed 0.520000 by 0.428840			|	0.698239	527.517	36.8091	06:56		|
P S:Avg. pore diameter	Failed: Value < lowest allowed 10.1000 by 4.9994			|	0.648474	489.92	35.8813	06:59		|
P S:Avg. pore diameter	Failed: Value < lowest allowed 10.1000 by 4.9994			|	0.598555	452.206	35.013	07:01		|
				|	0.548701	414.542	34.1568	07:04		|
				|	0.498506	376.62	33.2814	07:06		|
				|	0.454741	343.556	28.1377	07:12		|
				|	0.396406	299.484	25.0919	07:16		|
				|	0.332501	251.203	23.637	07:19		|
				|	0.281868	212.95	22.6203	07:22		|
				|	0.249846	188.758	21.9443	07:25		|
				|	0.199475	150.703	20.8179	07:28		|
				|	0.14055	106.185	19.3571	07:30		|
				|	0.0801223	60.5321	17.5168	07:35		|
				|						|
				|						|
[truncated: 82 more columns]

## Sheet: 96CeOx-Ni
Silica Alumina iso N2@77 K, 004/16821/00				|	Silica Alumina iso N2@77 K, 004/16821/00					|	Silica Alumina iso N2@77 K, 004/16821/00				|	Silica Alumina iso N2@77 K, 004/16821/00				|	Silica Alumina iso N2@77 K, 004/16821/00				|	Silica Alumina iso N2@77 K, 004/16821/00				|	Silica Alumina iso N2@77 K, 004/16821/00				|	Silica Alumina iso N2@77 K, 004/16821/00						|	Silica Alumina iso N2@77 K, 004/16821/00				|	Silica Alumina iso N2@77 K, 004/16821/00
ASAP 2020 V4.02 (V4.02 J)	Unit 1	Serial #: 2012	Page 1	|	ASAP 2020 V4.02 (V4.02 J)	Unit 1	Serial #: 2012	Page 1		|	ASAP 2020 V4.02 (V4.02 J)	Unit 1	Serial #: 2012	Page 1	|	ASAP 2020 V4.02 (V4.02 J)	Unit 1	Serial #: 2012	Page 1	|	ASAP 2020 V4.02 (V4.02 J)	Unit 1	Serial #: 2012	Page 1	|	ASAP 2020 V4.02 (V4.02 J)	Unit 1	Serial #: 2012	Page 1	|	ASAP 2020 V4.02 (V4.02 J)	Unit 1	Serial #: 2012	Page 1	|	ASAP 2020 V4.02 (V4.02 J)	Unit 1	Serial #: 2012	Page 1			|	ASAP 2020 V4.02 (V4.02 J)	Unit 1	Serial #: 2012	Page 1	|	ASAP 2020 V4.02 (V4.02 J)	Unit 1
				|						|					|					|					|					|					|							|					|
				|						|					|					|					|					|					|							|					|
Sample:	96CeOx-Ni			|	Sample:	96CeOx-Ni				|	Sample:	96CeOx-Ni			|	Sample:	96CeOx-Ni			|	Sample:	96CeOx-Ni			|	Sample:	96CeOx-Ni			|	Sample:	96CeOx-Ni			|	Sample:	96CeOx-Ni					|	Sample:	96CeOx-Ni			|	Sample:	96CeOx-Ni
Operator:				|	Operator:					|	Operator:				|	Operator:				|	Operator:				|	Operator:				|	Operator:				|	Operator:						|	Operator:				|	Operator:
Submitter:				|	Submitter:					|	Submitter:				|	Submitter:				|	Submitter:				|	Submitter:				|	Submitter:				|	Submitter:						|	Submitter:				|	Submitter:
File:	D:\2020\DATA\000-071.SMP			|	File:	D:\2020\DATA\000-071.SMP				|	File:	D:\2020\DATA\000-071.SMP			|	File:	D:\2020\DATA\000-071.SMP			|	File:	D:\2020\DATA\000-071.SMP			|	File:	D:\2020\DATA\000-071.SMP			|	File:	D:\2020\DATA\000-071.SMP			|	File:	D:\2020\DATA\000-071.SMP					|	File:	D:\2020\DATA\000-071.SMP			|	File:	D:\2020\DATA\000-071.SMP
				|						|					|					|					|					|					|							|					|
				|						|					|					|					|					|					|							|					|
Started:	7/2/2021 9:59:30AM	Analysis Adsorptive:	N2	|	Started:	7/2/2021 9:59:30AM	Analysis Adsorptive:	N2		|	Started:	7/2/2021 9:59:30AM	Analysis Adsorptive:	N2	|	Started:	7/2/2021 9:59:30AM	Analysis Adsorptive:	N2	|	Started:	7/2/2021 9:59:30AM	Analysis Adsorptive:	N2	|	Started:	7/2/2021 9:59:30AM	Analysis Adsorptive:	N2	|	Started:	7/2/2021 9:59:30AM	Analysis Adsorptive:	N2	|	Started:	7/2/2021 9:59:30AM	Analysis Adsorptive:	N2			|	Started:	7/2/2021 9:59:30AM	Analysis Adsorptive:	N2	|	Started:	7/2/2021 9:59:30AM
Completed:	7/2/2021 6:44:04PM	Analysis Bath Temp.:	77.318 K	|	Completed:	7/2/2021 6:44:04PM	Analysis Bath Temp.:	77.318 K		|	Completed:	7/2/2021 6:44:04PM	Analysis Bath Temp.:	77.318 K	|	Completed:	7/2/2021 6:44:04PM	Analysis Bath Temp.:	77.318 K	|	Completed:	7/2/2021 6:44:04PM	Analysis Bath Temp.:	77.318 K	|	Completed:	7/2/2021 6:44:04PM	Analysis Bath Temp.:	77.318 K	|	Completed:	7/2/2021 6:44:04PM	Analysis Bath Temp.:	77.318 K	|	Completed:	7/2/2021 6:44:04PM	Analysis Bath Temp.:	77.318 K			|	Completed:	7/2/2021 6:44:04PM	Analysis Bath Temp.:	77.318 K	|	Completed:	7/2/2021 6:44:04PM
Report Time:	8/13/2021 1:03:32PM	Thermal Correction:	No	|	Report Time:	8/13/2021 1:03:32PM	Thermal Correction:	No		|	Report Time:	8/13/2021 1:03:32PM	Thermal Correction:	No	|	Report Time:	8/13/2021 1:03:32PM	Thermal Correction:	No	|	Report Time:	8/13/2021 1:03:32PM	Thermal Correction:	No	|	Report Time:	8/13/2021 1:03:32PM	Thermal Correction:	No	|	Report Time:	8/13/2021 1:03:32PM	Thermal Correction:	No	|	Report Time:	8/13/2021 1:03:32PM	Thermal Correction:	No			|	Report Time:	8/13/2021 1:03:32PM	Thermal Correction:	No	|	Report Time:	8/13/2021 1:03:32PM
Sample Mass:	0.2538 g	Warm Free Space:	27.8488 cm?Measured	|	Sample Mass:	0.2538 g	Warm Free Space:	27.8488 cm?Measured		|	Sample Mass:	0.2538 g	Warm Free Space:	27.8488 cm?Measured	|	Sample Mass:	0.2538 g	Warm Free Space:	27.8488 cm?Measured	|	Sample Mass:	0.2538 g	Warm Free Space:	27.8488 cm?Measured	|	Sample Mass:	0.2538 g	Warm Free Space:	27.8488 cm?Measured	|	Sample Mass:	0.2538 g	Warm Free Space:	27.8488 cm?Measured	|	Sample Mass:	0.2538 g	Warm Free Space:	27.8488 cm?Measured			|	Sample Mass:	0.2538 g	Warm Free Space:	27.8488 cm?Measured	|	Sample Mass:	0.2538 g
Cold Free Space:	88.0338 cm	Equilibration Interval:	30 s	|	Cold Free Space:	88.0338 cm	Equilibration Interval:	30 s		|	Cold Free Space:	88.0338 cm	Equilibration Interval:	30 s	|	Cold Free Space:	88.0338 cm	Equilibration Interval:	30 s	|	Cold Free Space:	88.0338 cm	Equilibration Interval:	30 s	|	Cold Free Space:	88.0338 cm	Equilibration Interval:	30 s	|	Cold Free Space:	88.0338 cm	Equilibration Interval:	30 s	|	Cold Free Space:	88.0338 cm	Equilibration Interval:	30 s			|	Cold Free Space:	88.0338 cm	Equilibration Interval:	30 s	|	Cold Free Space:	88.0338 cm
Ambient Temperature:	295.15 K	Low Pressure Dose:	3.000 cm?g STP	|	Ambient Temperature:	295.15 K	Low Pressure Dose:	3.000 cm?g STP		|	Ambient Temperature:	295.15 K	Low Pressure Dose:	3.000 cm?g STP	|	Ambient Temperature:	295.15 K	Low Pressure Dose:	3.000 cm?g STP	|	Ambient Temperature:	295.15 K	Low Pressure Dose:	3.000 cm?g STP	|	Ambient Temperature:	295.15 K	Low Pressure Dose:	3.000 cm?g STP	|	Ambient Temperature:	295.15 K	Low Pressure Dose:	3.000 cm?g STP	|	Ambient Temperature:	295.15 K	Low Pressure Dose:	3.000 cm?g STP			|	Ambient Temperature:	295.15 K	Low Pressure Dose:	3.000 cm?g STP	|	Ambient Temperature:	295.15 K
Automatic Degas:	Yes			|	Automatic Degas:	Yes				|	Automatic Degas:	Yes			|	Automatic Degas:	Yes			|	Automatic Degas:	Yes			|	Automatic Degas:	Yes			|	Automatic Degas:	Yes			|	Automatic Degas:	Yes					|	Automatic Degas:	Yes			|	Automatic Degas:	Yes
				|						|					|					|					|					|					|							|					|
				|						|					|					|					|					|					|							|					|
				|						|					|					|					|					|					|							|					|
				|						|					|					|					|					|					|							|					|
				|						|					|					|					|					|					|							|					|
				|						|					|					|					|					|					|							|					|
				|						|					|					|					|					|					|							|					|
Summary Report				|	Isotherm Tabular Report					|	Isotherm Linear Plot				|	BET Surface Area Report				|	BET Surface Area Plot				|	t-Plot Report				|	t-Plot				|	BJH Adsorption Pore Distribution Report						|	BJH Adsorption Cumulative Pore Volume (Larger)				|	BJH Adsorption dV/dlog(D) Pore Volume
				|						|					|					|					|					|	Harkins and Jura				|							|	Halsey : Faas Correction				|	Halsey : Faas Correction
				|	Relative Pressure (P/Po)	Absolute Pressure (mmHg)	Quantity Adsorbed (cm?g STP)	Elapsed Time (h:min)	Saturation Pressure (mmHg)	|					|	BET Surface Area:	90.7259 ?0.9710 m?g			|					|	Micropore Volume:	0.005137 cm?g			|					|	Faas Correction						|					|
				|				01:21	757.603	|	Ni@CeO2-HOOCCOOH-1.5eq-chusuangen-HUANYUAN-1-9.5 - Adsorption		Ni@CeO2-HOOCCOOH-1.5eq-chusuangen-HUANYUAN-1-9.5 - Desorption		|	Slope:	0.047865 ?0.000506 g/cm?STP			|	Ni@CeO2-HOOCCOOH-1.5eq-chusuangen-HUANYUAN-1-9.5				|	Micropore Area:	10.0441 m?g			|	Ni@CeO2-HOOCCOOH-1.5eq-chusuangen-HUANYUAN-1-9.5				|	Halsey						|	Ni@CeO2-HOOCCOOH-1.5eq-chusuangen-HUANYUAN-1-9.5				|	Ni@CeO2-HOOCCOOH-1.5eq-chusuangen-HUANYUAN-1-9.5
Surface Area				|	2.57703e-06	0.00195186	3.04644	02:18		|	Relative Pressure (P/Po)	Quantity Adsorbed (cm?g STP)	Relative Pressure (P/Po)	Quantity Adsorbed (cm?g STP)	|	Y-Intercept:	0.000117 ?0.000088 g/cm?STP			|	Relative Pressure (P/Po)	1/[Q(Po/P - 1)]			|	External Surface Area:	80.6818 m?g			|	Thickness (nm)	Quantity Adsorbed (cm?g STP)			|	t = 3.54 [ -5 / ln(P/Po) ] ^ 0.333						|	Pore Diameter (nm)	Pore Volume (cm?g)			|	Pore Diameter (nm)	dV/dlog(D) Pore Volume (cm?g)
				|	7.61174e-06	0.00576367	6.09267	03:15		|	2.57703e-06	3.04644	0.995185	66.0884	|	C:	409.390396			|	0.0579672	0.00300183			|	Slope:	52.160484 ?0.526288 cm?g穘m STP			|	0.350819	21.5532			|							|	206.47	0.00464084			|	246.677	0.0160276
Single point surface area at P/Po = 0.301574295:	88.9036 m?g			|	2.93091e-05	0.0221864	9.13357	04:21		|	7.61174e-06	6.09267	0.977712	62.9221	|	Qm:	20.8412 cm?g STP			|	0.0789376	0.00397634			|	Y-Intercept:	3.321024 ?0.213887 cm?g STP			|	0.367797	22.4856			|							|	108.93	0.00953826			|	129.694	0.017635
				|	0.00043838	0.33182	12.0455	04:37		|	2.93091e-05	9.13357	0.961786	59.9544	|	Correlation Coefficient:	0.9995535			|	0.0999563	0.00493904			|	Correlation Coefficient:	0.999695			|	0.382751	23.31			|	Diameter Range:	1.7000 nm to 300.0000 nm					|	80.1541	0.012269			|	90.1367	0.0204977
BET Surface Area:	90.7259 m?g			|	0.00257179	1.94653	14.3119	04:50		|	0.00043838	12.0455	0.936593	57.0993	|	Molecular Cross-Sectional Area:	0.1620 nm			|	0.119961	0.00584783			|	Surface Area Correction Factor:	1.000			|	0.396966	24.0655			|	Adsorbate Property Factor:	0.95300 nm					|	41.5709	0.0192865			|	49.3848	0.0246111
				|				05:02	756.838	|	0.00257179	14.3119	0.909732	55.2334	|					|	0.140026	0.00676594			|	Density Conversion Factor:	0.0015468			|	0.410637	24.7896			|	Density Conversion Factor:	0.0015468					|	27.7984	0.0243166			|	31.9047	0.028781
t-Plot Micropore Area:	10.0441 m?g			|	0.00718672	5.43897	15.877	05:11		|	0.00718672	15.877	0.883624	53.9482	|					|	0.16008	0.00768825			|	Total Surface Area (BET):	90.7259 m?g			|	0.423969	25.4705			|	Fraction of Pores Open at Both Ends:	0.00					|	21.0669	0.0283827			|	23.4527	0.0337665
				|	0.0128239	9.70503	16.8939	05:16		|	0.0128239	16.8939	0.875597	53.5517	|	Relative Pressure (P/Po)	Quantity Adsorbed (cm?g STP)	1/[Q(Po/P - 1)]		|	0.180175	0.00862851			|	Thickness Range:	0.35000 nm to 0.50000 nm			|	0.43703	26.1346			|							|	16.9731	0.0316837			|	18.5436	0.0351777
t-Plot External Surface Area:	80.6818 m?g			|	0.0333881	25.2674	18.9385	05:20		|	0.0333881	18.9385	0.84839	52.565	|	0.0579672	20.4989	0.00300183		|	0.200227	0.00957944			|	Thickness Equation:	Harkins and Jura			|	0.468544	27.6816			|							|	14.2296	0.0345863			|	15.3358	0.0379085
				|	0.0579672	43.8677	20.4989	05:23		|	0.0579672	20.4989	0.824571	51.7913	|	0.0789376	21.5532	0.00397634		|	0.24931	0.0119974			|					|					|	Pore Diameter Range (nm)	Average Diameter (nm)	Incremental Pore Volume (cm?g)	Cumulative Pore Volume (cm?g)	Incremental Pore Area (m?g)	Cumulative Pore Area (m?g)	|	11.9381	0.037667			|	12.8598	0.0403975
BJH Adsorption cumulative surface area of pores				|	0.0789376	59.7367	21.5532	05:26		|	0.0789376	21.5532	0.799167	51.0072	|	0.0999563	22.4856	0.00493904		|	0.301574	0.0147667			|					|					|	402.2 - 206.5	246.677	0.00464084	0.00464084	0.0752538	0.0752538	|	10.7943	0.0394608			|	11.3007	0.0410103
between 1.7000 nm and 300.0000 nm diameter:	99.730 m?g			|	0.0999563	75.6418	22.4856	05:29		|	0.0999563	22.4856	0.74894	49.5873	|	0.119961	23.31	0.00584783		|					|	t = [ 13.99 / ( 0.034 - log(P/Po) ) ] ^ 0.5				|					|	206.5 - 108.9	129.694	0.00489742	0.00953826	0.151046	0.226299	|	8.68525	0.0437187			|	9.47928	0.0450997
				|	0.119961	90.7786	23.31	05:33		|	0.119961	23.31	0.698394	48.2402	|	0.140026	24.0655	0.00676594		|					|					|					|	108.9 - 80.2	90.1367	0.00273074	0.012269	0.121182	0.347481	|	7.25733	0.0474898			|	7.82138	0.0483437
BJH Desorption cumulative surface area of pores				|	0.140026	105.961	24.0655	05:36		|	0.140026	24.0655	0.648536	46.9504	|	0.16008	24.7896	0.00768825		|					|					|					|	80.2 - 41.6	49.3848	0.00701753	0.0192865	0.568396	0.915877	|	6.22151	0.0511192			|	6.64382	0.0542667
between 1.7000 nm and 300.0000 nm diameter:	101.0342 m?g			|	0.16008	121.135	24.7896	05:38		|	0.16008	24.7896	0.598363	45.6642	|	0.180175	25.4705	0.00862851		|					|	Relative Pressure (P/Po)	Statistical Thickness (nm)	Quantity Adsorbed (cm?g STP)	Fitted	|					|	41.6 - 27.8	31.9047	0.00503004	0.0243166	0.630632	1.54651	|	5.43182	0.0547267			|	5.76092	0.0611941
				|	0.180175	136.34	25.4705	05:41		|	0.180175	25.4705	0.548516	44.3629	|	0.200227	26.1346	0.00957944		|					|	2.57703e-06	0.157735	3.04644		|					|	27.8 - 21.1	23.4527	0.00406615	0.0283827	0.693506	2.24002	|	4.80623	0.0583761			|	5.07102	0.0686739
				|	0.200227	151.511	26.1346	05:44		|	0.200227	26.1346	0.498561	42.9992	|	0.24931	27.6816	0.0119974		|					|	7.61174e-06	0.164778	6.09267		|					|	21.1 - 17.0	18.5436	0.003301	0.0316837	0.712052	2.95207	|	4.29442	0.0621314			|	4.5134	0.076796
				|	0.24931	188.649	27.6816	05:48		|	0.24931	27.6816	0.444609	34.9286	|	0.301574	29.2409	0.0147667		|					|	2.93091e-05	0.175022	9.13357		|					|	17.0 - 14.2	15.3358	0.00290259	0.0345863	0.757078	3.70915	|	3.86644	0.066041			|	4.05102	0.0857499
Pore Volume				|	0.301574	228.194	29.2409	05:51		|	0.301574	29.2409	0.395351	32.0512	|					|					|	0.00043838	0.203082	12.0455		|					|	14.2 - 11.9	12.8598	0.00308072	0.037667	0.958247	4.66739	|	3.49903	0.0701458			|	3.6582	0.0946605
				|	0.352369	266.625	30.7026	05:54		|	0.352369	30.7026	0.334301	30.1158	|					|					|	0.00257179	0.230912	14.3119		|					|	11.9 - 10.8	11.3007	0.00179375	0.0394608	0.634917	5.30231	|	3.18687	0.0744811			|	3.32301	0.106827
Single point adsorption total pore volume of pores				|	0.400983	303.406	32.0526	05:57		|	0.400983	32.0526	0.28333	28.6317	|										|	0.00718672	0.253474	15.877		|					|	10.8 - 8.7	9.47928	0.00425797	0.0437187	1.79675	7.09906	|	2.89559	0.0794165			|	3.02172	0.118558
less than 402.0045 nm diameter at P/Po = 0.995184574:	0.102226 cm?g			|	0.451129	341.345	33.4006	06:00		|	0.451129	33.4006	0.249883	27.6322	|										|	0.0128239	0.269515	16.8939		|					|	8.7 - 7.3	7.82138	0.00377107	0.0474898	1.9286	9.02765	|	2.62319	0.0849142			|	2.74012	0.128131
				|	0.501199	379.223	34.7461	06:04		|	0.501199	34.7461	0.19957	26.0514	|										|	0.0333881	0.304342	18.9385		|					|	7.3 - 6.2	6.64382	0.00362942	0.0511192	2.18514	11.2128	|	2.38448	0.0905834			|	2.48709	0.136814
t-Plot micropore volume:	0.005137 cm?g			|	0.551387	417.192	36.1037	06:07		|	0.551387	36.1037	0.141102	24.0211	|										|	0.0579672	0.331793	20.4989		|					|	6.2 - 5.4	5.76092	0.00360744	0.0547267	2.50477	13.7176	|	2.28988	0.0930502			|	2.33429	0.140318
				|	0.601501	455.103	37.4894	06:10		|	0.601501	37.4894	0.0803526	21.5028	|										|	0.0789376	0.350819	21.5532	*	|					|	5.4 - 4.8	5.07102	0.00364938	0.0583761	2.87862	16.5962	|	2.19587	0.0955792			|	2.23987	0.138909
BJH Adsorption cumulative volume of pores				|	0.651623	493.017	38.929	06:14		|	0.651623	38.929			|										|	0.0999563	0.367797	22.4856	*	|					|	4.8 - 4.3	4.5134	0.00375532	0.0621314	3.32815	19.9243	|	2.10209	0.0983362			|	2.14581	0.145448
between 1.7000 nm and 300.0000 nm diameter:	0.111813 cm?g			|	0.701741	530.93	40.4525	06:17		|	0.701741	40.4525			|										|	0.119961	0.382751	23.31	*	|					|	4.3 - 3.9	4.05102	0.0039096	0.066041	3.86036	23.7847	|	2.00732	0.101195			|	2.05127	0.142697
				|	0.751813	568.806	42.1165	06:20		|	0.751813	42.1165			|										|	0.140026	0.396966	24.0655	*	|					|	3.9 - 3.5	3.6582	0.00410482	0.0701458	4.48834	28.273	|	1.91058	0.104391			|	1.95514	0.148975
BJH Desorption cumulative volume of pores				|	0.801775	606.596	44.0772	06:24		|	0.801775	44.0772			|										|	0.16008	0.410637	24.7896	*	|					|	3.5 - 3.2	3.32301	0.00433534	0.0744811	5.21857	33.4916	|	1.80433	0.107915			|	1.85253	0.14183
between 1.7000 nm and 300.0000 nm diameter:	0.109795 cm?g			|	0.821472	621.49	44.9413	06:27		|	0.821472	44.9413			|										|	0.180175	0.423969	25.4705	*	|					|	3.2 - 2.9	3.02172	0.00493536	0.0794165	6.53318	40.0248	|	1.68967	0.111813			|	1.74077	0.136703
				|	0.851312	644.057	46.4536	06:30		|	0.851312	46.4536			|										|	0.200227	0.43703	26.1346	*	|					|	2.9 - 2.6	2.74012	0.00549772	0.0849142	8.0255	48.0503	|					|
				|	0.876284	662.94	47.9232	06:33		|	0.876284	47.9232			|										|	0.24931	0.468544	27.6816	*	|					|	2.6 - 2.4	2.48709	0.00566915	0.0905834	9.11774	57.168	|
				|	0.901237	681.807	49.6443	06:37		|	0.901237	49.6443			|										|	0.301574	0.502246	29.2409		|					|	2.4 - 2.3	2.33429	0.00246686	0.0930502	4.22717	61.3952	|
Pore Size				|	0.925992	700.522	51.8224	06:41		|	0.925992	51.8224			|										|	0.352369	0.535973	30.7026		|					|	2.3 - 2.2	2.23987	0.00252894	0.0955792	4.51623	65.9114	|
				|	0.951233	719.605	54.6129	06:45		|	0.951233	54.6129			|										|	0.400983	0.569815	32.0526		|					|	2.2 - 2.1	2.14581	0.00275706	0.0983362	5.13942	71.0508	|
Adsorption average pore width (4V/A by BET):	4.50700 nm			|	0.975188	737.71	58.6303	06:50		|	0.975188	58.6303			|										|	0.451129	0.607	33.4006		|					|	2.1 - 2.0	2.05127	0.00285887	0.101195	5.57481	76.6257	|
				|	0.981871	742.752	60.2642	06:54		|	0.981871	60.2642			|										|	0.501199	0.647205	34.7461		|					|	2.0 - 1.9	1.95514	0.00319556	0.104391	6.53776	83.1634	|
BJH Adsorption average pore diameter (4V/A):	4.4846 nm			|	0.990543	749.297	63.2292	06:59		|	0.990543	63.2292			|										|	0.551387	0.691534	36.1037		|					|	1.9 - 1.8	1.85253	0.00352448	0.107915	7.6101	90.7735	|
				|	0.995185	752.791	66.0884	07:04		|	0.995185	66.0884			|										|	0.601501	0.741038	37.4894		|					|	1.8 - 1.7	1.74077	0.00389785	0.111813	8.95663	99.7301	|
BJH Desorption average pore diameter (4V/A):	4.3468 nm			|				07:06	756.427	|					|										|	0.651623	0.797432	38.929		|					|							|
				|	0.977712	739.568	62.9221	07:11		|															|	0.701741	0.863047	40.4525		|					|							|
				|	0.961786	727.521	59.9544	07:15		|															|	0.751813	0.941308	42.1165		|
				|	0.936593	708.464	57.0993	07:19		|															|	0.801775	1.03759	44.0772		|
Pass/Fail				|	0.909732	688.145	55.2334	07:22		|															|					|
				|	0.883624	668.397	53.9482	07:25		|															|					|
S A:Multi-point BET	Failed: Value < lowest allowed 219.0000 by 128.2741			|	0.875597	662.325	53.5517	07:28		|															|					|
S A:Multi-point BET	Failed: Value < lowest allowed 219.0000 by 128.2741			|	0.84839	641.745	52.565	07:30		|
S A:Single-point BET	Failed: Value < lowest allowed 204.0000 by 115.0964			|	0.824571	623.727	51.7913	07:33		|
S A:Single-point BET	Failed: Value < lowest allowed 204.0000 by 115.0964			|	0.799167	604.511	51.0072	07:35		|
P V:Adsorption Total - 0.99500000 Relative Pressure	Failed: Value < lowest allowed 0.520000 by 0.417774			|	0.74894	566.518	49.5873	07:38		|
P V:Adsorption Total - 0.99500000 Relative Pressure	Failed: Value < lowest allowed 0.520000 by 0.417774			|	0.698394	528.284	48.2402	07:41		|
P S:Avg. pore diameter	Failed: Value < lowest allowed 10.1000 by 5.5930			|	0.648536	490.57	46.9504	07:44		|
P S:Avg. pore diameter	Failed: Value < lowest allowed 10.1000 by 5.5930			|	0.598363	452.618	45.6642	07:47		|
				|	0.548516	414.912	44.3629	07:50		|
				|	0.498561	377.125	42.9992	07:53		|
				|	0.444609	336.314	34.9286	08:03		|
				|	0.395351	299.054	32.0512	08:08		|
				|	0.334301	252.874	30.1158	08:12		|
				|	0.28333	214.318	28.6317	08:15		|
				|	0.249883	189.018	27.6322	08:19		|
				|	0.19957	150.96	26.0514	08:22		|
				|	0.141102	106.734	24.0211	08:26		|
				|	0.0803526	60.7809	21.5028	08:30		|
				|						|
				|						|
[truncated: 82 more columns]
