# Supplementary material for: Inverse ceria-nickel catalyst for enhanced C–O bond hydrogenolysis of biomass and polyether
Source: Nat Commun. 2024 Sep 30;15:8444. doi: 10.1038/s41467-024-52704-9 (PMC11443077; doi:10.1038/s41467-024-52704-9)
Supplement: Supplementary file 3 — Source Data [file 41467_2024_52704_MOESM3_ESM.zip › Fig. 1b.xlsx]

## Sheet: Sheet1
Hydrongenolysis of THFA in a fixed-bed reactor
Duration Time	Conversion of THFA	Selectivity of 1,5-PDO
20	95.7194	95.9708
24	97.7532	95.4612
29	96.9266	95.8425
34	96.1447	94.8058
44	96.371	95.9482
48	95.6849	95.8363
53	96.5192	95.3343
58	96.8586	96.6213
68	95.4266	95.8943
72	96.0422	96.0293
77	96.3133	97.6969
82	95.9275	97.1679
92	96.1349	95.558
96	95.7468	97.3516
101	94.6225	96.1866
106	95.4214	95.9917
116	95.963	94.8305
120	95.6386	95.9257
125	95.6503	97.5559
130	95.8401	94.7272
140	95.5901	95.5459
144	95.4979	97.3273
149	95.4846	96.4026
154	95.4546	97.9792
164	95.7188	95.1625
169	95.2822	97.2391
174	94.8871	97.5541
179	94.9857	97.3229
189	94.6073	97.5573
193	94.536	98.0068
198	94.4134	95.3847
203	94.5786	95.3898
