# Supplementary material for: Inverse ceria-nickel catalyst for enhanced C–O bond hydrogenolysis of biomass and polyether
Source: Nat Commun. 2024 Sep 30;15:8444. doi: 10.1038/s41467-024-52704-9 (PMC11443077; doi:10.1038/s41467-024-52704-9)
Supplement: Supplementary file 3 — Source Data [file 41467_2024_52704_MOESM3_ESM.zip › Fig. 1c.xlsx]

## Sheet: Sheet1
Catalytic performance of different catalysts for the conversion of THFA to 1,5–PDO
	Conversion of THFA	Selectivity of 1,5-PDO
Rh-ReOx/C	47	97
Rh-ReOx/SiO2	79	94
Ir-VOx/SiO2	58	89
Ir-ReOx/SiO2	60	94
Pt-WOx/ZrO2	55	64
Ru-Ni/Y2O3	93	87
Ni/Al2O3	17	59
Ni/ZSM-5	93	4
Ni-WOx/SiO2	39	40
Ni-La	84	88
NiPr/Al2O3	50	89
This work	95	98
