# Supplementary material for: Inverse ceria-nickel catalyst for enhanced C–O bond hydrogenolysis of biomass and polyether
Source: Nat Commun. 2024 Sep 30;15:8444. doi: 10.1038/s41467-024-52704-9 (PMC11443077; doi:10.1038/s41467-024-52704-9)
Supplement: Supplementary file 3 — Source Data [file 41467_2024_52704_MOESM3_ESM.zip › Fig. 2a.xlsx]

## Sheet: 1CeOx-Ni
Raman spectra of 1CeOx/Ni (325 nm)
Raman shift (cm-1)	Intensity
200.365	8
201.175	7.5
201.985	9.5
202.794	7.5
203.607	8.5
204.416	7
205.226	8.5
206.035	8
206.845	6
207.657	7
208.466	7.5
209.276	8
210.085	7
210.894	6
211.703	6
212.515	7
213.324	5
214.133	8
214.942	6.5
215.751	8
216.56	7
217.372	8.5
218.18	5.5
218.989	7.5
219.798	4.5
220.607	7.5
221.415	5
222.227	7.5
223.035	7
223.844	6
224.652	7.5
225.461	5.5
226.269	8
227.077	8.5
227.888	5
228.697	5.5
229.505	5.5
230.313	6
231.121	7.5
231.929	4.5
232.737	7.5
233.545	6.5
234.356	9
235.164	9
235.972	8
236.78	10
237.587	2
238.395	7.5
239.203	6.5
240.01	4
240.821	5.5
241.629	6
242.436	7
243.244	5
244.051	4.5
244.858	4
245.666	8.5
246.473	8
247.28	7
248.087	7.5
248.895	8
249.705	7
250.512	9
251.319	8
252.126	4.5
252.933	7
253.74	8.5
254.547	10
255.353	7
256.16	8.5
256.967	7
257.774	7
258.58	4
259.387	7.5
260.196	7
261.003	7
261.809	5.5
262.616	5
263.422	5
264.229	9
265.035	7.5
265.841	5.5
266.647	8.5
267.454	8
268.26	7
269.066	6.5
269.872	6
270.678	6
271.484	4.5
272.29	6.5
273.096	8.5
273.902	5
274.708	8.5
275.513	7
276.319	5
277.125	6
277.93	5.5
278.736	8.5
279.542	6
280.347	8
281.152	8
281.958	5
282.763	8.5
283.569	6
284.374	6
285.179	8.5
285.984	4.5
286.79	6
287.595	4.5
288.4	4
289.205	5.5
290.01	5
290.815	6
291.62	7
292.425	6
293.229	11
294.034	9
294.839	8
295.644	8
296.448	11.5
297.253	8
298.058	6.5
298.862	6.5
299.667	5
300.471	6
301.275	5.5
302.08	6.5
302.884	8
303.688	6.5
304.493	8.5
305.297	7
306.101	8.5
306.905	10.5
307.709	7
308.513	7
309.317	9.5
310.121	8.5
310.925	11.5
311.726	10
312.53	9
313.334	7.5
314.137	10
314.941	9
315.745	9.5
316.548	13.5
317.352	14
318.155	13
318.959	15
319.762	13
320.566	15.5
321.369	15.5
322.172	13.5
322.973	18.5
323.776	18.5
324.579	14.5
325.382	17
326.185	15.5
326.989	12
327.792	14.5
328.595	12.5
329.397	15
330.2	10
331	12
331.803	10
332.606	10
333.409	9
334.211	11.5
335.014	12
335.816	10.5
336.619	9.5
337.422	11
338.221	7.5
339.024	9
339.826	9
340.628	11
341.431	12
342.233	12
343.035	11
343.834	12
344.637	10.5
345.439	8
346.241	7
347.043	9
347.845	10
348.646	13
349.446	8
350.247	9.5
351.049	9.5
351.851	12
352.653	9
353.454	10
354.253	9.5
355.055	7
355.856	10
356.658	10.5
357.459	7
358.26	8
359.059	9.5
359.86	12
360.662	9
361.463	8.5
362.264	10
363.065	8
363.863	10
364.665	12
365.466	11
366.267	12
367.067	9.5
367.866	8.5
368.666	13
369.467	9.5
370.268	8
371.069	10
371.867	7
372.667	10.5
373.468	13
374.268	9.5
375.069	9
375.867	12
376.667	11.5
377.467	9
378.268	9.5
379.065	5.5
379.866	8.5
380.666	9.5
381.466	10.5
382.263	12.5
383.063	10.5
383.863	9
384.663	10.5
385.463	7
386.26	9.5
387.06	10.5
387.86	12
388.66	10
389.457	11.5
390.257	11
391.056	8.5
391.856	12
392.653	10
393.452	12
394.252	12
395.051	9.5
395.848	12
396.647	11
397.447	13.5
398.243	10
399.042	11
399.842	10.5
400.641	10.5
401.437	10
402.236	9
403.035	10.5
403.831	9.5
404.63	12
405.429	8
406.228	11
407.024	12
407.823	11
408.622	11.5
409.418	9
410.216	9
411.015	13
411.813	12
412.609	10
413.408	10
414.206	11
415.002	12
415.8	10
416.598	8.5
417.394	11.5
418.192	11
418.99	11.5
419.786	11.5
420.584	10
421.382	10.5
422.177	10
422.975	8
423.773	8.5
424.568	13
425.366	8.5
426.164	11
426.959	9.5
427.757	11
428.554	10
429.349	12
430.147	12
430.944	11.5
431.739	15
432.537	10
433.334	10.5
434.129	11.5
434.926	11
435.721	13
436.518	10.5
437.315	8
438.109	9
438.907	11
439.704	10.5
440.498	14
441.295	10
442.089	11.5
442.886	12.5
443.683	14
444.477	11
445.274	12.5
446.071	15
446.865	10
447.661	10
448.455	13
449.252	10
450.048	12.5
450.842	8
451.639	11
452.432	10
453.229	12.5
454.025	10.5
454.819	12
455.615	13
456.408	14
457.204	15
457.998	13
458.794	12
459.59	10
460.383	12
461.179	12
461.972	11
462.768	12
463.561	13
464.357	9
465.153	11.5
465.946	10
466.742	12.5
467.534	13.5
468.33	14.5
469.123	14.5
469.918	14
470.711	15
471.506	13.5
472.302	14.5
473.094	12.5
473.89	13
474.682	15
475.477	13.5
476.27	12.5
477.065	15.5
477.857	10
478.652	15
479.445	14
480.24	11.5
481.032	12.5
481.827	14
482.619	12.5
483.414	11
484.208	15
485	13.5
485.795	15.5
486.587	15
487.381	14
488.173	16.5
488.968	14
489.759	17
490.554	17
491.345	16.5
492.14	15.5
492.931	14.5
493.726	18
494.517	18.5
495.311	20.5
496.103	18.5
496.894	17
497.688	18.5
498.479	20
499.273	12
500.064	17.5
500.858	18
501.649	17.5
502.443	18.5
503.234	16.5
504.028	19.5
504.819	19
505.612	20
506.403	17
507.197	21.5
507.988	22.5
508.778	18.5
509.572	20.5
510.362	22
511.156	25.5
511.946	23
512.74	22
513.53	23.5
514.323	19
515.114	18.5
515.904	22
516.697	27
517.487	21
518.28	23
519.07	25
519.863	22.5
520.653	25.5
521.443	27
522.236	27
523.026	25
523.819	24.5
524.609	24
525.401	27.5
526.191	26
526.981	25
527.773	30
528.563	27.5
529.355	27
530.145	26
530.934	33
531.727	29
532.516	29.5
533.308	28
534.098	31
534.887	30
535.679	30.5
536.468	27.5
537.258	36
538.05	35
538.839	35.5
539.631	37
540.42	38
541.209	32
542	36
542.789	33
543.578	37
544.37	33
545.159	36
545.95	38.5
546.739	40.5
547.527	41
548.319	43
549.107	45
549.896	40.5
550.687	41
551.476	43.5
552.264	43.5
553.055	45
553.844	45
554.632	48.5
555.423	48
556.211	48
556.999	51
557.79	51.5
558.578	46.5
559.367	54
560.157	49
560.945	55
561.733	49
562.524	53
563.312	52
564.1	53
564.89	47
565.678	52
566.466	53
567.253	52.5
568.044	59
568.831	57
569.619	55
570.409	57.5
571.196	58
571.984	57
572.774	55
573.561	63
574.348	62
575.136	58.5
575.926	59
576.713	59
577.5	62
578.29	60.5
579.077	58.5
579.864	60.5
580.651	67
581.44	62.5
582.227	67.5
583.014	65.5
583.801	62.5
584.59	67.5
585.377	64
586.164	59.5
586.95	64
587.74	62.5
588.526	60.5
589.313	58
590.099	67.5
590.888	68.5
591.675	60.5
592.461	62
593.247	58
594.036	54
594.823	54.5
595.609	56
596.395	56.5
597.184	50.5
597.97	56.5
598.756	51
599.542	50
600.328	52.5
601.116	44.5
601.902	40
602.688	42
603.474	43.5
604.262	41.5
605.048	42.5
605.833	35
606.619	35
607.405	34
608.193	35
608.978	31
609.764	31.5
610.549	36
611.334	32.5
612.123	27.5
612.908	28
613.693	25.5
614.478	26
615.263	26.5
616.048	27
616.836	22.5
617.621	27
618.406	27.5
619.191	21.5
619.976	20
620.764	22
621.549	15
622.333	21.5
623.118	18
623.903	21
624.687	16
625.472	15
626.259	16.5
627.044	19.5
627.828	19
628.613	16.5
629.397	14.5
630.182	19
630.969	13.5
631.753	13.5
632.537	15.5
633.321	13.5
634.106	12
634.89	13
635.674	15.5
636.458	15
637.245	12
638.029	15.5
638.812	12
639.596	12
640.38	12.5
641.164	14
641.948	9
642.731	12.5
643.518	10.5
644.301	8.5
645.085	12.5
645.869	16
646.652	11
647.435	12.5
648.219	11.5
649.002	11
649.786	12
650.569	11.5
651.352	10
652.138	12.5
652.921	10
653.705	9
654.488	10.5
655.271	8.5
656.054	7.5
656.837	12.5
657.62	11.5
658.403	9
659.185	9
659.968	10
660.751	11.5
661.534	12
662.319	9
663.102	9
663.884	10
664.667	12
665.449	10.5
666.232	10
667.014	10
667.797	10.5
668.579	10
669.362	8.5
670.144	10
670.926	11
671.708	9
672.49	9
673.273	9
674.055	11
674.837	11
675.619	11
676.401	9.5
677.182	9
677.964	10
678.746	10
679.528	9
680.31	8.5
681.091	10.5
681.873	7.5
682.655	7.5
683.436	7
684.218	10
684.999	8
685.781	6.5
686.562	11
687.344	9
688.125	8.5
688.906	11
689.688	7.5
690.469	9
691.25	6.5
692.031	11
692.812	6
693.593	11.5
694.374	6.5
695.155	10
695.936	6
696.717	10
697.498	8.5
698.279	9
699.06	9
699.84	12.5
700.621	7.5
701.402	10.5
702.182	11
702.963	7.5
703.744	11.5
704.524	9
705.305	13.5
706.085	13
706.865	13
707.643	13.5
708.423	11.5
709.203	11
709.984	12.5
710.764	13
711.544	11
712.324	10
713.104	12.5
713.884	9.5
714.664	13
715.444	15
716.224	12.5
717.004	13.5
717.784	11
718.561	15
719.34	13
720.12	12
720.9	12
721.679	12
722.459	13
723.238	13
724.018	13
724.797	14.5
725.577	9.5
726.353	12
727.133	12.5
727.912	10.5
728.691	14.5
729.47	10.5
730.25	11
731.029	13.5
731.808	11.5
732.587	8.5
733.363	11.5
734.142	10.5
734.921	12.5
735.7	10
736.479	11
737.257	10.5
738.036	10
738.812	14.5
739.591	9.5
740.369	10.5
741.148	10
741.927	9
742.705	14
743.484	10
744.259	11
745.038	10.5
745.816	11
746.594	12.5
747.373	11.5
748.151	8
748.926	12
749.704	7.5
750.483	12.5
751.261	11
752.039	10
752.817	9.5
753.592	11
754.37	8
755.148	11
755.925	9
756.703	11
757.478	10
758.256	9
759.034	11.5
759.811	9
760.589	7
761.364	8.5
762.141	10.5
762.919	10
763.696	12
764.473	11
765.248	7.5
766.025	10.5
766.803	8
767.58	8
768.357	8
769.131	9.5
769.909	8.5
770.686	11.5
771.463	8
772.237	7.5
773.014	7.5
773.791	9.5
774.568	7.5
775.342	8
776.118	10.5
776.895	8.5
777.672	9.5
778.446	5
779.222	8.5
779.999	9.5
780.776	11
781.549	10.5
782.326	7
783.102	6
783.879	9.5
784.652	7.5
785.428	7.5
786.205	8
786.981	9
787.754	6.5
788.531	8
789.307	10
790.083	8
790.856	6
791.632	7
792.408	7
793.181	6
793.957	9
794.733	6
795.509	12
796.281	10
797.057	5
797.833	5
798.606	8.5
799.381	9
800.157	8.5
800.93	12.5
801.705	7.5
802.481	7.5
803.256	3.5
804.029	6.5
804.804	7
805.579	10
806.352	6
807.127	6
807.902	6.5
808.674	6.5
809.449	9
810.224	5.5
810.997	8
811.771	8.5
812.546	7
813.318	6.5
814.093	8
814.868	7.5
815.64	9.5
816.415	7.5
817.189	5
817.961	7.5
818.736	7
819.508	8.5
820.282	6.5
821.057	8
821.828	9
822.603	5.5
823.377	6
824.149	8
824.923	9
825.697	7.5
826.469	8
827.243	7
828.014	4.5
828.788	5.5
829.562	4
830.333	4
831.107	6
831.878	7.5
832.652	7.5
833.426	8
834.197	6.5
834.971	7.5
835.742	5.5
836.516	5.5
837.289	8
838.06	4
838.834	8
839.604	5
840.378	7.5
841.151	7
841.922	7.5
842.695	8
843.466	7.5
844.239	7.5
845.009	7.5
845.783	4
846.556	8
847.326	4
848.099	7.5
848.87	7
849.643	6
850.413	5.5
851.186	9
851.958	8
852.729	7
853.501	7
854.271	7.5
855.044	7
855.814	7
856.587	9
857.356	7
858.129	7
858.899	9.5
859.671	8
860.441	6
861.213	8
861.986	4
862.755	8.5
863.527	6.5
864.297	8
865.069	8.5
865.839	6.5
866.611	8.5
867.38	8.5
868.152	10
868.921	10.5
869.693	9.5
870.462	6
871.234	13
872.003	10.5
872.775	6.5
873.544	8
874.316	8
875.085	7
875.856	12.5
876.625	9
877.397	11
878.166	12.5
878.937	10
879.706	13
880.477	12
881.246	15.5
882.017	14.5
882.786	11
883.554	13
884.325	14
885.094	12
885.865	11.5
886.633	10.5
887.404	13.5
888.173	15.5
888.943	16.5
889.712	14.5
890.483	14.5
891.251	14
892.019	15
892.789	11.5
893.557	12.5
894.328	14.5
895.096	17.5
895.867	14
896.634	17.5
897.405	17
898.173	11
898.94	15.5
899.711	12.5
900.478	13
901.249	15
902.016	15
902.784	13.5
903.554	15
904.321	10
905.092	14.5
905.859	16.5
906.629	16
907.396	14
908.164	15
908.933	11
909.701	16
910.47	14
911.237	14
912.005	13
912.774	15
913.541	12.5
914.308	12
915.078	14.5
915.845	18
916.614	12
917.381	15
918.148	15
918.917	12.5
919.684	14.5
920.45	14.5
921.22	15.5
921.986	11
922.755	12.5
923.522	13.5
924.288	15
925.057	13
925.824	12.5
926.59	14
927.359	13.5
928.125	11
928.891	12
929.66	12.5
930.426	11
931.192	13
931.961	12.5
932.727	12.5
933.493	12.5
934.261	12.5
935.027	11.5
935.793	11
936.562	12
937.327	12.5
938.093	11.5
938.861	10.5
939.627	12.5
940.393	13
941.161	10
941.926	8.5
942.692	10.5
943.457	14
944.225	9
944.991	12
945.756	11
946.524	8
947.289	9.5
948.054	13
948.822	9
949.587	14
950.352	14
951.118	10.5
951.885	10
952.65	10.5
953.415	11.5
954.18	8.5
954.948	13
955.712	10.5
956.477	11.5
957.245	10
958.009	10
958.774	10
959.538	13
960.306	10
961.07	14
961.835	14
962.599	10.5
963.366	13
964.131	12
964.895	10.5
965.659	16
966.426	13
967.19	12.5
967.955	13
968.719	12
969.485	11.5
970.25	12
971.014	10.5
971.778	12.5
972.541	13.5
973.308	12.5
974.072	12
974.836	11.5
975.599	10
976.363	16.5
977.13	11
977.893	14.5
978.657	15
979.421	13
980.187	12
980.95	14.5
981.714	14.5
982.477	18
983.241	15
984.004	14
984.77	13
985.533	15
986.296	13
987.06	15
987.823	15
988.589	15.5
989.352	13
990.115	13.5
990.878	14.5
991.641	11.5
992.404	14
993.169	12
993.932	14.5
994.695	16
995.457	18.5
996.22	16
996.983	17
997.748	13
998.511	17
999.273	17
1000.04	17
1000.8	17.5
1001.56	14
1002.32	16.5
1003.09	16
1003.85	17
1004.61	18
1005.38	20
1006.14	13.5
1006.9	16.5
1007.66	18
1008.42	15.5
1009.19	19
1009.95	20
1010.71	18
1011.47	19.5
1012.24	21
1013	18.5
1013.76	21
1014.52	21
1015.28	21.5
1016.05	19.5
1016.81	19
1017.57	19.5
1018.33	20
1019.09	24
1019.86	18.5
1020.62	21
1021.38	22.5
1022.14	21
1022.9	22
1023.66	18.5
1024.42	21
1025.19	23.5
1025.95	23
1026.71	22
1027.47	23
1028.23	23
1028.99	23.5
1029.75	22.5
1030.52	24
1031.28	28
1032.04	24
1032.8	24.5
1033.56	21.5
1034.32	22.5
1035.08	21
1035.84	24
1036.6	26.5
1037.36	28
1038.12	27.5
1038.88	28
1039.65	26
1040.41	28
1041.17	27.5
1041.93	26.5
1042.69	30.5
1043.45	28.5
1044.21	27
1044.97	32
1045.73	26
1046.49	29.5
1047.25	27.5
1048.01	29
1048.77	32
1049.53	30.5
1050.29	31.5
1051.05	28
1051.81	34.5
1052.57	30.5
1053.33	26
1054.09	29.5
1054.85	30.5
1055.61	31
1056.37	33
1057.13	34.5
1057.89	32
1058.65	34
1059.41	38
1060.17	33
1060.92	30
1061.68	34
1062.44	36
1063.2	40
1063.96	36.5
1064.72	34
1065.48	39.5
1066.24	31
1067	30.5
1067.76	38
1068.51	32.5
1069.27	37
1070.03	32.5
1070.79	32.5
1071.55	36
1072.31	38
1073.07	37
1073.83	37.5
1074.58	38.5
1075.34	41.5
1076.1	42
1076.86	43.5
1077.62	41.5
1078.38	42
1079.13	46
1079.89	43.5
1080.65	41.5
1081.41	42
1082.17	41.5
1082.93	37
1083.68	37
1084.44	40
1085.2	40.5
1085.96	44
1086.71	40.5
1087.47	44.5
1088.23	38
1088.99	45
1089.75	42
1090.5	45
1091.26	40.5
1092.02	44.5
1092.77	43
1093.53	43
1094.29	44
1095.05	45
1095.81	46
1096.56	41.5
1097.32	41
1098.08	41.5
1098.83	42.5
1099.59	45.5
1100.35	45.5
1101.1	42.5
1101.86	43
1102.62	45
1103.38	45
1104.13	51
1104.89	41
1105.65	45
1106.4	44.5
1107.16	42.5
1107.92	39
1108.67	43
1109.43	44.5
1110.18	48
1110.94	44
1111.7	38.5
1112.45	48
1113.21	37.5
1113.97	42
1114.72	45
1115.48	40
1116.24	42
1116.99	45.5
1117.75	52.5
1118.5	44
1119.26	43
1120.02	50
1120.77	44.5
1121.53	43
1122.28	46
1123.04	43
1123.79	49.5
1124.55	44
1125.3	43.5
1126.06	45.5
1126.82	43.5
1127.57	46.5
1128.32	50.5
1129.08	49.5
1129.84	45
1130.59	48
1131.35	45.5
1132.1	46
1132.86	43
1133.61	43.5
1134.37	44.5
1135.12	46
1135.88	44
1136.63	44.5
1137.39	47
1138.14	45
1138.9	39.5
1139.65	43
1140.41	49
1141.16	46
1141.91	43.5
1142.67	49.5
1143.42	40.5
1144.18	44
1144.93	48
1145.69	42.5
1146.44	43.5
1147.2	45.5
1147.95	42
1148.71	45
1149.46	44
1150.21	42.5
1150.97	44
1151.72	36.5
1152.47	39
1153.23	44.5
1153.98	40
1154.74	44
1155.49	38.5
1156.24	41.5
1157	40.5
1157.75	39
1158.51	37
1159.26	40
1160.01	38
1160.77	36
1161.52	38
1162.27	37
1163.03	35.5
1163.78	38.5
1164.53	34
1165.29	36
1166.04	37.5
1166.79	38
1167.54	31
1168.3	35.5
1169.05	37.5
1169.8	36.5
1170.55	33
1171.31	29.5
1172.06	33
1172.81	33.5
1173.57	34
1174.32	32.5
1175.07	33.5
1175.82	29
1176.58	33
1177.33	33
1178.08	32.5
1178.84	27
1179.59	32.5
1180.34	28
1181.09	33
1181.84	30
1182.6	30.5
1183.35	27
1184.1	28
1184.85	25
1185.6	24.5
1186.36	27
1187.11	28.5
1187.86	22
1188.61	22
1189.36	22.5
1190.12	22
1190.87	21
1191.62	24.5
1192.37	21
1193.12	24
1193.87	22
1194.62	21
1195.38	21.5
1196.13	19.5
1196.88	18
1197.63	18
1198.38	17.5
1199.13	18.5
1199.88	14.5
1200.64	18
1201.39	21
1202.14	16
1202.89	16.5
1203.64	18
1204.39	14
1205.14	13.5
1205.89	14.5
1206.64	16
1207.39	17.5
1208.14	14.5
1208.89	16.5
1209.65	14
1210.4	12.5
1211.15	15.5
1211.9	13
1212.65	11.5
1213.4	12
1214.15	13.5
1214.9	10.5
1215.65	13
1216.4	11.5
1217.15	9.5
1217.9	11
1218.65	13
1219.4	12
1220.15	11
1220.9	12
1221.65	11.5
1222.4	8.5
1223.15	11.5
1223.9	10
1224.65	12.5
1225.4	8
1226.15	9.5
1226.9	12
1227.65	9
1228.4	12
1229.15	8
1229.89	13
1230.65	6.5
1231.39	7
1232.14	7.5
1232.89	7.5
1233.64	9.5
1234.39	8
1235.14	9
1235.89	7
1236.64	8
1237.39	9
1238.13	10.5
1238.88	6.5
1239.63	10
1240.38	6
1241.13	6
1241.88	9.5
1242.63	7
1243.38	7
1244.13	4.5
1244.87	7.5
1245.62	8
1246.37	7
1247.12	6.5
1247.87	6
1248.62	9
1249.36	5.5
1250.11	4
1250.86	4
1251.61	7
1252.36	9.5
1253.1	5
1253.85	5.5
1254.6	5.5
1255.35	6
1256.1	3
1256.84	5
1257.59	8
1258.34	5
1259.09	6.5
1259.84	7
1260.58	5
1261.33	6
1262.08	3.5
1262.82	4
1263.57	6.5
1264.32	6
1265.07	4.5
1265.82	4.5
1266.56	7.5
1267.31	5
1268.06	5
1268.8	4
1269.55	6.5
1270.3	5.5
1271.04	4.5
1271.79	4.5
1272.54	6
1273.28	3.5
1274.03	2.5
1274.78	4.5
1275.52	4.5
1276.27	8
1277.02	3
1277.76	5
1278.51	5
1279.26	6
1280	5
1280.75	3
1281.5	2.5
1282.24	4
1282.99	-1.49012e-08
1283.74	7
1284.48	3.5
1285.23	7
1285.98	6.5
1286.72	4
1287.47	5
1288.21	2
1288.96	6
1289.71	5.5
1290.45	4.5
1291.2	4.5
1291.94	2.5
1292.69	4
1293.43	5
1294.18	4
1294.93	3.5
1295.67	4.5
1296.42	5.5
1297.16	3.5
1297.91	5.5
1298.65	3.5
1299.4	6
1300.15	5.5
1300.89	5
1301.63	4
1302.38	2
1303.13	4
1303.87	3
1304.61	4
1305.36	5
1306.11	3.5
1306.85	5
1307.59	7
1308.34	4.5
1309.08	3
1309.83	4
1310.57	5.5
1311.32	5.5
1312.06	5
1312.81	2
1313.55	3
1314.3	1.5
1315.04	4.5
1315.79	8
1316.53	2.5
1317.27	5
1318.02	4.5
1318.76	5
1319.51	5.5
1320.25	4.5
1320.99	4
1321.74	2
1322.48	2
1323.23	4
1323.97	3
1324.71	4.5
1325.46	4
1326.2	2
1326.95	1.5
1327.69	1.5
1328.43	3.5
1329.18	2.5
1329.92	1.5
1330.66	3
1331.41	4.5
1332.15	5
1332.89	3
1333.64	5
1334.38	3.5
1335.12	4.5
1335.87	8.5
1336.61	2
1337.35	2
1338.09	3.5
1338.84	6
1339.58	1.5
1340.33	4
1341.07	3
1341.81	5
1342.55	4
1343.3	3
1344.04	5
1344.78	4
1345.52	3.5
1346.27	4.5
1347.01	3.5
1347.75	5.5
1348.49	5.5
1349.24	4
1349.98	1
1350.72	1.5
1351.46	4.5
1352.21	3.5
1352.95	5
1353.69	2.5
1354.43	2
1355.17	4
1355.92	5
1356.66	1.5
1357.4	4
1358.14	4
1358.88	4
1359.63	4.5
1360.37	4.00663
1361.11	0.05284
1361.85	2.56378
1362.59	1.62115
1363.33	5.43972
1364.07	3.03956
1364.82	5.07973
1365.56	3.57018
1366.3	5.22892
1367.04	5.84106
1367.78	2.88431
1368.52	2.91963
1369.27	3.49121
1370.01	3.58234
1370.75	3.04026
1371.49	1.97709
1372.23	3.61091
1372.97	2.66743
1373.71	4.3816
1374.45	2.21093
1375.19	4.74557
1375.93	4.40273
1376.67	5.3057
1377.42	2.10747
1378.16	4.28457
1378.9	2.41329
1379.64	2.698
1380.38	3.64929
1381.12	3.03083
1381.86	3.45153
1382.6	3.44918
1383.34	3.21182
1384.08	3.43903
1384.82	3.04
1385.56	3.73836
1386.3	4.88513
1387.04	3.86849
1387.78	4.91926
1388.52	3.92321
1389.26	3.31092
1390	2.53316
1390.74	2.24007
1391.48	3.83976
1392.22	2.81996
1392.96	2.2505
1393.7	4.05666
1394.44	4.04239
1395.18	2.59249
1395.92	3.92859
1396.66	3.53197
1397.4	3.51531
1398.14	3.75489
1398.88	3.30129
1399.62	3.2907
1400.36	2.9043
1401.1	3.57832
1401.84	3.38428
1402.58	3.84317
1403.32	4.00229
1404.05	5.12658
1404.79	4.11165
1405.53	1.78721
1406.27	4.19098
1407.01	0.74077
1407.75	3.25124
1408.49	4.09954
1409.23	3.23132
1409.97	2.76757
1410.71	3.52423
1411.45	3.41599
1412.19	3.64031
1412.92	2.44414
1413.66	3.12015
1414.4	6.10372
1415.14	4.3006
1415.88	2.58059
1416.62	3.33174
1417.35	4.21936
1418.09	1.93474
1418.83	2.62162
1419.57	3.17857
1420.31	2.91582
1421.05	2.36836
1421.79	3.11317
1422.52	5.46606
1423.26	4.51406
1424	5.68344
1424.74	4.64324
1425.47	3.95153
1426.21	3.59056
1426.95	2.08842
1427.69	3.25751
1428.43	3.20701
1429.16	5.55674
1429.9	5.6402
1430.64	6.53359
1431.38	5.74985
1432.11	4.66934
1432.37	4.5
1433.11	2.5
1433.85	4.5
1434.59	5.5
1435.33	3
1436.08	3
1436.82	5
1437.56	3
1438.3	2
1439.04	5.5
1439.79	5
1440.53	5
1441.27	4.5
1442.01	4
1442.75	2.5
1443.49	1.5
1444.23	4
1444.97	6
1445.72	4
1446.46	4.5
1447.2	5.5
1447.94	5
1448.68	1
1449.42	6
1450.16	7
1450.9	4.5
1451.64	3.5
1452.38	5
1453.13	5
1453.86	7
1454.61	5
1455.35	3.5
1456.09	3.5
1456.83	4.5
1457.57	4.5
1458.31	5.5
1459.05	4
1459.79	5.5
1460.53	3
1461.27	1
1462.01	7
1462.75	4
1463.49	2.5
1464.23	4
1464.97	4
1465.71	4
1466.45	5
1467.19	3.5
1467.93	3.5
1468.67	3
1469.41	3.5
1470.15	6
1470.89	3.5
1471.63	3
1472.37	4
1473.11	6
1473.85	4
1474.59	4
1475.33	4
1476.07	4
1476.81	5
1477.55	4
1478.29	3.5
1479.03	1
1479.76	4
1480.5	3.5
1481.24	6
1481.98	5
1482.72	2
1483.46	3.5
1484.2	4
1484.94	5
1485.68	5.5
1486.42	3
1487.16	5.5
1487.89	6
1488.63	3.5
1489.37	5.5
1490.11	4.5
1490.85	2.5
1491.59	3.5
1492.32	3.5
1493.07	3
1493.8	1
1494.54	5
1495.28	0.5
1496.02	3.5
1496.76	3
1497.49	2
1498.23	3.5
1498.97	4.5
1499.71	2
1500.45	3.5
1501.19	4
1501.92	-1.49012e-08
1502.66	1.5
1503.4	2.5
1504.14	2
1504.88	3.5
1505.61	5.5
1506.35	4.5
1507.09	6
1507.82	4
1508.56	1.5
1509.3	2.5
1510.04	3
1510.77	4
1511.51	5
1512.25	1
1512.99	4
1513.73	2
1514.46	5.5
1515.2	2.5
1515.94	2
1516.67	3
1517.41	1
1518.15	6.5
1518.88	3
1519.62	3
1520.36	4
1521.1	5
1521.83	6
1522.57	4
1523.31	3.5
1524.04	3.5
1524.78	5.5
1525.52	4
1526.25	4
1526.99	3.5
1527.73	0.5
1528.46	3.5
1529.2	4.5
1529.94	3.5
1530.67	3.5
1531.41	4
1532.14	5.5
1532.88	3
1533.62	2.5
1534.35	3.5
1535.09	6
1535.82	3.5
1536.56	3
1537.3	4.5
1538.03	2
1538.77	5
1539.5	4.5
1540.24	2
1540.98	5.5
1541.71	2
1542.45	4
1543.18	4
1543.92	4.5
1544.65	5
1545.39	0.5
1546.12	6
1546.86	4
1547.59	4
1548.33	4
1549.06	4.5
1549.8	5
1550.54	6
1551.27	5
1552.01	2
1552.74	4.5
1553.48	8.5
1554.21	7
1554.95	7
1555.68	5
1556.42	6.5
1557.15	5.5
1557.89	3
1558.62	5
1559.36	6
1560.09	5
1560.82	1
1561.56	4.5
1562.29	4
1563.03	5.5
1563.76	5
1564.5	3
1565.23	5
1565.96	5.5
1566.7	3
1567.43	5
1568.17	3
1568.9	2.5
1569.64	3
1570.37	5.5
1571.1	3.5
1571.84	4
1572.57	3.5
1573.31	-1.49012e-08
1574.04	5
1574.77	4
1575.51	5
1576.24	3.5
1576.97	3
1577.71	4
1578.44	4.5
1579.17	1
1579.91	2.5
1580.64	4
1581.38	4.5
1582.11	3
1582.84	4.5
1583.57	5.5
1584.31	3.5
1585.04	3.5
1585.78	1.5
1586.51	3.5
1587.24	2
1587.97	6
1588.71	4
1589.44	3
1590.17	-0.5
1590.91	4.5
1591.64	3.5
1592.37	4.5
1593.1	5
1593.84	2.5
1594.57	2.5
1595.3	3
1596.03	3
1596.77	2.5
1597.5	6
1598.23	3
1598.97	5
1599.7	5
1600.43	5.5
1601.16	4
1601.89	2.5
1602.63	4
1603.36	2.5
1604.09	2.5
1604.82	3.5
1605.56	3
1606.29	3.5
1607.02	4
1607.75	3
1608.48	3.5
1609.21	4
1609.95	4
1610.68	4
1611.41	3
1612.14	3
1612.87	2
1613.6	6
1614.33	3.5
1615.07	4
1615.8	4
1616.53	3
1617.26	3
1617.99	2.5
1618.72	-2.98023e-08
1619.46	4
1620.19	3.5
1620.92	3
1621.65	1.5
1622.38	4
1623.11	4
1623.84	2.5
1624.57	3.5
1625.3	3.5
1626.03	5
1626.77	4
1627.5	6
1628.23	4
1628.96	3.5
1629.69	4.5
1630.42	2
1631.15	2
1631.88	2.5
1632.61	6.5
1633.34	4.5
1634.07	4.5
1634.8	2
1635.53	3
1636.26	4.5
1636.99	1.5
1637.72	3.5
1638.45	3
1639.18	3.5
1639.91	1.5
1640.64	4
1641.37	3
1642.1	2
1642.83	-1
1643.56	1.5
1644.29	1
1645.02	2.5
1645.75	1.5
1646.48	4.5
1647.21	2
1647.94	2
1648.67	6
1649.4	2
1650.13	3.5
1650.86	3.5
1651.59	1
1652.32	3
1653.05	1
1653.77	2.5
1654.5	2
1655.23	2.5
1655.96	2.5
1656.69	4
1657.42	1.5
1658.15	2.5
1658.88	3
1659.61	3
1660.34	1.49012e-08
1661.07	3.5
1661.8	3
1662.52	5
1663.25	3.5
1663.98	3.5
1664.71	2.5
1665.44	3
1666.17	3
1666.89	1.5
1667.62	3
1668.35	3
1669.08	3
1669.81	3.5
1670.54	4
1671.26	4.5
1671.99	3
1672.72	3
1673.45	-1.5
1674.18	1
1674.91	2
1675.63	3.5
1676.36	4.5
1677.09	2
1677.82	3.5
1678.54	3.5
1679.27	6
1680	2
1680.73	2.5
1681.46	0.5
1682.18	2.5
1682.91	3
1683.64	2
1684.37	2.25
1685.09	2
1685.82	4.5
1686.55	1
1687.28	3
1688	2.5
1688.73	2
1689.46	1
1690.18	4.5
1690.91	3.5
1691.64	2
1692.37	4
1693.09	1
1693.82	2.5
1694.55	4.5
1695.27	2
1696	1
1696.73	2.5
1697.45	2
1698.18	3.5
1698.91	1.5
1699.63	1.5
1700.36	2.5
1701.09	2.5
1701.81	3.5
1702.54	1
1703.27	2
1703.99	2.5
1704.72	1
1705.45	-1
1706.17	4
1706.9	4.5
1707.63	3.5
1708.35	-0.5
1709.08	1
1709.8	1
1710.53	0.5
1711.26	5
1711.98	0.5
1712.71	2
1713.43	6
1714.16	0
1714.88	4
1715.61	5
1716.34	2.5
1717.06	2.5
1717.79	3
1718.51	4
1719.24	4.5
1719.96	1
1720.69	5
1721.41	3
1722.14	1.5
1722.86	1
1723.59	3
1724.31	2.5
1725.04	-1.49012e-08
1725.77	0.5
1726.49	2
1727.21	2
1727.94	2.5
[truncated: 379 more rows]

## Sheet: 4CeOx-Ni
Raman spectra of 4CeOx/Ni (325 nm)
Raman shift (cm-1)	Intensity
200.365	1
201.175	4.5
201.985	8
202.794	1.5
203.607	4
204.416	4
205.226	4
206.035	0.5
206.845	7
207.657	3
208.466	5
209.276	4.5
210.085	3
210.894	4.5
211.703	6.5
212.515	6
213.324	4
214.133	4
214.942	8
215.751	5
216.56	3
217.372	4.5
218.18	5
218.989	4
219.798	6.5
220.607	5
221.415	3
222.227	2.5
223.035	5
223.844	3
224.652	2.5
225.461	7
226.269	5.5
227.077	4
227.888	2.5
228.697	4
229.505	4
230.313	3.5
231.121	4.5
231.929	1
232.737	7
233.545	4.5
234.356	6
235.164	2.5
235.972	2.5
236.78	3.5
237.587	6
238.395	6
239.203	6
240.01	2
240.821	2.5
241.629	5
242.436	3.5
243.244	3.5
244.051	3
244.858	4
245.666	4
246.473	4
247.28	4
248.087	2.5
248.895	4
249.705	2
250.512	4.5
251.319	3
252.126	5.5
252.933	7
253.74	5
254.547	3.5
255.353	6
256.16	6.5
256.967	4
257.774	3.5
258.58	1.5
259.387	6
260.196	1
261.003	3.5
261.809	3.5
262.616	7
263.422	5.5
264.229	2.5
265.035	2.5
265.841	2.5
266.647	6.5
267.454	6.5
268.26	5.5
269.066	4.5
269.872	5.5
270.678	4.5
271.484	5
272.29	5.5
273.096	5
273.902	5.5
274.708	3
275.513	5
276.319	5.5
277.125	5.5
277.93	3.5
278.736	4.5
279.542	4.5
280.347	4
281.152	4.5
281.958	4
282.763	5.5
283.569	5
284.374	4
285.179	2
285.984	3
286.79	4.5
287.595	5.5
288.4	6.5
289.205	3.5
290.01	6
290.815	6
291.62	7
292.425	3.5
293.229	5.5
294.034	5
294.839	3.5
295.644	5.5
296.448	3
297.253	6
298.058	5.5
298.862	8
299.667	5
300.471	4.5
301.275	5.5
302.08	5.5
302.884	4
303.688	3
304.493	6.5
305.297	7.5
306.101	8.5
306.905	5.5
307.709	6
308.513	7.5
309.317	9.5
310.121	5.5
310.925	8.5
311.726	6
312.53	8.5
313.334	6
314.137	8
314.941	9.5
315.745	7.5
316.548	8.5
317.352	11
318.155	11
318.959	12.5
319.762	12
320.566	13.5
321.369	13
322.172	11.5
322.973	15
323.776	13
324.579	9
325.382	9.5
326.185	12.5
326.989	13
327.792	10
328.595	10
329.397	9.5
330.2	7.5
331	3.5
331.803	8
332.606	7
333.409	8
334.211	7.5
335.014	7.5
335.816	4.5
336.619	8
337.422	7
338.221	6
339.024	6.5
339.826	5
340.628	7
341.431	7
342.233	8
343.035	4.5
343.834	6.5
344.637	3
345.439	8.5
346.241	8.5
347.043	6
347.845	7.5
348.646	4.5
349.446	7.5
350.247	6.5
351.049	8
351.851	7
352.653	5
353.454	8.5
354.253	6
355.055	8
355.856	11
356.658	7.5
357.459	6
358.26	3
359.059	7
359.86	6.5
360.662	5.5
361.463	5.5
362.264	5
363.065	6.5
363.863	10
364.665	9
365.466	6.5
366.267	7
367.067	7.5
367.866	8
368.666	8
369.467	7.5
370.268	8
371.069	8
371.867	8
372.667	5
373.468	8.5
374.268	5
375.069	9
375.867	7
376.667	8
377.467	6.5
378.268	10
379.065	6.5
379.866	6.5
380.666	8.5
381.466	10
382.263	9.5
383.063	5
383.863	5.5
384.663	7.5
385.463	6
386.26	10.5
387.06	7.5
387.86	6
388.66	10.5
389.457	8.5
390.257	9.5
391.056	12
391.856	4.5
392.653	8.5
393.452	8
394.252	6.5
395.051	9.5
395.848	7
396.647	6
397.447	8.5
398.243	6
399.042	8
399.842	9.5
400.641	9.5
401.437	9.5
402.236	7
403.035	7
403.831	9
404.63	5
405.429	9
406.228	6
407.024	5.5
407.823	6.5
408.622	10
409.418	9
410.216	7
411.015	10
411.813	10
412.609	9
413.408	9.5
414.206	9
415.002	8.5
415.8	5
416.598	6
417.394	7
418.192	7.5
418.99	5.5
419.786	7.5
420.584	9
421.382	7.5
422.177	7
422.975	7
423.773	6
424.568	7.5
425.366	8
426.164	7.5
426.959	9
427.757	7
428.554	7
429.349	8.5
430.147	6
430.944	9
431.739	7.5
432.537	8.5
433.334	10.5
434.129	6
434.926	7.5
435.721	10.5
436.518	7
437.315	8.5
438.109	7.5
438.907	10
439.704	6.5
440.498	9
441.295	7.5
442.089	11.5
442.886	6.5
443.683	7.5
444.477	10.5
445.274	6
446.071	8
446.865	10
447.661	11
448.455	8
449.252	12
450.048	10
450.842	8.5
451.639	10
452.432	8
453.229	7
454.025	8.5
454.819	10
455.615	5
456.408	8
457.204	12
457.998	10
458.794	9.5
459.59	6.5
460.383	6
461.179	7
461.972	10
462.768	7.5
463.561	9
464.357	8
465.153	10.5
465.946	8.5
466.742	9.5
467.534	7
468.33	10
469.123	9
469.918	11.5
470.711	8
471.506	11
472.302	10
473.094	12
473.89	9
474.682	10
475.477	11
476.27	6.5
477.065	12.5
477.857	12
478.652	14
479.445	7.5
480.24	9
481.032	10.5
481.827	12.5
482.619	11.5
483.414	13
484.208	10.5
485	14.5
485.795	14
486.587	10.5
487.381	10
488.173	14
488.968	11
489.759	10
490.554	10
491.345	9
492.14	11.5
492.931	13
493.726	11
494.517	12.5
495.311	14
496.103	15
496.894	17
497.688	11.5
498.479	13
499.273	14.5
500.064	15
500.858	14
501.649	14
502.443	13
503.234	12
504.028	12.5
504.819	13
505.612	12.5
506.403	13
507.197	14
507.988	17
508.778	11
509.572	16
510.362	14.5
511.156	12.5
511.946	15
512.74	16.5
513.53	15.5
514.323	12.5
515.114	15
515.904	16.5
516.697	14
517.487	19
518.28	17
519.07	17.5
519.863	18
520.653	20
521.443	17
522.236	17.5
523.026	17
523.819	16.5
524.609	18
525.401	17.5
526.191	20
526.981	19.5
527.773	19
528.563	22
529.355	18
530.145	19
530.934	25
531.727	23
532.516	24.5
533.308	20
534.098	21
534.887	22
535.679	26
536.468	21
537.258	23.5
538.05	24
538.839	20.5
539.631	27
540.42	22.5
541.209	29
542	23.5
542.789	25
543.578	28.5
544.37	23.5
545.159	30
545.95	27.5
546.739	24.5
547.527	28.5
548.319	28.25
549.107	26.5
549.896	22
550.687	27.5
551.476	32
552.264	32.5
553.055	30
553.844	27
554.632	31
555.423	29.5
556.211	30
556.999	27.5
557.79	29
558.578	31
559.367	32
560.157	32
560.945	28
561.733	34.5
562.524	33
563.312	29.5
564.1	34
564.89	35
565.678	34.5
566.466	28.5
567.253	33
568.044	40
568.831	32
569.619	36
570.409	35.5
571.196	32
571.984	36.5
572.774	33
573.561	39.5
574.348	33
575.136	37
575.926	33
576.713	37.5
577.5	37
578.29	35
579.077	36
579.864	40
580.651	38
581.44	34.5
582.227	35
583.014	40.5
583.801	38
584.59	33
585.377	34.5
586.164	33.5
586.95	34
587.74	34.5
588.526	31
589.313	32.5
590.099	34.5
590.888	34
591.675	33
592.461	29.5
593.247	33
594.036	31
594.823	28
595.609	26
596.395	28.5
597.184	28
597.97	26.5
598.756	21.5
599.542	27
600.328	25.5
601.116	22
601.902	22
602.688	23
603.474	20
604.262	24
605.048	20
605.833	24.5
606.619	19
607.405	15.5
608.193	18
608.978	15
609.764	16.5
610.549	17.5
611.334	15
612.123	12
612.908	14
613.693	13
614.478	10
615.263	13.5
616.048	14.5
616.836	7.5
617.621	14
618.406	10
619.191	9
619.976	12
620.764	10.5
621.549	10.5
622.333	7
623.118	9
623.903	10
624.687	10.5
625.472	8.5
626.259	9
627.044	10
627.828	8.5
628.613	8.5
629.397	9
630.182	4.5
630.969	8
631.753	7
632.537	7
633.321	6
634.106	8.5
634.89	6
635.674	9.5
636.458	7
637.245	7
638.029	5
638.812	8.5
639.596	5
640.38	2.5
641.164	7
641.948	7
642.731	6
643.518	4
644.301	4
645.085	7.5
645.869	6.5
646.652	6
647.435	2
648.219	7.5
649.002	5.5
649.786	4.5
650.569	3.5
651.352	6.5
652.138	2
652.921	4
653.705	5.5
654.488	6.5
655.271	6.5
656.054	6
656.837	6.5
657.62	8
658.403	7
659.185	7
659.968	3
660.751	4
661.534	6
662.319	3.5
663.102	5
663.884	4
664.667	6
665.449	6.5
666.232	6.5
667.014	3
667.797	5
668.579	1
669.362	5.5
670.144	2
670.926	5.5
671.708	4.5
672.49	4.5
673.273	4.5
674.055	3.5
674.837	2
675.619	3.5
676.401	6
677.182	7
677.964	4
678.746	7
679.528	4.5
680.31	3
681.091	4.5
681.873	5.5
682.655	6
683.436	7.5
684.218	6
684.999	5
685.781	3.5
686.562	5
687.344	5.5
688.125	5.5
688.906	2.5
689.688	5
690.469	4.5
691.25	5.5
692.031	6.5
692.812	5.5
693.593	2
694.374	5.5
695.155	7
695.936	8
696.717	7.5
697.498	5
698.279	6.5
699.06	6
699.84	6
700.621	7
701.402	6
702.182	4.5
702.963	8
703.744	5
704.524	6.5
705.305	8.5
706.085	6.5
706.865	5
707.643	7.5
708.423	3.5
709.203	7.5
709.984	8
710.764	6
711.544	3.5
712.324	6
713.104	7.5
713.884	6
714.664	10
715.444	4.5
716.224	5.5
717.004	8.5
717.784	10
718.561	10
719.34	7.5
720.12	6.5
720.9	6
721.679	6
722.459	9.5
723.238	9.5
724.018	7
724.797	8
725.577	6
726.353	6.5
727.133	4.5
727.912	6
728.691	6
729.47	6.5
730.25	4.5
731.029	6.5
731.808	7.5
732.587	7.5
733.363	5
734.142	5
734.921	6.5
735.7	4.5
736.479	6
737.257	7
738.036	5.5
738.812	6
739.591	6
740.369	6
741.148	5
741.927	7.5
742.705	10
743.484	2
744.259	6.5
745.038	7
745.816	6
746.594	5.5
747.373	6
748.151	6
748.926	5
749.704	5.5
750.483	7.5
751.261	6.5
752.039	6
752.817	5
753.592	6.5
754.37	6.5
755.148	5.5
755.925	1
756.703	4
757.478	5
758.256	5.5
759.034	5.5
759.811	6
760.589	4
761.364	6
762.141	6
762.919	3
763.696	4
764.473	6
765.248	3.5
766.025	5.5
766.803	7
767.58	3.5
768.357	5.5
769.131	6
769.909	4.5
770.686	2.5
771.463	3.5
772.237	3
773.014	4
773.791	5
774.568	5.5
775.342	7.5
776.118	7
776.895	4.5
777.672	6
778.446	6
779.222	5
779.999	4
780.776	4
781.549	3.5
782.326	6
783.102	5.5
783.879	4.5
784.652	3
785.428	4.5
786.205	7.5
786.981	5.5
787.754	7
788.531	2.5
789.307	4
790.083	4.5
790.856	6
791.632	8
792.408	7.5
793.181	6
793.957	4.5
794.733	4
795.509	4.5
796.281	2.5
797.057	6.5
797.833	6
798.606	4
799.381	2.5
800.157	4
800.93	3.5
801.705	3
802.481	6
803.256	3
804.029	5
804.804	5
805.579	5
806.352	5
807.127	4
807.902	2.5
808.674	3
809.449	6.5
810.224	4
810.997	4
811.771	2
812.546	2
813.318	5
814.093	6.5
814.868	6
815.64	5
816.415	4.5
817.189	5
817.961	3.5
818.736	5
819.508	3
820.282	5
821.057	4
821.828	2
822.603	5
823.377	5
824.149	4
824.923	5.5
825.697	5
826.469	6
827.243	6.5
828.014	5.5
828.788	3.5
829.562	3
830.333	6
831.107	6.5
831.878	6.5
832.652	4
833.426	1.5
834.197	3
834.971	4.5
835.742	5
836.516	2.5
837.289	4
838.06	3
838.834	3
839.604	5.5
840.378	4
841.151	4.5
841.922	2.5
842.695	7.5
843.466	3
844.239	3.75
845.009	3
845.783	4.5
846.556	3.5
847.326	1.5
848.099	3
848.87	6
849.643	2
850.413	5
851.186	4.5
851.958	4
852.729	5.5
853.501	3.5
854.271	4
855.044	4
855.814	5.5
856.587	6
857.356	3
858.129	5
858.899	7
859.671	3
860.441	6.5
861.213	3.5
861.986	5.5
862.755	4.5
863.527	8
864.297	5.5
865.069	9
865.839	5.5
866.611	3.5
867.38	6.5
868.152	7
868.921	6
869.693	6
870.462	7.5
871.234	6
872.003	6.5
872.775	7
873.544	7.5
874.316	7
875.085	10.5
875.856	5.5
876.625	7
877.397	7
878.166	6.5
878.937	9.5
879.706	7.5
880.477	6
881.246	6.5
882.017	7
882.786	5
883.554	10.5
884.325	8
885.094	8.5
885.865	8
886.633	10.5
887.404	11.5
888.173	12
888.943	10
889.712	10
890.483	10
891.251	8.5
892.019	9
892.789	8
893.557	9.5
894.328	10.5
895.096	7
895.867	11
896.634	11
897.405	12.5
898.173	10
898.94	9
899.711	7
900.478	8.5
901.249	6
902.016	11
902.784	10.5
903.554	8
904.321	9.5
905.092	11
905.859	5
906.629	11
907.396	9
908.164	10
908.933	9
909.701	10
910.47	10
911.237	8
912.005	10
912.774	8.5
913.541	6
914.308	10
915.078	6
915.845	8.5
916.614	5
917.381	9
918.148	7
918.917	10
919.684	6
920.45	6
921.22	7.5
921.986	7
922.755	8
923.522	7.5
924.288	6.5
925.057	8
925.824	8
926.59	9
927.359	5.5
928.125	7.5
928.891	8
929.66	7
930.426	8.5
931.192	5
931.961	7
932.727	7.5
933.493	8
934.261	4
935.027	6
935.793	6.5
936.562	9.5
937.327	6.5
938.093	6
938.861	7
939.627	7.5
940.393	9.5
941.161	7.5
941.926	6.5
942.692	9.5
943.457	6.5
944.225	7
944.991	8
945.756	7
946.524	9
947.289	7.5
948.054	9
948.822	9
949.587	9.5
950.352	6.5
951.118	9
951.885	10
952.65	6
953.415	11.5
954.18	5.5
954.948	6.5
955.712	10
956.477	6
957.245	10
958.009	6
958.774	5.5
959.538	8
960.306	9.5
961.07	4.5
961.835	8.5
962.599	7
963.366	8
964.131	8
964.895	8
965.659	9
966.426	9.5
967.19	7
967.955	6.5
968.719	8
969.485	7
970.25	6
971.014	9
971.778	10.5
972.541	7
973.308	8
974.072	7
974.836	7
975.599	11.5
976.363	7
977.13	7
977.893	9
978.657	5
979.421	10
980.187	6.5
980.95	11
981.714	10.5
982.477	11
983.241	8
984.004	9.5
984.77	7
985.533	12
986.296	10.5
987.06	8
987.823	10.5
988.589	8.5
989.352	10.5
990.115	11
990.878	10.5
991.641	9.5
992.404	7
993.169	12
993.932	8.5
994.695	13
995.457	8
996.22	12
996.983	11
997.748	12.5
998.511	11.5
999.273	15
1000.04	14.5
1000.8	13.5
1001.56	12
1002.32	12
1003.09	11.5
1003.85	13
1004.61	10.5
1005.38	12
1006.14	13
1006.9	9.5
1007.66	14
1008.42	14.5
1009.19	13
1009.95	12
1010.71	13.5
1011.47	15.5
1012.24	16
1013	16
1013.76	15
1014.52	14
1015.28	13
1016.05	10
1016.81	15
1017.57	15
1018.33	13
1019.09	13
1019.86	11
1020.62	15
1021.38	19
1022.14	13.5
1022.9	12
1023.66	15
1024.42	14.5
1025.19	17.5
1025.95	13
1026.71	14
1027.47	17
1028.23	20.5
1028.99	14
1029.75	17.5
1030.52	18
1031.28	15
1032.04	13
1032.8	15
1033.56	20
1034.32	17
1035.08	21
1035.84	21.5
1036.6	20
1037.36	20.5
1038.12	19.5
1038.88	21.5
1039.65	18
1040.41	18.5
1041.17	21.5
1041.93	19.5
1042.69	20.5
1043.45	21
1044.21	20.5
1044.97	20.5
1045.73	23.5
1046.49	17.5
1047.25	21
1048.01	21.5
1048.77	20.5
1049.53	22.5
1050.29	20.5
1051.05	21
1051.81	21.5
1052.57	22.5
1053.33	23.5
1054.09	24.5
1054.85	24
1055.61	24
1056.37	26.5
1057.13	23.5
1057.89	25
1058.65	24.5
1059.41	23.5
1060.17	24.5
1060.92	25
1061.68	28.5
1062.44	25
1063.2	19.5
1063.96	25.5
1064.72	29
1065.48	25.5
1066.24	25
1067	23
1067.76	27.5
1068.51	25
1069.27	30.5
1070.03	24
1070.79	29.5
1071.55	25
1072.31	26
1073.07	25.5
1073.83	27
1074.58	27
1075.34	24
1076.1	27
1076.86	23.5
1077.62	25
1078.38	30
1079.13	28.5
1079.89	25.5
1080.65	26.5
1081.41	31
1082.17	28
1082.93	32
1083.68	27
1084.44	30.5
1085.2	31.5
1085.96	28.5
1086.71	32.5
1087.47	32
1088.23	25.5
1088.99	31
1089.75	28.5
1090.5	29
1091.26	27.5
1092.02	28
1092.77	31.5
1093.53	28.5
1094.29	28
1095.05	29
1095.81	29
1096.56	28.5
1097.32	26
1098.08	32.5
1098.83	28
1099.59	30
1100.35	29
1101.1	31
1101.86	30.5
1102.62	30.5
1103.38	27.5
1104.13	30.5
1104.89	30
1105.65	25.5
1106.4	30
1107.16	26
1107.92	33
1108.67	27
1109.43	30.5
1110.18	27.5
1110.94	30
1111.7	30.5
1112.45	31.5
1113.21	26
1113.97	29.5
1114.72	28.5
1115.48	30
1116.24	31
1116.99	30
1117.75	31
1118.5	28
1119.26	32.5
1120.02	31
1120.77	29.5
1121.53	31.5
1122.28	29.5
1123.04	35
1123.79	29.5
1124.55	31
1125.3	27.5
1126.06	29.5
1126.82	32.5
1127.57	26.5
1128.32	32
1129.08	28.5
1129.84	29.5
1130.59	31
1131.35	34.5
1132.1	27.5
1132.86	25
1133.61	29
1134.37	28.5
1135.12	26
1135.88	25
1136.63	25
1137.39	31
1138.14	27.5
1138.9	29
1139.65	32
1140.41	28.5
1141.16	22
1141.91	28.5
1142.67	26.5
1143.42	28.5
1144.18	26.5
1144.93	27
1145.69	29
1146.44	27
1147.2	25
1147.95	25
1148.71	25.5
1149.46	28.5
1150.21	27
1150.97	22.5
1151.72	26
1152.47	25
1153.23	31
1153.98	26
1154.74	23.5
1155.49	22.5
1156.24	25
1157	23
1157.75	25.5
1158.51	21
1159.26	20
1160.01	22.5
1160.77	22.5
1161.52	29
1162.27	23
1163.03	23
1163.78	19.5
1164.53	22
1165.29	19.5
1166.04	22
1166.79	21.5
1167.54	20
1168.3	22
1169.05	18
1169.8	19.5
1170.55	17.5
1171.31	18
1172.06	19
1172.81	23
1173.57	17
1174.32	18.5
1175.07	16
1175.82	20
1176.58	18
1177.33	18
1178.08	17
1178.84	16.5
1179.59	17
1180.34	16
1181.09	14
1181.84	18.5
1182.6	18.5
1183.35	15.5
1184.1	17.5
1184.85	13
1185.6	14
1186.36	16
1187.11	14.5
1187.86	12
1188.61	11
1189.36	13
1190.12	15.5
1190.87	11.5
1191.62	12.5
1192.37	11.5
1193.12	9
1193.87	9.5
1194.62	12.5
1195.38	8
1196.13	9
1196.88	11.5
1197.63	10.5
1198.38	8.5
1199.13	9
1199.88	8
1200.64	9
1201.39	9
1202.14	9.5
1202.89	9
1203.64	9.5
1204.39	8
1205.14	8
1205.89	7.5
1206.64	7
1207.39	7.5
1208.14	5.5
1208.89	6
1209.65	9
1210.4	5.5
1211.15	9
1211.9	6.5
1212.65	8.5
1213.4	4
1214.15	7
1214.9	5.5
1215.65	4.5
1216.4	7
1217.15	8
1217.9	5.5
1218.65	3
1219.4	5
1220.15	3.5
1220.9	6
1221.65	6
1222.4	5
1223.15	4
1223.9	7
1224.65	5
1225.4	4
1226.15	4
1226.9	6.5
1227.65	6.5
1228.4	4
1229.15	5.5
1229.89	4
1230.65	0.5
1231.39	4.5
1232.14	4.5
1232.89	3.5
1233.64	3.5
1234.39	2.5
1235.14	2
1235.89	2.5
1236.64	4.5
1237.39	3.5
1238.13	4.5
1238.88	4.5
1239.63	6
1240.38	4
1241.13	5
1241.88	4
1242.63	4
1243.38	4
1244.13	5
1244.87	2.5
1245.62	2
1246.37	4.5
1247.12	5
1247.87	2.5
1248.62	5
1249.36	2.5
1250.11	2.5
1250.86	4.5
1251.61	2
1252.36	4
1253.1	4.5
1253.85	1.5
1254.6	5
1255.35	3
1256.1	3.5
1256.84	1.5
1257.59	1
1258.34	1.5
1259.09	4
1259.84	2
1260.58	1
1261.33	1.5
1262.08	2.5
1262.82	3
1263.57	3.5
1264.32	3.5
1265.07	0
1265.82	4.5
1266.56	3
1267.31	1.5
1268.06	-1
1268.8	2.5
1269.55	1.49012e-08
1270.3	2.5
1271.04	4
1271.79	1.5
1272.54	2.5
1273.28	4
1274.03	3
1274.78	2
1275.52	5.5
1276.27	3
1277.02	1
1277.76	3
1278.51	1.5
1279.26	2.5
1280	1.5
1280.75	-2
1281.5	1.5
1282.24	2.5
1282.99	3.5
1283.74	0.5
1284.48	3
1285.23	2
1285.98	-1
1286.72	2
1287.47	2
1288.21	2
1288.96	1
1289.71	2.5
1290.45	2.5
1291.2	2.5
1291.94	2.5
1292.69	1
1293.43	3.5
1294.18	3.5
1294.93	3
1295.67	2
1296.42	5
1297.16	4.5
1297.91	0.5
1298.65	3
1299.4	-1.49012e-08
1300.15	2.5
1300.89	1.49012e-08
1301.63	1
1302.38	0
1303.13	0.5
1303.87	2.5
1304.61	1.5
1305.36	4.5
1306.11	2.5
1306.85	-1
1307.59	0.5
1308.34	1.5
1309.08	2.5
1309.83	-1
1310.57	2
1311.32	4
1312.06	3.5
1312.81	0
1313.55	1.5
1314.3	3.5
1315.04	1
1315.79	-0.5
1316.53	-1
1317.27	2
1318.02	1
1318.76	2
1319.51	2
1320.25	1.5
1320.99	1
1321.74	2
1322.48	0
1323.23	2.5
1323.97	1
1324.71	2
1325.46	3
1326.2	0
1326.95	1.5
1327.69	-1
1328.43	3
1329.18	0.5
1329.92	-1
1330.66	4
1331.41	2.5
1332.15	4
1332.89	2
1333.64	1
1334.38	3.5
1335.12	-1.49012e-08
1335.87	1
1336.61	1.5
1337.35	1
1338.09	2.5
1338.84	3
1339.58	1.5
1340.33	1
1341.07	3.5
1341.81	1
1342.55	1
1343.3	1.5
1344.04	3
1344.78	3
1345.52	2.5
1346.27	2
1347.01	3.5
1347.75	0.5
1348.49	1
1349.24	1
1349.98	-0.5
1350.72	2
1351.46	1.5
1352.21	2
1352.95	0
1353.69	2.5
1354.43	2
1355.17	2
1355.92	2.5
1356.66	0.5
1357.4	0
1358.14	0
1358.88	1
1359.63	2
1360.37	3.4841
1361.11	2.9662
1361.85	2.04107
1362.59	1.56619
1363.33	0.53253
1364.07	2.0113
1364.82	2.09267
1365.56	0.82208
1366.3	-1.57169
1367.04	0.96027
1367.78	1.90217
1368.52	2.41251
1369.27	-0.5209
1370.01	1.51075
1370.75	2
1371.49	2.46675
1372.23	2.25553
1372.97	3.80914
1373.71	2.70483
1374.45	1.03586
1375.19	2.12833
1375.93	1.48839
1376.67	0.63832
1377.42	1.28555
1378.16	1
1378.9	2.48593
1379.64	3.19663
1380.38	2.06863
1381.12	1.62543
1381.86	2.10204
1382.6	2.13128
1383.34	3.24476
1384.08	1.21662
1384.82	0.84126
1385.56	2.1293
1386.3	-0.28816
1387.04	0.50168
1387.78	1.68814
1388.52	-0.48542
1389.26	1.80183
1390	1.46684
1390.74	1.3633
1391.48	1.99081
1392.22	2
1392.96	-0.2505
1393.7	1.52095
1394.44	1.52551
1395.18	1.46414
1395.92	2
1396.66	2.97313
1397.4	2.75765
1398.14	2.54125
1398.88	1.36284
1399.62	2.55636
1400.36	0.72807
1401.1	0.78316
1401.84	-0.88592
1402.58	3.13498
1403.32	1.55008
1404.05	0.85588
1404.79	0.65456
1405.53	0.62755
1406.27	0.99125
1407.01	0.38233
1407.75	1.22097
1408.49	2.28441
1409.23	2.46511
1409.97	1.04549
1410.71	1.35927
1411.45	0.70918
1412.19	3.05612
1412.92	-0.22186
1413.66	1.31219
1414.4	3.72606
1415.14	3.28061
1415.88	1.404
1416.62	2.89562
1417.35	1.63913
1418.09	1.42884
1418.83	0.47277
1419.57	1.56567
1420.31	0.19248
1421.05	2.25978
1421.79	3.15143
1422.52	0.84516
1423.26	0.57376
1424	0.64367
1424.74	1.69624
1425.47	2.67689
1426.21	3.34185
1426.95	1.67217
1427.69	0.54238
1428.43	1.50708
1429.16	2.60475
1429.9	2.31117
1430.64	2.60323
1431.38	3.97356
1432.11	2.50586
1432.37	1.5
1433.11	2.5
1433.85	-1.5
1434.59	3
1435.33	4
1436.08	2.5
1436.82	3
1437.56	2.5
1438.3	1.5
1439.04	3.5
1439.79	-0.5
1440.53	-0.5
1441.27	1
1442.01	1.5
1442.75	2
1443.49	0
1444.23	1
1444.97	3
1445.72	2.5
1446.46	2.5
1447.2	1
1447.94	2.5
1448.68	4
1449.42	2.5
1450.16	1.5
1450.9	2
1451.64	4
1452.38	-2.98023e-08
1453.13	2.5
1453.86	-1.5
1454.61	3
1455.35	2.5
1456.09	0.5
1456.83	0.5
1457.57	1
1458.31	2
1459.05	2
1459.79	1.5
1460.53	1
1461.27	3
1462.01	0
1462.75	2.5
1463.49	1
1464.23	3
1464.97	3.5
1465.71	3.5
1466.45	4
1467.19	2.5
1467.93	2.5
1468.67	3.5
1469.41	2
1470.15	3.5
1470.89	0
1471.63	4.5
1472.37	4
1473.11	2.5
1473.85	3
1474.59	2
1475.33	2.5
1476.07	0.5
1476.81	3
1477.55	3
1478.29	2
1479.03	2.5
1479.76	1
1480.5	1.5
1481.24	2
1481.98	1
1482.72	1.5
1483.46	1
1484.2	3
1484.94	4
1485.68	1.5
1486.42	3.5
1487.16	2.5
1487.89	-2.98023e-08
1488.63	5
1489.37	-0.5
1490.11	4
1490.85	3
1491.59	3
1492.32	1
1493.07	1.5
1493.8	0
1494.54	2
1495.28	1.5
1496.02	3
1496.76	0.5
1497.49	-1.49012e-08
1498.23	1.5
1498.97	-1
1499.71	2
1500.45	2
1501.19	1.5
1501.92	3
1502.66	0
1503.4	2
1504.14	1.5
1504.88	1.5
1505.61	4.5
1506.35	0.5
1507.09	3.5
1507.82	3
1508.56	3.5
1509.3	1.5
1510.04	2
1510.77	-1
1511.51	3
1512.25	1.49012e-08
1512.99	0.5
1513.73	3
1514.46	1
1515.2	-1
1515.94	1.5
1516.67	2.5
1517.41	1
1518.15	1.49012e-08
1518.88	2.5
1519.62	1
1520.36	1
1521.1	1
1521.83	2
1522.57	2.5
1523.31	3
1524.04	-0.5
1524.78	-2
1525.52	2.98023e-08
1526.25	-1
1526.99	3
1527.73	1.5
1528.46	1.5
1529.2	2.5
1529.94	3.5
1530.67	2.5
1531.41	1
1532.14	-0.5
1532.88	3.5
1533.62	2
1534.35	-1.49012e-08
1535.09	1.5
1535.82	-0.5
1536.56	1.5
1537.3	1.5
1538.03	1.49012e-08
1538.77	2
1539.5	2.5
1540.24	0.5
1540.98	2
1541.71	1
1542.45	3
1543.18	2.5
1543.92	0
1544.65	1
1545.39	1.5
1546.12	2
1546.86	3.5
1547.59	3
1548.33	2.5
1549.06	0
1549.8	4.5
1550.54	1.5
1551.27	3.5
1552.01	1
1552.74	4
1553.48	6
1554.21	5.5
1554.95	5
1555.68	3
1556.42	6.5
1557.15	3
1557.89	2.5
1558.62	4
1559.36	2.5
1560.09	3
1560.82	1
1561.56	2
1562.29	1.5
1563.03	0.5
1563.76	3.5
1564.5	1
1565.23	1
1565.96	-1
1566.7	3
1567.43	2.5
1568.17	0.5
1568.9	1
1569.64	3.5
1570.37	1
1571.1	2.5
1571.84	-1.49012e-08
1572.57	2
1573.31	3
1574.04	3.5
1574.77	2.5
1575.51	1.5
1576.24	0.5
1576.97	-2.98023e-08
1577.71	1
1578.44	2
1579.17	2.5
1579.91	2
1580.64	-1.5
1581.38	1
1582.11	-1
1582.84	2
1583.57	-1
1584.31	3
1585.04	1.49012e-08
1585.78	-1.49012e-08
1586.51	2
1587.24	0.5
1587.97	3
1588.71	1.5
1589.44	3
1590.17	1.5
1590.91	1
1591.64	1.5
1592.37	0.5
1593.1	2
1593.84	2
1594.57	2
1595.3	2.5
1596.03	3
1596.77	1.5
1597.5	2
1598.23	4
1598.97	2
1599.7	0.5
1600.43	2
1601.16	-2.98023e-08
1601.89	2.5
1602.63	1
1603.36	1
1604.09	1.5
1604.82	-0.5
1605.56	2
1606.29	3
1607.02	0.5
1607.75	3
1608.48	1.5
1609.21	-2.98023e-08
1609.95	1
1610.68	-2
1611.41	1
1612.14	1
1612.87	2.5
1613.6	0.5
1614.33	3.5
1615.07	0
1615.8	2.5
1616.53	1
1617.26	1
1617.99	-0.5
1618.72	-0.5
1619.46	1
1620.19	1
1620.92	1.5
1621.65	-1.49012e-08
1622.38	1
1623.11	3
1623.84	-1
1624.57	1
1625.3	3.5
1626.03	1.49012e-08
1626.77	0
1627.5	-2
1628.23	3
1628.96	-0.5
1629.69	0.5
1630.42	0
1631.15	-1.5
1631.88	-2
1632.61	0
1633.34	-1
1634.07	0
1634.8	2.5
1635.53	4
1636.26	0.5
1636.99	1.49012e-08
1637.72	1
1638.45	2.5
1639.18	1
1639.91	-1
1640.64	1
1641.37	2
1642.1	2
1642.83	-0.5
1643.56	-2
1644.29	1
1645.02	1.5
1645.75	0
1646.48	0
1647.21	2.5
1647.94	-1
1648.67	2
1649.4	2.5
1650.13	1
1650.86	-2.5
1651.59	2.5
1652.32	-1
1653.05	2
1653.77	1
1654.5	1
1655.23	1
1655.96	1
1656.69	-1
1657.42	-1.5
1658.15	0
1658.88	3.5
1659.61	-1.49012e-08
1660.34	-0.5
1661.07	-1
1661.8	1
1662.52	4.5
1663.25	1
1663.98	-0.5
1664.71	1.5
1665.44	3
1666.17	-1
1666.89	0.5
1667.62	0.5
1668.35	-0.5
1669.08	-0.5
1669.81	1.5
1670.54	1
1671.26	-2
1671.99	-0.5
1672.72	-0.5
1673.45	1
1674.18	4.5
1674.91	-0.5
1675.63	-3
1676.36	2
1677.09	0.5
1677.82	0.5
1678.54	-1.49012e-08
1679.27	1.5
1680	0.5
1680.73	-2
1681.46	2
1682.18	-1
1682.91	-3
1683.64	-1
1684.37	-0.5
1685.09	1.49012e-08
1685.82	1.49012e-08
1686.55	1
1687.28	0.5
1688	-1.5
1688.73	1
1689.46	3.5
1690.18	3
1690.91	1.49012e-08
1691.64	1.5
1692.37	1.5
1693.09	-1
1693.82	1.5
1694.55	2.5
1695.27	0.5
1696	-2
1696.73	1
1697.45	1.49012e-08
1698.18	1
1698.91	-1.49012e-08
1699.63	1
1700.36	1.5
1701.09	-0.5
1701.81	0.5
1702.54	1.5
1703.27	-2
1703.99	-1.49012e-08
1704.72	2
1705.45	0
1706.17	-1
1706.9	-0.5
1707.63	1
1708.35	1.5
1709.08	0.5
1709.8	-0.5
1710.53	-0.5
1711.26	0
1711.98	1
1712.71	-2
1713.43	-2
1714.16	1
1714.88	-2
1715.61	0
1716.34	-0.5
1717.06	0
1717.79	1.5
1718.51	2
1719.24	-1
1719.96	1
1720.69	1.49012e-08
1721.41	-2
1722.14	-1
1722.86	-3.5
1723.59	0.5
1724.31	1.5
1725.04	-2.98023e-08
1725.77	-1
1726.49	0
1727.21	1
1727.94	1.5
[truncated: 379 more rows]

## Sheet: 85CeOx-Ni
Raman spectra of 85CeOx/Ni (325 nm)
Raman shift (cm-1)	Intensity
200.365	18
201.175	19.5
201.985	20.5
202.794	17.5
203.607	16
204.416	19.5
205.226	14.5
206.035	19
206.845	17.5
207.657	17.5
208.466	19.5
209.276	15.5
210.085	16.5
210.894	19.5
211.703	16.5
212.515	16
213.324	20.5
214.133	16.5
214.942	16.5
215.751	17
216.56	14
217.372	17
218.18	17
218.989	18
219.798	18.5
220.607	18.5
221.415	18
222.227	15.5
223.035	21.5
223.844	20.5
224.652	20
225.461	17.5
226.269	17.5
227.077	20.5
227.888	17
228.697	17
229.505	18.5
230.313	17
231.121	15
231.929	15
232.737	20.5
233.545	17
234.356	15
235.164	21
235.972	13.5
236.78	15.5
237.587	17
238.395	19
239.203	20.5
240.01	18.5
240.821	17.5
241.629	21
242.436	19
243.244	17.5
244.051	19
244.858	19
245.666	18.5
246.473	20
247.28	17.5
248.087	18
248.895	16.5
249.705	15.5
250.512	19.5
251.319	17
252.126	18
252.933	19.5
253.74	18
254.547	18.5
255.353	18.5
256.16	21
256.967	21.5
257.774	20
258.58	15.5
259.387	19
260.196	19
261.003	20
261.809	20
262.616	18.5
263.422	21
264.229	21
265.035	16.5
265.841	20
266.647	21.5
267.454	22
268.26	18
269.066	22
269.872	20
270.678	19.5
271.484	19
272.29	18
273.096	20
273.902	19.5
274.708	20.5
275.513	15.5
276.319	16
277.125	15
277.93	18
278.736	18.5
279.542	16
280.347	16.5
281.152	19.5
281.958	20
282.763	18.5
283.569	20.5
284.374	17
285.179	18
285.984	25.5
286.79	19
287.595	19
288.4	19
289.205	18.5
290.01	18
290.815	20.5
291.62	21
292.425	18.5
293.229	18
294.034	17
294.839	18
295.644	18
296.448	21
297.253	21.5
298.058	19.5
298.862	19
299.667	20
300.471	21
301.275	17
302.08	20.5
302.884	20
303.688	16.5
304.493	18
305.297	20.5
306.101	17.5
306.905	18.5
307.709	22
308.513	20.5
309.317	21.5
310.121	21
310.925	20
311.726	20
312.53	20
313.334	23.5
314.137	26
314.941	25
315.745	22
316.548	23
317.352	25
318.155	26.5
318.959	26
319.762	22.5
320.566	23
321.369	32
322.172	31
322.973	28.5
323.776	29.5
324.579	25.5
325.382	23
326.185	24
326.989	28
327.792	26.5
328.595	21
329.397	25
330.2	22
331	20
331.803	25
332.606	16.5
333.409	21.5
334.211	19
335.014	22
335.816	17
336.619	22
337.422	24.5
338.221	22.5
339.024	20
339.826	24
340.628	19
341.431	17
342.233	17.5
343.035	20
343.834	22
344.637	23.5
345.439	18.5
346.241	22
347.043	23.5
347.845	21
348.646	22
349.446	19
350.247	20.5
351.049	17.5
351.851	22.5
352.653	21
353.454	20.5
354.253	22
355.055	21.5
355.856	20
356.658	26.5
357.459	17
358.26	21.5
359.059	17.5
359.86	22
360.662	21.5
361.463	18
362.264	23
363.065	19.5
363.863	18.5
364.665	20.5
365.466	20.5
366.267	21
367.067	23
367.866	20.5
368.666	22.5
369.467	21.5
370.268	22
371.069	23
371.867	22
372.667	21
373.468	20.5
374.268	17
375.069	24.5
375.867	20.5
376.667	25
377.467	22.5
378.268	21.5
379.065	20.5
379.866	25.5
380.666	25
381.466	20.5
382.263	23.5
383.063	23
383.863	26.5
384.663	21
385.463	20.5
386.26	23.5
387.06	25.5
387.86	25.5
388.66	24.5
389.457	21
390.257	24
391.056	25
391.856	24.5
392.653	24
393.452	25
394.252	27
395.051	25
395.848	23
396.647	24
397.447	23
398.243	24.5
399.042	22.5
399.842	25
400.641	27.5
401.437	27.5
402.236	31.5
403.035	26
403.831	26.5
404.63	27
405.429	25.5
406.228	28
407.024	24
407.823	24.5
408.622	24.5
409.418	25
410.216	29.5
411.015	27
411.813	27
412.609	24
413.408	27.5
414.206	29
415.002	24
415.8	30
416.598	25
417.394	28
418.192	31
418.99	25.5
419.786	27.5
420.584	28.5
421.382	26
422.177	27.5
422.975	23
423.773	28.5
424.568	28
425.366	26.5
426.164	29
426.959	31
427.757	32
428.554	28
429.349	29.5
430.147	31
430.944	29.5
431.739	33.5
432.537	30
433.334	28.5
434.129	32
434.926	30.5
435.721	33
436.518	30.5
437.315	30.5
438.109	35
438.907	36.5
439.704	32
440.498	35
441.295	34.5
442.089	37.5
442.886	36
443.683	38.5
444.477	39
445.274	44.5
446.071	39
446.865	35
447.661	42.5
448.455	42
449.252	45.5
450.048	43
450.842	47.5
451.639	49
452.432	50
453.229	52.5
454.025	55.5
454.819	55
455.615	49
456.408	62.5
457.204	54
457.998	55.5
458.794	58.5
459.59	64
460.383	58
461.179	57
461.972	60
462.768	58.5
463.561	58
464.357	52
465.153	51.5
465.946	54.5
466.742	48
467.534	49.5
468.33	48.5
469.123	47.5
469.918	44.5
470.711	42.5
471.506	37.5
472.302	42.5
473.094	37.5
473.89	38.5
474.682	39
475.477	28.5
476.27	34.5
477.065	35
477.857	33
478.652	33
479.445	31
480.24	32
481.032	29.5
481.827	31
482.619	30
483.414	29.5
484.208	34.5
485	29
485.795	30
486.587	31
487.381	29
488.173	28
488.968	26
489.759	29.5
490.554	23
491.345	26
492.14	27
492.931	27
493.726	30
494.517	26.5
495.311	28
496.103	25
496.894	27
497.688	20
498.479	24.5
499.273	27.5
500.064	27
500.858	28
501.649	24
502.443	25
503.234	26.5
504.028	27.5
504.819	26.5
505.612	25.5
506.403	27
507.197	24.5
507.988	24.5
508.778	28.5
509.572	24.5
510.362	28.5
511.156	26
511.946	26.5
512.74	24
513.53	26
514.323	28
515.114	24.5
515.904	21.5
516.697	28
517.487	25
518.28	27.5
519.07	29.5
519.863	25.5
520.653	30.5
521.443	26
522.236	26
523.026	26
523.819	26.5
524.609	26
525.401	23
526.191	25
526.981	27
527.773	28
528.563	24.5
529.355	27.5
530.145	28.5
530.934	30
531.727	25
532.516	30
533.308	25.5
534.098	31
534.887	31
535.679	27.5
536.468	27
537.258	30
538.05	27.5
538.839	28
539.631	31.5
540.42	29.5
541.209	32.5
542	27.5
542.789	31
543.578	31.5
544.37	31
545.159	34
545.95	28
546.739	31
547.527	29
548.319	29.75
549.107	30
549.896	31.5
550.687	32.5
551.476	33.5
552.264	35.5
553.055	34.5
553.844	30.5
554.632	31.5
555.423	30
556.211	33
556.999	36
557.79	35.5
558.578	38.5
559.367	34.5
560.157	36.5
560.945	37.5
561.733	34
562.524	33.5
563.312	37
564.1	38
564.89	40
565.678	34
566.466	35.5
567.253	33
568.044	38
568.831	35
569.619	36
570.409	41
571.196	37.5
571.984	36
572.774	38
573.561	36.5
574.348	42.5
575.136	38
575.926	37.5
576.713	42
577.5	42.5
578.29	36.5
579.077	42.5
579.864	41.5
580.651	43
581.44	37
582.227	40
583.014	44
583.801	41.5
584.59	44.5
585.377	44
586.164	40
586.95	40
587.74	46.5
588.526	39
589.313	41.5
590.099	37.5
590.888	44
591.675	39
592.461	40
593.247	43.5
594.036	40
594.823	40.5
595.609	39.5
596.395	40
597.184	36
597.97	40.5
598.756	42.5
599.542	40.5
600.328	40
601.116	41.5
601.902	38.5
602.688	42
603.474	31
604.262	34
605.048	41.5
605.833	35
606.619	38.5
607.405	35
608.193	38
608.978	36
609.764	29
610.549	33
611.334	31
612.123	34.5
612.908	30
613.693	31
614.478	31
615.263	33
616.048	35
616.836	32.5
617.621	29
618.406	29.5
619.191	28.5
619.976	33.5
620.764	26
621.549	29.5
622.333	30
623.118	28
623.903	28.5
624.687	29
625.472	30
626.259	26.5
627.044	25
627.828	26
628.613	28
629.397	23
630.182	27
630.969	26
631.753	22
632.537	26
633.321	23
634.106	22.5
634.89	22.5
635.674	20
636.458	20
637.245	21
638.029	20
638.812	19
639.596	21
640.38	19
641.164	22.5
641.948	24
642.731	22.5
643.518	22.5
644.301	19
645.085	20.5
645.869	21.5
646.652	21
647.435	22
648.219	20
649.002	17.5
649.786	20.5
650.569	18.5
651.352	22.5
652.138	19
652.921	19.5
653.705	15
654.488	18.5
655.271	16
656.054	20
656.837	19.5
657.62	17.5
658.403	20
659.185	18
659.968	16
660.751	18.5
661.534	16
662.319	18
663.102	17
663.884	17
664.667	20.5
665.449	15
666.232	15
667.014	14.5
667.797	19.5
668.579	15.5
669.362	16
670.144	16
670.926	15.5
671.708	16
672.49	16
673.273	18.5
674.055	16
674.837	15
675.619	17
676.401	14
677.182	11.5
677.964	13
678.746	14
679.528	15
680.31	14.5
681.091	11
681.873	15
682.655	14
683.436	16
684.218	15
684.999	15
685.781	16
686.562	13.5
687.344	13
688.125	14
688.906	11
689.688	12
690.469	12.5
691.25	17.5
692.031	15.5
692.812	12
693.593	16.5
694.374	14.5
695.155	13.5
695.936	13
696.717	14
697.498	14
698.279	13.5
699.06	14
699.84	12
700.621	12
701.402	12.5
702.182	14.5
702.963	13
703.744	13.5
704.524	18
705.305	15
706.085	14.5
706.865	13.5
707.643	14
708.423	12
709.203	13
709.984	10.5
710.764	13
711.544	13
712.324	10
713.104	13.5
713.884	12.5
714.664	13
715.444	11
716.224	12
717.004	14.5
717.784	16.5
718.561	9.5
719.34	13
720.12	13.5
720.9	12.5
721.679	13
722.459	13.5
723.238	14.5
724.018	13.5
724.797	12.5
725.577	11.5
726.353	12
727.133	13
727.912	11.5
728.691	11.5
729.47	14
730.25	13.5
731.029	10
731.808	18
732.587	13.5
733.363	10
734.142	12
734.921	11.5
735.7	9.5
736.479	13
737.257	8.5
738.036	11.5
738.812	12
739.591	13
740.369	13
741.148	13
741.927	13
742.705	13.5
743.484	11
744.259	14
745.038	12.5
745.816	14
746.594	9
747.373	12
748.151	11
748.926	13.5
749.704	13.5
750.483	13
751.261	14
752.039	12.5
752.817	11
753.592	8.5
754.37	12
755.148	14.5
755.925	12
756.703	11.5
757.478	12.5
758.256	11
759.034	15
759.811	13.5
760.589	11
761.364	10.5
762.141	13.5
762.919	11.5
763.696	9.5
764.473	9.5
765.248	10.5
766.025	7
766.803	14.5
767.58	13
768.357	12
769.131	11
769.909	13
770.686	13.5
771.463	11.5
772.237	12.5
773.014	12.5
773.791	10.5
774.568	14
775.342	12.5
776.118	14.5
776.895	11.5
777.672	13
778.446	13
779.222	12
779.999	12
780.776	12
781.549	12
782.326	14.5
783.102	11
783.879	8
784.652	10.5
785.428	16
786.205	12.5
786.981	12
787.754	11
788.531	12.5
789.307	10
790.083	10
790.856	9.5
791.632	9
792.408	13
793.181	12.5
793.957	11.5
794.733	12.5
795.509	12
796.281	15.5
797.057	11.5
797.833	11.5
798.606	13
799.381	11
800.157	11
800.93	13
801.705	11
802.481	13
803.256	13
804.029	13
804.804	9
805.579	10
806.352	11.5
807.127	12.5
807.902	12.5
808.674	13.5
809.449	12
810.224	11.5
810.997	12.5
811.771	13
812.546	13
813.318	9
814.093	11
814.868	14
815.64	10
816.415	9.5
817.189	10
817.961	13
818.736	11
819.508	11
820.282	12.5
821.057	13
821.828	11
822.603	11
823.377	11
824.149	12
824.923	13.5
825.697	12
826.469	9
827.243	15.5
828.014	12.5
828.788	10
829.562	14
830.333	16.5
831.107	11
831.878	12
832.652	12
833.426	13
834.197	18
834.971	13.5
835.742	15
836.516	10
837.289	13.5
838.06	10
838.834	12.5
839.604	11
840.378	14
841.151	11.5
841.922	14.5
842.695	12.5
843.466	9
844.239	9
845.009	9
845.783	13
846.556	10.5
847.326	11
848.099	9.5
848.87	10.5
849.643	12.5
850.413	12
851.186	13
851.958	13.5
852.729	11
853.501	13.5
854.271	11.5
855.044	12
855.814	13.5
856.587	11
857.356	13.5
858.129	10.5
858.899	10.5
859.671	14.5
860.441	14
861.213	11
861.986	13
862.755	11.5
863.527	13.5
864.297	12.5
865.069	11.5
865.839	13.5
866.611	14
867.38	12
868.152	12.5
868.921	11
869.693	13
870.462	9.5
871.234	10
872.003	12
872.775	10
873.544	11
874.316	14
875.085	10
875.856	11.5
876.625	11
877.397	10
878.166	12
878.937	12.5
879.706	14
880.477	12.5
881.246	11.5
882.017	9.5
882.786	12.5
883.554	13.5
884.325	14.5
885.094	12.5
885.865	10
886.633	12.5
887.404	13.5
888.173	12.5
888.943	12
889.712	14
890.483	9
891.251	11
892.019	12
892.789	11
893.557	12
894.328	9
895.096	13.5
895.867	13
896.634	9
897.405	14.5
898.173	14
898.94	14
899.711	15.5
900.478	13
901.249	12
902.016	10.5
902.784	11
903.554	12
904.321	13.5
905.092	12.5
905.859	12.5
906.629	12.5
907.396	12
908.164	11.5
908.933	14
909.701	12
910.47	12
911.237	12
912.005	11.5
912.774	13
913.541	11
914.308	14
915.078	11.5
915.845	12.5
916.614	12
917.381	13
918.148	14
918.917	10
919.684	13
920.45	11.5
921.22	10.5
921.986	12.5
922.755	13
923.522	12
924.288	11
925.057	14
925.824	13.5
926.59	12.5
927.359	14.5
928.125	10.5
928.891	10.5
929.66	9.5
930.426	11
931.192	14
931.961	11
932.727	14
933.493	12
934.261	11
935.027	10
935.793	9
936.562	13
937.327	12.5
938.093	11
938.861	16
939.627	13
940.393	11
941.161	11
941.926	11.5
942.692	9.5
943.457	13.5
944.225	13.5
944.991	10
945.756	12
946.524	10.5
947.289	12
948.054	13.5
948.822	9
949.587	12
950.352	10
951.118	9
951.885	11
952.65	9
953.415	12
954.18	12.5
954.948	14
955.712	9.5
956.477	13
957.245	11
958.009	11.5
958.774	12.5
959.538	9.5
960.306	10.5
961.07	10.5
961.835	11
962.599	13
963.366	10
964.131	15
964.895	11
965.659	11.5
966.426	15
967.19	12.5
967.955	10
968.719	14
969.485	12.5
970.25	12
971.014	12
971.778	11
972.541	12
973.308	7
974.072	10
974.836	13
975.599	9
976.363	11.5
977.13	11
977.893	12
978.657	10
979.421	11
980.187	15.5
980.95	10
981.714	10.5
982.477	11
983.241	11.5
984.004	14
984.77	12
985.533	12.5
986.296	9
987.06	12
987.823	11
988.589	11
989.352	10.5
990.115	12
990.878	12
991.641	8.5
992.404	10.5
993.169	13
993.932	11.5
994.695	12
995.457	12
996.22	11
996.983	13
997.748	11.5
998.511	12.5
999.273	13.5
1000.04	11
1000.8	10
1001.56	12.5
1002.32	12.5
1003.09	14.5
1003.85	12
1004.61	12
1005.38	13
1006.14	11.5
1006.9	14.5
1007.66	11.5
1008.42	15
1009.19	12.5
1009.95	12
1010.71	13
1011.47	11.5
1012.24	11
1013	14
1013.76	12
1014.52	16.5
1015.28	14
1016.05	16.5
1016.81	14
1017.57	12.5
1018.33	14
1019.09	14
1019.86	16
1020.62	12
1021.38	12.5
1022.14	10
1022.9	16
1023.66	15
1024.42	14
1025.19	11.5
1025.95	13
1026.71	13.5
1027.47	13.5
1028.23	16
1028.99	13
1029.75	13.5
1030.52	18
1031.28	12
1032.04	14
1032.8	16.5
1033.56	14.5
1034.32	10.5
1035.08	14.5
1035.84	13
1036.6	14
1037.36	14.5
1038.12	14.5
1038.88	16
1039.65	11.5
1040.41	14
1041.17	18
1041.93	11
1042.69	13
1043.45	14.5
1044.21	14.5
1044.97	14.5
1045.73	15
1046.49	15.5
1047.25	15.5
1048.01	16
1048.77	13.5
1049.53	13
1050.29	15
1051.05	16
1051.81	15
1052.57	16
1053.33	13
1054.09	18
1054.85	14.5
1055.61	17
1056.37	15.5
1057.13	17.5
1057.89	17
1058.65	15
1059.41	13.5
1060.17	16.5
1060.92	15.5
1061.68	16.5
1062.44	17.5
1063.2	21
1063.96	16
1064.72	16
1065.48	17
1066.24	16.5
1067	18
1067.76	18
1068.51	17.5
1069.27	17
1070.03	18.5
1070.79	17
1071.55	17
1072.31	14.5
1073.07	19.5
1073.83	14.5
1074.58	16.5
1075.34	16
1076.1	16
1076.86	19
1077.62	14.5
1078.38	16
1079.13	19.5
1079.89	20.5
1080.65	17.5
1081.41	21
1082.17	22
1082.93	16.5
1083.68	18.5
1084.44	16.5
1085.2	17
1085.96	20
1086.71	19.5
1087.47	22.5
1088.23	21.5
1088.99	19
1089.75	18
1090.5	23
1091.26	20
1092.02	22.5
1092.77	20.5
1093.53	23
1094.29	21
1095.05	22.5
1095.81	22.5
1096.56	23.5
1097.32	21.5
1098.08	17
1098.83	19
1099.59	24
1100.35	20.5
1101.1	23
1101.86	24
1102.62	21.5
1103.38	25.5
1104.13	26.5
1104.89	24.5
1105.65	29
1106.4	30
1107.16	25
1107.92	25
1108.67	30
1109.43	28
1110.18	27
1110.94	27.5
1111.7	25.5
1112.45	24
1113.21	31
1113.97	25
1114.72	27
1115.48	30
1116.24	30.5
1116.99	30
1117.75	33
1118.5	31.5
1119.26	31.5
1120.02	31.5
1120.77	33.5
1121.53	33
1122.28	33
1123.04	30.5
1123.79	31
1124.55	30.5
1125.3	31.5
1126.06	28
1126.82	34.5
1127.57	36
1128.32	34.5
1129.08	37.5
1129.84	38.5
1130.59	35
1131.35	36
1132.1	36.5
1132.86	38.5
1133.61	38.5
1134.37	39
1135.12	36.5
1135.88	38
1136.63	37
1137.39	41
1138.14	40
1138.9	37
1139.65	46
1140.41	42.5
1141.16	42
1141.91	45.5
1142.67	43
1143.42	40
1144.18	42
1144.93	40
1145.69	43.5
1146.44	41.5
1147.2	43
1147.95	39.5
1148.71	45.5
1149.46	43.5
1150.21	45.5
1150.97	43
1151.72	42
1152.47	49
1153.23	46.5
1153.98	42.5
1154.74	45
1155.49	51.5
1156.24	48
1157	46
1157.75	46
1158.51	50
1159.26	47.5
1160.01	50
1160.77	48.5
1161.52	49
1162.27	46.5
1163.03	51.5
1163.78	44
1164.53	41
1165.29	48
1166.04	46
1166.79	47.5
1167.54	51
1168.3	50
1169.05	53
1169.8	49
1170.55	46.5
1171.31	47.5
1172.06	47
1172.81	48
1173.57	48.5
1174.32	48
1175.07	46
1175.82	49
1176.58	49
1177.33	49
1178.08	48.5
1178.84	45.5
1179.59	47
1180.34	47.5
1181.09	47
1181.84	48.5
1182.6	47
1183.35	43.5
1184.1	43.5
1184.85	44
1185.6	45.5
1186.36	46
1187.11	44
1187.86	41
1188.61	42
1189.36	42
1190.12	45.5
1190.87	42
1191.62	45.5
1192.37	40
1193.12	41.5
1193.87	38
1194.62	38.5
1195.38	41.5
1196.13	40.5
1196.88	41.5
1197.63	34.5
1198.38	40
1199.13	35
1199.88	39.5
1200.64	38
1201.39	40
1202.14	34.5
1202.89	34
1203.64	40.5
1204.39	34
1205.14	39.5
1205.89	36.5
1206.64	33
1207.39	33.5
1208.14	36
1208.89	36.5
1209.65	31.5
1210.4	28
1211.15	36.5
1211.9	29
1212.65	32
1213.4	29.5
1214.15	31
1214.9	30.5
1215.65	29
1216.4	29
1217.15	30.5
1217.9	29.5
1218.65	29
1219.4	22.5
1220.15	27.5
1220.9	29
1221.65	28.5
1222.4	26
1223.15	28.5
1223.9	24
1224.65	26
1225.4	29.5
1226.15	27
1226.9	23.5
1227.65	26
1228.4	24
1229.15	25.5
1229.89	22.5
1230.65	24
1231.39	23.5
1232.14	24.5
1232.89	23.5
1233.64	26
1234.39	24
1235.14	19
1235.89	23.5
1236.64	22
1237.39	21.5
1238.13	21
1238.88	20.5
1239.63	21.5
1240.38	22.5
1241.13	20.5
1241.88	22.5
1242.63	17.5
1243.38	22
1244.13	24.5
1244.87	19
1245.62	22
1246.37	19
1247.12	23
1247.87	19.5
1248.62	18.5
1249.36	17
1250.11	17.5
1250.86	19.5
1251.61	19
1252.36	17
1253.1	14
1253.85	16
1254.6	19
1255.35	21.5
1256.1	17.5
1256.84	20.5
1257.59	17.5
1258.34	16.5
1259.09	17.5
1259.84	18
1260.58	18.5
1261.33	18.5
1262.08	16.5
1262.82	13.5
1263.57	16
1264.32	20
1265.07	18
1265.82	15.5
1266.56	16
1267.31	17
1268.06	16
1268.8	17.5
1269.55	17
1270.3	15.5
1271.04	15
1271.79	14
1272.54	13.5
1273.28	16
1274.03	16
1274.78	18
1275.52	15
1276.27	17.5
1277.02	15.5
1277.76	15
1278.51	14
1279.26	17.5
1280	14.5
1280.75	14.5
1281.5	16.5
1282.24	13.5
1282.99	16
1283.74	15.5
1284.48	12.5
1285.23	13.5
1285.98	16.5
1286.72	11
1287.47	17.5
1288.21	15.5
1288.96	11.5
1289.71	14.5
1290.45	13
1291.2	14.5
1291.94	16.5
1292.69	13.5
1293.43	11
1294.18	15
1294.93	15
1295.67	12.5
1296.42	11
1297.16	12.5
1297.91	14.5
1298.65	14.5
1299.4	11
1300.15	13
1300.89	12
1301.63	14.5
1302.38	17
1303.13	13.5
1303.87	15
1304.61	15.5
1305.36	11.5
1306.11	13.5
1306.85	11
1307.59	13.5
1308.34	14.5
1309.08	16.5
1309.83	15.5
1310.57	15
1311.32	14.5
1312.06	13.5
1312.81	8
1313.55	11.5
1314.3	11.5
1315.04	12.5
1315.79	10.5
1316.53	8.5
1317.27	13.5
1318.02	11
1318.76	11.5
1319.51	14
1320.25	9
1320.99	10
1321.74	10
1322.48	11
1323.23	10.5
1323.97	10.5
1324.71	10.5
1325.46	10.5
1326.2	12
1326.95	11
1327.69	9.5
1328.43	15
1329.18	9
1329.92	11
1330.66	12.5
1331.41	9
1332.15	10
1332.89	9.5
1333.64	9
1334.38	11
1335.12	10
1335.87	12
1336.61	9.5
1337.35	9.5
1338.09	13
1338.84	10.5
1339.58	12.5
1340.33	10
1341.07	12
1341.81	11.5
1342.55	11.5
1343.3	11
1344.04	8
1344.78	11.5
1345.52	7.5
1346.27	9
1347.01	10.5
1347.75	13.5
1348.49	10.5
1349.24	8
1349.98	9.5
1350.72	8
1351.46	10.5
1352.21	8.5
1352.95	10
1353.69	10
1354.43	11
1355.17	11
1355.92	9
1356.66	12
1357.4	12
1358.14	7.5
1358.88	10
1359.63	11
1360.37	11.4892
1361.11	8.01877
1361.85	8.54107
1362.59	9.04972
1363.33	10.0144
1364.07	10.5166
1364.82	9.92003
1365.56	11.9851
1366.3	8.21959
1367.04	11.2529
1367.78	6.47986
1368.52	9.33393
1369.27	7.25352
1370.01	6.7684
1370.75	9.38767
1371.49	9.05617
1372.23	10.9717
1372.97	7.981
1373.71	7.6367
1374.45	10.2532
1375.19	11.897
1375.93	11.8298
1376.67	11.6964
1377.42	10.9119
1378.16	9.86348
1378.9	9.7398
1379.64	10.4042
1380.38	7.93878
1381.12	6.24817
1381.86	9.00571
1382.6	9
1383.34	7.65138
1384.08	9.17343
1384.82	8.01884
1385.56	10.4782
1386.3	10.0102
1387.04	10.6941
1387.78	9.50019
1388.52	8.11339
1389.26	9.59194
1390	8.43367
1390.74	9.22361
1391.48	8.70204
1392.22	11.2087
1392.96	9
1393.7	7.47905
1394.44	6.49132
1395.18	7.3344
1395.92	7.90411
1396.66	8.26598
1397.4	7.7733
1398.14	8.46472
1398.88	6.55927
1399.62	8.92208
1400.36	5.08682
1401.1	6.43367
1401.84	7.7899
1402.58	7.48946
1403.32	7.42925
1404.05	8.48214
1404.79	10.2456
1405.53	8.92571
1406.27	9.242
1407.01	9.34072
1407.75	8.63265
1408.49	6.77703
1409.23	6.10796
1409.97	8.53133
1410.71	8.37883
1411.45	8.31581
1412.19	9.10714
1412.92	6.86136
1413.66	6.01367
1414.4	7.67819
1415.14	9
1415.88	7.13255
1416.62	7.94409
1417.35	7.68244
1418.09	8.33795
1418.83	7.25614
1419.57	7.57396
1420.31	8.10138
1421.05	8.07908
1421.79	8.48654
1422.52	7.14015
1423.26	8.85817
1424	7.76218
1424.74	5.48233
1425.47	8.36835
1426.21	9.91327
1426.95	9.52274
1427.69	8.13379
1428.43	7.20172
1429.16	6.51395
1429.9	5.8826
1430.64	7.87916
1431.38	5.07514
1432.11	7.28322
1432.37	9.5
1433.11	7
1433.85	9
1434.59	7.5
1435.33	9.5
1436.08	9
1436.82	9.5
1437.56	6.5
1438.3	6.5
1439.04	9.5
1439.79	7.5
1440.53	7.5
1441.27	7
1442.01	9
1442.75	6
1443.49	7.5
1444.23	5
1444.97	10.5
1445.72	9.5
1446.46	6.5
1447.2	9.5
1447.94	6
1448.68	7
1449.42	8.5
1450.16	11.5
1450.9	7
1451.64	7
1452.38	8.5
1453.13	7.5
1453.86	5.5
1454.61	8.5
1455.35	7
1456.09	8.5
1456.83	7
1457.57	8
1458.31	8.5
1459.05	9
1459.79	6.5
1460.53	4
1461.27	7.5
1462.01	7.5
1462.75	6
1463.49	5
1464.23	5
1464.97	7.5
1465.71	6.5
1466.45	8
1467.19	9
1467.93	5.5
1468.67	8
1469.41	8
1470.15	6
1470.89	5.5
1471.63	7.5
1472.37	6
1473.11	7
1473.85	8.5
1474.59	7
1475.33	6.5
1476.07	9.5
1476.81	8.5
1477.55	9.5
1478.29	5.5
1479.03	9.5
1479.76	6
1480.5	4
1481.24	9
1481.98	7.5
1482.72	10
1483.46	2.5
1484.2	5
1484.94	8
1485.68	6
1486.42	8
1487.16	6
1487.89	6
1488.63	9.5
1489.37	5.5
1490.11	4
1490.85	7
1491.59	6
1492.32	6
1493.07	8
1493.8	5
1494.54	5
1495.28	7.5
1496.02	9
1496.76	5
1497.49	5
1498.23	5.5
1498.97	7.5
1499.71	9
1500.45	5.5
1501.19	6
1501.92	8.5
1502.66	7
1503.4	6.5
1504.14	6
1504.88	8.5
1505.61	7.5
1506.35	7.5
1507.09	7.5
1507.82	6
1508.56	3
1509.3	5
1510.04	5.5
1510.77	7.5
1511.51	7
1512.25	7.5
1512.99	5.5
1513.73	8
1514.46	6.5
1515.2	8.5
1515.94	6.5
1516.67	5.5
1517.41	8
1518.15	6.5
1518.88	4.5
1519.62	6
1520.36	8
1521.1	6
1521.83	5.5
1522.57	3.5
1523.31	4
1524.04	8
1524.78	9
1525.52	6.5
1526.25	7.5
1526.99	6
1527.73	5.5
1528.46	6.5
1529.2	6.5
1529.94	8.5
1530.67	4.5
1531.41	8
1532.14	6
1532.88	4.5
1533.62	6
1534.35	6
1535.09	9
1535.82	3
1536.56	6.5
1537.3	4
1538.03	7
1538.77	3.5
1539.5	9
1540.24	7
1540.98	8.5
1541.71	4
1542.45	7
1543.18	5.5
1543.92	7.5
1544.65	9.5
1545.39	2.5
1546.12	5.5
1546.86	4
1547.59	8
1548.33	7.5
1549.06	6
1549.8	8.5
1550.54	9
1551.27	7.5
1552.01	10
1552.74	8.5
1553.48	9
1554.21	9.5
1554.95	11.5
1555.68	8.5
1556.42	6.5
1557.15	7
1557.89	6
1558.62	8.5
1559.36	7
1560.09	5.5
1560.82	5
1561.56	7
1562.29	5.5
1563.03	4.5
1563.76	4.5
1564.5	4
1565.23	7.5
1565.96	7
1566.7	9
1567.43	5
1568.17	7
1568.9	1.5
1569.64	7.5
1570.37	4
1571.1	4.5
1571.84	6
1572.57	4.5
1573.31	8
1574.04	5
1574.77	6
1575.51	7.5
1576.24	6
1576.97	5.5
1577.71	6
1578.44	4
1579.17	6
1579.91	5
1580.64	3
1581.38	5.5
1582.11	4.5
1582.84	2
1583.57	6
1584.31	5
1585.04	5
1585.78	6
1586.51	6
1587.24	7.5
1587.97	7
1588.71	5.5
1589.44	6
1590.17	6
1590.91	5
1591.64	5
1592.37	6
1593.1	6
1593.84	6
1594.57	5
1595.3	7
1596.03	1
1596.77	6.5
1597.5	8
1598.23	7
1598.97	6.5
1599.7	5.5
1600.43	6.5
1601.16	5.5
1601.89	7.5
1602.63	4
1603.36	4
1604.09	7.5
1604.82	6
1605.56	4
1606.29	4.5
1607.02	5
1607.75	6
1608.48	6
1609.21	3
1609.95	8.5
1610.68	5.5
1611.41	6.5
1612.14	4
1612.87	4
1613.6	8
1614.33	7.5
1615.07	9
1615.8	6
1616.53	5.5
1617.26	8.5
1617.99	5
1618.72	4.5
1619.46	6.5
1620.19	1.5
1620.92	6.5
1621.65	6.5
1622.38	3.5
1623.11	7
1623.84	5.5
1624.57	5
1625.3	3
1626.03	7.5
1626.77	5
1627.5	4
1628.23	9
1628.96	8
1629.69	4
1630.42	4
1631.15	3.5
1631.88	6
1632.61	4
1633.34	4.5
1634.07	4.5
1634.8	4.5
1635.53	7
1636.26	3
1636.99	6
1637.72	6
1638.45	5.5
1639.18	6
1639.91	5.5
1640.64	5
1641.37	7
1642.1	4
1642.83	5.5
1643.56	4
1644.29	5
1645.02	3.5
1645.75	4
1646.48	3.5
1647.21	5
1647.94	5.5
1648.67	5
1649.4	4.5
1650.13	6.5
1650.86	6
1651.59	6
1652.32	3.5
1653.05	5
1653.77	4.5
1654.5	3
1655.23	3.5
1655.96	3
1656.69	3.5
1657.42	5.5
1658.15	5
1658.88	5.5
1659.61	6.5
1660.34	5.5
1661.07	5.5
1661.8	5
1662.52	2
1663.25	8
1663.98	6
1664.71	4.5
1665.44	5
1666.17	4.5
1666.89	5
1667.62	4
1668.35	5
1669.08	6
1669.81	4.5
1670.54	7
1671.26	7
1671.99	5.5
1672.72	6.5
1673.45	7
1674.18	7
1674.91	5.5
1675.63	8.5
1676.36	6
1677.09	5
1677.82	4
1678.54	6
1679.27	5.5
1680	6.5
1680.73	5.5
1681.46	6.5
1682.18	4
1682.91	8
1683.64	8
1684.37	7.5
1685.09	5.5
1685.82	6
1686.55	7
1687.28	3.5
1688	3.5
1688.73	9
1689.46	6.5
1690.18	6.5
1690.91	3
1691.64	4
1692.37	4
1693.09	5.5
1693.82	3.5
1694.55	8
1695.27	6
1696	9.5
1696.73	7.5
1697.45	8
1698.18	6
1698.91	3.5
1699.63	5.5
1700.36	4
1701.09	6.5
1701.81	8
1702.54	3.5
1703.27	7
1703.99	4.5
1704.72	3
1705.45	6
1706.17	4.5
1706.9	7
1707.63	8.5
1708.35	7
1709.08	8.5
1709.8	4.5
1710.53	6.5
1711.26	8
1711.98	6.5
1712.71	5.5
1713.43	5
1714.16	8
1714.88	3
1715.61	8
1716.34	4.5
1717.06	6.5
1717.79	8
1718.51	4.5
1719.24	5.5
1719.96	4.5
1720.69	6.5
1721.41	6
1722.14	8
1722.86	7
1723.59	7.5
1724.31	7
1725.04	6.5
1725.77	4.5
1726.49	6
1727.21	6
1727.94	5
[truncated: 379 more rows]

## Sheet: 96CeOx-Ni
Raman spectra of 96CeOx/Ni (325 nm)
Raman shift (cm-1)	Intensity
200.365	21.5
201.175	17
201.985	16
202.794	20
203.607	18.5
204.416	22.5
205.226	19.5
206.035	21
206.845	17
207.657	20
208.466	17
209.276	19
210.085	22
210.894	18
211.703	18.5
212.515	16
213.324	19.5
214.133	17.5
214.942	18
215.751	19
216.56	18.5
217.372	18.5
218.18	15
218.989	18
219.798	21
220.607	20
221.415	17
222.227	19.5
223.035	20
223.844	17.5
224.652	16
225.461	17.5
226.269	22
227.077	19.5
227.888	19
228.697	17.5
229.505	19
230.313	17.5
231.121	16.5
231.929	18
232.737	21
233.545	21.5
234.356	24
235.164	18
235.972	18
236.78	18.5
237.587	21.5
238.395	20
239.203	21
240.01	19.5
240.821	21.5
241.629	19
242.436	17
243.244	15
244.051	20.5
244.858	18
245.666	18.5
246.473	19.5
247.28	22
248.087	19
248.895	20.5
249.705	21
250.512	18.5
251.319	17
252.126	22
252.933	22
253.74	19
254.547	19
255.353	22.5
256.16	19.5
256.967	21
257.774	19
258.58	23
259.387	18
260.196	19.5
261.003	18.5
261.809	20
262.616	24
263.422	21
264.229	23.5
265.035	18
265.841	22
266.647	22
267.454	22
268.26	20.5
269.066	23.5
269.872	23.5
270.678	21
271.484	19.5
272.29	19.5
273.096	20
273.902	15
274.708	21
275.513	23
276.319	24
277.125	24
277.93	22
278.736	20
279.542	20
280.347	19
281.152	24
281.958	24
282.763	19.5
283.569	16
284.374	20.5
285.179	21
285.984	22.5
286.79	19
287.595	19.5
288.4	20
289.205	20.5
290.01	22
290.815	18
291.62	20.5
292.425	22
293.229	21
294.034	19
294.839	16
295.644	20
296.448	18.5
297.253	18.5
298.058	19
298.862	20.5
299.667	20
300.471	19
301.275	20
302.08	20.5
302.884	22
303.688	22
304.493	19.5
305.297	21
306.101	18
306.905	18
307.709	17.5
308.513	21
309.317	23
310.121	23
310.925	24
311.726	22.5
312.53	21.5
313.334	19
314.137	22.5
314.941	22
315.745	25.5
316.548	24
317.352	24.5
318.155	26.5
318.959	25
319.762	28.5
320.566	29.5
321.369	27.5
322.172	26
322.973	30
323.776	29
324.579	29
325.382	29
326.185	25.5
326.989	25.5
327.792	26
328.595	26.5
329.397	22
330.2	22
331	21.5
331.803	23.5
332.606	20.5
333.409	23
334.211	25
335.014	16.5
335.816	23
336.619	24.5
337.422	18
338.221	23
339.024	20.5
339.826	21
340.628	19
341.431	22
342.233	19.5
343.035	23.5
343.834	25
344.637	22.5
345.439	24.5
346.241	21
347.043	20.5
347.845	21
348.646	21.5
349.446	23
350.247	22
351.049	21.5
351.851	21.5
352.653	20
353.454	23.5
354.253	21
355.055	20
355.856	24
356.658	20.5
357.459	21.5
358.26	24
359.059	20.5
359.86	19.5
360.662	22.5
361.463	20.5
362.264	24
363.065	22
363.863	21
364.665	21.5
365.466	21.5
366.267	24
367.067	21
367.866	25
368.666	19
369.467	22
370.268	24
371.069	21.5
371.867	21
372.667	23.5
373.468	19.5
374.268	21.5
375.069	21.5
375.867	24
376.667	19
377.467	23
378.268	23.5
379.065	24.5
379.866	24.5
380.666	22
381.466	22
382.263	26.5
383.063	24
383.863	20
384.663	22
385.463	23
386.26	25.5
387.06	26
387.86	23
388.66	24
389.457	25
390.257	27
391.056	29.5
391.856	27
392.653	25
393.452	25.5
394.252	25.5
395.051	23.5
395.848	24
396.647	27.5
397.447	25.5
398.243	24
399.042	27
399.842	23
400.641	25
401.437	26
402.236	27.5
403.035	28.5
403.831	23.5
404.63	24
405.429	29
406.228	23.5
407.024	28
407.823	25
408.622	27
409.418	30
410.216	28
411.015	27.5
411.813	26
412.609	26
413.408	28.5
414.206	30
415.002	28.5
415.8	29.5
416.598	27
417.394	27.5
418.192	26
418.99	27
419.786	25.5
420.584	29
421.382	25
422.177	29
422.975	33
423.773	26
424.568	29
425.366	28
426.164	31.5
426.959	27.5
427.757	27.5
428.554	32.5
429.349	29.5
430.147	30.5
430.944	35
431.739	34.5
432.537	32
433.334	31.5
434.129	32.5
434.926	32.5
435.721	30
436.518	36.5
437.315	34
438.109	34.5
438.907	32
439.704	34
440.498	37.5
441.295	40.5
442.089	39
442.886	39
443.683	39.5
444.477	41.5
445.274	39
446.071	41
446.865	48.5
447.661	42
448.455	48
449.252	45.5
450.048	55
450.842	51.5
451.639	48.5
452.432	60
453.229	59.5
454.025	59
454.819	62
455.615	61.5
456.408	65.5
457.204	64
457.998	70
458.794	71
459.59	73
460.383	68
461.179	69
461.972	74.5
462.768	67.5
463.561	71
464.357	65.5
465.153	65.5
465.946	58.5
466.742	59
467.534	53.5
468.33	51.5
469.123	51.5
469.918	52.5
470.711	47
471.506	40
472.302	49.5
473.094	39
473.89	41
474.682	41.5
475.477	42
476.27	40.5
477.065	39.5
477.857	38
478.652	33
479.445	33.5
480.24	35
481.032	32
481.827	36.5
482.619	38
483.414	30
484.208	34
485	34
485.795	35.5
486.587	35.5
487.381	34
488.173	30.5
488.968	28
489.759	30
490.554	32.5
491.345	32
492.14	27
492.931	31
493.726	27.5
494.517	31
495.311	30.5
496.103	28
496.894	24.5
497.688	28
498.479	25
499.273	30
500.064	29.5
500.858	28
501.649	30.5
502.443	29
503.234	30
504.028	29
504.819	26
505.612	24.5
506.403	26
507.197	25
507.988	24
508.778	25
509.572	24.5
510.362	28
511.156	24
511.946	28
512.74	22
513.53	27.5
514.323	23
515.114	30
515.904	26
516.697	27
517.487	28.5
518.28	26.5
519.07	27
519.863	25.5
520.653	31
521.443	28
522.236	28.5
523.026	31
523.819	30
524.609	29.5
525.401	30
526.191	31
526.981	27
527.773	32
528.563	34.5
529.355	31
530.145	30
530.934	27.5
531.727	30.5
532.516	31
533.308	30
534.098	27
534.887	27
535.679	29.5
536.468	30
537.258	31.5
538.05	28
538.839	33.5
539.631	31
540.42	30.5
541.209	30
542	35
542.789	30.5
543.578	32.5
544.37	29
545.159	31
545.95	33.5
546.739	31
547.527	33.5
548.319	34.5
549.107	35.5
549.896	34.5
550.687	34
551.476	34
552.264	33
553.055	33.5
553.844	31.5
554.632	37
555.423	29
556.211	40
556.999	36.5
557.79	41.5
558.578	38
559.367	39
560.157	36.5
560.945	34.5
561.733	41.5
562.524	40
563.312	43.5
564.1	38.5
564.89	44
565.678	45
566.466	45
567.253	42
568.044	39.5
568.831	40
569.619	42
570.409	44
571.196	39
571.984	45.5
572.774	44
573.561	45.5
574.348	46
575.136	45.5
575.926	49
576.713	43.5
577.5	46
578.29	49
579.077	44.5
579.864	45
580.651	49.5
581.44	46.5
582.227	46
583.014	51.5
583.801	50
584.59	45.5
585.377	47
586.164	49.5
586.95	50
587.74	44.5
588.526	45
589.313	46
590.099	50.5
590.888	49
591.675	49.5
592.461	46
593.247	48
594.036	47.5
594.823	45
595.609	47
596.395	47.5
597.184	46
597.97	47
598.756	42
599.542	43
600.328	47.5
601.116	43.5
601.902	44.5
602.688	45
603.474	43.5
604.262	44.5
605.048	43
605.833	42.5
606.619	39
607.405	39.5
608.193	44
608.978	39.5
609.764	39.5
610.549	40.5
611.334	37.5
612.123	42
612.908	37
613.693	35
614.478	38
615.263	33
616.048	35.5
616.836	34
617.621	33.5
618.406	34
619.191	31.5
619.976	34
620.764	26
621.549	34.5
622.333	28
623.118	27.5
623.903	30
624.687	29
625.472	27
626.259	30.5
627.044	27
627.828	25.5
628.613	25.5
629.397	29.5
630.182	23.5
630.969	26
631.753	25.5
632.537	27
633.321	22.5
634.106	23.5
634.89	24.5
635.674	19.5
636.458	27.5
637.245	20
638.029	20
638.812	21.5
639.596	21.5
640.38	23.5
641.164	20
641.948	18
642.731	24
643.518	19.5
644.301	24
645.085	21.5
645.869	23
646.652	23
647.435	22
648.219	22
649.002	15
649.786	20.5
650.569	21
651.352	17.5
652.138	19
652.921	18
653.705	16.5
654.488	20.5
655.271	17.5
656.054	20.5
656.837	21.5
657.62	15
658.403	16.5
659.185	22
659.968	17
660.751	18.5
661.534	16.5
662.319	20
663.102	18
663.884	15
664.667	18.5
665.449	15.5
666.232	17
667.014	18
667.797	14
668.579	17
669.362	14
670.144	18
670.926	12
671.708	13.5
672.49	16
673.273	17
674.055	13
674.837	14
675.619	15.5
676.401	16
677.182	17.5
677.964	15
678.746	15.5
679.528	12.5
680.31	15.5
681.091	15
681.873	12.5
682.655	14
683.436	16
684.218	10.5
684.999	15
685.781	12.5
686.562	12
687.344	9
688.125	12
688.906	12
689.688	14
690.469	16
691.25	12
692.031	13.5
692.812	16
693.593	12
694.374	15
695.155	14.5
695.936	12.5
696.717	15
697.498	11
698.279	17.5
699.06	12.5
699.84	15
700.621	13
701.402	11
702.182	14.5
702.963	14
703.744	12.5
704.524	15.5
705.305	11.5
706.085	11
706.865	13.5
707.643	7.5
708.423	12
709.203	12.5
709.984	11.5
710.764	13.5
711.544	11
712.324	13
713.104	13
713.884	12
714.664	14
715.444	13
716.224	13
717.004	9.5
717.784	11
718.561	11.5
719.34	14
720.12	12
720.9	13
721.679	13
722.459	8
723.238	14.5
724.018	12.5
724.797	9.5
725.577	9.5
726.353	9.5
727.133	11.5
727.912	13
728.691	10
729.47	11
730.25	10.5
731.029	12.5
731.808	11.5
732.587	16
733.363	9.5
734.142	9
734.921	13.5
735.7	13.5
736.479	12.5
737.257	14
738.036	13
738.812	15
739.591	14
740.369	13
741.148	11.5
741.927	15
742.705	12.5
743.484	9.5
744.259	11
745.038	12
745.816	14
746.594	11.5
747.373	11.5
748.151	9.5
748.926	8
749.704	13
750.483	11
751.261	10
752.039	12.5
752.817	13
753.592	12.5
754.37	10
755.148	11.5
755.925	12.5
756.703	15.5
757.478	12
758.256	7
759.034	14
759.811	13
760.589	13.5
761.364	11
762.141	9.5
762.919	8
763.696	11.5
764.473	11.5
765.248	11
766.025	9.5
766.803	12
767.58	11
768.357	11.5
769.131	13.5
769.909	9
770.686	9.5
771.463	11
772.237	11.5
773.014	10
773.791	12
774.568	12.5
775.342	12
776.118	10
776.895	10.5
777.672	10.5
778.446	10.5
779.222	11
779.999	8
780.776	9.5
781.549	11
782.326	11
783.102	11
783.879	11
784.652	10.5
785.428	11
786.205	12
786.981	7.5
787.754	10
788.531	10.5
789.307	10.5
790.083	10.5
790.856	11
791.632	10.5
792.408	13
793.181	12.5
793.957	7.5
794.733	10.5
795.509	10.5
796.281	11
797.057	9.5
797.833	14.5
798.606	8
799.381	13.5
800.157	11.5
800.93	10
801.705	9
802.481	12.5
803.256	13
804.029	8.5
804.804	11.5
805.579	12.5
806.352	14
807.127	8.5
807.902	9.5
808.674	9
809.449	11
810.224	10.5
810.997	11.5
811.771	11
812.546	12.5
813.318	10.5
814.093	9
814.868	9.5
815.64	9
816.415	10
817.189	10
817.961	11
818.736	10.5
819.508	9.5
820.282	9
821.057	9.5
821.828	11.5
822.603	11.5
823.377	11.5
824.149	10.5
824.923	10.5
825.697	12.5
826.469	12.5
827.243	11
828.014	10.5
828.788	10.5
829.562	9
830.333	10
831.107	10.5
831.878	7
832.652	12
833.426	10
834.197	11
834.971	10.5
835.742	11.5
836.516	11.5
837.289	12.5
838.06	12
838.834	12.5
839.604	10.5
840.378	9.5
841.151	10
841.922	13
842.695	8.5
843.466	10.5
844.239	11.75
845.009	10
845.783	11.5
846.556	10.5
847.326	12.5
848.099	12
848.87	11
849.643	11
850.413	10
851.186	10.5
851.958	10.5
852.729	9
853.501	8
854.271	9
855.044	12
855.814	11.5
856.587	11.5
857.356	12.5
858.129	8
858.899	9
859.671	10.5
860.441	10
861.213	12.5
861.986	10
862.755	10
863.527	7
864.297	9
865.069	12
865.839	11
866.611	11
867.38	12.5
868.152	13.5
868.921	7.5
869.693	9
870.462	11
871.234	12
872.003	8.5
872.775	9
873.544	11.5
874.316	12
875.085	10.5
875.856	10
876.625	9.5
877.397	11.5
878.166	8
878.937	8.5
879.706	9.5
880.477	9.5
881.246	11
882.017	9
882.786	11
883.554	8
884.325	9.5
885.094	9
885.865	10.5
886.633	8.5
887.404	9.5
888.173	6.5
888.943	9
889.712	10.5
890.483	10
891.251	11.5
892.019	10
892.789	9
893.557	9
894.328	12.5
895.096	9.5
895.867	9
896.634	7.5
897.405	9
898.173	12
898.94	6.5
899.711	7
900.478	11
901.249	9.5
902.016	7.5
902.784	6
903.554	8.5
904.321	12.5
905.092	10.5
905.859	8
906.629	11
907.396	13
908.164	10
908.933	12.5
909.701	14
910.47	10
911.237	12.5
912.005	10
912.774	10
913.541	9
914.308	8
915.078	11
915.845	12
916.614	7
917.381	10
918.148	10
918.917	10
919.684	8.5
920.45	7
921.22	10
921.986	8.5
922.755	10.5
923.522	9.5
924.288	12
925.057	11.5
925.824	3
926.59	8
927.359	9
928.125	6
928.891	9
929.66	9.5
930.426	11
931.192	10
931.961	6.5
932.727	9
933.493	11.5
934.261	6.5
935.027	9
935.793	12
936.562	10
937.327	9.5
938.093	10
938.861	11.5
939.627	9
940.393	9.5
941.161	8.5
941.926	8.5
942.692	8.5
943.457	7
944.225	10.5
944.991	6
945.756	9.5
946.524	13.5
947.289	10.5
948.054	9
948.822	7
949.587	8
950.352	10
951.118	8.5
951.885	9.5
952.65	11
953.415	8
954.18	8
954.948	8
955.712	12.5
956.477	10
957.245	10
958.009	10.5
958.774	12.5
959.538	10
960.306	9.5
961.07	9.5
961.835	10
962.599	10.5
963.366	9.5
964.131	9.5
964.895	10.5
965.659	9
966.426	9.5
967.19	10
967.955	9
968.719	8.5
969.485	10
970.25	7.5
971.014	10
971.778	8.5
972.541	11
973.308	9.5
974.072	9.5
974.836	10.5
975.599	8
976.363	11.5
977.13	11
977.893	9.5
978.657	10.5
979.421	8.5
980.187	6
980.95	10
981.714	9.5
982.477	9.5
983.241	8.5
984.004	9.5
984.77	5.5
985.533	10
986.296	8.5
987.06	11
987.823	9.5
988.589	7
989.352	9
990.115	10
990.878	8.5
991.641	7.5
992.404	8
993.169	9.5
993.932	8.5
994.695	6.5
995.457	8
996.22	10.5
996.983	8
997.748	10
998.511	10
999.273	11.5
1000.04	7
1000.8	6.5
1001.56	10.5
1002.32	11.5
1003.09	7.5
1003.85	10
1004.61	11
1005.38	7
1006.14	10.5
1006.9	10
1007.66	6.5
1008.42	9
1009.19	10.5
1009.95	9.5
1010.71	7.5
1011.47	7.5
1012.24	11
1013	11
1013.76	8
1014.52	8
1015.28	9.5
1016.05	8.5
1016.81	9.5
1017.57	9.5
1018.33	8
1019.09	6.5
1019.86	13
1020.62	10
1021.38	9.5
1022.14	9
1022.9	12
1023.66	8.5
1024.42	11
1025.19	11.5
1025.95	9
1026.71	11
1027.47	10.5
1028.23	11.5
1028.99	10
1029.75	12.5
1030.52	13
1031.28	11.5
1032.04	9.5
1032.8	10
1033.56	10
1034.32	10
1035.08	10.5
1035.84	10
1036.6	13
1037.36	7.5
1038.12	10.5
1038.88	11.5
1039.65	9.5
1040.41	11.5
1041.17	10
1041.93	13.5
1042.69	14
1043.45	14
1044.21	11.5
1044.97	9.5
1045.73	8.5
1046.49	13.5
1047.25	12
1048.01	14.5
1048.77	13
1049.53	12
1050.29	13
1051.05	15
1051.81	12
1052.57	13.5
1053.33	14
1054.09	15
1054.85	12
1055.61	15
1056.37	13
1057.13	10
1057.89	13
1058.65	13
1059.41	13.5
1060.17	14
1060.92	13
1061.68	13.5
1062.44	13.5
1063.2	14
1063.96	14
1064.72	14
1065.48	11.5
1066.24	15.5
1067	14.5
1067.76	16
1068.51	14
1069.27	17
1070.03	12
1070.79	15
1071.55	15.5
1072.31	13.5
1073.07	15
1073.83	17.5
1074.58	18.5
1075.34	14.5
1076.1	20
1076.86	15.5
1077.62	19.5
1078.38	16
1079.13	17
1079.89	15.5
1080.65	14.5
1081.41	18.5
1082.17	18.5
1082.93	18.5
1083.68	18
1084.44	20
1085.2	18.5
1085.96	21
1086.71	13.5
1087.47	17
1088.23	19.5
1088.99	16
1089.75	20
1090.5	18
1091.26	20
1092.02	21.5
1092.77	20.5
1093.53	19
1094.29	19
1095.05	22
1095.81	20
1096.56	16.5
1097.32	20
1098.08	21.5
1098.83	20
1099.59	24
1100.35	22.5
1101.1	22
1101.86	23.5
1102.62	21.5
1103.38	25
1104.13	27
1104.89	28
1105.65	24
1106.4	25
1107.16	27
1107.92	26
1108.67	29
1109.43	28
1110.18	30
1110.94	28.5
1111.7	27
1112.45	31
1113.21	29
1113.97	29
1114.72	30
1115.48	31
1116.24	31
1116.99	29
1117.75	33.5
1118.5	32.5
1119.26	35.5
1120.02	31.5
1120.77	36
1121.53	33
1122.28	33
1123.04	38.5
1123.79	38.5
1124.55	34
1125.3	36
1126.06	38.5
1126.82	34
1127.57	37
1128.32	41
1129.08	37.5
1129.84	41
1130.59	40
1131.35	42
1132.1	40
1132.86	41
1133.61	42
1134.37	41.5
1135.12	44
1135.88	47.5
1136.63	44
1137.39	42.5
1138.14	39
1138.9	48.5
1139.65	51
1140.41	48.5
1141.16	45.5
1141.91	48
1142.67	46.5
1143.42	54
1144.18	48
1144.93	54
1145.69	55
1146.44	54.5
1147.2	54
1147.95	55
1148.71	55.5
1149.46	52
1150.21	57.5
1150.97	52.5
1151.72	56.5
1152.47	60
1153.23	49
1153.98	53.5
1154.74	56.5
1155.49	56
1156.24	57
1157	54.5
1157.75	54
1158.51	60
1159.26	57
1160.01	62
1160.77	57
1161.52	60
1162.27	63.5
1163.03	55.5
1163.78	62
1164.53	55
1165.29	56.5
1166.04	66
1166.79	58
1167.54	55
1168.3	61
1169.05	61.5
1169.8	63
1170.55	62.5
1171.31	52
1172.06	58
1172.81	58
1173.57	59
1174.32	56
1175.07	59
1175.82	64
1176.58	62
1177.33	58.5
1178.08	60
1178.84	57
1179.59	58
1180.34	61
1181.09	54
1181.84	56
1182.6	59
1183.35	61
1184.1	55
1184.85	58
1185.6	54
1186.36	57.5
1187.11	49
1187.86	53
1188.61	59.5
1189.36	53
1190.12	50
1190.87	53.5
1191.62	52.5
1192.37	46.5
1193.12	44
1193.87	52
1194.62	50.5
1195.38	45
1196.13	48
1196.88	47
1197.63	45
1198.38	47
1199.13	43
1199.88	47
1200.64	42
1201.39	49
1202.14	43
1202.89	43
1203.64	46.5
1204.39	36.5
1205.14	39.5
1205.89	38
1206.64	45
1207.39	41.5
1208.14	41.5
1208.89	38.5
1209.65	35
1210.4	35
1211.15	37
1211.9	37.5
1212.65	33.5
1213.4	36.5
1214.15	29.5
1214.9	37.5
1215.65	37
1216.4	30.5
1217.15	35
1217.9	35
1218.65	33.5
1219.4	32
1220.15	31
1220.9	31
1221.65	29.5
1222.4	29
1223.15	32
1223.9	27.5
1224.65	32
1225.4	30
1226.15	28
1226.9	26.5
1227.65	29.5
1228.4	25.5
1229.15	25
1229.89	22.5
1230.65	25
1231.39	24
1232.14	26
1232.89	24
1233.64	22.5
1234.39	24.5
1235.14	22
1235.89	24.5
1236.64	22.5
1237.39	23.5
1238.13	21
1238.88	23.5
1239.63	20.5
1240.38	20
1241.13	18
1241.88	21.5
1242.63	21
1243.38	25.5
1244.13	22
1244.87	20
1245.62	21
1246.37	21
1247.12	19.5
1247.87	23
1248.62	19
1249.36	20
1250.11	19.5
1250.86	18.5
1251.61	20
1252.36	17.5
1253.1	22
1253.85	17
1254.6	15.5
1255.35	21
1256.1	17
1256.84	18
1257.59	19
1258.34	16
1259.09	16
1259.84	15
1260.58	15.5
1261.33	14
1262.08	15.5
1262.82	18
1263.57	18
1264.32	20.5
1265.07	12.5
1265.82	14
1266.56	20
1267.31	14
1268.06	14
1268.8	16
1269.55	14.5
1270.3	16
1271.04	16
1271.79	15
1272.54	14
1273.28	15.5
1274.03	12
1274.78	13.5
1275.52	15
1276.27	15.5
1277.02	13.5
1277.76	15.5
1278.51	12
1279.26	15
1280	15
1280.75	14
1281.5	15.5
1282.24	12
1282.99	9
1283.74	14
1284.48	13.5
1285.23	13.5
1285.98	14
1286.72	12
1287.47	13
1288.21	14.5
1288.96	11.5
1289.71	14.5
1290.45	12
1291.2	15.5
1291.94	12
1292.69	10
1293.43	13
1294.18	10.5
1294.93	12.5
1295.67	13.5
1296.42	10.5
1297.16	12
1297.91	9.5
1298.65	11.5
1299.4	11
1300.15	10
1300.89	10.5
1301.63	12
1302.38	9.5
1303.13	12.5
1303.87	11
1304.61	9.5
1305.36	10.5
1306.11	12.5
1306.85	11.5
1307.59	8
1308.34	8.5
1309.08	11
1309.83	11
1310.57	7
1311.32	10
1312.06	12
1312.81	9
1313.55	14
1314.3	10.5
1315.04	9.5
1315.79	12.5
1316.53	12
1317.27	11
1318.02	12.5
1318.76	13
1319.51	9.5
1320.25	9
1320.99	10.5
1321.74	11.5
1322.48	9.5
1323.23	11.5
1323.97	9
1324.71	12
1325.46	12.5
1326.2	10
1326.95	9.5
1327.69	7
1328.43	12.5
1329.18	12
1329.92	12
1330.66	10.5
1331.41	8.5
1332.15	9
1332.89	10
1333.64	10
1334.38	10.5
1335.12	10.5
1335.87	5.5
1336.61	11
1337.35	10
1338.09	8.5
1338.84	14
1339.58	9
1340.33	9
1341.07	9.5
1341.81	8.5
1342.55	9.5
1343.3	10
1344.04	8.5
1344.78	7.5
1345.52	5
1346.27	9.5
1347.01	7.5
1347.75	7
1348.49	8
1349.24	5
1349.98	8.5
1350.72	8
1351.46	10.5
1352.21	8
1352.95	8
1353.69	9.5
1354.43	8.5
1355.17	4
1355.92	6.5
1356.66	8.5
1357.4	8
1358.14	6.5
1358.88	5.5
1359.63	6
1360.37	11.0008
1361.11	6.55011
1361.85	6.09055
1362.59	9.07004
1363.33	5.18846
1364.07	7.11205
1364.82	6.58585
1365.56	6.83695
1366.3	5.94992
1367.04	5.11743
1367.78	7.13507
1368.52	6.41071
1369.27	7.77583
1370.01	8.34439
1370.75	8.69475
1371.49	7.32004
1372.23	7.67997
1372.97	6.98157
1373.71	8.03031
1374.45	7.0094
1375.19	5.48658
1375.93	7.81666
1376.67	7.71783
1377.42	7.2398
1378.16	5.36347
1378.9	7.8699
1379.64	6.4166
1380.38	2.99563
1381.12	7.33134
1381.86	8.19898
1382.6	6.13128
1383.34	6.94807
1384.08	4.69373
1384.82	5.68309
1385.56	6.68846
1386.3	6.06113
1387.04	3.62923
1387.78	6.05708
1388.52	4.81606
1389.26	6.90521
1390	5.77296
1390.74	7.06017
1391.48	6.08472
1392.22	6.40985
1392.96	5.49339
1393.7	6.05237
1394.44	6.43188
1395.18	6.29876
1395.92	5.96531
1396.66	6.01854
1397.4	6.74183
1398.14	6.59227
1398.88	5.4677
1399.62	7.5247
1400.36	5.27362
1401.1	6.78316
1401.84	7.04801
1402.58	5.94044
1403.32	4.83231
1404.05	5.01754
1404.79	5.73994
1405.53	8.51561
1406.27	5.93748
1407.01	6.76466
1407.75	6.64303
1408.49	5.55232
1409.23	6.28653
1409.97	6.32157
1410.71	5.93665
1411.45	6.03878
1412.19	6.28061
1412.92	5.78431
1413.66	7.20571
1414.4	7.10106
1415.14	6.64971
1415.88	6.04082
1416.62	5.75505
1417.35	6.30099
1418.09	7.53088
1418.83	5.09584
1419.57	7.68364
1420.31	7.21486
1421.05	5.84332
1421.79	4.34764
1422.52	3.83874
1423.26	3.2989
1424	4.97681
1424.74	5.78571
1425.47	5.16153
1426.21	7.06635
1426.95	7.00722
1427.69	4.55939
1428.43	5.57029
1429.16	5.22554
1429.9	5.58169
1430.64	5.01862
1431.38	6.1124
1432.11	6.66679
1432.37	6.5
1433.11	7
1433.85	7.5
1434.59	6.5
1435.33	6.5
1436.08	4.5
1436.82	6.5
1437.56	5.5
1438.3	3
1439.04	6.5
1439.79	2.5
1440.53	4
1441.27	4
1442.01	4.5
1442.75	5.5
1443.49	0.5
1444.23	3
1444.97	5.5
1445.72	5
1446.46	7
1447.2	3
1447.94	7.5
1448.68	6
1449.42	7
1450.16	6.5
1450.9	6
1451.64	7
1452.38	3
1453.13	7
1453.86	4
1454.61	4.5
1455.35	5
1456.09	5
1456.83	4
1457.57	4
1458.31	5
1459.05	3.5
1459.79	5
1460.53	6.5
1461.27	3
1462.01	3.5
1462.75	5
1463.49	5
1464.23	7
1464.97	3
1465.71	6
1466.45	4.5
1467.19	7
1467.93	4.5
1468.67	5
1469.41	6
1470.15	4.5
1470.89	5
1471.63	5.5
1472.37	6
1473.11	6
1473.85	8
1474.59	4.5
1475.33	2.5
1476.07	6
1476.81	6
1477.55	3.5
1478.29	2
1479.03	5.5
1479.76	4
1480.5	4.5
1481.24	4
1481.98	4
1482.72	4.5
1483.46	3
1484.2	4.5
1484.94	4.5
1485.68	5
1486.42	3.5
1487.16	4
1487.89	5.5
1488.63	3.5
1489.37	7.5
1490.11	6
1490.85	5
1491.59	5.5
1492.32	4.5
1493.07	6.5
1493.8	3.5
1494.54	4.5
1495.28	6
1496.02	6.5
1496.76	5
1497.49	4.5
1498.23	5.5
1498.97	5
1499.71	3
1500.45	2
1501.19	5
1501.92	4
1502.66	4
1503.4	4
1504.14	3.5
1504.88	3
1505.61	2
1506.35	6.5
1507.09	5.5
1507.82	2.5
1508.56	3
1509.3	6
1510.04	1.49012e-08
1510.77	3.5
1511.51	5
1512.25	6
1512.99	1.5
1513.73	2
1514.46	4.5
1515.2	3
1515.94	1.5
1516.67	3.5
1517.41	1
1518.15	3
1518.88	3.5
1519.62	2
1520.36	3.5
1521.1	5.5
1521.83	5.5
1522.57	5
1523.31	2
1524.04	3
1524.78	2.5
1525.52	7
1526.25	-0.5
1526.99	3.5
1527.73	2.5
1528.46	3
1529.2	4
1529.94	6.5
1530.67	4.5
1531.41	4
1532.14	3
1532.88	5
1533.62	2.5
1534.35	3.5
1535.09	4
1535.82	4
1536.56	1
1537.3	4.5
1538.03	2.5
1538.77	4.5
1539.5	2.5
1540.24	2
1540.98	5.5
1541.71	3
1542.45	2
1543.18	4.5
1543.92	5
1544.65	4.5
1545.39	2.5
1546.12	2
1546.86	7
1547.59	6
1548.33	2
1549.06	3.5
1549.8	7.5
1550.54	7.5
1551.27	2.5
1552.01	3.5
1552.74	5
1553.48	5.5
1554.21	8.5
1554.95	5
1555.68	6.5
1556.42	5
1557.15	5.5
1557.89	5
1558.62	3
1559.36	2.5
1560.09	2.5
1560.82	2
1561.56	1.49012e-08
1562.29	4.5
1563.03	3
1563.76	3
1564.5	2.5
1565.23	4.5
1565.96	2
1566.7	3.5
1567.43	2
1568.17	4
1568.9	3
1569.64	-1.49012e-08
1570.37	3
1571.1	1.5
1571.84	5.5
1572.57	1
1573.31	4.5
1574.04	2.5
1574.77	1.5
1575.51	4
1576.24	4.5
1576.97	2
1577.71	2
1578.44	5
1579.17	2.5
1579.91	2.5
1580.64	4.5
1581.38	3.5
1582.11	3
1582.84	3
1583.57	3.5
1584.31	1.5
1585.04	6.5
1585.78	3.5
1586.51	2
1587.24	2.5
1587.97	3
1588.71	2.5
1589.44	3.5
1590.17	2.5
1590.91	2
1591.64	2.5
1592.37	4
1593.1	3.5
1593.84	4.5
1594.57	5.5
1595.3	4
1596.03	1.5
1596.77	2
1597.5	3
1598.23	3
1598.97	3.5
1599.7	3.5
1600.43	2
1601.16	4
1601.89	4.5
1602.63	2.5
1603.36	2
1604.09	-1.5
1604.82	2
1605.56	4
1606.29	5.5
1607.02	5
1607.75	3.5
1608.48	2
1609.21	2
1609.95	2
1610.68	4.5
1611.41	3
1612.14	3
1612.87	4.5
1613.6	1
1614.33	4.5
1615.07	2
1615.8	5
1616.53	3.5
1617.26	2.5
1617.99	2.5
1618.72	1
1619.46	2.5
1620.19	1.5
1620.92	5
1621.65	4
1622.38	1
1623.11	2.5
1623.84	7
1624.57	2.5
1625.3	2.5
1626.03	3
1626.77	1
1627.5	5
1628.23	3
1628.96	1
1629.69	2
1630.42	2
1631.15	4.5
1631.88	2
1632.61	2
1633.34	3.5
1634.07	2.5
1634.8	4
1635.53	1.5
1636.26	4
1636.99	4.5
1637.72	1
1638.45	3
1639.18	2.5
1639.91	3.5
1640.64	2
1641.37	2.5
1642.1	7
1642.83	4
1643.56	3
1644.29	4.5
1645.02	4.5
1645.75	4
1646.48	3
1647.21	3
1647.94	4
1648.67	3
1649.4	3
1650.13	2
1650.86	3.5
1651.59	3
1652.32	2
1653.05	2.5
1653.77	2.5
1654.5	2
1655.23	2.5
1655.96	4
1656.69	2
1657.42	4.5
1658.15	3.5
1658.88	2
1659.61	2.5
1660.34	2
1661.07	2.5
1661.8	5
1662.52	1
1663.25	5
1663.98	5.5
1664.71	2
1665.44	3
1666.17	3.5
1666.89	3
1667.62	5.5
1668.35	3.5
1669.08	4.5
1669.81	4
1670.54	1
1671.26	3.5
1671.99	3
1672.72	4
1673.45	1
1674.18	2.5
1674.91	4.5
1675.63	4
1676.36	6
1677.09	3
1677.82	1.5
1678.54	2.5
1679.27	3.5
1680	2
1680.73	2
1681.46	2.98023e-08
1682.18	3.5
1682.91	4.5
1683.64	2
1684.37	3.25
1685.09	4.5
1685.82	2.5
1686.55	4.5
1687.28	3
1688	5.5
1688.73	5
1689.46	3.5
1690.18	3
1690.91	1
1691.64	4
1692.37	1.5
1693.09	5
1693.82	4.5
1694.55	6
1695.27	2.5
1696	2
1696.73	2.5
1697.45	5
1698.18	2
1698.91	2
1699.63	3
1700.36	6.5
1701.09	4.5
1701.81	3.5
1702.54	2.5
1703.27	-0.5
1703.99	3.5
1704.72	3.5
1705.45	4.5
1706.17	7
1706.9	4.5
1707.63	7
1708.35	5.5
1709.08	2
1709.8	5.5
1710.53	5.5
1711.26	6
1711.98	7
1712.71	5.5
1713.43	6.5
1714.16	3
1714.88	6
1715.61	3
1716.34	2.5
1717.06	4
1717.79	6
1718.51	6
1719.24	4
1719.96	7
1720.69	2.5
1721.41	6
1722.14	2
1722.86	7
1723.59	5.5
1724.31	4
1725.04	6.5
1725.77	4
1726.49	6
1727.21	4
1727.94	6
[truncated: 379 more rows]
