# Supplementary material for: Inverse ceria-nickel catalyst for enhanced C–O bond hydrogenolysis of biomass and polyether
Source: Nat Commun. 2024 Sep 30;15:8444. doi: 10.1038/s41467-024-52704-9 (PMC11443077; doi:10.1038/s41467-024-52704-9)
Supplement: Supplementary file 3 — Source Data [file 41467_2024_52704_MOESM3_ESM.zip › Fig. 2b.xlsx]

## Sheet: 1CeOx-Ni
UV-Vis
Wavelength	Intensity
190	0.46215
190.5	2.23798
191	1.92278
191.5	1.60448
192	1.63678
192.5	1.65231
193	-0.40475
193.5	-0.44089
194	-0.34937
194.5	-0.28879
195	-0.3043
195.5	-0.30267
196	-0.23067
196.5	-0.25689
197	-0.2462
197.5	-0.22719
198	-0.19386
198.5	-0.17527
199	-0.1927
199.5	-0.1747
200	-0.15741
200.5	-0.18129
201	-0.2094
201.5	-0.21032
202	-0.21719
202.5	-0.22821
203	-0.19917
203.5	-0.16175
204	-0.12343
204.5	-0.13388
205	-0.152
205.5	-0.17136
206	-0.18474
206.5	-0.21212
207	-0.20236
207.5	-0.18628
208	-0.18445
208.5	-0.17495
209	-0.18494
209.5	-0.16954
210	-0.17159
210.5	-0.17287
211	-0.17433
211.5	-0.15531
212	-0.16972
212.5	-0.17788
213	-0.17511
213.5	-0.17601
214	-0.18834
214.5	-0.18641
215	-0.18066
215.5	-0.1871
216	-0.19231
216.5	-0.1892
217	-0.18878
217.5	-0.19325
218	-0.19467
218.5	-0.19745
219	-0.20602
219.5	-0.20715
220	-0.2084
220.5	-0.21107
221	-0.2123
221.5	-0.21185
222	-0.21776
222.5	-0.21275
223	-0.21252
223.5	-0.21471
224	-0.21478
224.5	-0.21303
225	-0.22217
225.5	-0.22549
226	-0.22717
226.5	-0.22807
227	-0.2294
227.5	-0.22752
228	-0.22396
228.5	-0.22546
229	-0.2198
229.5	-0.22316
230	-0.22819
230.5	-0.22878
231	-0.2256
231.5	-0.23142
232	-0.22739
232.5	-0.21997
233	-0.21969
233.5	-0.22258
234	-0.21809
234.5	-0.21938
235	-0.21932
235.5	-0.21307
236	-0.2063
236.5	-0.20863
237	-0.20706
237.5	-0.20354
238	-0.20645
238.5	-0.20547
239	-0.20019
239.5	-0.19827
240	-0.19917
240.5	-0.19813
241	-0.19552
241.5	-0.19625
242	-0.19128
242.5	-0.18463
243	-0.18296
243.5	-0.18218
244	-0.17846
244.5	-0.17692
245	-0.17627
245.5	-0.17078
246	-0.16594
246.5	-0.16216
247	-0.15711
247.5	-0.15417
248	-0.15272
248.5	-0.14898
249	-0.14562
249.5	-0.14307
250	-0.13993
250.5	-0.13651
251	-0.13308
251.5	-0.13162
252	-0.12671
252.5	-0.12242
253	-0.11811
253.5	-0.11481
254	-0.10766
254.5	-0.10684
255	-0.10444
255.5	-0.0999
256	-0.09861
256.5	-0.09625
257	-0.09398
257.5	-0.09128
258	-0.08931
258.5	-0.0851
259	-0.08473
259.5	-0.08078
260	-0.07912
260.5	-0.07604
261	-0.07346
261.5	-0.06915
262	-0.06762
262.5	-0.0655
263	-0.06573
263.5	-0.06333
264	-0.06359
264.5	-0.06125
265	-0.05731
265.5	-0.05238
266	-0.04925
266.5	-0.04562
267	-0.0445
267.5	-0.04419
268	-0.04429
268.5	-0.04364
269	-0.04385
269.5	-0.0405
270	-0.03997
270.5	-0.03842
271	-0.03915
271.5	-0.03589
272	-0.03542
272.5	-0.03454
273	-0.03277
273.5	-0.03207
274	-0.03256
274.5	-0.03147
275	-0.02854
275.5	-0.02946
276	-0.0267
276.5	-0.02348
277	-0.02163
277.5	-0.02062
278	-0.01828
278.5	-0.01737
279	-0.01702
279.5	-0.0173
280	-0.01633
280.5	-0.01499
281	-0.01391
281.5	-0.0132
282	-0.01127
282.5	-0.00952
283	-0.01024
283.5	-0.01119
284	-0.01071
284.5	-0.01125
285	-0.01371
285.5	-0.01275
286	-0.01235
286.5	-0.01335
287	-0.01266
287.5	-0.01113
288	-0.00868
288.5	-0.00773
289	-0.00628
289.5	-0.00607
290	-0.00576
290.5	-0.00649
291	-0.00486
291.5	-0.00368
292	-0.00292
292.5	-0.00469
293	-0.0036
293.5	-0.00109
294	-0.0005
294.5	-0.00024
295	0.00399
295.5	0.00375
296	0.00103
296.5	0.00202
297	0.0035
297.5	0.00425
298	0.00257
298.5	0.00458
299	0.00489
299.5	0.00549
300	0.00403
300.5	0.00824
301	0.00824
301.5	0.00859
302	0.01068
302.5	0.01159
303	0.01056
303.5	0.00962
304	0.00956
304.5	0.00808
305	0.00967
305.5	0.01019
306	0.01108
306.5	0.01044
307	0.00917
307.5	0.00991
308	0.00929
308.5	0.01048
309	0.01055
309.5	0.01256
310	0.01063
310.5	0.01318
311	0.01613
311.5	0.0182
312	0.01882
312.5	0.02093
313	0.02103
313.5	0.02041
314	0.01913
314.5	0.01859
315	0.01715
315.5	0.01794
316	0.01855
316.5	0.01929
317	0.02216
317.5	0.02482
318	0.02216
318.5	0.02289
319	0.02555
319.5	0.02461
320	0.02403
320.5	0.02662
321	0.02466
321.5	0.02598
322	0.02493
322.5	0.02054
323	0.01582
323.5	0.01461
324	0.01183
324.5	0.01459
325	0.0173
325.5	0.02367
326	0.02754
326.5	0.02738
327	0.02567
327.5	0.02702
328	0.02546
328.5	0.02448
329	0.02246
329.5	0.02477
330	0.02476
330.5	0.02529
331	0.0251
331.5	0.02912
332	0.02553
332.5	0.02615
333	0.0248
333.5	0.02478
334	0.02538
334.5	0.02555
335	0.02605
335.5	0.02667
336	0.02699
336.5	0.02491
337	0.0274
337.5	0.02861
338	0.02976
338.5	0.03176
339	0.03511
339.5	0.03808
340	0.03763
340.5	0.03514
341	0.03293
341.5	0.03272
342	0.02889
342.5	0.02851
343	0.03275
343.5	0.03512
344	0.03324
344.5	0.03405
345	0.03256
345.5	0.03143
346	0.02994
346.5	0.03228
347	0.03502
347.5	0.03867
348	0.03992
348.5	0.04071
349	0.03815
349.5	0.03612
350	0.03427
350.5	0.03255
351	0.03266
351.5	0.0371
352	0.03677
352.5	0.03751
353	0.04006
353.5	0.04049
354	0.03684
354.5	0.03694
355	0.03843
355.5	0.03619
356	0.03745
356.5	0.0373
357	0.03774
357.5	0.03724
358	0.03689
358.5	0.03632
359	0.0399
359.5	0.04104
360	0.04142
360.5	0.04394
361	0.04249
361.5	0.04136
362	0.04031
362.5	0.03996
363	0.0406
363.5	0.04271
364	0.04297
364.5	0.04294
365	0.04284
365.5	0.04183
366	0.04057
366.5	0.03942
367	0.04041
367.5	0.03904
368	0.0406
368.5	0.04246
369	0.04445
369.5	0.04543
370	0.0465
370.5	0.04509
371	0.04319
371.5	0.04014
372	0.03793
372.5	0.03821
373	0.03791
373.5	0.03585
374	0.03793
374.5	0.03806
375	0.03759
375.5	0.03687
376	0.03878
376.5	0.03968
377	0.03949
377.5	0.04005
378	0.04108
378.5	0.04062
379	0.03991
379.5	0.03993
380	0.04077
380.5	0.03991
381	0.04031
381.5	0.03981
382	0.04157
382.5	0.04086
383	0.04103
383.5	0.0416
384	0.04152
384.5	0.03981
385	0.04081
385.5	0.04032
386	0.04024
386.5	0.03963
387	0.04094
387.5	0.03899
388	0.0409
388.5	0.04019
389	0.03956
389.5	0.04021
390	0.04136
390.5	0.04008
391	0.04105
391.5	0.04242
392	0.03998
392.5	0.03872
393	0.03839
393.5	0.03743
394	0.03751
394.5	0.03999
395	0.04064
395.5	0.04194
396	0.0426
396.5	0.0431
397	0.04267
397.5	0.0439
398	0.0439
398.5	0.04374
399	0.04219
399.5	0.04198
400	0.0419
400.5	0.0408
401	0.04009
401.5	0.04164
402	0.04153
402.5	0.04202
403	0.0422
403.5	0.04311
404	0.04222
404.5	0.04115
405	0.04085
405.5	0.04103
406	0.0416
406.5	0.04276
407	0.04319
407.5	0.04283
408	0.04257
408.5	0.04209
409	0.04103
409.5	0.04293
410	0.043
410.5	0.04418
411	0.04326
411.5	0.04439
412	0.04255
412.5	0.04226
413	0.04239
413.5	0.04313
414	0.04153
414.5	0.04227
415	0.04235
415.5	0.04071
416	0.0403
416.5	0.04045
417	0.03974
417.5	0.04056
418	0.04135
418.5	0.0416
419	0.04181
419.5	0.04149
420	0.0407
420.5	0.04044
421	0.0395
421.5	0.03894
422	0.03982
422.5	0.03967
423	0.03993
423.5	0.04003
424	0.03925
424.5	0.03859
425	0.03777
425.5	0.03662
426	0.03741
426.5	0.03808
427	0.03869
427.5	0.03882
428	0.03936
428.5	0.03869
429	0.03897
429.5	0.03867
430	0.03833
430.5	0.03711
431	0.03698
431.5	0.03694
432	0.03663
432.5	0.03699
433	0.03904
433.5	0.0383
434	0.03826
434.5	0.03801
435	0.03885
435.5	0.03787
436	0.03874
436.5	0.03806
437	0.03819
437.5	0.03756
438	0.03753
438.5	0.03747
439	0.03735
439.5	0.03682
440	0.03722
440.5	0.03729
441	0.03821
441.5	0.03919
442	0.03968
442.5	0.03894
443	0.0391
443.5	0.03851
444	0.03747
444.5	0.03723
445	0.03728
445.5	0.03679
446	0.03607
446.5	0.03603
447	0.03608
447.5	0.03524
448	0.03471
448.5	0.03529
449	0.03563
449.5	0.03495
450	0.03631
450.5	0.03715
451	0.03698
451.5	0.03707
452	0.03705
452.5	0.03645
453	0.03634
453.5	0.03613
454	0.03629
454.5	0.03645
455	0.03664
455.5	0.03548
456	0.03522
456.5	0.03487
457	0.03544
457.5	0.0353
458	0.0359
458.5	0.03629
459	0.03673
459.5	0.03664
460	0.03643
460.5	0.03623
461	0.0362
461.5	0.0358
462	0.03621
462.5	0.03527
463	0.03579
463.5	0.03494
464	0.03583
464.5	0.0349
465	0.03575
465.5	0.0345
466	0.03462
466.5	0.03302
467	0.03352
467.5	0.03275
468	0.03303
468.5	0.03318
469	0.03305
469.5	0.03232
470	0.03284
470.5	0.03317
471	0.0326
471.5	0.03227
472	0.03218
472.5	0.0324
473	0.0319
473.5	0.0328
474	0.0339
474.5	0.03303
475	0.03201
475.5	0.03219
476	0.03201
476.5	0.03084
477	0.03229
477.5	0.03275
478	0.03356
478.5	0.03341
479	0.03319
479.5	0.0328
480	0.03285
480.5	0.03241
481	0.03233
481.5	0.03312
482	0.03292
482.5	0.03309
483	0.03327
483.5	0.03283
484	0.03247
484.5	0.03217
485	0.0324
485.5	0.03211
486	0.03215
486.5	0.03287
487	0.03228
487.5	0.03199
488	0.03172
488.5	0.03214
489	0.03212
489.5	0.03329
490	0.03366
490.5	0.03287
491	0.03334
491.5	0.03316
492	0.03191
492.5	0.03096
493	0.03038
493.5	0.02957
494	0.02907
494.5	0.02954
495	0.03054
495.5	0.03127
496	0.03098
496.5	0.03132
497	0.03185
497.5	0.03146
498	0.03194
498.5	0.03217
499	0.03199
499.5	0.03175
500	0.03128
500.5	0.03114
501	0.03069
501.5	0.03072
502	0.0304
502.5	0.03049
503	0.03013
503.5	0.03015
504	0.0294
504.5	0.02948
505	0.02837
505.5	0.0283
506	0.02794
506.5	0.02792
507	0.02739
507.5	0.02778
508	0.02776
508.5	0.02819
509	0.02912
509.5	0.02931
510	0.02898
510.5	0.02894
511	0.02827
511.5	0.02847
512	0.0285
512.5	0.0288
513	0.02901
513.5	0.02868
514	0.02726
514.5	0.02708
515	0.02645
515.5	0.02561
516	0.02636
516.5	0.02722
517	0.0271
517.5	0.02808
518	0.0282
518.5	0.0278
519	0.02682
519.5	0.02665
520	0.02596
520.5	0.02645
521	0.02653
521.5	0.02649
522	0.02621
522.5	0.0265
523	0.0268
523.5	0.02735
524	0.02768
524.5	0.02755
525	0.02724
525.5	0.02688
526	0.02669
526.5	0.02689
527	0.02774
527.5	0.0272
528	0.0265
528.5	0.02636
529	0.02674
529.5	0.02623
530	0.02754
530.5	0.02815
531	0.02739
531.5	0.02671
532	0.0265
532.5	0.0259
533	0.02448
533.5	0.02438
534	0.02445
534.5	0.02436
535	0.02392
535.5	0.02543
536	0.02624
536.5	0.02591
537	0.02522
537.5	0.02579
538	0.02489
538.5	0.02384
539	0.02383
539.5	0.02462
540	0.02476
540.5	0.0244
541	0.0246
541.5	0.0244
542	0.02402
542.5	0.02401
543	0.02473
543.5	0.02445
544	0.0244
544.5	0.02433
545	0.02386
545.5	0.02418
546	0.02455
546.5	0.02441
547	0.02407
547.5	0.02393
548	0.02359
548.5	0.02366
549	0.02365
549.5	0.02453
550	0.02409
550.5	0.02339
551	0.0233
551.5	0.02391
552	0.02389
552.5	0.02344
553	0.02379
553.5	0.02376
554	0.02284
554.5	0.02209
555	0.02222
555.5	0.02167
556	0.02106
556.5	0.02165
557	0.02129
557.5	0.02086
558	0.02065
558.5	0.02086
559	0.0199
559.5	0.02029
560	0.02117
560.5	0.02191
561	0.0218
561.5	0.02258
562	0.02326
562.5	0.02284
563	0.02223
563.5	0.02177
564	0.02099
564.5	0.02035
565	0.02054
565.5	0.01993
566	0.02032
566.5	0.02008
567	0.02028
567.5	0.01985
568	0.02019
568.5	0.01987
569	0.02036
569.5	0.01953
570	0.01918
570.5	0.01903
571	0.01919
571.5	0.01962
572	0.0191
572.5	0.01949
573	0.01867
573.5	0.0188
574	0.01784
574.5	0.01876
575	0.01821
575.5	0.01942
576	0.01894
576.5	0.01876
577	0.01807
577.5	0.01791
578	0.01763
578.5	0.01756
579	0.01748
579.5	0.01742
580	0.0171
580.5	0.01733
581	0.01704
581.5	0.01687
582	0.01675
582.5	0.01724
583	0.01676
583.5	0.01639
584	0.01701
584.5	0.01728
585	0.01683
585.5	0.01746
586	0.01826
586.5	0.01765
587	0.01734
587.5	0.01755
588	0.01719
588.5	0.017
589	0.01719
589.5	0.01727
590	0.01725
590.5	0.01617
591	0.01586
591.5	0.01626
592	0.01652
592.5	0.01625
593	0.01637
593.5	0.01574
594	0.01466
594.5	0.01438
595	0.01447
595.5	0.0146
596	0.01556
596.5	0.01554
597	0.01471
597.5	0.01489
598	0.01555
598.5	0.01487
599	0.01477
599.5	0.0149
600	0.01389
600.5	0.01339
601	0.01315
601.5	0.01307
602	0.01386
602.5	0.01431
603	0.01419
603.5	0.01374
604	0.01305
604.5	0.01239
605	0.01179
605.5	0.01144
606	0.01156
606.5	0.01252
607	0.01226
607.5	0.01264
608	0.01255
608.5	0.01294
609	0.01259
609.5	0.013
610	0.01323
610.5	0.01285
611	0.01249
611.5	0.01298
612	0.01227
612.5	0.01217
613	0.01265
613.5	0.0123
614	0.01143
614.5	0.01194
615	0.01089
615.5	0.01093
616	0.01105
616.5	0.01104
617	0.00996
617.5	0.01063
618	0.01035
618.5	0.01048
619	0.01039
619.5	0.01071
620	0.0106
620.5	0.0098
621	0.00973
621.5	0.01002
622	0.00983
622.5	0.00963
623	0.00938
623.5	0.00987
624	0.00925
624.5	0.01037
625	0.01001
625.5	0.0093
626	0.00796
626.5	0.00866
627	0.0079
627.5	0.00826
628	0.00892
628.5	0.00926
629	0.00834
629.5	0.00782
630	0.00733
630.5	0.00795
631	0.00818
631.5	0.00758
632	0.00764
632.5	0.00811
633	0.00816
633.5	0.00809
634	0.00866
634.5	0.00845
635	0.0079
635.5	0.00737
636	0.00648
636.5	0.00552
637	0.00498
637.5	0.00538
638	0.00582
638.5	0.00619
639	0.00706
639.5	0.00701
640	0.00666
640.5	0.00609
641	0.00596
641.5	0.006
642	0.0064
642.5	0.00603
643	0.00607
643.5	0.00577
644	0.00585
644.5	0.00575
645	0.00512
645.5	0.00498
646	0.00485
646.5	0.00477
647	0.00479
647.5	0.00537
648	0.00505
648.5	0.00544
649	0.00564
649.5	0.00637
650	0.00667
650.5	0.00695
651	0.00696
651.5	0.00703
652	0.00638
652.5	0.00697
653	0.00708
653.5	0.00713
654	0.00698
654.5	0.00719
655	0.00617
655.5	0.00628
656	0.00721
656.5	0.00672
657	0.00672
657.5	0.00702
658	0.00714
658.5	0.00592
659	0.00681
659.5	0.00727
660	0.00711
660.5	0.00656
661	0.00649
661.5	0.00603
662	0.00498
662.5	0.00517
663	0.00592
663.5	0.00626
664	0.00589
664.5	0.00579
665	0.00601
665.5	0.0062
666	0.00594
666.5	0.00571
667	0.00576
667.5	0.00502
668	0.00423
668.5	0.00481
669	0.00458
669.5	0.00613
670	0.00582
670.5	0.00538
671	0.00451
671.5	0.00341
672	0.00168
672.5	0.0025
673	0.00351
673.5	0.00448
674	0.00566
674.5	0.006
675	0.00571
675.5	0.00584
676	0.00542
676.5	0.00565
677	0.00617
677.5	0.00634
678	0.00624
678.5	0.00561
679	0.00574
679.5	0.00479
680	0.00491
680.5	0.00431
681	0.00456
681.5	0.00372
682	0.00486
682.5	0.00458
683	0.00301
683.5	0.00235
684	0.00435
684.5	0.00257
685	0.00248
685.5	0.00393
686	0.00558
686.5	0.00511
687	0.00632
687.5	0.00591
688	0.00557
688.5	0.005
689	0.00422
689.5	0.00474
690	0.00458
690.5	0.00375
691	0.00317
691.5	0.00379
692	0.00322
692.5	0.00416
693	0.00543
693.5	0.00496
694	0.00352
694.5	0.0028
695	0.00171
695.5	0.00129
696	0.0003
696.5	-0.00044
697	-0.00034
697.5	-0.0008
698	-0.0025
698.5	-0.00191
699	-0.00131
699.5	-0.00211
700	-0.00105
700.5	0.00146
701	0.00264
701.5	0.00315
702	0.0048
702.5	0.00498
703	0.00366
703.5	0.00369
704	0.00424
704.5	0.00403
705	0.00321
705.5	0.00483
706	0.0044
706.5	0.00433
707	0.00536
707.5	0.00684
708	0.00688
708.5	0.00849
709	0.00832
709.5	0.00665
710	0.0065
710.5	0.00547
711	0.00384
711.5	0.00343
712	0.00376
712.5	0.00367
713	0.00266
713.5	0.00311
714	0.00344
714.5	0.00366
715	0.00288
715.5	0.00345
716	0.00279
716.5	0.00241
717	0.00379
717.5	0.00254
718	0.00292
718.5	0.00286
719	0.00404
719.5	0.00256
720	0.00463
720.5	0.00529
721	0.00523
721.5	0.00516
722	0.00382
722.5	0.0038
723	0.00482
723.5	0.00581
724	0.00433
724.5	0.00581
725	0.00569
725.5	0.00399
726	0.00421
726.5	0.00478
727	0.00456
727.5	0.00353
728	0.00344
728.5	0.00214
729	0.00248
729.5	0.00305
730	0.0055
730.5	0.00401
731	0.00394
731.5	0.00404
732	0.00295
732.5	0.00076
733	0.00284
733.5	0.00394
734	0.00274
734.5	0.00382
735	0.00454
735.5	0.00498
736	0.00426
736.5	0.00472
737	0.00248
737.5	0.00258
738	0.0002
738.5	2e-05
739	-0.00017
739.5	-4e-05
740	3e-05
740.5	0.00028
741	-0.00016
741.5	0.00034
742	0.00225
742.5	0.00115
743	0.00179
743.5	0.00187
744	0.00209
744.5	0.00189
745	0.00211
745.5	0.0027
746	0.0033
746.5	0.00184
747	0.002
747.5	0.00402
748	0.00125
748.5	0.00108
749	0.00162
749.5	0.00252
750	-0.00019
750.5	0.00096
751	0.00061
751.5	0.00247
752	0.00045
752.5	0.0018
753	0.00317
753.5	0.0054
754	0.00275
754.5	0.00403
755	0.00449
755.5	0.00499
756	0.00321
756.5	0.00523
757	0.00468
757.5	0.00373
758	0.00347
758.5	0.00312
759	0.00387
759.5	0.002
760	0.00141
760.5	-0.00017
761	0.00014
761.5	-0.00203
762	-0.00118
762.5	1e-05
763	0.00186
763.5	0.00272
764	0.00178
764.5	0.00165
765	0.00098
765.5	0.00238
766	0.00316
766.5	0.00573
767	0.00898
767.5	0.009
768	0.00866
768.5	0.00661
769	0.00339
769.5	-0.0004
770	-0.00137
770.5	-0.00302
771	-0.00328
771.5	0.0008
772	0.00323
772.5	0.00443
773	0.00348
773.5	0.00313
774	0.00147
774.5	-0.00063
775	-8e-05
775.5	8e-05
776	0.00162
776.5	0.00319
777	0.00464
777.5	0.00406
778	0.00443
778.5	0.00477
779	0.00276
779.5	0.00281
780	0.0038
780.5	0.00205
781	0.00169
781.5	0.00269
782	0.00205
782.5	0.00168
783	0.00276
783.5	0.00457
784	0.00268
784.5	0.00051
785	-0.00029
785.5	0.00168
786	-0.00171
786.5	-0.00017
787	0.00131
787.5	0.00154
788	0.00157
788.5	0.00438
789	0.00352
789.5	0.00346
790	0.00366
790.5	0.00212
791	0.00073
791.5	0.00258
792	0.00327
792.5	0.00091
793	0.00214
793.5	0.00186
794	0.00152
794.5	0.00053
795	0.00366
795.5	0.00086
796	0.0001
796.5	0.00016
797	0.00107
797.5	-9e-05
798	0.00331
798.5	0.00281
799	0.0009
799.5	0.00032
800	-0.00074

## Sheet: 4CeOx-Ni
UV-Vis
Wavelength	Intensity
190	-0.58199
190.5	-0.53258
191	1.61227
191.5	1.65924
192	1.77037
192.5	1.70943
193	1.70755
193.5	-0.32005
194	-0.28705
194.5	-0.29116
195	-0.27429
195.5	-0.21078
196	-0.25253
196.5	-0.19896
197	-0.21384
197.5	-0.19382
198	-0.21891
198.5	-0.20031
199	-0.24319
199.5	-0.27591
200	-0.27745
200.5	-0.28063
201	-0.28098
201.5	-0.26362
202	-0.2382
202.5	-0.23986
203	-0.23454
203.5	-0.22528
204	-0.20496
204.5	-0.22841
205	-0.21478
205.5	-0.20145
206	-0.20506
206.5	-0.21887
207	-0.19358
207.5	-0.19798
208	-0.20223
208.5	-0.19575
209	-0.2081
209.5	-0.21158
210	-0.21021
210.5	-0.19898
211	-0.19177
211.5	-0.1816
212	-0.17872
212.5	-0.18654
213	-0.19059
213.5	-0.20593
214	-0.21685
214.5	-0.22903
215	-0.22042
215.5	-0.22479
216	-0.21804
216.5	-0.21894
217	-0.20873
217.5	-0.22051
218	-0.2248
218.5	-0.22733
219	-0.23265
219.5	-0.24023
220	-0.23221
220.5	-0.23176
221	-0.24163
221.5	-0.24329
222	-0.24763
222.5	-0.25273
223	-0.25495
223.5	-0.25474
224	-0.25213
224.5	-0.25237
225	-0.25496
225.5	-0.25646
226	-0.25707
226.5	-0.26008
227	-0.26057
227.5	-0.26019
228	-0.25865
228.5	-0.2562
229	-0.25155
229.5	-0.25755
230	-0.25712
230.5	-0.25625
231	-0.2576
231.5	-0.26019
232	-0.25405
232.5	-0.25503
233	-0.25632
233.5	-0.25551
234	-0.25279
234.5	-0.25453
235	-0.24783
235.5	-0.23988
236	-0.23461
236.5	-0.23608
237	-0.2319
237.5	-0.23115
238	-0.23641
238.5	-0.23488
239	-0.23466
239.5	-0.23063
240	-0.23338
240.5	-0.22928
241	-0.22679
241.5	-0.22289
242	-0.2209
242.5	-0.21198
243	-0.20979
243.5	-0.20776
244	-0.2043
244.5	-0.20397
245	-0.2025
245.5	-0.19816
246	-0.19649
246.5	-0.19229
247	-0.18578
247.5	-0.18226
248	-0.17847
248.5	-0.17591
249	-0.17452
249.5	-0.17431
250	-0.17362
250.5	-0.17229
251	-0.16921
251.5	-0.16321
252	-0.15694
252.5	-0.15315
253	-0.14797
253.5	-0.14541
254	-0.14304
254.5	-0.14037
255	-0.13924
255.5	-0.13926
256	-0.13529
256.5	-0.13167
257	-0.1307
257.5	-0.12623
258	-0.12061
258.5	-0.11825
259	-0.11707
259.5	-0.11438
260	-0.11239
260.5	-0.11101
261	-0.10841
261.5	-0.1065
262	-0.10405
262.5	-0.10354
263	-0.102
263.5	-0.09881
264	-0.09849
264.5	-0.0962
265	-0.09122
265.5	-0.08796
266	-0.08552
266.5	-0.08054
267	-0.0785
267.5	-0.07854
268	-0.07874
268.5	-0.07736
269	-0.07746
269.5	-0.07661
270	-0.07609
270.5	-0.07291
271	-0.0731
271.5	-0.0687
272	-0.06835
272.5	-0.06631
273	-0.06481
273.5	-0.06449
274	-0.06577
274.5	-0.06254
275	-0.06284
275.5	-0.0671
276	-0.06397
276.5	-0.06406
277	-0.06464
277.5	-0.05965
278	-0.0545
278.5	-0.05313
279	-0.05231
279.5	-0.05166
280	-0.05263
280.5	-0.05179
281	-0.05187
281.5	-0.04961
282	-0.04788
282.5	-0.04813
283	-0.04801
283.5	-0.04778
284	-0.04802
284.5	-0.04831
285	-0.04529
285.5	-0.04571
286	-0.04481
286.5	-0.04347
287	-0.04342
287.5	-0.04584
288	-0.0437
288.5	-0.0446
289	-0.0469
289.5	-0.04528
290	-0.04581
290.5	-0.04644
291	-0.0462
291.5	-0.04556
292	-0.04614
292.5	-0.0447
293	-0.04569
293.5	-0.04563
294	-0.04279
294.5	-0.04062
295	-0.03799
295.5	-0.03781
296	-0.03619
296.5	-0.03717
297	-0.03702
297.5	-0.03783
298	-0.03916
298.5	-0.03887
299	-0.03706
299.5	-0.03894
300	-0.03906
300.5	-0.03356
301	-0.03433
301.5	-0.03575
302	-0.03386
302.5	-0.03188
303	-0.03555
303.5	-0.0338
304	-0.03218
304.5	-0.02864
305	-0.02981
305.5	-0.02613
306	-0.0252
306.5	-0.02668
307	-0.03026
307.5	-0.03036
308	-0.03238
308.5	-0.03035
309	-0.02891
309.5	-0.02857
310	-0.02821
310.5	-0.02512
311	-0.02547
311.5	-0.02588
312	-0.02459
312.5	-0.02235
313	-0.02252
313.5	-0.02266
314	-0.02258
314.5	-0.02198
315	-0.02289
315.5	-0.02033
316	-0.01979
316.5	-0.01947
317	-0.01774
317.5	-0.01531
318	-0.02004
318.5	-0.01933
319	-0.01717
319.5	-0.01897
320	-0.01922
320.5	-0.01558
321	-0.01564
321.5	-0.01412
322	-0.01102
322.5	-0.01155
323	-0.01169
323.5	-0.0111
324	-0.01019
324.5	-0.00616
325	-0.00637
325.5	-0.00894
326	-0.00874
326.5	-0.01196
327	-0.01847
327.5	-0.01664
328	-0.01332
328.5	-0.01457
329	-0.01173
329.5	-0.01073
330	-0.01101
330.5	-0.00905
331	-0.00683
331.5	-0.00719
332	-0.00823
332.5	-0.0071
333	-0.00893
333.5	-0.01251
334	-0.01453
334.5	-0.0126
335	-0.01357
335.5	-0.01239
336	-0.00873
336.5	-0.00781
337	-0.00937
337.5	-0.00723
338	-0.00787
338.5	-0.00933
339	-0.00836
339.5	-0.00807
340	-0.01294
340.5	-0.01535
341	-0.01555
341.5	-0.0141
342	-0.01221
342.5	-0.00993
343	-0.00935
343.5	-0.009
344	-0.01134
344.5	-0.01111
345	-0.00984
345.5	-0.0091
346	-0.0076
346.5	-0.00364
347	-0.00478
347.5	-0.00353
348	-0.0024
348.5	-0.00096
349	-0.00316
349.5	-0.0019
350	-0.002
350.5	-0.00025
351	-0.00122
351.5	0.00061
352	0.00212
352.5	0.00102
353	-1e-05
353.5	-0.00117
354	-0.00297
354.5	-0.00564
355	-0.00369
355.5	-0.00113
356	0.00031
356.5	0.00149
357	0.00219
357.5	0.00088
358	0.00043
358.5	-0.00032
359	-0.00071
359.5	0.00115
360	0.00156
360.5	-0.00013
361	-0.00026
361.5	-0.00011
362	-0.00139
362.5	-0.004
363	-0.00203
363.5	0.0003
364	0.00138
364.5	0.00397
365	0.00787
365.5	0.00897
366	0.00926
366.5	0.00901
367	0.01009
367.5	0.01112
368	0.01007
368.5	0.00969
369	0.01084
369.5	0.01023
370	0.00853
370.5	0.00796
371	0.00864
371.5	0.00674
372	0.00494
372.5	0.00307
373	0.00128
373.5	0.00031
374	0.00042
374.5	-0.00081
375	0.00164
375.5	0.00164
376	0.00129
376.5	3e-05
377	0.00207
377.5	0.00052
378	0.00096
378.5	0.00051
379	0.00315
379.5	0.00325
380	0.00419
380.5	0.00589
381	0.00644
381.5	0.00549
382	0.00654
382.5	0.00728
383	0.00692
383.5	0.00799
384	0.00902
384.5	0.00779
385	0.00695
385.5	0.00668
386	0.00409
386.5	0.00491
387	0.00432
387.5	0.00468
388	0.00558
388.5	0.00745
389	0.00694
389.5	0.00698
390	0.00795
390.5	0.00916
391	0.00882
391.5	0.00842
392	0.00948
392.5	0.00867
393	0.00744
393.5	0.00821
394	0.00714
394.5	0.0066
395	0.00776
395.5	0.00704
396	0.00684
396.5	0.00852
397	0.00799
397.5	0.00733
398	0.00867
398.5	0.00848
399	0.00801
399.5	0.00901
400	0.01004
400.5	0.00919
401	0.00951
401.5	0.00925
402	0.00907
402.5	0.00882
403	0.00936
403.5	0.00991
404	0.01067
404.5	0.01078
405	0.01101
405.5	0.01195
406	0.01188
406.5	0.01303
407	0.01196
407.5	0.01134
408	0.0103
408.5	0.00988
409	0.00963
409.5	0.01047
410	0.01001
410.5	0.01062
411	0.0085
411.5	0.00703
412	0.00745
412.5	0.00747
413	0.00653
413.5	0.00863
414	0.00877
414.5	0.00948
415	0.0104
415.5	0.00959
416	0.00902
416.5	0.0096
417	0.00917
417.5	0.00868
418	0.00854
418.5	0.00862
419	0.00832
419.5	0.00798
420	0.00745
420.5	0.00864
421	0.00953
421.5	0.0081
422	0.00716
422.5	0.00723
423	0.00674
423.5	0.00579
424	0.00699
424.5	0.00793
425	0.00763
425.5	0.00749
426	0.00815
426.5	0.00816
427	0.00793
427.5	0.00757
428	0.00857
428.5	0.00852
429	0.00771
429.5	0.00745
430	0.00774
430.5	0.00807
431	0.00764
431.5	0.00828
432	0.00791
432.5	0.00828
433	0.0074
433.5	0.00734
434	0.00711
434.5	0.00786
435	0.00745
435.5	0.00719
436	0.00771
436.5	0.00713
437	0.00715
437.5	0.00905
438	0.01011
438.5	0.0092
439	0.00938
439.5	0.00977
440	0.00876
440.5	0.00867
441	0.00921
441.5	0.0102
442	0.01
442.5	0.00905
443	0.00859
443.5	0.00815
444	0.0078
444.5	0.00717
445	0.0078
445.5	0.00788
446	0.00882
446.5	0.00847
447	0.0093
447.5	0.00904
448	0.00887
448.5	0.00839
449	0.0089
449.5	0.00847
450	0.00859
450.5	0.00904
451	0.00991
451.5	0.00936
452	0.0097
452.5	0.00994
453	0.00995
453.5	0.00903
454	0.00918
454.5	0.00891
455	0.00852
455.5	0.00812
456	0.00833
456.5	0.0086
457	0.00822
457.5	0.00842
458	0.00761
458.5	0.00784
459	0.00835
459.5	0.00891
460	0.00898
460.5	0.00944
461	0.00877
461.5	0.00822
462	0.00779
462.5	0.00778
463	0.00848
463.5	0.00924
464	0.00941
464.5	0.00948
465	0.0094
465.5	0.00872
466	0.00805
466.5	0.00738
467	0.00728
467.5	0.00712
468	0.00755
468.5	0.00784
469	0.00807
469.5	0.00798
470	0.00787
470.5	0.00734
471	0.00721
471.5	0.00686
472	0.00651
472.5	0.00641
473	0.00561
473.5	0.00546
474	0.00587
474.5	0.00573
475	0.00616
475.5	0.00667
476	0.00693
476.5	0.00668
477	0.00738
477.5	0.007
478	0.00697
478.5	0.0064
479	0.00611
479.5	0.00584
480	0.0062
480.5	0.0068
481	0.00673
481.5	0.00719
482	0.00713
482.5	0.00713
483	0.00736
483.5	0.00718
484	0.00732
484.5	0.00763
485	0.00739
485.5	0.00721
486	0.00812
486.5	0.00875
487	0.00866
487.5	0.00873
488	0.00892
488.5	0.00878
489	0.008
489.5	0.00821
490	0.00851
490.5	0.00781
491	0.00793
491.5	0.00796
492	0.00753
492.5	0.00759
493	0.00775
493.5	0.007
494	0.00701
494.5	0.00651
495	0.00621
495.5	0.00637
496	0.00742
496.5	0.00811
497	0.00912
497.5	0.00933
498	0.00804
498.5	0.00739
499	0.00709
499.5	0.00659
500	0.00606
500.5	0.00696
501	0.00754
501.5	0.00692
502	0.00621
502.5	0.00645
503	0.00637
503.5	0.0058
504	0.00627
504.5	0.00724
505	0.00733
505.5	0.00794
506	0.00838
506.5	0.00835
507	0.00852
507.5	0.00911
508	0.00848
508.5	0.00823
509	0.00808
509.5	0.00831
510	0.00692
510.5	0.00653
511	0.00549
511.5	0.00647
512	0.00508
512.5	0.006
513	0.00631
513.5	0.00758
514	0.00638
514.5	0.00629
515	0.0063
515.5	0.00639
516	0.00598
516.5	0.00586
517	0.00696
517.5	0.00626
518	0.00637
518.5	0.00549
519	0.00575
519.5	0.00574
520	0.00733
520.5	0.00631
521	0.00703
521.5	0.00683
522	0.00702
522.5	0.0063
523	0.00714
523.5	0.00719
524	0.0074
524.5	0.00677
525	0.00636
525.5	0.00577
526	0.00557
526.5	0.00548
527	0.00569
527.5	0.00487
528	0.00501
528.5	0.00544
529	0.0056
529.5	0.00498
530	0.00462
530.5	0.00629
531	0.00536
531.5	0.00464
532	0.00473
532.5	0.00575
533	0.00451
533.5	0.00549
534	0.00629
534.5	0.007
535	0.00691
535.5	0.00725
536	0.00726
536.5	0.00684
537	0.00642
537.5	0.00663
538	0.00665
538.5	0.00585
539	0.00569
539.5	0.00558
540	0.00497
540.5	0.00441
541	0.00493
541.5	0.00457
542	0.00445
542.5	0.00443
543	0.00485
543.5	0.00462
544	0.00436
544.5	0.00494
545	0.00575
545.5	0.00564
546	0.00569
546.5	0.00609
547	0.00561
547.5	0.00545
548	0.00464
548.5	0.00434
549	0.00445
549.5	0.00384
550	0.00393
550.5	0.00547
551	0.00596
551.5	0.00611
552	0.00656
552.5	0.00583
553	0.00535
553.5	0.00521
554	0.00433
554.5	0.00444
555	0.00509
555.5	0.00494
556	0.00474
556.5	0.00579
557	0.00578
557.5	0.0048
558	0.00392
558.5	0.00446
559	0.00413
559.5	0.00417
560	0.00493
560.5	0.0053
561	0.00452
561.5	0.00527
562	0.00563
562.5	0.00556
563	0.00543
563.5	0.00548
564	0.00488
564.5	0.00423
565	0.00355
565.5	0.00326
566	0.00362
566.5	0.00356
567	0.00346
567.5	0.00383
568	0.00467
568.5	0.00407
569	0.00349
569.5	0.00323
570	0.00297
570.5	0.00195
571	0.00265
571.5	0.00318
572	0.00331
572.5	0.00374
573	0.00478
573.5	0.00415
574	0.00357
574.5	0.00385
575	0.00363
575.5	0.00319
576	0.00338
576.5	0.00291
577	0.00248
577.5	0.00235
578	0.0023
578.5	0.0019
579	0.0023
579.5	0.00229
580	0.00163
580.5	0.00171
581	0.00189
581.5	0.00206
582	0.00152
582.5	0.00214
583	0.00161
583.5	0.00085
584	0.00074
584.5	0.00202
585	0.00168
585.5	0.00269
586	0.00337
586.5	0.0036
587	0.00242
587.5	0.00285
588	0.00144
588.5	0.00113
589	0.00147
589.5	0.00174
590	0.00153
590.5	0.00126
591	0.00172
591.5	0.00132
592	0.0015
592.5	0.00216
593	0.00339
593.5	0.00278
594	0.00233
594.5	0.00254
595	0.00174
595.5	0.00175
596	0.00277
596.5	0.00286
597	0.00243
597.5	0.00267
598	0.00255
598.5	0.00152
599	0.00171
599.5	0.00126
600	9e-05
600.5	-0.00078
601	-0.00057
601.5	-0.00066
602	-0.00023
602.5	6e-05
603	-0.00031
603.5	-0.00092
604	-0.00091
604.5	-0.0008
605	0.00013
605.5	0.0003
606	0.00094
606.5	-1e-05
607	-5e-05
607.5	-0.00089
608	-0.00044
608.5	-0.00116
609	-0.00051
609.5	0.00019
610	-3e-05
610.5	-0.00026
611	0.00029
611.5	0.00024
612	-0.00081
612.5	-0.00023
613	5e-05
613.5	-0.00044
614	-0.00133
614.5	-0.0023
615	-0.0022
615.5	-0.00324
616	-0.00317
616.5	-0.00152
617	-0.00081
617.5	-0.00228
618	-0.00159
618.5	-0.00192
619	-0.00226
619.5	-0.00244
620	-0.00186
620.5	-0.00152
621	-0.00074
621.5	-0.001
622	-0.00055
622.5	-1e-05
623	-0.00047
623.5	-0.00115
624	-0.00095
624.5	-0.00136
625	-0.00217
625.5	-0.00212
626	-0.00243
626.5	-0.0028
627	-0.00296
627.5	-0.00232
628	-0.00325
628.5	-0.00211
629	-0.00221
629.5	-0.00251
630	-0.00271
630.5	-0.00284
631	-0.00327
631.5	-0.00445
632	-0.00425
632.5	-0.00482
633	-0.00392
633.5	-0.0038
634	-0.00196
634.5	-0.00184
635	-0.00178
635.5	-0.00215
636	-0.00301
636.5	-0.00416
637	-0.00376
637.5	-0.00306
638	-0.00241
638.5	-0.00133
639	-0.00071
639.5	-0.00155
640	-0.00244
640.5	-0.00328
641	-0.00489
641.5	-0.00574
642	-0.00578
642.5	-0.00581
643	-0.00571
643.5	-0.00507
644	-0.00475
644.5	-0.00398
645	-0.00444
645.5	-0.00427
646	-0.00487
646.5	-0.00549
647	-0.00501
647.5	-0.00376
648	-0.00398
648.5	-0.00315
649	-0.00271
649.5	-0.00307
650	-0.00308
650.5	-0.0023
651	-0.00339
651.5	-0.00304
652	-0.00304
652.5	-0.00215
653	-0.00144
653.5	0
654	0.00095
654.5	0.00106
655	0.0003
655.5	-0.00058
656	-0.00044
656.5	-0.00137
657	-0.00147
657.5	-0.00103
658	-0.00109
658.5	-0.00105
659	-0.00094
659.5	-0.00081
660	-0.00074
660.5	-0.00098
661	-0.00178
661.5	-0.00187
662	-0.00231
662.5	-0.00261
663	-0.00283
663.5	-0.00215
664	-0.00242
664.5	-0.00225
665	-0.00271
665.5	-0.00177
666	-0.00268
666.5	-0.00306
667	-0.00239
667.5	-0.00276
668	-0.00304
668.5	-0.00139
669	-0.00017
669.5	-0.00063
670	0.0002
670.5	-0.00067
671	-0.00241
671.5	-0.0025
672	-0.00207
672.5	-0.00253
673	-0.00228
673.5	-0.00216
674	-0.00249
674.5	-0.00369
675	-0.0039
675.5	-0.00265
676	-0.00213
676.5	-0.00251
677	-0.00191
677.5	-0.00105
678	-0.00085
678.5	-0.00136
679	-0.00031
679.5	0.00025
680	0.00028
680.5	-0.00097
681	-0.00117
681.5	-0.00225
682	-0.00157
682.5	-0.00237
683	-0.00137
683.5	0.00061
684	0.00045
684.5	-0.00026
685	0.00138
685.5	-0.00025
686	-0.00066
686.5	-0.00028
687	-0.00066
687.5	-0.00297
688	-0.00217
688.5	-0.00205
689	-0.00153
689.5	-0.00099
690	-0.00035
690.5	-0.00054
691	-0.0014
691.5	-0.00141
692	-0.00262
692.5	-0.00253
693	-0.00295
693.5	-0.00341
694	-0.00368
694.5	-0.00374
695	-0.00429
695.5	-0.00345
696	-0.00313
696.5	-0.00253
697	-0.00264
697.5	-0.00218
698	-0.00227
698.5	-0.00277
699	-0.00422
699.5	-0.00388
700	-0.00465
700.5	-0.00529
701	-0.00417
701.5	-0.00298
702	-0.00266
702.5	-0.00128
703	-0.00012
703.5	-0.00072
704	-0.00075
704.5	-0.00028
705	-0.00073
705.5	-0.00112
706	-0.00057
706.5	-0.00022
707	-0.00036
707.5	0.00143
708	0.002
708.5	0.00203
709	0.00221
709.5	0.00267
710	0.00175
710.5	0.00169
711	0.00118
711.5	0.00111
712	0.00136
712.5	0.00059
713	0.00079
713.5	0.00086
714	0.00093
714.5	0.001
715	0.00121
715.5	0.00023
716	-7e-05
716.5	-0.00048
717	-0.0003
717.5	-0.00059
718	-0.00087
718.5	0.00036
719	0.0002
719.5	-0.00094
720	-0.00064
720.5	0.00103
721	0.00164
721.5	0.0028
722	0.00211
722.5	0.00226
723	0.00185
723.5	0.00164
724	0.00088
724.5	0.0017
725	0.00136
725.5	0.00045
726	-0.00061
726.5	-0.00104
727	-0.00055
727.5	-0.00085
728	-0.00091
728.5	-0.00103
729	-0.00132
729.5	0.0002
730	0.00151
730.5	0.00059
731	0.00032
731.5	0.00065
732	-0.00046
732.5	-0.00127
733	0.00074
733.5	0.00144
734	0.00163
734.5	0.00095
735	0.00255
735.5	0.0012
736	0.00094
736.5	0.00096
737	0.00094
737.5	-0.00099
738	-0.00067
738.5	0.0002
739	-0.00018
739.5	-0.0001
740	0.00046
740.5	0.00133
741	-0.00144
741.5	-0.00174
742	-0.00173
742.5	0.00047
743	0.0016
743.5	0.0051
744	0.00596
744.5	0.00868
745	0.00866
745.5	0.00743
746	0.00602
746.5	0.00641
747	0.00402
747.5	0.00112
748	0.00028
748.5	0.00059
749	0.00016
749.5	-0.00013
750	0.0006
750.5	0
751	-0.0003
751.5	7e-05
752	0.00044
752.5	0.00046
753	0.00044
753.5	-0.00031
754	-0.00141
754.5	-0.0012
755	-0.00125
755.5	-0.00095
756	0.0004
756.5	0.00136
757	0.001
757.5	0.00082
758	0.00079
758.5	-0.00088
759	-0.00097
759.5	0.00119
760	0.00151
760.5	0.0023
761	0.00266
761.5	0.00317
762	-0.00025
762.5	-0.00014
763	0.00012
763.5	0.00179
764	0.00027
764.5	0.00304
765	0.00237
765.5	0.00223
766	0.00143
766.5	0.00398
767	0.00285
767.5	0.00355
768	0.00267
768.5	0.00175
769	-0.00068
769.5	-0.00037
770	-0.00099
770.5	-0.001
771	0.00035
771.5	0.00189
772	0.0025
772.5	0.00291
773	0.0022
773.5	0.00162
774	0.00047
774.5	-0.00118
775	-0.00104
775.5	5e-05
776	0.00045
776.5	0.00086
777	0.00242
777.5	0.00141
778	0.00297
778.5	0.00365
779	0.00357
779.5	0.00292
780	0.00513
780.5	0.00522
781	0.00564
781.5	0.00364
782	0.00252
782.5	0.00126
783	0.00109
783.5	-0.00053
784	0.00251
784.5	-0.0001
785	-0.0009
785.5	-0.00369
786	-0.00401
786.5	-0.00407
787	4e-05
787.5	0.00144
788	0.00434
788.5	0.00643
789	0.00661
789.5	0.00802
790	0.01194
790.5	0.00965
791	0.01055
791.5	0.011
792	0.0103
792.5	0.00625
793	0.01073
793.5	0.00692
794	0.00677
794.5	0.00641
795	0.0063
795.5	0.00306
796	0.00679
796.5	0.00618
797	0.00522
797.5	0.00492
798	0.00599
798.5	0.00235
799	0.00217
799.5	0.00248
800	0.00338

## Sheet: 85CeOx-Ni
UV-Vis
Wavelength	Intensity
190	-0.47404
190.5	-0.32588
191	-0.14501
191.5	1.99276
192	2.05737
192.5	2.08251
193	2.15811
193.5	2.15043
194	0.13076
194.5	0.19323
195	0.12972
195.5	0.03054
196	-0.01265
196.5	-0.00514
197	-0.02296
197.5	0.00349
198	-0.0017
198.5	0.00712
199	0.02153
199.5	-0.01543
200	-0.01861
200.5	0.00123
201	0.00017
201.5	-0.00715
202	0.01507
202.5	0.00053
203	-0.00913
203.5	0.00123
204	0.02362
204.5	0.01479
205	0.00504
205.5	0.00574
206	0.00345
206.5	-0.0141
207	0.0017
207.5	0.01562
208	0.02952
208.5	0.03374
209	0.04173
209.5	0.04637
210	0.0437
210.5	0.04085
211	0.03707
211.5	0.0377
212	0.04113
212.5	0.04484
213	0.04091
213.5	0.03896
214	0.03598
214.5	0.03244
215	0.03046
215.5	0.03783
216	0.04413
216.5	0.04541
217	0.04078
217.5	0.03545
218	0.032
218.5	0.01959
219	0.01943
219.5	0.01428
220	0.01118
220.5	0.01706
221	0.0199
221.5	0.01471
222	0.01046
222.5	0.01702
223	0.01237
223.5	0.00799
224	0.00767
224.5	0.0088
225	0.0034
225.5	0.00094
226	0.00331
226.5	0.00774
227	0.00871
227.5	0.01039
228	0.00727
228.5	0.00923
229	0.00094
229.5	0.00072
230	-0.00217
230.5	-0.00021
231	-0.00536
231.5	-0.00052
232	-0.00125
232.5	-0.00067
233	-0.00484
233.5	-0.00154
234	-0.00552
234.5	-0.00486
235	-0.00035
235.5	0.00547
236	0.00748
236.5	0.01029
237	0.00957
237.5	0.01123
238	0.0137
238.5	0.01335
239	0.01514
239.5	0.01966
240	0.0171
240.5	0.01891
241	0.01997
241.5	0.01928
242	0.02181
242.5	0.02682
243	0.02513
243.5	0.02961
244	0.03409
244.5	0.03782
245	0.03843
245.5	0.04204
246	0.04224
246.5	0.04578
247	0.04805
247.5	0.04988
248	0.05347
248.5	0.05614
249	0.05811
249.5	0.05969
250	0.06333
250.5	0.0644
251	0.06596
251.5	0.07043
252	0.07187
252.5	0.07455
253	0.07525
253.5	0.07914
254	0.08111
254.5	0.08361
255	0.08381
255.5	0.08601
256	0.08908
256.5	0.08867
257	0.09183
257.5	0.09382
258	0.09687
258.5	0.09816
259	0.10154
259.5	0.10286
260	0.10499
260.5	0.10805
261	0.10804
261.5	0.10869
262	0.10835
262.5	0.11129
263	0.11095
263.5	0.11341
264	0.11337
264.5	0.11599
265	0.11597
265.5	0.11693
266	0.11643
266.5	0.11963
267	0.11924
267.5	0.12126
268	0.12279
268.5	0.12466
269	0.12518
269.5	0.12617
270	0.12532
270.5	0.1254
271	0.12488
271.5	0.12475
272	0.12546
272.5	0.12603
273	0.12721
273.5	0.12666
274	0.1269
274.5	0.12733
275	0.12692
275.5	0.12646
276	0.1278
276.5	0.12655
277	0.12743
277.5	0.12721
278	0.12463
278.5	0.12585
279	0.12714
279.5	0.12707
280	0.12759
280.5	0.12918
281	0.12775
281.5	0.12881
282	0.12718
282.5	0.12668
283	0.12501
283.5	0.12483
284	0.12157
284.5	0.12227
285	0.12199
285.5	0.12303
286	0.12033
286.5	0.11882
287	0.11576
287.5	0.11444
288	0.11473
288.5	0.11462
289	0.11411
289.5	0.11437
290	0.11281
290.5	0.1114
291	0.1099
291.5	0.11043
292	0.10709
292.5	0.10597
293	0.10617
293.5	0.10727
294	0.10595
294.5	0.10723
295	0.10737
295.5	0.10337
296	0.10169
296.5	0.1008
297	0.10046
297.5	0.10096
298	0.10056
298.5	0.0999
299	0.10177
299.5	0.0992
300	0.09815
300.5	0.09924
301	0.09806
301.5	0.09582
302	0.09746
302.5	0.09693
303	0.09534
303.5	0.09588
304	0.09482
304.5	0.09464
305	0.09441
305.5	0.09356
306	0.0946
306.5	0.09428
307	0.09348
307.5	0.09238
308	0.09254
308.5	0.09063
309	0.09185
309.5	0.09081
310	0.08947
310.5	0.0889
311	0.08964
311.5	0.08819
312	0.08898
312.5	0.08946
313	0.08973
313.5	0.08845
314	0.08917
314.5	0.08795
315	0.08868
315.5	0.08944
316	0.08977
316.5	0.08851
317	0.08981
317.5	0.08828
318	0.08835
318.5	0.08814
319	0.08911
319.5	0.08981
320	0.09126
320.5	0.09335
321	0.09432
321.5	0.09419
322	0.09403
322.5	0.0912
323	0.08823
323.5	0.08725
324	0.08409
324.5	0.08358
325	0.08189
325.5	0.08208
326	0.08156
326.5	0.0825
327	0.08109
327.5	0.08426
328	0.08411
328.5	0.08479
329	0.08687
329.5	0.08734
330	0.08959
330.5	0.09027
331	0.09071
331.5	0.09041
332	0.08981
332.5	0.08913
333	0.09014
333.5	0.08936
334	0.08843
334.5	0.08931
335	0.09016
335.5	0.08951
336	0.0886
336.5	0.09137
337	0.09118
337.5	0.08969
338	0.08769
338.5	0.09001
339	0.08931
339.5	0.0907
340	0.09015
340.5	0.0932
341	0.0915
341.5	0.09237
342	0.09096
342.5	0.09363
343	0.09408
343.5	0.09752
344	0.09519
344.5	0.09714
345	0.09695
345.5	0.09577
346	0.0967
346.5	0.09848
347	0.09966
347.5	0.10069
348	0.10267
348.5	0.10414
349	0.10514
349.5	0.10341
350	0.10263
350.5	0.10317
351	0.10088
351.5	0.10106
352	0.10224
352.5	0.10293
353	0.10267
353.5	0.10367
354	0.10425
354.5	0.10514
355	0.10538
355.5	0.10491
356	0.10495
356.5	0.10325
357	0.10385
357.5	0.10408
358	0.1058
358.5	0.10619
359	0.10974
359.5	0.1105
360	0.11106
360.5	0.11202
361	0.11114
361.5	0.11067
362	0.10856
362.5	0.10983
363	0.10964
363.5	0.11081
364	0.11132
364.5	0.11338
365	0.1127
365.5	0.11504
366	0.1147
366.5	0.11403
367	0.11422
367.5	0.11431
368	0.11229
368.5	0.11495
369	0.11668
369.5	0.11732
370	0.11771
370.5	0.11668
371	0.11372
371.5	0.11115
372	0.11025
372.5	0.10796
373	0.10663
373.5	0.1053
374	0.10405
374.5	0.10262
375	0.10253
375.5	0.10192
376	0.10187
376.5	0.10327
377	0.10215
377.5	0.10173
378	0.10121
378.5	0.10023
379	0.09775
379.5	0.09763
380	0.09576
380.5	0.09569
381	0.09561
381.5	0.09574
382	0.09617
382.5	0.09658
383	0.09501
383.5	0.09441
384	0.09264
384.5	0.08895
385	0.08726
385.5	0.08562
386	0.08451
386.5	0.08473
387	0.08449
387.5	0.08326
388	0.08269
388.5	0.08067
389	0.07992
389.5	0.07823
390	0.07806
390.5	0.0767
391	0.07622
391.5	0.07334
392	0.07277
392.5	0.07112
393	0.07109
393.5	0.06939
394	0.0676
394.5	0.06692
395	0.06568
395.5	0.06285
396	0.06181
396.5	0.06176
397	0.06053
397.5	0.05823
398	0.0577
398.5	0.05697
399	0.05412
399.5	0.05246
400	0.05181
400.5	0.04959
401	0.04728
401.5	0.04781
402	0.047
402.5	0.04647
403	0.04617
403.5	0.04518
404	0.04215
404.5	0.04014
405	0.03865
405.5	0.0375
406	0.03619
406.5	0.03561
407	0.03487
407.5	0.03442
408	0.03361
408.5	0.03294
409	0.03188
409.5	0.03055
410	0.02849
410.5	0.02754
411	0.02683
411.5	0.02665
412	0.02615
412.5	0.02554
413	0.02392
413.5	0.02253
414	0.0199
414.5	0.01825
415	0.0172
415.5	0.01599
416	0.01397
416.5	0.01385
417	0.01335
417.5	0.01198
418	0.01063
418.5	0.00988
419	0.00949
419.5	0.0077
420	0.0073
420.5	0.00706
421	0.00678
421.5	0.0053
422	0.00517
422.5	0.00401
423	0.00252
423.5	0.00148
424	0.00112
424.5	-0.00018
425	-0.00163
425.5	-0.00138
426	-0.0019
426.5	-0.00346
427	-0.00381
427.5	-0.00371
428	-0.00459
428.5	-0.00529
429	-0.00513
429.5	-0.00599
430	-0.00676
430.5	-0.00782
431	-0.00935
431.5	-0.01006
432	-0.00984
432.5	-0.01084
433	-0.01143
433.5	-0.01083
434	-0.0111
434.5	-0.0121
435	-0.01173
435.5	-0.01147
436	-0.01151
436.5	-0.01199
437	-0.01236
437.5	-0.01299
438	-0.01303
438.5	-0.01352
439	-0.01394
439.5	-0.01437
440	-0.01439
440.5	-0.01518
441	-0.01596
441.5	-0.01619
442	-0.01644
442.5	-0.01706
443	-0.0174
443.5	-0.01764
444	-0.01796
444.5	-0.01812
445	-0.01852
445.5	-0.01916
446	-0.01969
446.5	-0.01917
447	-0.01934
447.5	-0.01965
448	-0.01929
448.5	-0.01941
449	-0.0206
449.5	-0.02061
450	-0.02085
450.5	-0.02158
451	-0.02132
451.5	-0.02076
452	-0.02067
452.5	-0.02028
453	-0.0197
453.5	-0.02018
454	-0.02076
454.5	-0.02072
455	-0.021
455.5	-0.02214
456	-0.02273
456.5	-0.02298
457	-0.02368
457.5	-0.02438
458	-0.02358
458.5	-0.02306
459	-0.02272
459.5	-0.02246
460	-0.02213
460.5	-0.02283
461	-0.02254
461.5	-0.02231
462	-0.02294
462.5	-0.02398
463	-0.02361
463.5	-0.02371
464	-0.02509
464.5	-0.0251
465	-0.02431
465.5	-0.02465
466	-0.02484
466.5	-0.02447
467	-0.02521
467.5	-0.02518
468	-0.0255
468.5	-0.02594
469	-0.02593
469.5	-0.02493
470	-0.02493
470.5	-0.02454
471	-0.02484
471.5	-0.02495
472	-0.0259
472.5	-0.0261
473	-0.02641
473.5	-0.02627
474	-0.02609
474.5	-0.02585
475	-0.02568
475.5	-0.02596
476	-0.02577
476.5	-0.02631
477	-0.02617
477.5	-0.0263
478	-0.02607
478.5	-0.02653
479	-0.02612
479.5	-0.02619
480	-0.02606
480.5	-0.02587
481	-0.02499
481.5	-0.02429
482	-0.02403
482.5	-0.02392
483	-0.02392
483.5	-0.02448
484	-0.02534
484.5	-0.02548
485	-0.02536
485.5	-0.02509
486	-0.02456
486.5	-0.02383
487	-0.02331
487.5	-0.0232
488	-0.02367
488.5	-0.02355
489	-0.02318
489.5	-0.02348
490	-0.02355
490.5	-0.0231
491	-0.02255
491.5	-0.0232
492	-0.02268
492.5	-0.0231
493	-0.02311
493.5	-0.02379
494	-0.02412
494.5	-0.02471
495	-0.02418
495.5	-0.0237
496	-0.02365
496.5	-0.02296
497	-0.02233
497.5	-0.02249
498	-0.02281
498.5	-0.02334
499	-0.02389
499.5	-0.02389
500	-0.02368
500.5	-0.02418
501	-0.02373
501.5	-0.02356
502	-0.02387
502.5	-0.02375
503	-0.02385
503.5	-0.02384
504	-0.02395
504.5	-0.02384
505	-0.02396
505.5	-0.02339
506	-0.02371
506.5	-0.02389
507	-0.02459
507.5	-0.02517
508	-0.02566
508.5	-0.0252
509	-0.02451
509.5	-0.02389
510	-0.0229
510.5	-0.02201
511	-0.02255
511.5	-0.02276
512	-0.02277
512.5	-0.02314
513	-0.02387
513.5	-0.02274
514	-0.02253
514.5	-0.02194
515	-0.0225
515.5	-0.02227
516	-0.02273
516.5	-0.02242
517	-0.02283
517.5	-0.02272
518	-0.02342
518.5	-0.02376
519	-0.02385
519.5	-0.02425
520	-0.02358
520.5	-0.023
521	-0.02264
521.5	-0.02297
522	-0.02274
522.5	-0.02272
523	-0.02231
523.5	-0.02181
524	-0.02154
524.5	-0.02134
525	-0.02186
525.5	-0.02159
526	-0.02234
526.5	-0.02215
527	-0.02163
527.5	-0.02115
528	-0.02154
528.5	-0.02109
529	-0.02116
529.5	-0.02139
530	-0.02177
530.5	-0.02127
531	-0.02126
531.5	-0.02158
532	-0.02202
532.5	-0.02184
533	-0.02201
533.5	-0.02249
534	-0.02199
534.5	-0.02117
535	-0.02158
535.5	-0.02169
536	-0.02109
536.5	-0.02134
537	-0.02182
537.5	-0.02073
538	-0.0205
538.5	-0.02075
539	-0.02063
539.5	-0.02081
540	-0.0215
540.5	-0.0212
541	-0.02116
541.5	-0.02118
542	-0.02061
542.5	-0.02025
543	-0.02019
543.5	-0.0201
544	-0.01981
544.5	-0.0197
545	-0.01976
545.5	-0.02004
546	-0.01968
546.5	-0.01993
547	-0.02021
547.5	-0.02011
548	-0.01985
548.5	-0.01963
549	-0.01906
549.5	-0.01822
550	-0.01772
550.5	-0.01769
551	-0.01826
551.5	-0.01814
552	-0.01881
552.5	-0.01936
553	-0.01936
553.5	-0.01903
554	-0.01957
554.5	-0.01968
555	-0.01925
555.5	-0.01996
556	-0.01955
556.5	-0.01875
557	-0.0186
557.5	-0.01854
558	-0.01748
558.5	-0.01842
559	-0.01887
559.5	-0.01879
560	-0.01883
560.5	-0.01903
561	-0.01784
561.5	-0.01769
562	-0.01752
562.5	-0.01772
563	-0.0174
563.5	-0.01804
564	-0.0183
564.5	-0.01904
565	-0.01876
565.5	-0.01948
566	-0.01967
566.5	-0.0195
567	-0.01926
567.5	-0.019
568	-0.01856
568.5	-0.01835
569	-0.01845
569.5	-0.01807
570	-0.01864
570.5	-0.01856
571	-0.01835
571.5	-0.01825
572	-0.01838
572.5	-0.01785
573	-0.01821
573.5	-0.01754
574	-0.01762
574.5	-0.0172
575	-0.01711
575.5	-0.01717
576	-0.01713
576.5	-0.01654
577	-0.0165
577.5	-0.01681
578	-0.01641
578.5	-0.01669
579	-0.01709
579.5	-0.01673
580	-0.01669
580.5	-0.01618
581	-0.01628
581.5	-0.01586
582	-0.01641
582.5	-0.01616
583	-0.01639
583.5	-0.01644
584	-0.0168
584.5	-0.01591
585	-0.01611
585.5	-0.01624
586	-0.01596
586.5	-0.0157
587	-0.01682
587.5	-0.0168
588	-0.01656
588.5	-0.01653
589	-0.01621
589.5	-0.01553
590	-0.01508
590.5	-0.01531
591	-0.01582
591.5	-0.01579
592	-0.01545
592.5	-0.01517
593	-0.01456
593.5	-0.01451
594	-0.01468
594.5	-0.01505
595	-0.01539
595.5	-0.01582
596	-0.01588
596.5	-0.01606
597	-0.01629
597.5	-0.01595
598	-0.01594
598.5	-0.01548
599	-0.01528
599.5	-0.01513
600	-0.01558
600.5	-0.016
601	-0.01603
601.5	-0.01588
602	-0.01568
602.5	-0.01552
603	-0.01566
603.5	-0.01581
604	-0.01632
604.5	-0.01649
605	-0.01673
605.5	-0.01605
606	-0.01606
606.5	-0.01557
607	-0.01567
607.5	-0.0157
608	-0.01578
608.5	-0.01536
609	-0.01528
609.5	-0.01495
610	-0.01458
610.5	-0.01448
611	-0.01419
611.5	-0.01457
612	-0.01493
612.5	-0.01481
613	-0.01574
613.5	-0.01628
614	-0.0159
614.5	-0.01558
615	-0.01567
615.5	-0.01486
616	-0.01481
616.5	-0.01457
617	-0.01466
617.5	-0.01494
618	-0.01452
618.5	-0.01414
619	-0.01464
619.5	-0.01462
620	-0.01415
620.5	-0.0142
621	-0.01466
621.5	-0.01449
622	-0.01457
622.5	-0.01463
623	-0.01473
623.5	-0.01439
624	-0.01393
624.5	-0.0131
625	-0.01318
625.5	-0.01324
626	-0.01401
626.5	-0.01447
627	-0.01521
627.5	-0.01525
628	-0.01524
628.5	-0.01479
629	-0.01449
629.5	-0.01419
630	-0.01446
630.5	-0.01434
631	-0.01468
631.5	-0.01459
632	-0.01507
632.5	-0.01487
633	-0.01465
633.5	-0.01363
634	-0.014
634.5	-0.01311
635	-0.01287
635.5	-0.01255
636	-0.01284
636.5	-0.01286
637	-0.01286
637.5	-0.01289
638	-0.0133
638.5	-0.01314
639	-0.01349
639.5	-0.01439
640	-0.01468
640.5	-0.01528
641	-0.01562
641.5	-0.01527
642	-0.01484
642.5	-0.01464
643	-0.01429
643.5	-0.01416
644	-0.01451
644.5	-0.01481
645	-0.01522
645.5	-0.01585
646	-0.01593
646.5	-0.01558
647	-0.01482
647.5	-0.01499
648	-0.01445
648.5	-0.01469
649	-0.01428
649.5	-0.01415
650	-0.01328
650.5	-0.01264
651	-0.01162
651.5	-0.01109
652	-0.01081
652.5	-0.01078
653	-0.01083
653.5	-0.01105
654	-0.01122
654.5	-0.0111
655	-0.01101
655.5	-0.01072
656	-0.01056
656.5	-0.01108
657	-0.01149
657.5	-0.01051
658	-0.01018
658.5	-0.00974
659	-0.0092
659.5	-0.00889
660	-0.00941
660.5	-0.00956
661	-0.00948
661.5	-0.00911
662	-0.01
662.5	-0.01075
663	-0.01106
663.5	-0.0118
664	-0.0118
664.5	-0.01098
665	-0.01026
665.5	-0.01073
666	-0.01021
666.5	-0.0113
667	-0.01142
667.5	-0.01227
668	-0.012
668.5	-0.01219
669	-0.01103
669.5	-0.01074
670	-0.01003
670.5	-0.00962
671	-0.00996
671.5	-0.01021
672	-0.01051
672.5	-0.01031
673	-0.01018
673.5	-0.00968
674	-0.00941
674.5	-0.00919
675	-0.0088
675.5	-0.00915
676	-0.00911
676.5	-0.00957
677	-0.00981
677.5	-0.00976
678	-0.0094
678.5	-0.00902
679	-0.00886
679.5	-0.00914
680	-0.00971
680.5	-0.0101
681	-0.01083
681.5	-0.0108
682	-0.0098
682.5	-0.00997
683	-0.00975
683.5	-0.00857
684	-0.008
684.5	-0.00829
685	-0.00762
685.5	-0.00766
686	-0.008
686.5	-0.00778
687	-0.00763
687.5	-0.00832
688	-0.00827
688.5	-0.00796
689	-0.00865
689.5	-0.00938
690	-0.00845
690.5	-0.00799
691	-0.00939
691.5	-0.00985
692	-0.00957
692.5	-0.01101
693	-0.01147
693.5	-0.01172
694	-0.01141
694.5	-0.01069
695	-0.01023
695.5	-0.0115
696	-0.01077
696.5	-0.01068
697	-0.01183
697.5	-0.01162
698	-0.01047
698.5	-0.01099
699	-0.01151
699.5	-0.01141
700	-0.01162
700.5	-0.01101
701	-0.00974
701.5	-0.00856
702	-0.0076
702.5	-0.00702
703	-0.00644
703.5	-0.0056
704	-0.00492
704.5	-0.00462
705	-0.00408
705.5	-0.00383
706	-0.00422
706.5	-0.00401
707	-0.00385
707.5	-0.00261
708	-0.0025
708.5	-0.00197
709	-0.00183
709.5	-0.00197
710	-0.00328
710.5	-0.00294
711	-0.0033
711.5	-0.00413
712	-0.00368
712.5	-0.00334
713	-0.00337
713.5	-0.00419
714	-0.00416
714.5	-0.00496
715	-0.00501
715.5	-0.0063
716	-0.00608
716.5	-0.00746
717	-0.00631
717.5	-0.0057
718	-0.00497
718.5	-0.00506
719	-0.00289
719.5	-0.00425
720	-0.00455
720.5	-0.00307
721	-0.00175
721.5	-0.00188
722	-0.00109
722.5	-0.00165
723	-0.00258
723.5	-0.00389
724	-0.00473
724.5	-0.00546
725	-0.00535
725.5	-0.00629
726	-0.00548
726.5	-0.00499
727	-0.00525
727.5	-0.00536
728	-0.00525
728.5	-0.00595
729	-0.00644
729.5	-0.00528
730	-0.00512
730.5	-0.0053
731	-0.00577
731.5	-0.00564
732	-0.0059
732.5	-0.00739
733	-0.00637
733.5	-0.00496
734	-0.0043
734.5	-0.00432
735	-0.00187
735.5	-0.00283
736	-0.0033
736.5	-0.00479
737	-0.00569
737.5	-0.0072
738	-0.00755
738.5	-0.00795
739	-0.00757
739.5	-0.00595
740	-0.00494
740.5	-0.00305
741	-0.00346
741.5	-0.00245
742	-0.00299
742.5	-0.0027
743	-0.00404
743.5	-0.00235
744	-0.00208
744.5	-0.002
745	-0.00114
745.5	-0.00181
746	-0.00334
746.5	-0.00441
747	-0.00429
747.5	-0.00605
748	-0.00555
748.5	-0.00459
749	-0.00436
749.5	-0.0042
750	-0.00321
750.5	-0.0034
751	-0.00291
751.5	-0.00301
752	-0.00301
752.5	-0.00283
753	-0.00203
753.5	-0.00145
754	-0.00152
754.5	-0.00238
755	-0.00374
755.5	-0.00527
756	-0.00664
756.5	-0.00554
757	-0.00615
757.5	-0.0061
758	-0.00458
758.5	-0.00325
759	-0.00333
759.5	-0.00245
760	-0.00257
760.5	-0.00134
761	-0.00121
761.5	-0.00156
762	-0.00118
762.5	-0.00085
763	-0.00085
763.5	-0.00338
764	-0.00438
764.5	-0.00373
765	-0.0032
765.5	-0.00482
766	-0.00233
766.5	-0.00287
767	-0.00144
767.5	-0.00107
768	-0.00148
768.5	-0.00286
769	-0.00057
769.5	-0.003
770	-0.00333
770.5	-0.00167
771	-0.00115
771.5	-0.00148
772	-0.0006
772.5	-0.00196
773	-0.00374
773.5	-0.00474
774	-0.00533
774.5	-0.0062
775	-0.00614
775.5	-0.00517
776	-0.00354
776.5	-0.00256
777	-0.00289
777.5	-0.00189
778	-0.00345
778.5	-0.005
779	-0.00486
779.5	-0.00388
780	-0.0049
780.5	-0.00161
781	-0.00072
781.5	-0.00076
782	-0.00097
782.5	0.00152
783	-0.0011
783.5	-1e-05
784	0.00024
784.5	0.0016
785	-0.00033
785.5	0.002
786	0.00031
786.5	-0.00146
787	-0.00183
787.5	0.00072
788	-0.00055
788.5	-6e-05
789	0.00202
789.5	0.0014
790	0.00022
790.5	0.00101
791	0.00191
791.5	0.0013
792	0.00214
792.5	0.00191
793	0.00152
793.5	0.00055
794	0.00022
794.5	0.00025
795	-9e-05
795.5	-0.00138
796	-0.00197
796.5	-0.00105
797	-0.00179
797.5	-0.00226
798	-0.00066
798.5	0.00057
799	0.00019
799.5	0.00061
800	0.00205

## Sheet: 96CeOx-Ni
UV-Vis
Wavelength	Intensity
190	0.07541
190.5	-0.00173
191	0.00171
191.5	-0.01867
192	0.00263
192.5	0.01937
193	0.08959
193.5	0.05676
194	0.07492
194.5	0.05558
195	0.0465
195.5	0.05012
196	0.07064
196.5	0.08274
197	0.10288
197.5	0.13155
198	0.12673
198.5	0.15351
199	0.14262
199.5	0.13521
200	0.11779
200.5	0.12309
201	0.11721
201.5	0.12966
202	0.13142
202.5	0.12762
203	0.13636
203.5	0.13167
204	0.12678
204.5	0.11427
205	0.1052
205.5	0.10718
206	0.11743
206.5	0.11722
207	0.12999
207.5	0.14399
208	0.14586
208.5	0.14124
209	0.14466
209.5	0.14959
210	0.14651
210.5	0.14157
211	0.13871
211.5	0.13741
212	0.13902
212.5	0.13955
213	0.14366
213.5	0.14415
214	0.14526
214.5	0.14471
215	0.14584
215.5	0.14621
216	0.15134
216.5	0.1489
217	0.14918
217.5	0.14554
218	0.14697
218.5	0.13868
219	0.14003
219.5	0.14214
220	0.14326
220.5	0.14164
221	0.13872
221.5	0.13687
222	0.12894
222.5	0.12931
223	0.12673
223.5	0.12975
224	0.13118
224.5	0.13283
225	0.12912
225.5	0.13216
226	0.13109
226.5	0.132
227	0.13186
227.5	0.13496
228	0.1331
228.5	0.13347
229	0.13401
229.5	0.13222
230	0.13118
230.5	0.13031
231	0.13306
231.5	0.13327
232	0.13518
232.5	0.13457
233	0.13549
233.5	0.13301
234	0.13204
234.5	0.1308
235	0.13148
235.5	0.13414
236	0.13508
236.5	0.13486
237	0.13606
237.5	0.13736
238	0.1371
238.5	0.13942
239	0.14075
239.5	0.14311
240	0.144
240.5	0.14247
241	0.1432
241.5	0.14438
242	0.14496
242.5	0.14724
243	0.14913
243.5	0.14846
244	0.14751
244.5	0.14777
245	0.14523
245.5	0.14582
246	0.14839
246.5	0.15058
247	0.15357
247.5	0.15719
248	0.15925
248.5	0.16051
249	0.1617
249.5	0.16139
250	0.16361
250.5	0.16481
251	0.16581
251.5	0.16713
252	0.16965
252.5	0.17117
253	0.17393
253.5	0.17537
254	0.17897
254.5	0.18018
255	0.17968
255.5	0.17882
256	0.17947
256.5	0.17893
257	0.17861
257.5	0.18086
258	0.1825
258.5	0.1841
259	0.18546
259.5	0.18642
260	0.1883
260.5	0.18985
261	0.19004
261.5	0.19045
262	0.19246
262.5	0.19186
263	0.19222
263.5	0.19357
264	0.19424
264.5	0.19461
265	0.19496
265.5	0.19543
266	0.19692
266.5	0.19849
267	0.1994
267.5	0.20083
268	0.20243
268.5	0.20294
269	0.20319
269.5	0.20213
270	0.2013
270.5	0.20084
271	0.20015
271.5	0.19918
272	0.20019
272.5	0.20178
273	0.20127
273.5	0.20094
274	0.20224
274.5	0.20324
275	0.20286
275.5	0.20228
276	0.20276
276.5	0.20246
277	0.20218
277.5	0.2027
278	0.20403
278.5	0.20365
279	0.20351
279.5	0.20344
280	0.20194
280.5	0.20206
281	0.20205
281.5	0.20238
282	0.20022
282.5	0.19972
283	0.19783
283.5	0.19727
284	0.1959
284.5	0.19639
285	0.19625
285.5	0.19627
286	0.19437
286.5	0.19362
287	0.19283
287.5	0.19238
288	0.1922
288.5	0.19317
289	0.19284
289.5	0.19273
290	0.19208
290.5	0.192
291	0.19127
291.5	0.19116
292	0.19062
292.5	0.19097
293	0.19157
293.5	0.19164
294	0.18924
294.5	0.19079
295	0.1904
295.5	0.18795
296	0.18807
296.5	0.18967
297	0.18869
297.5	0.1888
298	0.18823
298.5	0.18745
299	0.18731
299.5	0.18633
300	0.18498
300.5	0.18582
301	0.18457
301.5	0.18368
302	0.18444
302.5	0.18606
303	0.18605
303.5	0.18691
304	0.18735
304.5	0.18666
305	0.18599
305.5	0.18477
306	0.18426
306.5	0.18381
307	0.18504
307.5	0.18401
308	0.18423
308.5	0.18487
309	0.18439
309.5	0.18348
310	0.18325
310.5	0.18412
311	0.18414
311.5	0.18527
312	0.18423
312.5	0.184
313	0.1831
313.5	0.18207
314	0.18199
314.5	0.18186
315	0.18134
315.5	0.18289
316	0.18228
316.5	0.18167
317	0.18145
317.5	0.18338
318	0.18187
318.5	0.18215
319	0.18156
319.5	0.18161
320	0.1806
320.5	0.18113
321	0.18232
321.5	0.18205
322	0.18348
322.5	0.1827
323	0.18124
323.5	0.17864
324	0.1788
324.5	0.17846
325	0.17673
325.5	0.17725
326	0.17917
326.5	0.17742
327	0.17454
327.5	0.17497
328	0.17438
328.5	0.17194
329	0.17413
329.5	0.17495
330	0.17625
330.5	0.17949
331	0.18046
331.5	0.18016
332	0.17934
332.5	0.17984
333	0.17738
333.5	0.17782
334	0.17844
334.5	0.17882
335	0.17814
335.5	0.1781
336	0.17948
336.5	0.17871
337	0.17914
337.5	0.17943
338	0.18045
338.5	0.18088
339	0.18113
339.5	0.18227
340	0.18204
340.5	0.18115
341	0.18003
341.5	0.18096
342	0.18087
342.5	0.18178
343	0.18122
343.5	0.18113
344	0.17992
344.5	0.18148
345	0.18135
345.5	0.18339
346	0.18563
346.5	0.18701
347	0.18643
347.5	0.18603
348	0.18531
348.5	0.18444
349	0.18453
349.5	0.18428
350	0.18562
350.5	0.18671
351	0.18745
351.5	0.18756
352	0.18735
352.5	0.18791
353	0.1876
353.5	0.18682
354	0.18804
354.5	0.18914
355	0.18859
355.5	0.18875
356	0.18876
356.5	0.18666
357	0.18639
357.5	0.18643
358	0.18659
358.5	0.18714
359	0.18898
359.5	0.18923
360	0.1893
360.5	0.18992
361	0.19032
361.5	0.19121
362	0.19031
362.5	0.19121
363	0.1915
363.5	0.19201
364	0.19103
364.5	0.19262
365	0.1922
365.5	0.19297
366	0.19309
366.5	0.19416
367	0.19428
367.5	0.19579
368	0.19557
368.5	0.19546
369	0.1958
369.5	0.19619
370	0.19579
370.5	0.19516
371	0.19698
371.5	0.19426
372	0.19234
372.5	0.18947
373	0.18745
373.5	0.18222
374	0.18052
374.5	0.17893
375	0.1787
375.5	0.17838
376	0.17902
376.5	0.17925
377	0.18015
377.5	0.17958
378	0.17882
378.5	0.1775
379	0.17721
379.5	0.17587
380	0.17525
380.5	0.17478
381	0.17457
381.5	0.17441
382	0.17444
382.5	0.17359
383	0.17286
383.5	0.17379
384	0.17285
384.5	0.17143
385	0.17124
385.5	0.17088
386	0.16896
386.5	0.16852
387	0.16809
387.5	0.1671
388	0.16768
388.5	0.16686
389	0.16664
389.5	0.16644
390	0.16563
390.5	0.16298
391	0.1627
391.5	0.1608
392	0.15898
392.5	0.1582
393	0.1574
393.5	0.156
394	0.15527
394.5	0.15482
395	0.15341
395.5	0.15289
396	0.15222
396.5	0.15183
397	0.15103
397.5	0.15076
398	0.14992
398.5	0.14853
399	0.14648
399.5	0.14498
400	0.14369
400.5	0.14252
401	0.14213
401.5	0.14195
402	0.14163
402.5	0.14113
403	0.1402
403.5	0.13892
404	0.1381
404.5	0.13674
405	0.13622
405.5	0.13539
406	0.13498
406.5	0.1338
407	0.13322
407.5	0.13193
408	0.13107
408.5	0.13028
409	0.13016
409.5	0.12959
410	0.1286
410.5	0.12833
411	0.12738
411.5	0.12608
412	0.12476
412.5	0.12392
413	0.12365
413.5	0.12223
414	0.12132
414.5	0.11997
415	0.11934
415.5	0.11736
416	0.11659
416.5	0.11542
417	0.11473
417.5	0.11302
418	0.1115
418.5	0.11057
419	0.10994
419.5	0.10924
420	0.10929
420.5	0.10881
421	0.10823
421.5	0.10715
422	0.1066
422.5	0.10548
423	0.10479
423.5	0.10393
424	0.1035
424.5	0.10255
425	0.10186
425.5	0.10122
426	0.10067
426.5	0.09966
427	0.09907
427.5	0.09804
428	0.09727
428.5	0.09614
429	0.09512
429.5	0.09435
430	0.09433
430.5	0.09404
431	0.0929
431.5	0.09245
432	0.09199
432.5	0.09104
433	0.08943
433.5	0.08913
434	0.08825
434.5	0.08792
435	0.08712
435.5	0.08749
436	0.08766
436.5	0.08756
437	0.0866
437.5	0.0863
438	0.08588
438.5	0.08501
439	0.08447
439.5	0.08369
440	0.08331
440.5	0.08279
441	0.08243
441.5	0.08224
442	0.08181
442.5	0.08071
443	0.08005
443.5	0.07915
444	0.07753
444.5	0.07692
445	0.07674
445.5	0.07592
446	0.07548
446.5	0.07525
447	0.07441
447.5	0.07394
448	0.07326
448.5	0.07269
449	0.07284
449.5	0.07304
450	0.07264
450.5	0.07275
451	0.0721
451.5	0.07159
452	0.07092
452.5	0.06967
453	0.06871
453.5	0.06874
454	0.06824
454.5	0.06782
455	0.06782
455.5	0.06713
456	0.0664
456.5	0.06555
457	0.06476
457.5	0.06473
458	0.06469
458.5	0.06453
459	0.0645
459.5	0.06458
460	0.06381
460.5	0.06328
461	0.06274
461.5	0.06218
462	0.06159
462.5	0.06084
463	0.06045
463.5	0.05973
464	0.05886
464.5	0.05846
465	0.0581
465.5	0.0574
466	0.05686
466.5	0.05649
467	0.05535
467.5	0.0548
468	0.05427
468.5	0.0537
469	0.05339
469.5	0.05299
470	0.05246
470.5	0.05242
471	0.0521
471.5	0.05125
472	0.05097
472.5	0.05082
473	0.04979
473.5	0.0491
474	0.04919
474.5	0.04881
475	0.04855
475.5	0.04833
476	0.04829
476.5	0.04754
477	0.04749
477.5	0.04674
478	0.04659
478.5	0.04633
479	0.04623
479.5	0.04627
480	0.04671
480.5	0.04669
481	0.04681
481.5	0.0466
482	0.04578
482.5	0.04562
483	0.04539
483.5	0.04459
484	0.04422
484.5	0.04442
485	0.04433
485.5	0.04422
486	0.04447
486.5	0.04488
487	0.04435
487.5	0.04374
488	0.04314
488.5	0.04319
489	0.04273
489.5	0.04275
490	0.04248
490.5	0.04235
491	0.04137
491.5	0.04099
492	0.04059
492.5	0.04014
493	0.03992
493.5	0.03988
494	0.03929
494.5	0.03887
495	0.03846
495.5	0.03786
496	0.0374
496.5	0.03728
497	0.03682
497.5	0.03651
498	0.03636
498.5	0.03614
499	0.03599
499.5	0.03595
500	0.0357
500.5	0.03509
501	0.03485
501.5	0.03441
502	0.03405
502.5	0.03407
503	0.03406
503.5	0.0337
504	0.03355
504.5	0.03347
505	0.03271
505.5	0.03266
506	0.03254
506.5	0.03189
507	0.03129
507.5	0.03084
508	0.02987
508.5	0.02937
509	0.02913
509.5	0.02891
510	0.02924
510.5	0.02931
511	0.02894
511.5	0.02907
512	0.02829
512.5	0.02762
513	0.02765
513.5	0.02791
514	0.02699
514.5	0.02755
515	0.027
515.5	0.0265
516	0.0257
516.5	0.02584
517	0.0256
517.5	0.02583
518	0.02553
518.5	0.02548
519	0.0254
519.5	0.0249
520	0.02469
520.5	0.0247
521	0.02443
521.5	0.0237
522	0.02358
522.5	0.02311
523	0.02285
523.5	0.02287
524	0.02298
524.5	0.02259
525	0.0224
525.5	0.02212
526	0.02117
526.5	0.02113
527	0.02145
527.5	0.02096
528	0.02051
528.5	0.02089
529	0.02062
529.5	0.01991
530	0.01968
530.5	0.01971
531	0.01961
531.5	0.01906
532	0.01916
532.5	0.01917
533	0.01881
533.5	0.01845
534	0.01862
534.5	0.01834
535	0.01858
535.5	0.01844
536	0.01812
536.5	0.01785
537	0.01722
537.5	0.01693
538	0.01648
538.5	0.0163
539	0.01599
539.5	0.01546
540	0.01498
540.5	0.01463
541	0.01421
541.5	0.01384
542	0.01414
542.5	0.01413
543	0.01434
543.5	0.01423
544	0.01426
544.5	0.01438
545	0.01417
545.5	0.01419
546	0.01417
546.5	0.01424
547	0.01417
547.5	0.01377
548	0.01364
548.5	0.01367
549	0.01355
549.5	0.01325
550	0.01366
550.5	0.01361
551	0.01362
551.5	0.01336
552	0.01309
552.5	0.01249
553	0.01223
553.5	0.01196
554	0.01172
554.5	0.01161
555	0.01189
555.5	0.01165
556	0.0116
556.5	0.01167
557	0.0112
557.5	0.01039
558	0.01022
558.5	0.00999
559	0.00976
559.5	0.01004
560	0.01047
560.5	0.01027
561	0.00998
561.5	0.00988
562	0.00963
562.5	0.00932
563	0.00946
563.5	0.00945
564	0.00911
564.5	0.00914
565	0.00881
565.5	0.00851
566	0.00842
566.5	0.00844
567	0.00777
567.5	0.0073
568	0.00748
568.5	0.00689
569	0.00635
569.5	0.00659
570	0.00697
570.5	0.00661
571	0.00719
571.5	0.00768
572	0.00742
572.5	0.00773
573	0.00782
573.5	0.00767
574	0.0074
574.5	0.00755
575	0.00733
575.5	0.00752
576	0.00759
576.5	0.0078
577	0.00792
577.5	0.00775
578	0.00754
578.5	0.00734
579	0.00713
579.5	0.00716
580	0.00683
580.5	0.00678
581	0.00663
581.5	0.00658
582	0.00633
582.5	0.00711
583	0.00698
583.5	0.0068
584	0.00702
584.5	0.0072
585	0.00677
585.5	0.0069
586	0.0069
586.5	0.00672
587	0.00646
587.5	0.00613
588	0.00575
588.5	0.00615
589	0.00611
589.5	0.00612
590	0.00633
590.5	0.00648
591	0.00614
591.5	0.00641
592	0.00648
592.5	0.00638
593	0.00622
593.5	0.00605
594	0.00562
594.5	0.00554
595	0.0056
595.5	0.00545
596	0.00498
596.5	0.00505
597	0.0053
597.5	0.00503
598	0.00511
598.5	0.00543
599	0.00509
599.5	0.00465
600	0.00487
600.5	0.00484
601	0.00456
601.5	0.00456
602	0.00479
602.5	0.00421
603	0.00362
603.5	0.00373
604	0.00347
604.5	0.00275
605	0.0028
605.5	0.00316
606	0.00292
606.5	0.00299
607	0.0032
607.5	0.00346
608	0.00306
608.5	0.00333
609	0.0035
609.5	0.00358
610	0.00318
610.5	0.00328
611	0.00287
611.5	0.00245
612	0.00199
612.5	0.00211
613	0.00204
613.5	0.00197
614	0.00225
614.5	0.00263
615	0.0022
615.5	0.00204
616	0.00224
616.5	0.00206
617	0.00171
617.5	0.00176
618	0.0021
618.5	0.00204
619	0.0019
619.5	0.00164
620	0.00192
620.5	0.00178
621	0.00166
621.5	0.00187
622	0.00218
622.5	0.00176
623	0.00144
623.5	0.00158
624	0.0014
624.5	0.0011
625	0.00098
625.5	0.00145
626	0.00066
626.5	0.00031
627	0.0007
627.5	0.00067
628	0.00013
628.5	0.00064
629	0.0004
629.5	-0.00021
630	-0.00012
630.5	0.00013
631	0.00048
631.5	0.0009
632	0.0009
632.5	0.0007
633	0.00024
633.5	-0.00016
634	-0.0004
634.5	-9e-05
635	0.00049
635.5	0.00074
636	0.00059
636.5	0.00048
637	0.00023
637.5	7e-05
638	-0.0001
638.5	-9e-05
639	-0.00023
639.5	-0.00035
640	-0.00067
640.5	-0.00103
641	-0.00095
641.5	-0.00096
642	-0.00148
642.5	-0.0013
643	-0.00104
643.5	-0.00162
644	-0.00174
644.5	-0.00131
645	-0.00198
645.5	-0.00196
646	-0.00177
646.5	-0.00172
647	-0.00201
647.5	-0.00202
648	-0.00231
648.5	-0.00221
649	-0.00218
649.5	-0.00185
650	-0.00079
650.5	-0.00037
651	-0.00032
651.5	-0.00012
652	5e-05
652.5	-0.00039
653	-0.00044
653.5	0.00012
654	0.00074
654.5	0.00155
655	0.00161
655.5	0.00217
656	0.00211
656.5	0.00194
657	0.00132
657.5	0.00158
658	0.00141
658.5	0.00148
659	0.00127
659.5	0.00137
660	0.0012
660.5	0.00105
661	0.00124
661.5	0.00128
662	0.00086
662.5	0.00092
663	0.0002
663.5	-0.0005
664	-0.00074
664.5	-0.00031
665	-0.00035
665.5	0
666	-5e-05
666.5	0.00014
667	-0.00046
667.5	-0.00103
668	-0.00086
668.5	-0.00087
669	-0.00099
669.5	-0.00047
670	-0.0006
670.5	-0.00069
671	-0.00079
671.5	-0.00117
672	-0.0017
672.5	-0.00163
673	-0.00151
673.5	-0.00153
674	-0.00143
674.5	-0.00161
675	-0.0009
675.5	-0.00096
676	-0.00111
676.5	-0.00122
677	-0.00084
677.5	-0.00145
678	-0.0016
678.5	-0.00106
679	-0.00073
679.5	-0.00134
680	-0.00101
680.5	-0.00101
681	-0.00146
681.5	-0.00145
682	-0.00108
682.5	-0.00145
683	-0.0018
683.5	-0.00147
684	-0.00117
684.5	-0.00095
685	-0.00089
685.5	-0.00035
686	-0.00018
686.5	-0.00085
687	-0.00095
687.5	-0.00075
688	-0.00069
688.5	-0.00067
689	-0.00092
689.5	-0.00065
690	-0.00115
690.5	-0.00046
691	-0.00136
691.5	-0.0009
692	-0.0016
692.5	-0.00229
693	-0.00405
693.5	-0.00447
694	-0.00515
694.5	-0.00494
695	-0.0043
695.5	-0.00458
696	-0.00441
696.5	-0.00462
697	-0.00492
697.5	-0.00528
698	-0.0046
698.5	-0.00465
699	-0.00502
699.5	-0.00493
700	-0.00411
700.5	-0.00369
701	-0.00226
701.5	-0.00109
702	-1e-05
702.5	0.00031
703	0.00094
703.5	0.00112
704	0.00163
704.5	0.00195
705	0.00271
705.5	0.00336
706	0.00394
706.5	0.00473
707	0.00493
707.5	0.00542
708	0.00557
708.5	0.00536
709	0.00545
709.5	0.00487
710	0.00403
710.5	0.00354
711	0.00359
711.5	0.00344
712	0.00398
712.5	0.00451
713	0.00412
713.5	0.00334
714	0.00285
714.5	0.00301
715	0.00225
715.5	0.00255
716	0.00214
716.5	0.00144
717	0.0009
717.5	0.00085
718	8e-05
718.5	0.00023
719	0.00054
719.5	1e-05
720	0.0003
720.5	0.00123
721	0.00144
721.5	0.00178
722	0.00169
722.5	0.00164
723	0.00077
723.5	0.00098
724	0.00096
724.5	0.00159
725	0.00089
725.5	0.00076
726	-8e-05
726.5	0.00011
727	-0.00017
727.5	-0.00028
728	-0.00012
728.5	-5e-05
729	2e-05
729.5	-0.00027
730	0.00093
730.5	0.00163
731	0.00214
731.5	0.00181
732	0.00192
732.5	0.00071
733	0.00056
733.5	-0.00013
734	-0.00078
734.5	-6e-05
735	0.00119
735.5	0.00122
736	0.00225
736.5	0.00287
737	0.00186
737.5	0.0013
738	0.00049
738.5	-0.00012
739	-0.00099
739.5	-0.00022
740	0.00021
740.5	0.001
741	0.0016
741.5	0.00319
742	0.00324
742.5	0.00339
743	0.00274
743.5	0.00268
744	0.00201
744.5	0.00191
745	0.00153
745.5	0.00204
746	0.00167
746.5	0.00201
747	0.00215
747.5	0.00169
748	0.00083
748.5	0.00042
749	-7e-05
749.5	0.00021
750	0.00025
750.5	0.00064
751	0.00118
751.5	0.00145
752	0.00069
752.5	0.00117
753	0.00156
753.5	0.00283
754	0.00211
754.5	0.00256
755	0.00262
755.5	0.00167
756	0.00024
756.5	0.00075
757	0.00032
757.5	-0.00047
758	-0.00035
758.5	8e-05
759	-0.00024
759.5	-0.00037
760	0.00097
760.5	0.00197
761	0.00166
761.5	0.00219
762	0.00225
762.5	0.00238
763	0.00282
763.5	0.00255
764	0.00232
764.5	0.00341
765	0.00256
765.5	0.00186
766	0.00286
766.5	0.00352
767	0.00302
767.5	0.00273
768	0.00329
768.5	0.00356
769	0.00282
769.5	0.00169
770	0.00146
770.5	0.00098
771	-0.00062
771.5	0.00043
772	0.0007
772.5	0.00161
773	0.00089
773.5	0.00093
774	-0.0005
774.5	-0.00074
775	-0.00082
775.5	-0.00047
776	0.00079
776.5	0.00184
777	0.00257
777.5	0.00251
778	0.00332
778.5	0.00323
779	0.00154
779.5	0.00161
780	0.00104
780.5	0.00069
781	0.00089
781.5	0.00254
782	0.00392
782.5	0.00363
783	0.00445
783.5	0.004
784	0.00364
784.5	0.00292
785	0.00386
785.5	0.00301
786	0.00268
786.5	0.00288
787	0.00192
787.5	0.00297
788	0.00355
788.5	0.0045
789	0.00521
789.5	0.00562
790	0.00455
790.5	0.00418
791	0.00471
791.5	0.00396
792	0.00473
792.5	0.00507
793	0.00523
793.5	0.00482
794	0.00614
794.5	0.00565
795	0.0062
795.5	0.00583
796	0.00519
796.5	0.00395
797	0.00372
797.5	0.00269
798	0.00342
798.5	0.00304
799	0.00156
799.5	0.00025
800	-0.00116
