# Supplementary material for: Inverse ceria-nickel catalyst for enhanced C–O bond hydrogenolysis of biomass and polyether
Source: Nat Commun. 2024 Sep 30;15:8444. doi: 10.1038/s41467-024-52704-9 (PMC11443077; doi:10.1038/s41467-024-52704-9)
Supplement: Supplementary file 3 — Source Data [file 41467_2024_52704_MOESM3_ESM.zip › Fig. 2c.xlsx]

## Sheet: Ce10O19-Ni(111)
Ce species	Bader charge of Ce speices
Ce-bulk	2.32
Ce(-O)interface	2.0175
Ce(-VO)interface	1.905
Ni species	Bader charge of Ni speices
Ni-bulk	-0.07
Ni-interface	0.13

## Sheet: Ni10-CeO2(111)
Ce species	Bader charge of Ce speices
Ce-bulk	2.35
Ce(-O)interface	2.094
Ce(-VO)interface	2.04
Ni species	Bader charge of Ni speices
Ni-bulk	-0.03
Ni-interface	0.251
